# Supplementary material for: Evidence for pressure induced unconventional quantum criticality in the coupled spin ladder antiferromagnet C9H18N2CuBr4
Source: Nat Commun. 2022 Jun 2;13:3073. doi: 10.1038/s41467-022-30769-8 (PMC9163114; doi:10.1038/s41467-022-30769-8)
Supplement: Supplementary file 3 — Source Data [file 41467_2022_30769_MOESM3_ESM.zip]

Archive with 9 entries (9 files):
- Figure 1.xlsx
- Figure 2.xlsx
- Figure 3.xlsx
- Figure 4.xlsx
- Supplementary_Figure 1.xlsx
- Supplementary_Figure 2.xlsx
- Supplementary_Figure 3.xlsx
- Supplementary_Figure 5.xlsx
- Supplementary_Figure 6.xlsx
