# Supplementary material for: Evidence for pressure induced unconventional quantum criticality in the coupled spin ladder antiferromagnet C9H18N2CuBr4
Source: Nat Commun. 2022 Jun 2;13:3073. doi: 10.1038/s41467-022-30769-8 (PMC9163114; doi:10.1038/s41467-022-30769-8)
Supplement: Supplementary file 3 — Source Data [file 41467_2022_30769_MOESM3_ESM.zip › Figure 1.xlsx]

## Sheet: Figure 1b
Figure 1b
	Pressure (GPa)	Energy gap of TM (meV)	Energy gap of LM (meV)
	0	0.32	0.58
	0.2	0.34	0.53
	0.43	0.355	0.45
	0.69	0.37	0.4
	0.82	0.43	0.35
	0.95	0.45	0.23
	1.06	0.44	0
	1.3	0.56	0.25
	Heat capacity
	Pressure (GPa)	Néel Temperature (K)
	0	2
	0.48	1.98
	0.8	1.98
	1	0
	1.28	0
	Neutron
	Pressure (GPa)	Néel Temperature (K)
	0	2
	0.15	2.05
	0.3	2.15
	0.375	2.1
	0.532	2.1
	0.745	1.95
	0.82	1.9
	0.88	1.8
	0.92	1.75
	0.95	1.7
	0.98	1.65
	1.06	0
	1.2	0
	1.3	0

## Sheet: Figure 1c
Figure 1c
	Ambient			0.48 Gpa			0.8 Gpa			1.0 Gpa			1.28 Gpa			1.72 Gpa
	Temperature (K)	Cp		Temperature (K)	Cp		Temperature (K)	Cp		Temperature (K)	Cp		Temperature (K)	Cp		Temperature (K)	Cp
	1.81882	95324.3		1.6086	216734		2.48358	437467		3.98981	806140		4.21394	892970		4.06031	1119530
	1.82417	93710.6		1.62	220146		2.49091	438400		3.96169	784814		4.19689	886680		4.04919	1131800
	1.8291	94652.6		1.63157	222187		2.49606	439600		3.93387	790532		4.17489	875490		4.0469	1119440
	1.83542	98870.9		1.64362	225154		2.50319	440333		3.90252	773412		4.15315	863740		4.03315	1110130
	1.83789	99512		1.65524	227115		2.50892	440667		3.87394	764960		4.13081	872390		4.01933	1104290
	1.83962	101930		1.66745	228986		2.51568	441133		3.84538	737938		4.10661	864500		4.00551	1101380
	1.84528	98834.3		1.67915	232452		2.52249	440467		3.81737	714376		4.08606	869990		3.9928	1104700
	1.84687	100237		1.69121	231470		2.52733	439067		3.79085	713068		4.06307	869690		3.98184	1093080
	1.85163	99864		1.70307	233239		2.53294	438333		3.76696	707044		4.04018	857220		3.9698	1096840
	1.85673	100443		1.71503	238659		2.53815	437400		3.74509	694246		4.02221	849320		3.96759	1094090
	1.85989	102868		1.72733	238678		2.54161	436400		3.724	706312		4.00482	866880		3.95792	1089600
	1.86367	101776		1.72825	236107		2.54459	436600		3.72143	726948		3.98435	852530		3.95528	1102350
	1.8682	101507		1.73866	241735		2.54834	436067		3.69926	699940		3.96355	839810		3.95354	1111050
	1.87341	102573		1.73964	238806		2.55085	436533		3.69733	680762		3.94278	844590		3.9519	1089290
	1.87563	103622		1.74986	245293		2.55479	436667		3.69385	695908		3.9208	838600		3.94413	1102350
	1.87916	105165		1.76123	247367		2.55871	438067		3.67643	719312		3.89983	839880		3.94186	1093460
	1.88233	107309		1.77299	249294		2.56271	439933		3.67151	718176		3.87833	841290		3.94101	1107890
	1.88508	108458		1.78505	254938		2.56757	440867		3.65536	719996		3.85682	845390		3.93918	1089680
	1.88676	111084		1.79712	259166		2.57259	440333		3.65521	721902		3.83665	820690		3.93035	1092220
	1.88881	113503		1.81022	261550		2.57863	439733		3.64573	732224		3.81514	819540		3.92722	1098820
	1.89339	111684		1.8228	264628		2.5855	440400		3.62722	739662		3.79414	817070		3.91513	1092530
	1.8958	111592		1.83566	273342		2.59393	441133		3.62143	743338		3.77084	823140		3.90415	1105920
	1.90031	111360		1.84966	277172		2.6045	442333		3.59648	680050		3.74761	824000		3.89143	1093080
	1.90342	113359		1.86264	283639		2.61578	443533		3.57717	712548		3.72723	807920		3.8793	1080270
	1.90735	114179		1.87633	288703		2.62726	444267		3.56158	698578		3.70412	816210		3.867	1083760
	1.91207	116533		1.89106	291302		2.64306	444733		3.55523	698114		3.68103	806510		3.85776	1086630
	1.91704	115704		1.90588	300716		2.65989	445467		3.53889	707448		3.65847	800000		3.84533	1095810
	1.92042	121216		1.91978	303194		2.67501	446533		3.53225	689760		3.635	812960		3.83625	1076530
	1.92408	127280		1.93421	304490		2.69049	448933		3.51749	707008		3.61478	807470		3.8339	1077770
	1.92777	123219		1.94854	308963		2.70711	451600		3.50651	668034		3.59159	796284		3.83147	1083990
	1.93015	122994		1.96312	310817		2.72345	452067		3.50374	707008		3.56862	791393		3.82285	1076380
	1.93521	126173		1.97738	309047		2.74032	452800		3.48213	675116		3.54817	782424		3.8214	1061720
	1.9414	128376		1.99212	303083		2.75803	453133		3.47865	698364		3.54595	790031		3.82011	1066550
	1.94343	128437		2.00671	296159		2.77425	455600		3.47562	687642		3.52529	790083		3.81831	1076310
	1.94599	133949		2.02081	285940		2.78853	457667		3.45744	697008		3.52159	781947		3.80867	1078430
	1.94987	134050		2.03458	278984		2.80234	459067		3.44656	679274		3.4944	795211		3.7981	1070990
	1.95438	136677		2.03961	283522		2.81804	461067		3.41802	688718		3.47083	777361		3.7791	1062890
	1.95631	141467		2.05113	274174		2.83513	462267		3.39108	685540		3.4699	792763		3.77215	1062340
	1.96002	140615		2.06265	269182		2.8424	462467		3.36404	643572		3.44785	776578		3.76168	1056250
	1.96065	139049		2.07468	265222		2.84594	464333		3.3386	643420		3.44711	779059		3.76043	1066490
	1.96461	132954		2.08662	265851		2.84817	467133		3.31144	633798		3.44424	777385		3.75923	1073780
	1.96526	134655		2.09904	258717		2.8497	468933		3.30655	662218		3.42441	764278		3.74971	1057390
	1.96808	134892		2.11146	258651		2.85251	468933		3.28343	617046		3.4236	784725		3.74807	1066350
	1.96946	143280		2.12418	258084		2.85281	468267		3.27898	642336		3.40911	778615		3.7352	1057860
	1.97222	149671		2.137	260932		2.85446	468067		3.25793	641136		3.40053	763067		3.72274	1054720
	1.97443	149880		2.14991	264255		2.85945	468000		3.25715	629184		3.39793	784700		3.71192	1062470
	1.97712	145809		2.16329	262899		2.8656	467267		3.25669	640538		3.37882	778615		3.69801	1072700
	1.98032	149504		2.17602	258188		2.86585	466467		3.23471	640240		3.37709	776725		3.68406	1050450
	1.98312	144048		2.18929	261970		2.86632	465933		3.23424	610318		3.37526	772447		3.67202	1040450
	1.98582	145611		2.20234	263811		2.86752	466667		3.21235	635998		3.37391	762635		3.62803	1050120
	1.98986	155164		2.21566	266862		2.86947	467800		3.20716	642096		3.35765	759815		3.61303	1041140
	1.99457	157163		2.22914	268482		2.8719	467933		3.19068	642788		3.35564	763774		3.59772	1030940
	1.99659	155795		2.24272	267547		2.87335	468267		3.17395	624894		3.34582	768472		3.58153	1032370
	1.99704	156157		2.25647	268981		2.87536	470400		3.16687	621364		3.33672	776408		3.5665	1025690
	1.9986	162589		2.26965	271540		2.8779	470200		3.14741	653036		3.31532	765727		3.55304	1016960
	2.00096	171908		2.28251	275080		2.8792	468600		3.1441	618210		3.29417	757367		3.53938	1013570
	2.00319	167301		2.29861	272537		2.8805	467733		3.13777	597952		3.27375	760308		3.52494	1018470
	2.0052	153129		2.3098	270195		2.88123	468933		3.12117	618376		3.25255	759524		3.51121	1025280
	2.00926	146286		2.32129	271122		2.88366	469600		3.10105	610804		3.23132	755673		3.49745	1002690
	2.01159	131682		2.33282	274601		2.88654	467933		3.09731	653754		3.20957	752976		3.4843	997530
	2.01323	141916		2.34422	278251		2.89048	467467		3.07459	620664		3.18795	750659		3.48289	1001700
	2.01434	121794		2.35573	273466		2.89097	467400		3.06416	639494		3.16758	750275		3.47165	984990
	2.01808	114642		2.36727	278088		2.89263	467133		3.06156	665274		3.14554	745216		3.4706	1017070
	2.01947	112835		2.37869	278433		2.8933	467267		3.0521	616880		3.12427	745714		3.47045	1011220
	2.02262	107610		2.39001	280723		2.89611	467333		3.02796	630888		3.10383	749871		3.4597	1028210
	2.02472	106310		2.40207	279408		2.89624	466800		3.02603	662828		3.08314	747550		3.45861	1011220
	2.0279	95037.6		2.41369	283326		2.89875	465867		2.99785	629904		3.06237	735935		3.4379	1014510
	2.02875	103463		2.42569	287838		2.90172	466933		2.97053	638244		3.04199	739389		3.4003	1008090
	2.02988	97346.8		2.43769	283459		2.9024	467133		2.9431	616218		3.02091	731086		3.384	991910
	2.03218	94552.4		2.44945	286348		2.90808	467533		2.91696	597874		3.00047	726945		3.37089	978550
	2.03679	93222.7		2.46137	289610		2.90908	470267		2.90388	620944		2.97959	726423		3.358	999840
	2.04136	93661.9		2.47326	290336		2.91155	472400		2.88798	601446		2.95893	731737		3.35682	985330
	2.04157	93514.8		2.48521	294443		2.91314	472667		2.88042	601866		2.93887	731143		3.34258	997280
	2.04275	92150.6		2.49707	287342		2.91463	475267		2.87474	612270		2.91744	722573		3.32756	992850
	2.04392	92835.4		2.50958	291989		2.91817	477600		2.85706	597848		2.8957	729201		3.3266	994150
	2.04555	93743.1		2.52256	294413		2.91981	479000		2.84575	598834		2.87536	718185		3.31262	989890
	2.04716	90184.3		2.53541	299582		2.92604	480133		2.83212	607920		2.85472	717865		3.29691	978640
	2.04932	90687.3		2.54822	300737		2.92713	480933		2.82982	578294		2.83319	714567		3.28555	983660
	2.04987	88870.7		2.561	302636		2.92744	481600		2.81837	577062		2.81232	710635		3.28277	981960
	2.05095	90717.8		2.57418	299336		2.93355	481400		2.79943	576148		2.78874	711742		3.27362	975840
	2.05196	87338.2		2.58693	303530		2.9345	482200		2.7905	601472		2.76552	707475		3.26906	984900
	2.05206	92388.1		2.59971	302021		2.94097	483533		2.76884	578874		2.74501	711026		3.26072	964940
	2.05293	89537.5		2.61269	300797		2.94188	484533		2.76559	584804		2.7246	710601		3.26007	970130
	2.05647	86050.4		2.62602	302648		2.94843	485133		2.75826	602550		2.70422	697548		3.25589	976980
	2.0583	88068.9		2.63867	305372		2.94898	486200		2.73925	570752		2.68306	708561		3.24599	960600
	2.05896	85830.3		2.65177	305360		2.95382	485267		2.73571	582878		2.66231	691695		3.24477	975610
	2.06053	85529.3		2.66463	310604		2.95628	485000		2.71303	597536		2.64166	700471		3.24285	981070
	2.06058	89912.3		2.67794	309839		2.96503	485133		2.7068	590884		2.62084	697752		3.23554	974610
	2.0635	84453		2.69071	309458		2.969	483733		2.68895	598964		2.59878	698585		3.23125	986150
	2.06838	84974.4		2.7034	304859		2.97044	483400		2.68202	599746		2.57757	693683		3.23119	962670
	2.07522	82696.9		2.7167	305579		2.97443	485467		2.66524	581310		2.55696	689434		3.22933	969650
	2.08194	82190.5		2.7297	313664		2.9806	486200		2.65915	583642		2.53613	689598		3.21942	984420
	2.08876	80951.3		2.74269	315506		2.98462	487600		2.6581	581284		2.51529	685661		3.21815	969960
	2.09653	83442.5		2.75594	309395		2.9863	487933		2.64079	586940		2.49392	683759		3.21621	977630
	2.10622	82316.7		2.76886	309785		2.99846	489800		2.63724	568594		2.47252	688117		3.21615	974110
	2.11654	81049.1		2.7824	314717		3.00016	489800		2.63523	583766		2.45199	684765		3.21552	973620
	2.12472	81516.5		2.79553	317303		3.00069	489867		2.61415	576702		2.43165	677160		3.20529	973170
	2.13335	81184		2.80881	323447		3.006	489733		2.60629	562040		2.41041	681513		3.20525	971550
	2.14632	81504.2		2.82304	327227		3.01429	490400		2.60307	575166		2.38963	676544		3.20426	973440
	2.14955	81085.9		2.83602	322757		3.01704	490400		2.59255	588066		2.36866	682575		3.20392	965970
	2.15575	80381.3		2.84962	323630		3.02305	490933		2.57104	570188		2.34807	682333		3.20294	969910
	2.16093	80405.6		2.86368	327782		3.03276	490400		2.56315	564562		2.32781	673545		3.19708	976800
	2.16753	80890.1		2.87727	328007		3.03288	490933		2.55953	570234		2.30687	673411		3.18978	963220
	2.17096	80417.9		2.89128	325706		3.04063	489467		2.54105	574068		2.28599	680430		3.18645	965890
	2.17845	79442		2.9049	331013		3.04728	489933		2.53281	573854		2.26497	676394		3.18204	967100
	2.18326	81343.8		2.91921	334232		3.0508	488200		2.48707	581920		2.24431	665936		3.17748	976390
	2.18876	80768.3		2.93299	333926		3.06135	488667		2.43619	550000		2.22401	669131		3.17404	960720
	2.19264	81343.5		2.94701	337700		3.06237	488667		2.42515	583766		2.203	664383		3.16957	961690
	2.19626	81098.1		2.96136	342044		3.07083	489133		2.41516	567802		2.18216	665632		3.1684	960050
	2.20741	78719.7		2.97512	339182		3.07855	488000		2.41179	564284		2.16137	660814		3.15878	976480
	2.21507	79677.8		2.98933	338363		3.08143	489267		2.39175	579190		2.14066	662315		3.15744	960340
	2.21838	81640.7		3.0039	336068		3.09177	489600		2.38762	550416		2.12015	659449		3.15662	959170
	2.22334	80816.9		3.019	339524		3.0947	488933		2.36418	533604		2.09972	657117		3.15298	953420
	2.23291	79796		3.03444	345227		3.10092	489000		2.34213	549412		2.07915	654543		3.14186	971240
	2.23443	81553.8		3.04876	349508		3.11024	488733		2.32162	553800		2.05841	656939		3.13978	956270
	2.23831	82404.9		3.06362	344981		3.11368	488133		2.29913	538066		2.03762	649107		3.13822	950770
	2.24235	79536.1		3.07753	345869		3.1214	489933		2.2744	533052		2.0174	648468		3.13384	955090
	2.25881	80058		3.09188	352355		3.12972	490667		2.25013	534076		1.9966	648849		3.12494	966150
	2.26655	81566.1		3.10567	351839		3.13021	494200		2.22208	531566		1.97564	646403		3.12418	944510
	2.27979	80538.3		3.12007	350354		3.13906	495733		2.19449	532992		1.9551	649670		3.12271	963950
	2.28846	79760.7		3.13376	351758		3.14607	497733		2.17122	512708		1.93269	648144		3.12172	955170
	2.29999	80453.8		3.14765	356795		3.14816	499000		2.14881	526040		1.91099	643343		3.12136	950810
	2.31021	80720		3.16125	352340		3.15807	499600		2.12635	506954		1.89063	641027		3.1167	958010
	2.31777	79725.1		3.17487	352733		3.16134	500067		2.11378	512934		1.87002	639910		3.10991	940930
	2.32993	81294.5		3.18777	357425		3.16753	501533		2.09153	516180		1.84933	634419		3.10903	961230
	2.33603	79489		3.20035	358124		3.17498	501067		2.08965	519722		1.82876	639764		3.10681	947100
	2.34524	80683.6		3.21409	356783		3.17632	502400		2.08937	508190		1.80755	632021		3.10179	950970
	2.35176	79289.6		3.22699	362165		3.18467	503467		2.06848	513728		1.7858	632347		3.10018	952570
	2.35856	79477.4		3.24007	366206		3.19044	503800		2.06061	521160		1.76509	637243		3.09389	958210
	2.36745	79938.6		3.25356	367499		3.19467	505333		2.05106	508542		1.74409	631774		3.09308	952730
	2.37575	79915		3.26771	368075		3.20328	505533		2.04563	517138		1.72402	631283		3.09229	941080
	2.38388	82014.6		3.28245	371012		3.20598	507200		2.03002	520614		1.70272	630775		3.08593	956730
	2.39417	83248.4		3.2965	370247		3.21739	506667		2.01745	527156		1.68194	628167		3.08212	960720
	2.40348	82990.7		3.31031	369860		3.2181	507800		1.97931	519064		1.66122	629145		3.08181	948510
	2.41668	83663.5		3.32407	365504		3.22654	509333		1.9465	521354		1.64068	627309		3.07735	950690
	2.4305	80927.1		3.33792	368504		3.23171	510400		1.92464	499720		1.62055	621705		3.07407	939430
	2.44002	83196.4		3.35118	368090		3.23777	508533		1.90216	510028		1.60008	625135		3.07077	956730
	2.44975	80951		3.36432	366779		3.24749	509467		1.8777	505194		1.5793	624781		3.0701	954520
	2.46453	81578.7		3.37761	371462		3.24776	509867		1.85399	503918		1.55772	623652		3.05908	947770
	2.47297	83442.5		3.39188	370802		3.25857	509933		1.83241	502432		1.53736	620102		3.0589	945900
	2.48551	82735.2		3.40572	377786		3.2598	510933		1.80709	496880		1.51584	621307		3.05718	950610
	2.49717	82991		3.41879	379568		3.26733	511733		1.78457	495840		1.49519	619148		3.05612	958670
	2.50802	82875.4		3.43276	379190		3.27156	513800		1.76242	499274		1.4742	620856		3.05532	938350
	2.5168	83312.9		3.44664	388532		3.27221	515933		1.73982	500024		1.4726	616462		3.04437	951050
	2.52791	84386.8		3.46024	390683		3.2742	518000		1.71731	483316		1.46373	617027		3.04226	940930
	2.54155	83559.3		3.47405	391064		3.27838	522267		1.68679	483066		1.45321	614091		3.03493	937570
	2.55166	82977.9		3.48842	397646		3.28546	522400		1.65416	483966		1.44263	617832		3.03491	945240
	2.5656	82735.2		3.50232	395558		3.28776	525467		1.61852	481226		1.43279	619851		3.03239	947730
	2.57389	80405.6		3.51655	392552		3.29879	523467		1.58149	478062		1.4212	618749		3.02599	935800
	2.58158	82595.1		3.53013	399527		3.30084	523333		1.55484	482152		1.41037	612528		3.02548	941120
	2.58713	82608.1		3.54391	396752		3.30957	521133		1.53239	474474		1.39961	615236		3.02058	944010
	2.59524	85461.3		3.5581	397472		3.31789	524733		1.51078	465302		1.3898	612872		3.01588	938420
	2.60613	84241		3.57202	409757		3.31949	524067		1.49083	477412		1.37926	613708		3.00739	932580
	2.61736	83042.3		3.58663	415337		3.32835	524800		1.46932	483050		1.36856	615658		3.00278	939870
	2.628	81964.9		3.60043	407744		3.33179	526200		1.44275	470094		1.35755	613649		3.002	943660
	2.63809	83507.3		3.61482	403985		3.33892	528600		1.41177	470866		1.34676	608657		2.99609	936390
	2.64947	81939.7		3.63075	401570		3.34842	528000		1.38835	466150		1.33634	614329		2.99187	946090
	2.65893	82316.7		3.64556	407834		3.35171	530200		1.36613	471402		1.32538	611400		2.99162	937010
	2.67263	84175.1		3.66007	415805		3.36138	529067		1.34432	468230		1.31393	610563		2.99106	940510
	2.68609	84267.7		3.67436	414215		3.36406	530667		1.32339	451668		1.30351	611101		2.98941	950250
	2.69876	82291.3		3.69027	413306		3.37387	529733		1.30287	471212		1.29289	609504		2.98927	931220
	2.71311	83429.6		3.70542	413843		3.37584	530467		1.29555	454358		1.28212	608236		2.98894	938160
	2.7236	84706.3		3.72047	416576		3.38585	531133		1.27953	458662		1.27173	609692		2.98762	948550
	2.73645	83663.5		3.73524	425201		3.38737	532533		1.27705	455474		1.27146	611650		2.98066	947220
	2.74612	83261.2		3.7507	426458		3.39919	533333		1.27478	460402		1.26109	610185		2.97846	929480
	2.76032	83793.9		3.76599	433409		3.39929	535933		1.25799	449466		1.2608	608422		2.97742	933620
	2.77659	82914.3		3.78105	435800		3.41221	536667		1.2567	463616		1.25103	606550		2.97405	948320
	2.79105	84612.7		3.79648	435638		3.41287	539333		1.25453	449694		1.24067	607727		2.97071	931750
	2.81017	86647.6		3.81215	434591		3.42307	542067		1.23629	453366		1.23058	609226		2.96913	940700
	2.82751	87480.6		3.82884	433958		3.424	542133		1.23601	462474		1.22001	605741		2.9659	926060
	2.84425	83767.9		3.84649	432293		3.43586	541333		1.23384	453424		1.20872	606766		2.96041	943390
	2.85626	85406.9		3.86345	430940		3.43636	543067		1.21561	455518		1.19794	605165		2.95269	922270
	2.87718	88315.4		3.87127	428060		3.44638	540067		1.21379	448908		1.18729	605440		2.95163	932080
	2.89307	87040.9		3.87982	432191		3.44783	541133		1.21271	461050		1.17704	604505		2.94329	940510
	2.91179	86285.4		3.88514	429935		3.45541	538667		1.19509	444484		1.16664	604341		2.94287	939050
	2.9254	85610.9		3.89688	435083		3.46039	539600		1.19242	449608		1.15613	601450		2.93831	927350
	2.93467	84746.5		3.89798	432068		3.46426	539267		1.17458	454946		1.14572	601861		2.938	922410
	2.9578	85420.4		3.89859	438407		3.46995	538733		1.15401	452870		1.13526	602474		2.93471	932000
	2.97235	86022.6		3.91234	437951		3.47535	538933		1.13347	454740		1.1249	598802		2.92711	932040
	2.98279	86942.2		3.91748	435740		3.47621	537800		1.11278	438760		1.11469	600994		2.92522	922580
	2.9951	86257.8		3.92669	432191		3.48206	538400		1.09206	437986		1.10463	596377		2.92322	925440
	3.00922	87953.8		3.94037	430898		3.48756	537333		1.07118	441540		1.09469	598631		2.92281	937600
	3.02459	83390.7		3.95352	440561		3.4924	538400		1.05032	439702		1.08456	598750		2.92031	938570
	3.03248	84333.7		3.96636	442184		3.5013	538733		1.02963	443370		1.07441	595206		2.91067	925440
	3.04824	84826.6		3.97837	444224		3.50511	540933		1.00872	441540		1.06426	597627		2.90827	923190
	3.06184	86829.7		3.99155	452885		3.51375	544133		0.9884	457960		1.054	594847		2.90441	927170
	3.07621	89018.3		4.00445	461282		3.51991	545800		0.96834	435118		1.04385	593636		2.90194	936980
	3.09239	88460.7		4.01795	463244		3.52949	551467		0.94823	425950		1.0334	596174		2.89818	930440
	3.10278	88959.3		4.03079	453884		3.53463	552600		0.92812	445410		1.02259	597568		2.89674	928600
	3.11913	87182.1		4.04342	452243		3.544	554000		0.90785	433320		1.01219	594554		2.89269	923930
	3.13605	86521.7		4.05681	453995		3.54919	556533		0.88786	420212		1.00215	595747		2.88573	922680
	3.14696	86313.3		4.06915	452552		3.55807	558400		0.86693	429458		0.99183	589455		2.88521	936060
	3.16391	87695.1		4.08318	455201		3.56671	559933		0.84683	420038		0.98123	592656		2.8814	924580
	3.17524	88300.6		4.08734	456008		3.56952	563200		0.82669	417814		0.97072	589905		2.87693	917420
	3.1934	87795.2		4.10075	455111		3.58117	566333		0.80649	419492		0.9601	589782		2.87179	923930
	3.2111	89627.4		4.11401	454040		3.58335	569867		0.78633	414502		0.94983	586945		2.86933	933300
	3.23046	86522		4.12705	460478		3.59577	574200		0.76615	404244		0.93938	587632		2.86728	938050
	3.24155	85583.8		4.14069	465245		3.59668	576267		0.74608	404084		0.92963	588573		2.86188	927760
	3.26043	87652		4.14824	464405		3.60956	578400		0.72596	415592		0.9192	589646		2.8585	918140
	3.28051	86913.8		4.1531	460892		3.61395	578600		0.7059	408952		0.90879	584879		2.85758	912130
	3.29989	88083.6		4.1591	464405		3.62106	578867		0.68577	416006		0.89817	585316		2.85395	928740
	3.31734	89927.7		4.16	464195		3.63278	579333		0.66563	410082		0.88881	584093		2.84645	917970
	3.34034	87594.8		4.16659	467381		3.63427	575600		0.64552	395082		0.88669	589455		2.84611	923660
	3.35237	87239.1		4.1701	460526		3.64614	576533		0.6254	402726		0.87898	585284		2.84136	935360
	3.36705	84947.7		4.1714	463778		3.65102	577600		0.60529	399624		0.87389	583584		2.83983	927350
	3.38709	85843.9		4.17937	465059		3.66014	575867		0.58517	401592		0.86872	585762		2.83942	928220
	3.39771	87253.2		4.18088	473180		3.66844	577867		0.58511	396288		0.85836	583064		2.83685	909580
	3.41613	89092		4.18472	462272		3.67192	579400		0.56505	382432		0.84761	580268		2.83528	920730
	3.43992	89418.6		4.19288	468563		3.6829	578400		0.56504	388222		0.83763	579301		2.83337	915620
	3.46397	88126.7		4.19722	475340		3.68534	579133		0.54484	394678		0.82745	582592		2.83335	917320
	3.48024	88959.3		4.20529	469538		3.69362	579267		0.5245	394004		0.81683	579659		2.82538	925130
	3.50003	88988.6		4.21065	480416		3.70426	576400		0.50413	376210		0.80663	580561		2.82173	913210
	3.51867	89973		4.21371	471281		3.7053	576467		0.48351	387970		0.79617	578113		2.82019	918370
	3.54978	89003.2		4.21546	468494		3.71354	574600		0.4628	382402		0.78618	577372		2.81999	923050
	3.57465	89106.7		4.21879	473810		3.72195	573400		0.44236	378200		0.77616	576403		2.81393	907130
	3.60435	87409.5		4.22424	470921		3.72282	570867		0.42187	380052		0.766	578283		2.81057	921930
	3.62691	89702.2		4.23187	483797		3.73189	569267		0.40149	373940		0.75573	577070		2.80697	909330
	3.65063	89792		4.23738	472601		3.74011	569667		0.38119	375296		0.74559	573774		2.80674	919960
	3.673	90458		4.24589	475487		3.74153	571400		0.37074	373716		0.73538	576445		2.80589	917970
	3.68863	89657.6		4.24744	472289		3.75029	574800		0.36026	376704		0.72513	575759		2.80493	912160
	3.72224	89106.7		4.24766	467831		3.75862	576733		0.34974	375698		0.71501	571090		2.79705	919830
	3.7556	89732		4.25033	475316		3.77536	577467		0.33925	371622		0.70493	572581		2.79333	911940
	3.79028	89537.5		4.25868	480914		3.7922	580933		0.32865	363678		0.69475	570666		2.79269	916570
	3.81683	87182.4		4.26002	467051		3.81223	585400		0.31808	370026		0.68477	570525		2.79216	916080
	3.84537	86591.7		4.26027	466019		3.83096	587733		0.30753	377882		0.6747	568695		2.79099	915620
	3.87623	87380.9		4.26157	474221		3.84641	589067		0.29695	375414		0.66454	568056		2.78746	909110
	3.90813	87409.5		4.27314	469013		3.86636	593133		0.28643	373746		0.65435	567557		2.78547	921130
	3.93533	90871.5		4.27429	475073		3.88408	596200		0.27743	376782		0.64433	568023		2.78307	924280
	3.96302	92023.8		4.28608	481988		3.9022	600800		0.26667	373242		0.63412	564264		2.77992	909110
	3.99338	90886.8		4.28852	464918		3.92107	604533		0.25618	386766		0.62393	563749		2.77968	912190
	4.0188	89807.3		4.29152	471497		3.93969	607600		0.24574	368994		0.61378	565458		2.77538	914400
	4.05663	89642.7		4.29991	489722		3.95512	612133		0.23536	365180		0.60368	562567		2.76784	913080
	4.09256	88446.3		4.31409	477347		3.97606	614533		0.22519	356692		0.5936	562521		2.76592	908650
	1.81653	96715.5		1.59711	214246		2.4783	436933					0.58345	562463		2.75961	912700
	1.81352	93044.5		1.58541	211699		2.4712	436867					0.57337	558401		2.75885	921400
	1.81113	93060.9		1.57376	212372		2.4645	437067					0.56277	560789		2.75324	910420
	1.80622	92293.1		1.56209	211258		2.45858	436400					0.5523	559065		2.75113	909640
	1.80014	93044.5		1.5503	209743		2.45161	437133					0.54222	557214		2.74141	909610
	1.79468	90963.7		1.53876	209783		2.44603	435867					0.53243	556990		2.73806	908960
	1.79071	93384.6		1.52736	205812		2.43929	435133					0.52235	557067		2.7327	909890
	1.78712	90871.1		1.51606	204276		2.43346	435533					0.51228	556442		2.72501	903250
	1.78414	88753.2		1.50518	204571		2.42776	433933					0.50214	555662		2.72495	917610
	1.77875	86731.8		1.49436	200569		2.42192	433733					0.49222	554563		2.72294	908520
	1.77543	86452.5		1.48351	198682		2.41687	434333					0.48217	554359		2.72043	914880
	1.76776	85352.6		1.47236	198831		2.41238	433667					0.47212	555304		2.72021	901930
	1.76414	84866.9		1.46117	196957		2.40729	432933					0.46198	552101		2.70933	918900
	1.75934	85095.5		1.45037	196483		2.40108	432133					0.4519	550664		2.70872	910170
	1.75825	86078.2		1.43987	193909		2.3966	432667					0.44177	549039		2.70865	908270
	1.75323	85162.9		1.42951	193870		2.39041	433133					0.43165	549066		2.70718	903850
	1.75015	83455.4		1.419	191965		2.3845	432333					0.42155	546548		2.69616	917580
	1.74641	85190.1		1.41651	185067		2.37859	432133					0.41144	547723		2.69533	911650
	1.74268	83520.6		1.40231	188066		2.37448	431067					0.40136	546910		2.69439	906460
	1.73746	81566.1		1.38968	189415		2.36769	430333					0.39126	547028		2.68188	902170
	1.73363	79772.5		1.37764	188988		2.36177	430467					0.38128	543750		2.68163	910200
	1.72887	80022.1		1.37385	181753		2.35613	429733					0.3711	545110		2.68062	909140
	1.72549	79430.3		1.36631	187912		2.35004	428333					0.361	543306		2.67465	894220
	1.72063	79500.7		1.36137	182571		2.3438	427533					0.35084	542515		2.67017	905240
	1.71635	78363.8		1.35793	181837		2.33832	426067					0.34079	541943		2.6679	898900
	1.71002	78181.2		1.35575	184314		2.32957	425267					0.33058	542655		2.66586	904630
	1.70709	77213.8		1.35575	181594		2.32334	425733					0.32046	541032		2.66223	898150
	1.70189	76871		1.34906	183822		2.31711	425133					0.31028	536883		2.65867	904690
	1.69794	76422.8		1.34526	184002		2.31219	424733					0.30019	541279		2.6528	897450
	1.68991	74845.8		1.34383	183628		2.30445	424067					0.29003	539446		2.64948	903760
	1.68613	73887.7		1.3383	182142		2.29716	422600					0.28643	536294		2.64304	904360
	1.68202	73003.6		1.33766	184917		2.29182	422333					0.28393	543580		2.63811	898440
	1.67927	71668.4		1.33724	178235		2.28634	421133					0.2725	542400		2.63789	893660
	1.67396	71155.6		1.33266	182979		2.28137	420600					0.26174	542188		2.63391	900400
	1.67091	70069		1.33183	184181		2.27505	420200					0.25096	541246		2.62852	901220
	1.66863	69886.6		1.32722	183706		2.26966	419400					0.24005	540879		2.62598	895190
	1.66589	69389.8		1.32452	182894		2.26444	419533					0.22887	539905		2.62279	892150
	1.65924	69443.7		1.32336	176823		2.25854	419467					0.21821	537040		2.61574	895620
	1.65233	68583.1		1.32064	183087		2.25297	419067					0.20773	537393		2.61318	894900
	1.64704	68303.9		1.31865	178001		2.2489	418267					0.19712	537440		2.60533	891590
	1.64369	67479.8		1.31597	183218		2.24349	418067					0.18621	537609		2.59934	900040
	1.64002	66957.9		1.3124	180709		2.23752	416800					0.17556	537290		2.59927	895870
	1.63335	66378.4		1.31095	180176		2.23204	417067					0.1651	537305		2.58659	890430
	1.62846	65543.7		1.3106	177301		2.22568	416400					0.15471	537078		2.58517	889220
	1.62331	65280.5		1.30994	182234		2.21981	415867					0.14442	537079		2.5831	899370
	1.61832	64604.9		1.30975	177760		2.21334	416267					0.13414	536735		2.57283	887510
	1.61351	64241.5		1.30575	175084		2.20858	416600					0.12642	537133		2.57251	887370
	1.60766	65185.4		1.30073	180551		2.20296	416200								2.56801	901160
	1.6031	63617.3		1.29902	177402		2.19816	416267								2.568	895530
	1.59627	62696.1		1.29854	178580		2.19449	416067								2.55927	896100
	1.59127	62426.5		1.29853	180536		2.19103	415733								2.55742	883540
	1.58649	62703.4		1.29852	180874		2.1864	415000								2.55475	894280
	1.5835	61624		1.29823	178198		2.18156	413867								2.55008	897800
	1.57801	60505.8		1.2941	175588		2.17697	414667								2.54746	896130
	1.57246	59891.5		1.29357	177498		2.17327	415200								2.54532	896390
	1.56478	58526.9		1.28969	177395		2.17034	416200								2.54151	886080
	1.56008	59035.4		1.28947	179001		2.16622	415800								2.54108	883330
	1.55538	58744.6		1.28818	176506		2.1622	415133								2.53362	894680
	1.55277	57684.3		1.28802	176961		2.15979	416133								2.53216	892990
	1.5464	57351.5		1.28758	177432		2.1553	415733								2.52867	889060
	1.53917	57265.7		1.28741	180311		2.15104	416067								2.52491	886140
	1.53323	57259.7		1.28726	178514		2.14709	414667								2.51893	890210
	1.52841	56853.6		1.28216	177460		2.14384	415467								2.51731	892200
	1.52506	55976.2		1.27802	177541		2.13849	415733								2.51714	888380
	1.5212	55284.5		1.27779	175724		2.13822	415867								2.50675	884570
	1.51699	54637.3		1.27779	173092		2.13679	415467								2.50578	887810
	1.51207	54196.3		1.27721	177606		2.136	415600								2.50491	884650
	1.5057	52940.3		1.27712	177359		2.13481	416400								2.5039	887000
	1.50038	52649.6		1.27664	175824		2.13479	415800								2.49312	883510
	1.49527	52701.3		1.27579	177454		2.13443	415867								2.4923	880750
	1.49013	52758.2		1.27415	174258		2.13436	414200								2.49092	890480
	1.48469	52295.6		1.27108	178125		2.1336	414933								2.48843	879390
	1.47913	52326.3		1.26768	172905		2.13319	413867								2.48174	877540
	1.47392	51409.4		1.26745	177635		2.13279	413800								2.47955	882860
	1.46821	50249.7		1.26641	177759		2.13254	414933								2.47052	876710
	1.46298	50146.4		1.26574	176125		2.1325	414267								2.46969	875460
	1.45777	50011		1.26429	174942		2.13244	415467								2.468	880750
	1.4534	49141.3		1.26228	177134		2.1324	415600								2.46425	874620
	1.44735	48550.2		1.26089	173057		2.13233	415200								2.45761	880290
	1.4413	47721.5		1.26013	170919		2.13197	414933								2.45681	882590
	1.43429	47259.5		1.25953	175404		2.13187	415533								2.45656	892180
	1.42894	46957.7		1.2571	174674		2.13104	415800								2.45012	872900
	1.42392	46590.9		1.25591	174020		2.13081	415533								2.44997	880930
	1.4189	46293.7		1.25559	175190		2.13079	415400								2.44618	882360
	1.41144	45949		1.25371	172278		2.13036	415933								2.44267	879490
	1.4072	45259.5		1.25146	174505		2.13027	416600								2.44217	873580
	1.40149	45031.8		1.2511	173141		2.12965	416867								2.43752	882280
	1.39667	44464.9		1.24961	174097		2.1132	418333								2.43016	874670
	1.38989	44512.7		1.24833	174146		2.11314	416733								2.42955	880830
	1.38483	44223.1		1.24661	173224		2.1125	416267								2.42885	874220
	1.37807	43555.7		1.24495	170831		2.11031	415800								2.42739	878680
	1.37196	42802.2		1.2442	174006		2.10839	415333								2.41469	872020
	1.36496	42246.5		1.24216	174209		2.10561	413933								2.41438	871540
	1.35943	42173.5		1.24038	171122		2.10399	413867								2.41302	880440
	1.35404	41431.4		1.2384	174265		2.10379	413267								2.41092	888000
	1.34691	41370.7		1.23768	171674		2.10286	412400								2.4095	875830
	1.33906	41329.4		1.23644	172208		2.10122	412467								2.40044	868050
	1.33075	40894.9		1.23615	172663		2.09567	413867								2.39837	879620
	1.32346	40411.6		1.23014	171701		2.08874	414600								2.39674	872950
	1.31782	39981.3		1.22951	169035		2.0838	415733								2.39321	876910
	1.31159	39259.1		1.22923	168434		2.0814	417267								2.39141	872730
	1.3038	38895.1		1.22836	170271		2.07521	417267								2.38931	871130
	1.29716	38394.3		1.22746	173168		2.07281	417533								2.38361	866040
	1.29159	38046.1		1.22594	171797		2.07218	417933								2.38283	878860
	1.28588	38165.1		1.22358	171640		2.0638	417667								2.37995	867320
	1.28056	37538		1.22336	170163		2.06227	417600								2.36746	865160
	1.27445	37220.5		1.21952	169835		2.05737	418400								2.36715	876630
	1.26794	37040.8		1.21808	169554		2.05534	419867								2.36389	864290
	1.25976	36724.1		1.21788	172504		2.05193	420667								2.36081	871060
	1.25452	36616.3		1.21735	168335		2.04408	421467								2.35445	869090
	1.24802	36177.2		1.21699	171258		2.03531	422467								2.35377	863140
	1.24192	35884.5		1.21674	169474		2.03278	423133								2.35346	872220
	1.23575	35460.3		1.2154	168328		2.02923	422000								2.34919	874770
	1.23115	34927.4		1.21464	167934		2.02525	421000								2.34371	867250
	1.2261	34920.6		1.21299	169781		2.02248	419933								2.34341	871710
	1.22068	34472.1		1.21256	169049		2.01843	419067								2.34268	865320
	1.21568	34147.6		1.21125	171571		2.01744	419000								2.34264	863740
	1.21055	33556.4		1.20851	169996		2.01294	418733								2.33609	862800
	1.20576	33510.3		1.20745	169002		2.00704	419067								2.33528	870310
	1.19956	33148.3		1.20731	168956		2.00225	419933								2.33261	874420
	1.19485	32719.8		1.20657	168513		1.99802	421000								2.33211	858780
	1.18867	32484.2		1.20476	170217		1.99479	421400								2.3316	868790
	1.18439	32118.9		1.20239	169568		1.99086	421000								2.32893	871900
	1.17802	31886.1		1.20014	170278		1.98783	421067								2.31935	863490
	1.1724	31671.7		1.19755	169594		1.98338	421067								2.31845	862510
	1.16624	31126.4		1.19652	171948		1.98121	420200								2.31767	858250
	1.16025	30845.6		1.19624	168784		1.97438	419400								2.31767	873880
	1.15521	30503.8		1.18598	167139		1.97022	418867								2.31506	864310
	1.14972	30232.4		1.17562	168302		1.96379	419667								2.30574	866880
	1.14471	30130.6		1.16536	166530		1.96091	420133								2.30163	861360
	1.13862	29685.7		1.15511	165753		1.95553	420400								2.30114	859110
	1.13272	29452.9		1.14483	165167		1.95494	420000								2.30002	871760
	1.1236	29119		1.13447	164295		1.95124	419467								2.29722	861720
	1.11631	28768		1.12417	163419		1.95013	418667								2.29216	865110
	1.10864	28149.5		1.11377	163438		1.94439	417267								2.29041	861700
	1.09939	27632.3		1.10351	160026		1.941	416533								2.28792	872610
	1.09139	27628		1.09321	160850		1.94087	416000								2.28365	861990
	1.08377	27329.8		1.08293	159502		1.93273	414933								2.28244	856430
	1.07422	27143.3		1.07273	159335		1.92613	413600								2.27886	861200
	1.06615	26621.1		1.06242	158927		1.92098	412600								2.2788	863190
	1.05767	26401.1		1.05203	157789		1.9142	412533								2.27484	873850
	1.05029	26178.5		1.04124	156510		1.91213	412933								2.27366	863350
	1.04149	25850.7		1.03014	157410		1.90882	412733								2.27328	863530
	1.03241	25508		1.01887	157196		1.90566	411200								2.26792	863330
	1.02396	25244.2		1.00753	153773		1.90122	409933								2.2631	862440
	1.01471	24948.5		0.99625	154029		1.89705	407867								2.26216	857050
	1.00698	24769		0.9848	154135		1.89132	407267								2.26069	858360
	0.99944	24621.3		0.97331	153735		1.88587	406867								2.2509	869400
	0.99067	24215.9		0.96227	152747		1.87715	407200								2.24291	869240
	0.98344	23966.2		0.95071	151886		1.87053	407000								2.24082	859750
	0.97391	23786.8		0.93791	151507		1.86008	405333								2.23405	859290
	0.96491	23454.2		0.92607	151248		1.85182	403600								2.22331	854470
	0.95555	23250.1		0.9143	149755		1.84392	402733								2.2229	857880
	0.94667	23133.9		0.90274	150031		1.83626	401600								2.21082	856450
	0.93854	23052.4		0.89044	150733		1.82927	400067								2.2095	852230
	0.93055	22745.8		0.87879	147506		1.82248	397933								2.20803	859730
	0.92231	22447.1		0.86774	146770		1.81586	395667								2.20105	858230
	0.91338	22185.6		0.85605	146958		1.80493	394333								2.19935	855430
	0.90639	22112.4		0.84508	145824		1.79967	393600								2.19725	854690
	0.89959	22065.2		0.83286	146476		1.79242	392733								2.19511	856660
	0.89113	21960.5		0.82068	144341		1.78513	391933								2.19413	847990
	0.88168	21561.8		0.80771	144386		1.77736	390000								2.18405	848440
	0.8716	21498		0.79487	144692		1.76863	388467								2.18221	855480
	0.86395	21230.2		0.78142	144016		1.75825	386933								2.18195	847200
	0.85648	21182.4		0.76888	142963		1.75057	386133								2.17804	847260
	0.84942	20969.8		0.75627	142217		1.74321	386000								2.16918	847660
	0.84186	20800.8		0.74418	141155		1.73366	385267								2.16808	853560
	0.83409	20590.2		0.73164	140970		1.72452	383800								2.16616	844650
	0.82708	20519.3		0.71884	140815		1.71652	382133								2.15999	846520
	0.81945	20374.5		0.70647	139815		1.70952	380933								2.15724	847790
	0.81106	20216.5		0.69436	138315		1.7007	380000								2.14807	846560
	0.80388	20102.9		0.68261	138242		1.68992	379333								2.14643	845480
	0.79613	20013.7		0.67098	137875		1.68301	378133								2.14526	843220
	0.78809	19711		0.65919	137289		1.67568	377067								2.14052	845640
	0.7795	19745.8		0.64747	136583		1.66506	376000								2.13845	857710
	0.77249	19590.2		0.63426	136219		1.65816	375000								2.13399	844120
	0.76698	19484.9		0.62048	136038		1.65102	374200								2.12318	845660
	0.76049	19444.7		0.60669	135401		1.6454	373267								2.12209	848540
	0.75275	19359.9		0.5919	134899		1.63793	372400								2.1203	842360
	0.74532	19135.6		0.57817	133642		1.63134	370933								2.11234	847930
	0.73982	19181.4		0.56471	133740		1.62457	369800								2.11042	846960
	0.73297	19054.8		0.55252	134739		1.61936	369133								2.10303	856710
	0.72501	18936.5		0.5408	133437		1.61075	368867								2.10093	843780
	0.71835	18795.3		0.52918	131513		1.60352	369267								2.09363	841920
	0.71063	18772.9		0.51741	130976		1.59382	369200								2.0809	843510
	0.70482	18815		0.50551	130730		1.58811	368600								2.07549	836220
	0.697	18630.9		0.49376	130346		1.58154	367933								2.06469	841740
	0.69011	18609.6		0.48176	129013		1.57492	367800								2.06454	846100
	0.6834	18475.1		0.47011	127835		1.56522	367733								2.06344	836330
	0.67524	18443.4		0.45889	127977		1.55705	367400								2.06343	845020
	0.66925	18305		0.44734	127910		1.55038	367067								2.04988	842570
	0.66205	18272.6		0.4357	127619		1.54235	366800								2.04797	834930
	0.65571	18343.2		0.42427	126046		1.53577	366067								2.0411	842940
	0.64934	18256.5		0.41304	126762		1.5273	364933								2.04081	842830
	0.64346	18120.9		0.402	125698		1.51954	364133								2.0383	840690
	0.63678	18095.3		0.3909	125137		1.51231	363133								2.02943	835190
	0.62963	18071.5		0.37985	125653		1.50547	362000								2.02687	834680
	0.62407	18016.9		0.36889	124636		1.49863	360667								2.0159	835740
	0.61749	17902.8					1.48925	359200								2.00873	833210
	0.61114	17795.4					1.48417	357867								2.00319	838300
	0.60578	17877.2					1.47418	357267								1.99615	835320
	0.59969	17870.6					1.46632	356667								1.98853	831780
	0.59449	17877.1					1.45541	355533								1.98628	841760
	0.58911	17759.5					1.44772	354133								1.98446	836590
	0.58442	17823.2					1.44059	353333								1.98252	835630
	0.57942	17719					1.43511	352533								1.98062	834990
	0.57458	17654.4					1.42616	351867								1.97242	831300
	0.56966	17509.8					1.41854	351333								1.96895	834930
	0.56559	17496.1					1.41034	350600								1.9682	833450
	0.56	17537.8					1.40269	349800								1.95582	837910
	0.55553	17655.5					1.39438	348933								1.94574	832490
	0.5513	17503.5					1.38669	348600								1.93587	833750
	0.54768	17563.1					1.37938	348733								1.92559	829700
	0.54424	17479.6					1.37041	348867								1.91518	833390
	0.5404	17461.4					1.3615	348800								1.9049	832080
							1.35369	348200								1.89379	829540
							1.34469	347467								1.88296	826450
							1.33506	347067								1.87241	830120
							1.32384	346800								1.86202	828730
							1.31589	346133								1.85166	830070
							1.30807	345467								1.84163	823840
							1.29933	344467								1.83164	827260
							1.28994	343333								1.82119	826920
							1.2796	342733								1.81112	824780
							1.26832	342333								1.801	821730
							1.25886	341867								1.79048	820740
							1.24835	340933								1.78032	823110
							1.23937	339600								1.77004	819870
							1.22853	338333								1.75994	826020
							1.21889	337267								1.74983	819670
							1.20968	336600								1.73962	817950
							1.19973	335867								1.72966	818140
							1.18918	334867								1.71934	818000
							1.17989	333800								1.70929	815160
							1.17113	332933								1.69922	817490
							1.16129	332067								1.689	813660
							1.15284	331267								1.67882	814360
							1.14471	330667								1.66883	814940
							1.13684	329733								1.65872	812270
							1.12902	328667								1.64854	813100
							1.12238	327800								1.63823	811560
							1.11397	326933								1.62813	811350
							1.10705	326200								1.61777	816520
							1.09794	325400								1.60744	809930
							1.09068	324667								1.59732	810060
							1.08227	323933								1.58734	809100
							1.07427	323133								1.57712	810460
							1.06514	322333								1.56722	809770
							1.05577	321667								1.55726	805880
							1.047	320867								1.54708	806090
							1.03808	320200								1.53686	804880
							1.03012	319533								1.52687	806900
							1.02089	318600								1.5169	803560
							1.01221	317733								1.50677	801890
							1.00199	317133								1.49641	805850
							0.99313	316467								1.4863	803300
							0.98353	315733								1.47645	807080
							0.97416	314800								1.46625	800640
							0.96552	313867								1.45601	801430
							0.95714	313000								1.44577	802160
							0.94694	312267								1.43541	799438
							0.93727	311600								1.42518	798078
							0.92769	310933								1.41487	798790
							0.91808	310133								1.41481	799878
							0.90901	309600								1.40461	800480
							0.89954	309000								1.40429	798776
							0.8902	308333								1.4033	800080
							0.8791	307600								1.39451	798196
							0.86977	306800								1.39422	796918
							0.86066	305800								1.39261	796646
							0.85235	304733								1.38422	797816
							0.84281	303800								1.38376	796284
							0.83382	303067								1.38163	797580
							0.82439	302400								1.37362	796206
							0.81526	301600								1.37124	800760
							0.80629	300600								1.36083	800550
							0.79565	299600								1.35011	799932
							0.78661	298667								1.33957	796078
							0.7775	297800								1.32909	795526
							0.76785	296733								1.31849	796554
							0.75995	295667								1.30783	794584
							0.7512	294667								1.29743	794368
							0.7423	293733								1.28701	793524
							0.73332	292933								1.27652	795756
							0.72286	292133								1.26609	792017
							0.71424	291400								1.25571	792712
							0.70627	290667								1.24529	790436
							0.69809	289800								1.23482	790048
							0.69013	288867								1.22444	790132
							0.68222	288000								1.214	788820
							0.67194	287067								1.20366	787477
							0.66454	286267								1.2033	788616
							0.65702	285467								1.19339	789649
							0.64737	284733								1.19301	791955
							0.63978	283920								1.1903	785676
							0.63309	283027								1.18305	787429
							0.62423	282147								1.18283	785421
							0.61614	281447								1.17452	784799
							0.60622	280627								1.17274	786105
							0.59958	279800								1.17248	788151
							0.59218	279007								1.16238	788807
							0.58532	278147								1.16236	782980
							0.57894	277413								1.15843	787088
							0.57307	276747								1.15219	786607
							0.56734	276200								1.15181	786654
							0.55994	275640								1.14391	788401
							0.55297	274940								1.14213	785191
							0.54633	274207								1.14109	785561
							0.53994	273480								1.1318	781927
							0.53407	272887								1.13054	788139
							0.52795	272550								1.12161	782576
							0.52211	272223								1.11147	782016
							0.51684	271867								1.10136	781638
							0.51136	271609								1.09117	783318
							0.50646	271410								1.08097	782318
							0.50144	271111								1.07075	779398
							0.49655	270988								1.06056	779172
																1.05044	778772
																1.0403	776706
																1.03018	778236
																1.02006	778482
																1.00996	778891
																0.9998	776139
																0.98941	775491
																0.98929	773416
																0.9791	776108
																0.97891	775700
																0.96883	775191
																0.95867	775118
																0.94811	775533
																0.9381	772939
																0.92793	775909
																0.91779	773274
																0.90768	773051
																0.89765	769626
																0.88742	770046
																0.87635	767747
																0.87574	769645
																0.86618	768618
																0.86291	768619
																0.85983	769460
																0.85609	769131
																0.84858	770281
																0.84609	768205
																0.83603	767035
																0.82598	768908
																0.81581	765926
																0.8057	764610
																0.79556	763859
																0.78544	762628
																0.77536	761053
																0.76522	763115
																0.75511	762082
																0.74496	761663
																0.73495	760683
																0.72493	758456
																0.71488	759014
																0.70477	756722
																0.69469	758038
																0.68455	753448
																0.67438	756931
																0.66418	755831
																0.654	754273
																0.64394	753464
																0.63381	752584
																0.62377	751188
																0.61368	752687
																0.60357	752385
																0.59349	749932
																0.5834	749318
																0.5733	747493
																0.56325	747054
																0.55318	746706
																0.54301	747702
																0.53293	744796
																0.52292	746485
																0.51293	744301
																0.50297	745745
																0.49298	745898
																0.48302	743158
																0.47299	744279
																0.46287	740167
																0.45278	741893
																0.44268	738600
																0.43257	739883
																0.42248	739319
																0.41234	736413
																0.40223	737567
																0.39213	736093
																0.38176	738217
																0.37159	736054
																0.36144	736304
																0.35118	735996
																0.34149	735328
																0.33147	735690
																0.3232	734698
																0.31314	733856
																0.30282	732950
																0.29253	731226
																0.28255	733017
																0.27258	730619
																0.26265	731327
																0.25273	731071
																0.24284	729404
																0.23263	730412
																0.22175	728721
																0.21123	727982
																0.20123	730548
																0.19126	728767
																0.18107	728399
																0.17071	728704
																0.16023	728079
																0.14994	729079
																0.13962	727584
