# Supplementary material for: Evidence for pressure induced unconventional quantum criticality in the coupled spin ladder antiferromagnet C9H18N2CuBr4
Source: Nat Commun. 2022 Jun 2;13:3073. doi: 10.1038/s41467-022-30769-8 (PMC9163114; doi:10.1038/s41467-022-30769-8)
Supplement: Supplementary file 3 — Source Data [file 41467_2022_30769_MOESM3_ESM.zip › Figure 2.xlsx]

## Sheet: Figure 2a
Figure 2a
	q/2q									Order parameter measurements
	ambient			0.3 Gpa			0.53 Gpa			ambient			0.3 Gpa			0.53 Gpa
	2q	Intensity		2q	Intensity		2q	Intensity		Temperature (K)	Intensity		Temperature (K)	Intensity		Temperature (K)	Intensity
	25.4573	117		25.8593	111		25.5902	140		0.2567	957.498		0.2526	450.691		0.256	320.103
	25.2573	126		25.6593	96.25		25.3902	139		0.2686	933.698		0.2583	451.845		0.3282	306.476
	25.0573	88.5		25.4593	93.75		25.1902	99		0.2947	922.208		0.2696	461.771		0.4256	317.45
	24.8573	87		25.2593	116.5		24.9902	92		0.3282	916.736		0.2893	459.463		0.4963	304.463
	24.6573	130.5		25.0593	99.5		24.7902	91.5		0.3703	921.934		0.3127	463.733		0.5801	305.287
	24.4573	86.5		24.8593	97.75		24.5902	105		0.4256	949.565		0.3461	458.539		0.6432	313.426
	24.2573	89		24.6593	102.5		24.3902	78.5		0.4923	910.718		0.3859	459.232		0.7557	307.664
	24.0573	80		24.4593	111.75		24.1902	118.5		0.5801	913.18		0.4362	464.541		0.8441	307.39
	23.8573	53		24.2593	110.25		23.9902	144.5		0.6532	937.528		0.4965	460.04		0.9498	304.738
	23.6573	100.5		24.0593	98.75		23.7902	184		0.7457	920.293		0.563	464.541		1.011	300.622
	23.4573	185		23.8593	171.75		23.5902	200.5		0.7946	929.047		0.6049	457.501		1.0737	299.342
	23.2573	210.5		23.6593	244.25		23.3902	302		0.8541	919.472		0.6426	454.154		1.1608	307.482
	23.0573	477.5		23.4593	269.5		23.1902	345.5		0.9014	901.963		0.6784	451.961		1.2197	301.811
	22.8573	776.5		23.2593	403.25		22.9902	345.5		0.9498	911.538		0.7201	457.732		1.2628	294.586
	22.6573	870		23.0593	568.75		22.7902	323		1.011	899.228		0.7597	453.346		1.3128	296.781
	22.4573	823.5		22.8593	568.5		22.5902	197		1.0637	895.398		0.8016	455.885		1.3633	297.696
	22.2573	608.5		22.6593	444		22.3902	199		1.1114	921.934		0.8468	440.419		1.4101	290.745
	22.0573	373.5		22.4593	360.25		22.1902	96		1.1708	919.746		0.8849	461.886		1.456	284.8
	21.8573	214.5		22.2593	258.25		21.9902	103.5		1.2197	902.784		0.9269	460.155		1.496	288.65
	21.6573	139		22.0593	139.25		21.7902	94		1.2728	881.172		0.9751	453.346		1.549	282
	21.4573	136.5		21.8593	114.5		21.5902	87		1.3228	887.738		1.0161	454.154		1.599	280.25
	21.2573	129		21.6593	120		21.3902	97		1.3733	890.474		1.0594	458.309		1.649	257.15
	21.0573	130		21.4593	114.5		21.1902	135		1.4201	869.682		1.1014	453.23		1.699	239.3
	20.8573	73		21.2593	104.75		20.9902	100		1.4582	851.9		1.1453	448.037		1.749	226.7
	20.6573	118.5		21.0593	95.5		20.7902	111.5		1.502	873.5		1.1861	444.574		1.827	221.45
	20.4573	109		20.8593	103.25					1.5466	836.15		1.2252	439.958		1.929	202.55
	20.2573	73.5		20.6593	98.25					1.6404	766.85		1.2652	454.615		1.986	177.35
	20.0573	70.5		20.4593	108.5					1.7097	684.95		1.3033	456.924		2.035	153.9
	19.8573	87.5		20.2593	98.5					1.758	610.25		1.3414	439.612		2.083	112.95
	19.6573	150.5		20.0593	114.5					1.7997	617		1.3767	437.188		2.134	89.85
	19.4573	107.5		19.8593	108.75					1.8568	487.4		1.4108	437.649		2.182	93.35
										1.9024	398.75		1.447	438.573		2.232	95.8
										1.9523	304.7		1.533	399.782		2.331	94.4
										2.0021	79.7		1.601	466.997		2.429	98.95
										2.0522	45.05		1.647	434.56		2.528	107
										2.1018	73.85		1.697	390.754
										2.2017	56.75		1.748	344.941
										2.301	74.75		1.798	341.262
										2.4026	94.1		1.847	308.826
										2.5016	77		1.898	273.714
										2.6046	87.35		1.949	286.421
										2.7025	71.6		1.997	199.477
										2.8033	52.7		2.047	181.085
													2.097	81.4336
													2.198	24.5856
													2.294	46.9904
													2.395	59.3632
													2.495	50.6688

## Sheet: Figure 2b
Figure 2b
	q/2q
	0.82 Gpa			0.88 Gpa			0.95 Gpa			0.98 Gpa			1.02 Gpa			1.21 Gpa			1.3 Gpa
	2 q	Intensity		2 q	Intensity		2 q	Intensity		2 q	Intensity		2 q	Intensity		2 q	Intensity		2 q	Intensity
	25.6236	11.4444		25.5707	8.13333		25.5902	14.4444		26.2811	6.96		26.4178	1104.8		26.476	1517		26.4774	1895
	25.4236	7		25.3707	10		25.3902	1.75926		26.0811	8.62		26.2178	1135.4		26.276	1471		26.2774	1901
	25.2236	14.3333		25.1706	13.9333		25.1902	4.44444		25.8811	4.5		26.0178	1070		26.076	1497		26.0774	1881
	25.0236	12.7778		24.9706	8.53333		24.9902	13.9815		25.6811	12.66		25.8178	1065.8		25.8759	1483		25.8774	1900
	24.8236	8.55556		24.7706	3.73333		24.7902	13.1481		25.4811	8.46		25.6178	1081.4		25.676	1518		25.6774	1880
	24.6236	7.22222		24.5707	9.06667		24.5902	8.05556		25.2811	9.14		25.4178	1095.8		25.476	1481		25.4774	1899
	24.4236	13.6667		24.3707	5.86667		24.3902	6.94444		25.0811	4.72		25.2178	1085.6		25.276	1497		25.2774	1902
	24.2236	9		24.1706	6.73333		24.1902	8.7963		24.8811	9.94		25.0178	1071.2		25.076	1506		25.0774	1891
	24.0236	27		23.9706	14.6667		23.9902	12.5		24.6811	11.04		24.8178	1124.6		24.876	1480		24.8774	1855
	23.8236	45		23.7706	36.0667		23.7902	30		24.4811	8.72		24.6178	1062.8		24.676	1464		24.6774	1912
	23.6236	65		23.5707	59.8		23.5902	31.7593		24.2811	15.04		24.4178	1067.6		24.4759	1514		24.4774	1941
	23.4236	109		23.3707	89.6667		23.3902	40.8333		24.0811	17.1		24.2178	1084.4		24.276	1493		24.2774	1904
	23.2236	131.667		23.1706	91.8667		23.1902	51.8518		23.8811	20.08		24.0178	1127.6		24.076	1489		24.0774	1906
	23.0236	132.333		22.9706	80.2		22.9902	53.5185		23.6811	25.24		23.8178	1074.2		23.876	1427		23.8774	1918
	22.8236	105.889		22.7706	70.6		22.7902	46.0185		23.4811	32		23.6178	1096.4		23.6759	1456		23.6774	1904
	22.6236	68.5556		22.5707	48.3333		22.5902	38.5185		23.2811	36.32		23.4178	1126.4		23.476	1447		23.4774	1940
	22.4236	33.6667		22.3707	41		22.3902	27.5		23.0811	31.96		23.2178	1133.6		23.2759	1472		23.2774	1915
	22.2236	19.2222		22.1706	17.6667		22.1902	15		22.8811	26.82		23.0178	1091.6		23.076	1505		23.0774	1889
	22.0236	16.7778		21.9706	21.5333		21.9902	12.4074		22.6811	24.86		22.8178	1116.2		22.876	1516		22.8774	1893
	21.8236	6.77778		21.7706	15		21.7902	6.38889		22.4811	17.94		22.6178	1097.6		22.6759	1489		22.6774	1905
	21.6236	7.22222		21.5707	5.93333		21.5902	16.9444		22.2811	14.96		22.4178	1088		22.476	1466		22.4774	1838
	21.4236	23.2222		21.3707	17.6667		21.3902	17.4074		22.0811	9.64		22.2177	1108.4		22.276	1496		22.2774	1887
	21.2236	16.5556		21.1706	7.73333		21.1902	19.7222		21.8811	12.06		22.0178	1112.6		22.0759	1501		22.0774	1969
	21.0236	6.33333		20.9706	13.9333		20.9902	11.4815		21.6811	9.38		21.8178	1135.4		21.8759	1473		21.8774	1983
	20.8236	5.66667		20.7706	10.8667		20.7902	8.33333		21.4811	10.52		21.6178	1133		21.676	1439		21.6774	1846
										21.2811	10.76		21.4178	1127		21.476	1472		21.4774	1919
										21.0811	10.1		21.2178	1143.2		21.276	1472		21.2774	1890
										20.8811	11.94		21.0178	1114.4		21.0759	1521		21.0774	1877
										20.6811	15.02		20.8178	1105.4		20.876	1529		20.8774	1832
										20.4811	11.64		20.6178	1079		20.676	1444		20.6774	1885
										20.2811	14.3		20.4178	1094.6		20.476	1515		20.4774	1883
	Order parameter measurements
	0.82 Gpa			0.88 Gpa			0.95 Gpa			0.98 Gpa
	Temperature (K)	Intensity		Temperature (K)	Intensity		Temperature (K)	Intensity		Temperature (K)	Intensity
	0.2924	143.857		1.8259	10.825		0.287	46.6667		0.2924	28.72
	0.2971	130.429		1.7697	18.175		0.2994	51.1765		0.2928	31.68
	0.3031	143		1.7065	20.425		0.3182	47.451		0.2994	27.76
	0.3252	125.429		1.6326	28.075		0.3724	57.9412		0.3478	24.8
	0.376	131.429		1.5553	36.475		0.3962	55.3922		0.3728	24.4
	0.4111	131.143		1.4656	52.675		0.465	50.7843		0.4438	26.6
	0.4974	130.143		1.3773	63.4		0.5183	57.549		0.4917	27.72
	0.5532	137		1.2771	57.775		0.5956	52.6471		0.5688	24.04
	0.6477	141.571		1.1741	65.65		0.6871	51.1765		0.6723	27.16
	0.7448	140		1.0692	67.9		0.7835	50.2941		0.7696	25.76
	0.8541	140.571		0.9652	78.625		0.8859	56.2745		0.8733	23.12
	0.9777	132.143		0.8635	79.3		0.9939	42.549		0.9818	24.68
	1.1032	128.857		0.7723	79.3		1.1026	40.4902		1.0933	20.44
	1.2275	125.857		0.6798	84.85		1.211	34.0196		1.2053	19.08
	1.368	112.429		0.5933	84.625		1.3169	32.9412		1.315	18
	1.445	108.571		0.5169	90.55		1.4176	37.7451		1.4203	14.56
	1.4993	103.429		0.4487	90.625		1.5117	25.4902		1.5175	10.88
	1.6228	71.1429		0.4088	94.15		1.6003	18.7255		1.6093	5.68
	1.7514	57.1429		0.3535	92.875		1.6888	13.2353		1.6521	5.4
	1.8023	36		0.3025	93.75		1.7577	13.9216		1.7029	6.12
	1.8683	18.1429		0.27	92.5		1.8251	17.7451		1.7982	4.96
	1.9123	10.7143					1.8297	15		1.8874	4.08
	1.9869	9.14286					1.8815	13.0392		1.9661	3.68
	2.0316	4.57143					1.9524	10.5882		2.08	5.48
	2.1574	11.4286					2.09	16.3726		2.19	4.8
	2.3045	8.14286					2.22	13.7255		2.28	5.96
	2.4596	9.14286					2.31	17.1569
	1.556	84.2857					2.42	17.1569

## Sheet: Figure 2c
Figure 2b
	Intensity								(H,H,0) (r.l.u.)
		-1e+20	-1e+20	-1e+20	-1e+20	-1e+20	-1e+20			-0.836827	-0.80628	-0.767574	-0.729025	-0.689594	-0.649758
		-1e+20	-1e+20	-1e+20	-1e+20	-1e+20	-1e+20			-0.609864	-0.569945	-0.529977	-0.489991	-0.450332	-0.410943
		-1e+20	-1e+20	-1e+20	-1e+20	-1e+20	-1e+20			-0.370071	-0.3301	-0.289978	-0.249257	-0.209711	-0.169941
		-1e+20	-1e+20	-1e+20	-1e+20	-1e+20	-1e+20			-0.130264	-0.0903232	-0.0504199	-0.0113377	0.0297534	0.0707721
		-1e+20	-1e+20	-1e+20	-1e+20	-1e+20	-1e+20			0.109914	0.149793	0.189828	0.229924	0.270282	0.30949
		-1e+20	-1e+20	-1e+20	-1e+20	-1e+20	-1e+20			0.349472	0.388212	0.429814	0.470362	0.509818	0.549617
		-1e+20	-1e+20	-1e+20	-1e+20	-1e+20	0.606515			0.589588	0.629648	0.669682	0.709633	0.749594	0.788706
		0.898377	0.995705	-1e+20	-1e+20	-1e+20	-1e+20			0.830378	0.870231	0.909803	0.949617	0.989513	1.02947
		-1e+20	-1e+20	-1e+20	-1e+20	-1e+20	-1e+20			1.0695	1.10948	1.1492	1.18899	1.23	1.27006
		-1e+20	-1e+20	-1e+20	-1e+20	-1e+20	-1e+20			1.3097	1.34964	1.38965	1.42958	1.46948	1.50943
		-1e+20	-1e+20	-1e+20	-1e+20	-1e+20	-1e+20			1.54922	1.58909	1.62977	1.66981	1.7095	1.74943
		-1e+20	-1e+20	-1e+20	-1e+20	-1e+20	-1e+20			1.78938	1.82928	1.8691	1.90848	1.94536	1.97651
		-1e+20	-1e+20	-1e+20	-1e+20	-1e+20	-1e+20
		-1e+20	-1e+20	-1e+20	-1e+20	-1e+20	-1e+20		(0,0,L) (r.l.u.)
		-1e+20	-1e+20	-1e+20	-1e+20	-1e+20	-1e+20			-4.80189	-4.77016	-4.73251	-4.6934	-4.65364	-4.61398
		-1e+20	-1e+20	-1e+20	-1e+20	-1e+20	-1e+20			-4.57432	-4.53425	-4.49458	-4.45448	-4.4143	-4.3748
		-1e+20	-1e+20	-1e+20	-1e+20	-1e+20	-1e+20			-4.33423	-4.29477	-4.2545	-4.21482	-4.17465	-4.13466
		-1e+20	-1e+20	-1e+20	-1e+20	-1e+20	-1e+20			-4.09475	-4.05462	-4.01468	-3.97462	-3.93475	-3.89467
		-1e+20	-1e+20	-1e+20	-1e+20	1.11772	1.76263			-3.85474	-3.81476	-3.77487	-3.73454	-3.69486	-3.65461
		2.38361	2.43783	1.3337	-1e+20	-1e+20	-1e+20			-3.6149	-3.57464	-3.53489	-3.49465	-3.45477	-3.4147
		-1e+20	-1e+20	-1e+20	-1e+20	-1e+20	-1e+20			-3.37465	-3.33485	-3.29464	-3.25496	-3.21461	-3.17486
		-1e+20	-1e+20	-1e+20	-1e+20	-1e+20	-1e+20			-3.13462	-3.0947	-3.05465	-3.01464	-2.97489	-2.9346
		-1e+20	-1e+20	-1e+20	-1e+20	-1e+20	-1e+20			-2.89498	-2.85469	-2.81481	-2.77474	-2.73474	-2.69489
		-1e+20	-1e+20	-1e+20	-1e+20	-1e+20	-1e+20			-2.65462	-2.61503	-2.57467	-2.53484	-2.49465	-2.45477
		-1e+20	-1e+20	-1e+20	-1e+20	-1e+20	-1e+20			-2.41489	-2.37467	-2.33498	-2.29466	-2.25489	-2.21477
		-1e+20	-1e+20	-1e+20	-1e+20	-1e+20	-1e+20			-2.17486	-2.13491	-2.09474	-2.055	-2.01478	-1.97487
		-1e+20	-1e+20	-1e+20	-1e+20	-1e+20	-1e+20			-1.9347	-1.89491	-1.85487	-1.81491	-1.77478	-1.73475
		-1e+20	-1e+20	-1e+20	-1e+20	-1e+20	-1e+20			-1.69468	-1.65455	-1.61461	-1.57464	-1.53469	-1.49476
		-1e+20	-1e+20	-1e+20	-1e+20	-1e+20	-1e+20			-1.45492	-1.4148	-1.3748	-1.3347	-1.29469	-1.25471
		-1e+20	-1e+20	-1e+20	-1e+20	-1e+20	-1e+20			-1.21476	-1.17478	-1.13472	-1.0948	-1.0547	-1.01479
		-1e+20	-1e+20	-1e+20	1.52063	2.42446	3.48138			-0.974733	-0.934712	-0.894869	-0.854711	-0.814896	-0.774747
		3.3986	2.96922	2.55814	1.17215	0.716379	-1e+20			-0.734787	-0.694943	-0.655303	-0.615039	-0.575147	-0.534995
		-1e+20	-1e+20	-1e+20	-1e+20	-1e+20	-1e+20			-0.494952	-0.454934	-0.414741	-0.374834	-0.334972	-0.294838
		-1e+20	-1e+20	-1e+20	-1e+20	-1e+20	-1e+20			-0.254843	-0.214869	-0.174855	-0.13487	-0.0948747	-0.0548709
		-1e+20	-1e+20	-1e+20	-1e+20	-1e+20	-1e+20			-0.0147943	0.0251342	0.0650924	0.105067	0.145058	0.185184
		-1e+20	-1e+20	-1e+20	-1e+20	-1e+20	-1e+20			0.225276	0.265194	0.305241	0.345359	0.385374	0.425575
		-1e+20	-1e+20	-1e+20	-1e+20	-1e+20	-1e+20			0.465381	0.505526	0.545491	0.585169	0.625352	0.665287
		-1e+20	-1e+20	-1e+20	-1e+20	-1e+20	-1e+20			0.705201	0.74536	0.785284	0.825592	0.865113	0.905029
		-1e+20	-1e+20	-1e+20	-1e+20	-1e+20	-1e+20			0.945046	0.985066	1.02509	1.06514	1.10509	1.14521
		-1e+20	-1e+20	-1e+20	-1e+20	-1e+20	-1e+20			1.1852	1.22514	1.26512	1.30516	1.34509	1.38502
		-1e+20	-1e+20	-1e+20	-1e+20	-1e+20	-1e+20			1.4251	1.46515	1.50517	1.54522	1.58521	1.62506
		-1e+20	-1e+20	-1e+20	-1e+20	-1e+20	-1e+20			1.66498	1.70505	1.745	1.78499	1.82489	1.86489
		-1e+20	0.849075	1.77172	2.96927	3.61629	3.41258			1.90494	1.94498	1.98492	2.0248	2.06461	2.10477
		3.23859	3.489	3.27691	2.28405	1.90065	-1e+20			2.14597	2.1861	2.22552	2.26524	2.30486	2.34458
		-1e+20	-1e+20	-1e+20	-1e+20	-1e+20	-1e+20			2.3842	2.4245	2.46427	2.50399	2.544	2.58449
		-1e+20	-1e+20	-1e+20	-1e+20	-1e+20	-1e+20			2.625	2.66504	2.70556	2.7458	2.78591	2.8258
		-1e+20	-1e+20	-1e+20	-1e+20	-1e+20	-1e+20			2.86562	2.90539	2.94497	2.98516	3.02549	3.06524
		-1e+20	-1e+20	-1e+20	-1e+20	-1e+20	-1e+20			3.10538	3.14542	3.18528	3.22519	3.26525	3.30508
		-1e+20	-1e+20	-1e+20	-1e+20	-1e+20	-1e+20			3.34486	3.38504	3.42506	3.46489	3.50517	3.54495
		-1e+20	-1e+20	-1e+20	-1e+20	-1e+20	-1e+20			3.58497	3.62523	3.66479	3.70476	3.74506	3.78501
		-1e+20	-1e+20	-1e+20	-1e+20	-1e+20	-1e+20			3.82488	3.86518	3.90492	3.94505	3.98497	4.02496
		-1e+20	-1e+20	-1e+20	-1e+20	-1e+20	-1e+20			4.06501	4.10494	4.14479	4.18473	4.22443	4.26468
		-1e+20	-1e+20	-1e+20	-1e+20	-1e+20	-1e+20			4.30432	4.34428	4.38155	4.42187	4.45555
		-1e+20	-1e+20	-1e+20	-1e+20	-1e+20	-1e+20
		0.773853	1.75103	3.11724	3.52615	3.16514	2.9073
		2.85446	2.92952	3.24821	3.51753	2.81982	1.99093
		-1e+20	-1e+20	-1e+20	-1e+20	-1e+20	-1e+20
		-1e+20	-1e+20	-1e+20	-1e+20	-1e+20	-1e+20
		-1e+20	-1e+20	-1e+20	-1e+20	-1e+20	-1e+20
		-1e+20	-1e+20	-1e+20	-1e+20	-1e+20	-1e+20
		-1e+20	-1e+20	-1e+20	-1e+20	-1e+20	-1e+20
		-1e+20	-1e+20	-1e+20	-1e+20	-1e+20	-1e+20
		-1e+20	-1e+20	-1e+20	-1e+20	-1e+20	-1e+20
		-1e+20	-1e+20	-1e+20	-1e+20	-1e+20	-1e+20
		-1e+20	-1e+20	-1e+20	-1e+20	-1e+20	-1e+20
		-1e+20	-1e+20	-1e+20	-1e+20	-1e+20	-1e+20
		1.84551	3.08112	3.33648	3.00503	2.78714	2.6372
		2.5756	2.56402	2.81095	3.14137	3.41923	3.16377
		1.65983	1.16835	-1e+20	-1e+20	-1e+20	-1e+20
		-1e+20	-1e+20	-1e+20	-1e+20	-1e+20	-1e+20
		-1e+20	-1e+20	-1e+20	-1e+20	-1e+20	-1e+20
		-1e+20	-1e+20	-1e+20	-1e+20	-1e+20	-1e+20
		-1e+20	-1e+20	-1e+20	-1e+20	-1e+20	-1e+20
		-1e+20	-1e+20	-1e+20	-1e+20	-1e+20	-1e+20
		-1e+20	-1e+20	-1e+20	-1e+20	-1e+20	-1e+20
		-1e+20	-1e+20	-1e+20	-1e+20	-1e+20	-1e+20
		-1e+20	-1e+20	-1e+20	-1e+20	-1e+20	-1e+20
		-1e+20	-1e+20	-1e+20	-1e+20	-1e+20	1.97799
		3.12741	3.15629	2.82862	2.67315	2.56181	2.52397
		2.57378	2.60514	2.70342	2.81524	3.1296	3.11698
		2.78621	2.43061	-1e+20	-1e+20	-1e+20	-1e+20
		-1e+20	-1e+20	-1e+20	-1e+20	-1e+20	-1e+20
		-1e+20	-1e+20	-1e+20	-1e+20	-1e+20	-1e+20
		-1e+20	-1e+20	-1e+20	-1e+20	-1e+20	-1e+20
		-1e+20	-1e+20	-1e+20	-1e+20	-1e+20	-1e+20
		-1e+20	-1e+20	-1e+20	-1e+20	-1e+20	-1e+20
		-1e+20	-1e+20	-1e+20	-1e+20	-1e+20	-1e+20
		-1e+20	-1e+20	-1e+20	-1e+20	-1e+20	-1e+20
		-1e+20	-1e+20	-1e+20	-1e+20	-1e+20	-1e+20
		-1e+20	-1e+20	-1e+20	-1e+20	1.7624	3.01256
		3.15594	2.75821	2.63883	2.54187	2.58025	2.59067
		2.57085	2.69757	2.69889	2.7416	2.83738	3.02131
		3.30452	2.75963	1.97494	-1e+20	-1e+20	-1e+20
		-1e+20	-1e+20	-1e+20	-1e+20	-1e+20	-1e+20
		-1e+20	-1e+20	-1e+20	-1e+20	-1e+20	-1e+20
		-1e+20	-1e+20	-1e+20	-1e+20	-1e+20	-1e+20
		-1e+20	-1e+20	-1e+20	-1e+20	-1e+20	-1e+20
		-1e+20	-1e+20	-1e+20	-1e+20	-1e+20	-1e+20
		-1e+20	-1e+20	-1e+20	-1e+20	-1e+20	-1e+20
		-1e+20	-1e+20	-1e+20	-1e+20	-1e+20	-1e+20
		-1e+20	-1e+20	-1e+20	-1e+20	-1e+20	-1e+20
		-1e+20	-1e+20	-1e+20	1.51859	2.83923	3.22536
		2.76475	2.684	2.55631	2.60852	2.52177	2.71492
		2.48277	2.55959	2.72662	2.69938	2.68197	2.79401
		3.03611	3.48411	3.04308	1.29177	0.686163	-1e+20
		-1e+20	-1e+20	-1e+20	-1e+20	-1e+20	-1e+20
		-1e+20	-1e+20	-1e+20	-1e+20	-1e+20	-1e+20
		-1e+20	-1e+20	-1e+20	-1e+20	-1e+20	-1e+20
		-1e+20	-1e+20	-1e+20	-1e+20	-1e+20	-1e+20
		-1e+20	-1e+20	-1e+20	-1e+20	-1e+20	-1e+20
		-1e+20	-1e+20	-1e+20	-1e+20	-1e+20	-1e+20
		-1e+20	-1e+20	-1e+20	-1e+20	-1e+20	-1e+20
		-1e+20	-1e+20	-1e+20	-1e+20	-1e+20	-1e+20
		-1e+20	-1e+20	1.30121	2.41079	3.29999	2.77483
		2.6735	2.5699	2.67783	2.51778	2.66111	2.59105
		2.47787	2.43093	2.58925	2.67869	2.68151	2.69367
		2.78835	3.122	3.05725	2.25287	1.43539	-1e+20
		-1e+20	-1e+20	-1e+20	-1e+20	-1e+20	-1e+20
		-1e+20	-1e+20	-1e+20	-1e+20	-1e+20	-1e+20
		-1e+20	-1e+20	-1e+20	-1e+20	-1e+20	-1e+20
		-1e+20	-1e+20	-1e+20	-1e+20	-1e+20	-1e+20
		-1e+20	-1e+20	-1e+20	-1e+20	-1e+20	-1e+20
		-1e+20	-1e+20	-1e+20	-1e+20	-1e+20	-1e+20
		-1e+20	-1e+20	-1e+20	-1e+20	-1e+20	-1e+20
		-1e+20	-1e+20	-1e+20	-1e+20	-1e+20	-1e+20
		-1e+20	-1e+20	2.00314	3.1982	2.76472	2.61406
		2.47052	2.64598	2.51347	2.64841	2.54819	2.6945
		2.51522	2.38311	2.5537	2.64763	2.62637	2.72951
		2.76661	2.81733	3.15737	3.15893	1.83114	0.998943
		-1e+20	-1e+20	-1e+20	-1e+20	-1e+20	-1e+20
		-1e+20	-1e+20	-1e+20	-1e+20	-1e+20	-1e+20
		-1e+20	-1e+20	-1e+20	-1e+20	-1e+20	-1e+20
		-1e+20	-1e+20	-1e+20	-1e+20	-1e+20	-1e+20
		-1e+20	-1e+20	-1e+20	-1e+20	-1e+20	-1e+20
		-1e+20	-1e+20	-1e+20	-1e+20	-1e+20	-1e+20
		-1e+20	-1e+20	-1e+20	-1e+20	-1e+20	-1e+20
		-1e+20	-1e+20	-1e+20	-1e+20	-1e+20	-1e+20
		-1e+20	1.70575	2.88149	2.71713	2.5125	2.37103
		2.55696	2.41234	2.57372	2.47402	2.63802	2.56196
		2.54879	2.50519	2.51123	2.51762	2.64049	2.69064
		2.68693	2.69252	2.8682	2.98955	2.62695	1.95711
		-1e+20	-1e+20	-1e+20	-1e+20	-1e+20	-1e+20
		-1e+20	-1e+20	-1e+20	-1e+20	-1e+20	-1e+20
		-1e+20	-1e+20	-1e+20	-1e+20	-1e+20	-1e+20
		-1e+20	-1e+20	-1e+20	-1e+20	-1e+20	-1e+20
		-1e+20	-1e+20	-1e+20	-1e+20	-1e+20	-1e+20
		-1e+20	-1e+20	-1e+20	-1e+20	-1e+20	-1e+20
		-1e+20	-1e+20	-1e+20	-1e+20	-1e+20	-1e+20
		-1e+20	-1e+20	-1e+20	-1e+20	-1e+20	-1e+20
		1.24164	2.46011	2.89236	2.45829	2.38766	2.49127
		2.37344	2.52138	2.38139	2.53846	2.45283	2.587
		2.56406	2.44323	2.61737	2.61094	2.54782	2.56612
		2.69787	2.70615	2.70786	2.89339	3.22506	2.6863
		1.28628	-1e+20	-1e+20	-1e+20	-1e+20	-1e+20
		-1e+20	-1e+20	-1e+20	-1e+20	-1e+20	-1e+20
		-1e+20	-1e+20	-1e+20	-1e+20	-1e+20	-1e+20
		-1e+20	-1e+20	-1e+20	-1e+20	-1e+20	-1e+20
		-1e+20	-1e+20	-1e+20	-1e+20	-1e+20	-1e+20
		-1e+20	-1e+20	-1e+20	-1e+20	-1e+20	-1e+20
		-1e+20	-1e+20	-1e+20	-1e+20	-1e+20	-1e+20
		-1e+20	-1e+20	-1e+20	-1e+20	-1e+20	-1e+20
		2.02536	2.98486	2.51285	2.36085	2.3536	2.35385
		2.47997	2.37108	2.52854	2.35467	2.50467	2.44259
		2.50435	2.50189	2.55212	2.5951	2.65136	2.59953
		2.57742	2.67335	2.76492	2.89541	3.05804	2.96852
		2.25567	-1e+20	-1e+20	-1e+20	-1e+20	-1e+20
		-1e+20	-1e+20	-1e+20	-1e+20	-1e+20	-1e+20
		-1e+20	-1e+20	-1e+20	-1e+20	-1e+20	-1e+20
		-1e+20	-1e+20	-1e+20	-1e+20	-1e+20	-1e+20
		-1e+20	-1e+20	-1e+20	-1e+20	-1e+20	-1e+20
		-1e+20	-1e+20	-1e+20	-1e+20	-1e+20	-1e+20
		-1e+20	-1e+20	-1e+20	-1e+20	-1e+20	-1e+20
		-1e+20	-1e+20	-1e+20	-1e+20	-1e+20	1.49078
		2.75701	2.64009	2.48864	2.25922	2.3542	2.3879
		2.35712	2.48129	2.34048	2.48317	2.36713	2.496
		2.51683	2.39759	2.56889	2.70763	2.58465	2.53784
		2.58936	2.69018	2.7293	2.76679	2.81662	3.21181
		3.0175	1.37795	-1e+20	-1e+20	-1e+20	-1e+20
		-1e+20	-1e+20	-1e+20	-1e+20	-1e+20	-1e+20
		-1e+20	-1e+20	-1e+20	-1e+20	-1e+20	-1e+20
		-1e+20	-1e+20	-1e+20	-1e+20	-1e+20	-1e+20
		-1e+20	-1e+20	-1e+20	-1e+20	-1e+20	-1e+20
		-1e+20	-1e+20	-1e+20	-1e+20	-1e+20	-1e+20
		-1e+20	-1e+20	-1e+20	-1e+20	-1e+20	-1e+20
		-1e+20	-1e+20	-1e+20	-1e+20	-1e+20	2.21051
		2.79847	2.51747	2.29914	2.41023	2.30461	2.36458
		2.42542	2.34252	2.44318	2.32033	2.46264	2.48858
		2.52899	2.68168	2.59338	2.55129	2.68013	2.66639
		2.58384	2.54552	2.63694	2.64565	2.68469	2.95137
		2.96594	2.09163	1.25138	-1e+20	-1e+20	-1e+20
		-1e+20	-1e+20	-1e+20	-1e+20	-1e+20	-1e+20
		-1e+20	-1e+20	-1e+20	-1e+20	-1e+20	-1e+20
		-1e+20	-1e+20	-1e+20	-1e+20	-1e+20	-1e+20
		-1e+20	-1e+20	-1e+20	-1e+20	-1e+20	-1e+20
		-1e+20	-1e+20	-1e+20	-1e+20	-1e+20	-1e+20
		-1e+20	-1e+20	-1e+20	-1e+20	-1e+20	-1e+20
		-1e+20	-1e+20	-1e+20	-1e+20	1.64314	2.91077
		2.56768	2.46025	2.33477	2.25203	2.43979	2.35522
		2.37608	2.38312	2.3221	2.40421	2.3974	2.4324
		2.63308	2.56648	2.63113	2.73731	2.66358	2.62421
		2.63878	2.63668	2.66356	2.60109	2.55938	2.60817
		3.08683	3.05994	1.75094	-1e+20	-1e+20	-1e+20
		-1e+20	-1e+20	-1e+20	-1e+20	-1e+20	-1e+20
		-1e+20	-1e+20	-1e+20	-1e+20	-1e+20	-1e+20
		-1e+20	-1e+20	-1e+20	-1e+20	-1e+20	-1e+20
		-1e+20	-1e+20	-1e+20	-1e+20	-1e+20	-1e+20
		-1e+20	-1e+20	-1e+20	-1e+20	-1e+20	-1e+20
		-1e+20	-1e+20	-1e+20	-1e+20	-1e+20	-1e+20
		-1e+20	-1e+20	-1e+20	0.911883	2.22443	2.73191
		2.56385	2.33473	2.36351	2.34857	2.34922	2.45974
		2.34736	2.41647	2.36673	2.34522	2.36535	2.46582
		2.37291	2.59531	2.64297	2.69068	3.24149	3.14702
		2.73045	2.55078	2.57533	2.67473	2.65617	2.6853
		2.95044	2.95136	2.20124	1.51649	-1e+20	-1e+20
		-1e+20	-1e+20	-1e+20	-1e+20	-1e+20	-1e+20
		-1e+20	-1e+20	-1e+20	-1e+20	-1e+20	-1e+20
		-1e+20	-1e+20	-1e+20	-1e+20	-1e+20	-1e+20
		-1e+20	-1e+20	-1e+20	-1e+20	-1e+20	-1e+20
		-1e+20	-1e+20	-1e+20	-1e+20	-1e+20	-1e+20
		-1e+20	-1e+20	-1e+20	-1e+20	-1e+20	-1e+20
		-1e+20	-1e+20	-1e+20	1.54824	2.7562	2.50502
		2.37601	2.45921	2.2554	2.262	2.40118	2.28097
		2.46775	2.36035	2.45605	2.33744	2.418	2.33542
		2.59179	2.36224	2.50044	3.10161	4.03975	4.25375
		3.13256	2.70665	2.67315	2.60825	2.54465	2.72949
		2.77349	2.99973	3.28639	2.70777	-1e+20	-1e+20
		-1e+20	-1e+20	-1e+20	-1e+20	-1e+20	-1e+20
		-1e+20	-1e+20	-1e+20	-1e+20	-1e+20	-1e+20
		-1e+20	-1e+20	-1e+20	-1e+20	-1e+20	-1e+20
		-1e+20	-1e+20	-1e+20	-1e+20	-1e+20	-1e+20
		-1e+20	-1e+20	-1e+20	-1e+20	-1e+20	-1e+20
		-1e+20	-1e+20	-1e+20	-1e+20	-1e+20	-1e+20
		-1e+20	-1e+20	-1e+20	2.44817	2.68704	2.57714
		2.36873	2.32441	2.41524	2.28482	2.32945	2.47555
		2.3097	2.48452	2.35137	2.46705	2.34358	2.56865
		2.24995	2.33551	2.52509	2.91314	4.91552	6.10841
		3.63303	2.55603	2.53008	2.57361	2.5076	2.65874
		2.72507	2.86438	3.0691	2.40896	1.42897	-1e+20
		-1e+20	-1e+20	-1e+20	-1e+20	-1e+20	-1e+20
		-1e+20	-1e+20	-1e+20	-1e+20	-1e+20	-1e+20
		-1e+20	-1e+20	-1e+20	-1e+20	-1e+20	-1e+20
		-1e+20	-1e+20	-1e+20	-1e+20	-1e+20	-1e+20
		-1e+20	-1e+20	-1e+20	-1e+20	-1e+20	-1e+20
		-1e+20	-1e+20	-1e+20	-1e+20	-1e+20	-1e+20
		-1e+20	-1e+20	1.72743	2.92968	2.54227	2.38986
		2.48027	2.42947	2.32056	2.40037	2.41922	2.39207
		2.53546	2.32213	2.50103	2.32173	2.57678	2.35503
		2.4442	2.27207	2.2905	2.96163	4.71352	6.08597
		4.03766	2.77584	2.70182	2.59985	2.42116	2.53659
		2.66864	2.70631	2.90093	3.13191	2.26307	-1e+20
		-1e+20	-1e+20	-1e+20	-1e+20	-1e+20	-1e+20
		-1e+20	-1e+20	-1e+20	-1e+20	-1e+20	-1e+20
		-1e+20	-1e+20	-1e+20	-1e+20	-1e+20	-1e+20
		-1e+20	-1e+20	-1e+20	-1e+20	-1e+20	-1e+20
		-1e+20	-1e+20	-1e+20	-1e+20	-1e+20	-1e+20
		-1e+20	-1e+20	-1e+20	-1e+20	-1e+20	-1e+20
		-1e+20	-1e+20	2.31535	2.64655	2.51477	2.34146
		2.29126	2.42441	2.41992	2.21338	2.4147	2.40275
		2.36356	2.49827	2.33836	2.59909	2.32301	2.5084
		2.29055	2.25208	2.50203	2.50399	3.69985	5.89383
		4.26666	2.67945	2.49135	2.53544	2.38439	2.46795
		2.62973	2.7088	2.83689	3.13854	2.62613	1.13942
		-1e+20	-1e+20	-1e+20	-1e+20	-1e+20	-1e+20
		-1e+20	-1e+20	-1e+20	-1e+20	-1e+20	-1e+20
		-1e+20	-1e+20	-1e+20	-1e+20	-1e+20	-1e+20
		-1e+20	-1e+20	-1e+20	-1e+20	-1e+20	-1e+20
		-1e+20	-1e+20	-1e+20	-1e+20	-1e+20	-1e+20
		-1e+20	-1e+20	-1e+20	-1e+20	-1e+20	-1e+20
		-1e+20	1.5037	2.72329	2.46158	2.33561	2.41102
		2.41311	2.27219	2.31918	2.33009	2.26858	2.41804
		2.40475	2.33658	2.54755	2.38896	2.56707	2.27567
		2.38065	2.34968	2.285	2.56265	3.08303	3.79782
		3.53483	2.7881	2.63029	2.64967	2.44716	2.53931
		2.64476	2.69348	2.73931	2.92376	2.74752	1.91874
		-1e+20	-1e+20	-1e+20	-1e+20	-1e+20	-1e+20
		-1e+20	-1e+20	-1e+20	-1e+20	-1e+20	-1e+20
		-1e+20	-1e+20	-1e+20	-1e+20	-1e+20	-1e+20
		-1e+20	-1e+20	-1e+20	-1e+20	-1e+20	-1e+20
		-1e+20	-1e+20	-1e+20	-1e+20	-1e+20	-1e+20
		-1e+20	-1e+20	-1e+20	-1e+20	-1e+20	-1e+20
		-1e+20	1.98157	2.62123	2.52994	2.34091	2.29181
		2.39093	2.47412	2.28849	2.23651	2.4078	2.25583
		2.39987	2.41353	2.35525	2.52842	2.36578	2.46506
		2.32025	2.20967	2.5012	2.37464	2.51913	3.15469
		3.31948	2.61336	2.39519	2.50897	2.50183	2.44562
		2.51953	2.62042	2.68853	2.80379	3.29382	3.12903
		-1e+20	-1e+20	-1e+20	-1e+20	-1e+20	-1e+20
		-1e+20	-1e+20	-1e+20	-1e+20	-1e+20	-1e+20
		-1e+20	-1e+20	-1e+20	-1e+20	-1e+20	-1e+20
		-1e+20	-1e+20	-1e+20	-1e+20	-1e+20	-1e+20
		-1e+20	-1e+20	-1e+20	-1e+20	-1e+20	-1e+20
		-1e+20	-1e+20	-1e+20	-1e+20	-1e+20	-1e+20
		1.15677	2.46919	2.45319	2.3856	2.43656	2.44163
		2.31	2.29683	2.43518	2.28398	2.28726	2.42279
		2.26353	2.40151	2.39488	2.35498	2.48054	2.41655
		2.31874	2.44083	2.29313	2.39386	2.63239	2.54525
		2.56784	2.53609	2.59635	2.62983	2.47109	2.58131
		2.61943	2.65463	2.67884	2.77335	3	2.6855
		1.54014	-1e+20	-1e+20	-1e+20	-1e+20	-1e+20
		-1e+20	-1e+20	-1e+20	-1e+20	-1e+20	-1e+20
		-1e+20	-1e+20	-1e+20	-1e+20	-1e+20	-1e+20
		-1e+20	-1e+20	-1e+20	-1e+20	-1e+20	-1e+20
		-1e+20	-1e+20	-1e+20	-1e+20	-1e+20	-1e+20
		-1e+20	-1e+20	-1e+20	-1e+20	-1e+20	-1e+20
		1.68338	2.64319	2.51808	2.29729	2.28095	2.39468
		2.42296	2.28189	2.23702	2.36468	2.37472	2.30586
		2.46296	2.2929	2.41686	2.35899	2.38976	2.39243
		2.58292	2.25354	2.46555	2.39777	2.29893	2.4586
		2.6119	2.39188	2.32652	2.36816	2.3756	2.43844
		2.5273	2.50125	2.60143	2.67821	2.81918	3.12491
		2.39661	-1e+20	-1e+20	-1e+20	-1e+20	-1e+20
		-1e+20	-1e+20	-1e+20	-1e+20	-1e+20	-1e+20
		-1e+20	-1e+20	-1e+20	-1e+20	-1e+20	-1e+20
		-1e+20	-1e+20	-1e+20	-1e+20	-1e+20	-1e+20
		-1e+20	-1e+20	-1e+20	-1e+20	-1e+20	-1e+20
		-1e+20	-1e+20	-1e+20	-1e+20	-1e+20	-1e+20
		2.3486	2.47236	2.43226	2.40567	2.34978	2.27931
		2.3027	2.42694	2.3545	2.18859	2.42403	2.43073
		2.28056	2.52603	2.33458	2.46062	2.32378	2.55822
		2.26773	2.44468	2.33917	2.31444	2.52451	2.39984
		2.23697	2.33435	2.49269	2.56228	2.44903	2.43984
		2.58148	2.62057	2.63803	2.69146	2.79988	3.09437
		2.85435	1.23153	-1e+20	-1e+20	-1e+20	-1e+20
		-1e+20	-1e+20	-1e+20	-1e+20	-1e+20	-1e+20
		-1e+20	-1e+20	-1e+20	-1e+20	-1e+20	-1e+20
		-1e+20	-1e+20	-1e+20	-1e+20	-1e+20	-1e+20
		-1e+20	-1e+20	-1e+20	-1e+20	-1e+20	-1e+20
		-1e+20	-1e+20	-1e+20	-1e+20	-1e+20	1.46373
		2.68994	2.46673	2.29391	2.29514	2.33363	2.37423
		2.29557	2.24546	2.32153	2.31301	2.27871	2.40533
		2.43935	2.28812	2.52964	2.32105	2.54747	2.32575
		2.51183	2.23779	2.38433	2.57674	2.26031	2.33328
		2.48923	2.42812	2.31026	2.29934	2.30564	2.2888
		2.4164	2.50094	2.51517	2.57761	2.69887	2.88251
		2.68188	1.6961	-1e+20	-1e+20	-1e+20	-1e+20
		-1e+20	-1e+20	-1e+20	-1e+20	-1e+20	-1e+20
		-1e+20	-1e+20	-1e+20	-1e+20	-1e+20	-1e+20
		-1e+20	-1e+20	-1e+20	-1e+20	-1e+20	-1e+20
		-1e+20	-1e+20	-1e+20	-1e+20	-1e+20	-1e+20
		-1e+20	-1e+20	-1e+20	-1e+20	-1e+20	1.90502
		2.54004	2.45904	2.35817	2.28201	2.21751	2.25376
		2.34867	2.40342	2.21978	2.18639	2.38486	2.3097
		2.33568	2.40113	2.28882	2.54494	2.36607	2.62711
		2.21651	2.28456	2.40227	2.27578	2.50183	2.47792
		2.27081	2.25229	2.41955	2.54586	2.44395	2.39573
		2.60059	2.60944	2.55968	2.58519	2.67216	2.77232
		3.15741	2.81435	-1e+20	-1e+20	-1e+20	-1e+20
		-1e+20	-1e+20	-1e+20	-1e+20	-1e+20	-1e+20
		-1e+20	-1e+20	-1e+20	-1e+20	-1e+20	-1e+20
		-1e+20	-1e+20	-1e+20	-1e+20	-1e+20	-1e+20
		-1e+20	-1e+20	-1e+20	-1e+20	-1e+20	-1e+20
		-1e+20	-1e+20	-1e+20	-1e+20	0.99336	2.38053
		2.41832	2.31645	2.34364	2.37545	2.36238	2.27395
		2.2699	2.34376	2.37691	2.17847	2.26968	2.4173
		2.27644	2.31062	2.41087	2.29295	2.54164	2.32843
		2.40261	2.23509	2.26341	2.60584	2.35996	2.27111
		2.49085	2.55561	2.41127	2.27574	2.20283	2.26844
		2.39928	2.44985	2.4908	2.56111	2.65551	2.77131
		2.98039	2.7272	1.33709	-1e+20	-1e+20	-1e+20
		-1e+20	-1e+20	-1e+20	-1e+20	-1e+20	-1e+20
		-1e+20	-1e+20	-1e+20	-1e+20	-1e+20	-1e+20
		-1e+20	-1e+20	-1e+20	-1e+20	-1e+20	-1e+20
		-1e+20	-1e+20	-1e+20	-1e+20	-1e+20	-1e+20
		-1e+20	-1e+20	-1e+20	-1e+20	1.47359	2.61416
		2.49578	2.27869	2.25787	2.27277	2.30769	2.34425
		2.35352	2.26934	2.26036	2.34343	2.32245	2.28351
		2.42056	2.28136	2.29182	2.41319	2.29569	2.44732
		2.27991	2.25937	2.50368	2.24801	2.40774	2.57041
		2.34352	2.28319	2.32783	2.42989	2.34551	2.31516
		2.49772	2.55278	2.53321	2.49685	2.56107	2.67517
		2.77584	2.7328	1.7521	-1e+20	-1e+20	-1e+20
		-1e+20	-1e+20	-1e+20	-1e+20	-1e+20	-1e+20
		-1e+20	-1e+20	-1e+20	-1e+20	-1e+20	-1e+20
		-1e+20	-1e+20	-1e+20	-1e+20	-1e+20	-1e+20
		-1e+20	-1e+20	-1e+20	-1e+20	-1e+20	-1e+20
		-1e+20	-1e+20	-1e+20	-1e+20	2.19374	2.4741
		2.37529	2.33263	2.32429	2.27866	2.22466	2.22016
		2.27975	2.33249	2.21124	2.16584	2.33816	2.35121
		2.2584	2.41974	2.29374	2.29307	2.40241	2.33947
		2.22638	2.42993	2.26436	2.43936	2.43033	2.28314
		2.3904	2.56504	2.49032	2.27664	2.1096	2.21449
		2.3841	2.40554	2.50462	2.57855	2.63524	2.68418
		2.78193	3.1053	2.87942	-1e+20	-1e+20	-1e+20
		-1e+20	-1e+20	-1e+20	-1e+20	-1e+20	-1e+20
		-1e+20	-1e+20	-1e+20	-1e+20	-1e+20	-1e+20
		-1e+20	-1e+20	-1e+20	-1e+20	-1e+20	-1e+20
		-1e+20	-1e+20	-1e+20	-1e+20	-1e+20	-1e+20
		-1e+20	-1e+20	-1e+20	1.14685	2.45677	2.40498
		2.23829	2.224	2.2931	2.35709	2.34633	2.28543
		2.19621	2.22943	2.34128	2.26513	2.20615	2.30356
		2.35937	2.26497	2.38018	2.26586	2.36394	2.34759
		2.38069	2.1954	2.519	2.32446	2.27343	2.55718
		2.46128	2.26207	2.27933	2.33178	2.22948	2.21225
		2.40188	2.44068	2.45936	2.49008	2.49196	2.59708
		2.76092	3.01564	2.65745	1.19373	-1e+20	-1e+20
		-1e+20	-1e+20	-1e+20	-1e+20	-1e+20	-1e+20
		-1e+20	-1e+20	-1e+20	-1e+20	-1e+20	-1e+20
		-1e+20	-1e+20	-1e+20	-1e+20	-1e+20	-1e+20
		-1e+20	-1e+20	-1e+20	-1e+20	-1e+20	-1e+20
		-1e+20	-1e+20	-1e+20	1.40108	2.55674	2.503
		2.26249	2.25128	2.27805	2.32115	2.37468	2.40347
		2.39955	2.30462	2.29044	2.31803	2.34958	2.21374
		2.27272	2.36257	2.22655	2.44637	2.28739	2.43522
		2.19028	2.45028	2.26832	2.40259	2.49991	2.26418
		2.29789	2.52942	2.61112	2.45728	2.20861	2.21026
		2.33658	2.41067	2.54361	2.62479	2.56926	2.56196
		2.67548	2.83788	2.6335	1.70355	-1e+20	-1e+20
		-1e+20	-1e+20	-1e+20	-1e+20	-1e+20	-1e+20
		-1e+20	-1e+20	-1e+20	-1e+20	-1e+20	-1e+20
		-1e+20	-1e+20	-1e+20	-1e+20	-1e+20	-1e+20
		-1e+20	-1e+20	-1e+20	-1e+20	-1e+20	-1e+20
		-1e+20	-1e+20	-1e+20	2.07902	2.59881	2.48042
		2.39755	2.41551	2.43671	2.42111	2.37209	2.34067
		2.39448	2.53363	2.43029	2.28811	2.34828	2.42051
		2.26851	2.24137	2.4305	2.2599	2.48665	2.24189
		2.4185	2.20333	2.40886	2.44202	2.23211	2.42699
		2.54362	2.32389	2.27708	2.34407	2.24768	2.20562
		2.326	2.38563	2.40656	2.43889	2.48449	2.58477
		2.64345	2.65481	2.8886	3.02949	-1e+20	-1e+20
		-1e+20	-1e+20	-1e+20	-1e+20	-1e+20	-1e+20
		-1e+20	-1e+20	-1e+20	-1e+20	-1e+20	-1e+20
		-1e+20	-1e+20	-1e+20	-1e+20	-1e+20	-1e+20
		-1e+20	-1e+20	-1e+20	-1e+20	-1e+20	-1e+20
		-1e+20	-1e+20	1.04879	2.3893	2.4726	2.37173
		2.36622	2.38821	2.41675	2.43506	2.48744	2.47031
		2.41556	2.33758	2.40214	2.42963	2.36691	2.33374
		2.43429	2.3168	2.26755	2.45918	2.26726	2.51531
		2.14901	2.31303	2.34777	2.28085	2.50238	2.36104
		2.23212	2.39022	2.60963	2.57079	2.35465	2.38044
		2.46662	2.51423	2.57547	2.58885	2.56843	2.51194
		2.56005	2.67	2.92904	3.00896	-1e+20	-1e+20
		-1e+20	-1e+20	-1e+20	-1e+20	-1e+20	-1e+20
		-1e+20	-1e+20	-1e+20	-1e+20	-1e+20	-1e+20
		-1e+20	-1e+20	-1e+20	-1e+20	-1e+20	-1e+20
		-1e+20	-1e+20	-1e+20	-1e+20	-1e+20	-1e+20
		-1e+20	-1e+20	1.36279	2.57795	2.5224	2.35334
		2.39913	2.36866	2.33876	2.34939	2.38622	2.43162
		2.44547	2.41358	2.29423	2.30882	2.45626	2.43678
		2.32883	2.4429	2.36206	2.24952	2.42272	2.26661
		2.40225	2.26235	2.33182	2.50292	2.22697	2.35396
		2.59705	2.45418	2.27535	2.25448	2.18421	2.19231
		2.28192	2.30738	2.34443	2.36915	2.48519	2.61406
		2.70015	2.59359	2.66116	2.80609	1.80854	-1e+20
		-1e+20	-1e+20	-1e+20	-1e+20	-1e+20	-1e+20
		-1e+20	-1e+20	-1e+20	-1e+20	-1e+20	-1e+20
		-1e+20	-1e+20	-1e+20	-1e+20	-1e+20	-1e+20
		-1e+20	-1e+20	-1e+20	-1e+20	-1e+20	-1e+20
		-1e+20	-1e+20	1.9979	2.68393	2.52723	2.38811
		2.41385	2.44432	2.42519	2.41898	2.39318	2.35422
		2.38297	2.43797	2.42033	2.33917	2.32669	2.43589
		2.5003	2.35061	2.42966	2.37614	2.25596	2.39343
		2.26163	2.4493	2.65803	2.27754	2.4244	2.51243
		2.29	2.27796	2.44849	2.59148	2.45742	2.48784
		2.57749	2.59765	2.56899	2.50803	2.46786	2.47592
		2.53096	2.52952	2.64833	3.17223	2.64905	-1e+20
		-1e+20	-1e+20	-1e+20	-1e+20	-1e+20	-1e+20
		-1e+20	-1e+20	-1e+20	-1e+20	-1e+20	-1e+20
		-1e+20	-1e+20	-1e+20	-1e+20	-1e+20	-1e+20
		-1e+20	-1e+20	-1e+20	-1e+20	-1e+20	-1e+20
		-1e+20	-1e+20	2.5727	2.5045	2.43458	2.32316
		2.4076	2.4431	2.45376	2.47189	2.48118	2.50306
		2.47435	2.34121	2.34879	2.40239	2.46215	2.36763
		2.36696	2.48712	2.32495	2.40235	2.37524	2.28516
		2.36513	2.80649	3.08148	2.8039	2.33134	2.27345
		2.53746	2.60801	2.32141	2.21022	2.13337	2.23276
		2.27243	2.26768	2.26042	2.35662	2.56278	2.62277
		2.55619	2.48118	2.61982	2.98579	2.89058	-1e+20
		-1e+20	-1e+20	-1e+20	-1e+20	-1e+20	-1e+20
		-1e+20	-1e+20	-1e+20	-1e+20	-1e+20	-1e+20
		-1e+20	-1e+20	-1e+20	-1e+20	-1e+20	-1e+20
		-1e+20	-1e+20	-1e+20	-1e+20	-1e+20	-1e+20
		-1e+20	1.18514	2.61446	2.53476	2.40447	2.37691
		2.45322	2.49457	2.49452	2.48344	2.52917	2.53659
		2.56489	2.58625	2.48474	2.33222	2.41289	2.48451
		2.36441	2.32001	2.509	2.35398	2.41785	2.3096
		2.48608	2.98356	4.13816	2.83994	2.4056	2.62558
		2.3294	2.25429	2.30517	2.4477	2.35856	2.41008
		2.54028	2.52309	2.45632	2.38845	2.37289	2.47174
		2.56854	2.56697	2.54829	2.70505	2.50128	1.38183
		-1e+20	-1e+20	-1e+20	-1e+20	-1e+20	-1e+20
		-1e+20	-1e+20	-1e+20	-1e+20	-1e+20	-1e+20
		-1e+20	-1e+20	-1e+20	-1e+20	-1e+20	-1e+20
		-1e+20	-1e+20	-1e+20	-1e+20	-1e+20	-1e+20
		-1e+20	1.53083	2.59535	2.68925	2.49969	2.51857
		2.54881	2.58301	2.59292	2.60525	2.61263	2.60124
		2.56697	2.59951	2.59554	2.53733	2.45927	2.39238
		2.46643	2.43429	2.33569	2.53091	2.37317	2.51924
		2.40322	3.30066	4.1649	3.37953	2.80541	2.40916
		2.42476	2.60095	2.47982	2.25178	2.11568	2.17242
		2.21793	2.19131	2.24712	2.39882	2.56104	2.5569
		2.47477	2.42717	2.52929	2.8271	3.13412	2.22703
		-1e+20	-1e+20	-1e+20	-1e+20	-1e+20	-1e+20
		-1e+20	-1e+20	-1e+20	-1e+20	-1e+20	-1e+20
		-1e+20	-1e+20	-1e+20	-1e+20	-1e+20	-1e+20
		-1e+20	-1e+20	-1e+20	-1e+20	-1e+20	-1e+20
		-1e+20	2.20766	2.68483	2.71874	2.70985	2.63293
		2.63067	2.64895	2.64462	2.68318	2.67212	2.70704
		2.70137	2.62726	2.53933	2.53273	2.63203	2.56696
		2.42525	2.42155	2.45951	2.27361	2.49939	2.33051
		2.59867	2.98803	4.65658	3.82052	3.88532	3.48824
		2.69777	2.22919	2.2273	2.2852	2.20934	2.28056
		2.37955	2.36176	2.31819	2.28968	2.3142	2.44248
		2.62112	2.59717	2.61686	2.83572	3.04681	2.85385
		-1e+20	-1e+20	-1e+20	-1e+20	-1e+20	-1e+20
		-1e+20	-1e+20	-1e+20	-1e+20	-1e+20	-1e+20
		-1e+20	-1e+20	-1e+20	-1e+20	-1e+20	-1e+20
		-1e+20	-1e+20	-1e+20	-1e+20	-1e+20	-1e+20
		-1e+20	2.69937	3.10346	3.68471	3.51942	2.87652
		2.70678	2.66079	2.64909	2.64651	2.66018	2.65796
		2.70619	2.78114	2.7105	2.54113	2.54424	2.63233
		2.64675	2.45058	2.39065	2.49809	2.30668	2.56571
		2.27271	2.93352	3.54331	4.29716	7.76035	7.14633
		3.81667	2.48786	2.58273	2.41382	2.21739	2.28041
		2.28917	2.34887	2.40669	2.55508	2.51103	2.43089
		2.41582	2.43198	2.52419	2.68107	2.76638	2.11606
		0.992319	-1e+20	-1e+20	-1e+20	-1e+20	-1e+20
		-1e+20	-1e+20	-1e+20	-1e+20	-1e+20	-1e+20
		-1e+20	-1e+20	-1e+20	-1e+20	-1e+20	-1e+20
		-1e+20	-1e+20	-1e+20	-1e+20	-1e+20	-1e+20
		1.21321	2.82364	4.01008	6.87086	5.91303	3.56577
		2.76284	2.73233	2.70334	2.72096	2.75367	2.73779
		2.71881	2.72973	2.66909	2.61865	2.66091	2.59246
		2.61386	2.63699	2.47611	2.42102	2.54012	2.29116
		2.41937	2.5256	3.11729	5.37802	13.0854	17.5408
		6.76184	2.36376	2.19312	2.21731	2.12383	2.18649
		2.31828	2.29098	2.2362	2.23817	2.29453	2.45527
		2.57335	2.51929	2.47076	2.63819	2.8467	2.71075
		1.59335	-1e+20	-1e+20	-1e+20	-1e+20	-1e+20
		-1e+20	-1e+20	-1e+20	-1e+20	-1e+20	-1e+20
		-1e+20	-1e+20	-1e+20	-1e+20	-1e+20	-1e+20
		-1e+20	-1e+20	-1e+20	-1e+20	-1e+20	-1e+20
		1.59873	2.93429	4.57965	8.63699	9.1075	4.60502
		2.8294	2.80223	2.81957	2.86034	2.87269	2.87868
		2.85161	2.82986	2.67213	2.56707	2.65878	2.73543
		2.64975	2.566	2.62707	2.49298	2.36675	2.44592
		2.25377	2.49234	2.8626	5.59032	18.4587	23.4935
		8.54916	2.45833	2.52924	2.54824	2.34537	2.4213
		2.51228	2.51747	2.55748	2.5263	2.3792	2.29069
		2.40382	2.44352	2.45145	2.64209	2.8488	2.93733
		2.43993	-1e+20	-1e+20	-1e+20	-1e+20	-1e+20
		-1e+20	-1e+20	-1e+20	-1e+20	-1e+20	-1e+20
		-1e+20	-1e+20	-1e+20	-1e+20	-1e+20	-1e+20
		-1e+20	-1e+20	-1e+20	-1e+20	-1e+20	-1e+20
		2.54953	3.13965	4.26603	7.84205	9.58208	4.8996
		2.99237	2.96293	2.97918	2.97058	2.97968	2.97245
		2.95721	2.91163	2.86594	2.76705	2.73523	2.6669
		2.69909	2.69126	2.56154	2.58892	2.52516	2.36893
		2.33186	2.42246	2.46952	5.13907	16.5026	27.2022
		11.0639	2.67601	2.21522	2.16326	2.07991	2.1821
		2.25573	2.25903	2.22183	2.18813	2.33041	2.49699
		2.46413	2.39868	2.41888	2.63146	2.7378	2.61684
		1.62207	-1e+20	-1e+20	-1e+20	-1e+20	-1e+20
		-1e+20	-1e+20	-1e+20	-1e+20	-1e+20	-1e+20
		-1e+20	-1e+20	-1e+20	-1e+20	-1e+20	-1e+20
		-1e+20	-1e+20	-1e+20	-1e+20	-1e+20	-1e+20
		3.59027	3.31983	3.55368	5.09757	6.40302	4.39395
		3.21418	3.19219	3.26054	3.24441	3.25849	3.26203
		3.19032	3.11805	3.02267	2.8876	2.83652	2.79656
		2.69064	2.64337	2.70957	2.55912	2.6139	2.45816
		2.32889	2.27023	2.59425	3.83086	14.276	28.911
		10.5049	2.5315	2.34384	2.52453	2.41501	2.50215
		2.63485	2.61121	2.49622	2.35248	2.27162	2.25602
		2.44024	2.5226	2.47777	2.60065	2.69416	2.73774
		1.98593	0.826347	-1e+20	-1e+20	-1e+20	-1e+20
		-1e+20	-1e+20	-1e+20	-1e+20	-1e+20	-1e+20
		-1e+20	-1e+20	-1e+20	-1e+20	-1e+20	-1e+20
		-1e+20	-1e+20	-1e+20	-1e+20	-1e+20	-1e+20
		3.78429	3.33463	3.16525	3.72162	4.38092	3.87205
		3.48515	3.46452	3.56489	3.61528	3.60182	3.57686
		3.57516	3.49381	3.31426	3.08503	2.97701	2.87652
		2.85742	2.72823	2.61035	2.75024	2.55749	2.58247
		2.3108	2.42666	2.3182	3.39027	8.74505	13.612
		7.36505	2.85558	2.30712	2.14379	2.04734	2.1318
		2.19509	2.17975	2.1618	2.33559	2.4892	2.43447
		2.32332	2.3878	2.36792	2.5029	2.6894	2.85904
		2.54779	0.97145	-1e+20	-1e+20	-1e+20	-1e+20
		-1e+20	-1e+20	-1e+20	-1e+20	-1e+20	-1e+20
		-1e+20	-1e+20	-1e+20	-1e+20	-1e+20	-1e+20
		-1e+20	-1e+20	-1e+20	-1e+20	-1e+20	1.51629
		3.19787	3.32907	3.21105	3.49338	3.68721	3.77025
		3.7701	3.86859	3.90821	3.96112	3.97188	3.90378
		3.82878	3.76073	3.6086	3.41816	3.27988	3.08578
		2.88086	2.83034	2.78311	2.5997	2.71705	2.5078
		2.57053	2.31757	2.55047	2.66028	5.29678	10.0859
		4.90106	2.36344	2.21042	2.32577	2.20789	2.35884
		2.45045	2.42743	2.3289	2.26867	2.18619	2.25342
		2.5242	2.55581	2.43807	2.54681	2.6382	2.74944
		2.42042	1.12331	-1e+20	-1e+20	-1e+20	-1e+20
		-1e+20	-1e+20	-1e+20	-1e+20	-1e+20	-1e+20
		-1e+20	-1e+20	-1e+20	-1e+20	-1e+20	-1e+20
		-1e+20	-1e+20	-1e+20	-1e+20	-1e+20	1.86855
		3.14414	3.42063	3.49751	3.68016	3.83398	3.9399
		4.08608	4.19668	4.21131	4.21197	4.26262	4.22792
		4.12602	3.96203	3.80961	3.6547	3.5622	3.42089
		3.20303	2.91513	2.80946	2.79875	2.62082	2.73062
		2.41751	2.5804	2.34576	2.56443	3.80453	5.0254
		3.53574	2.61974	2.50566	2.22847	2.12997	2.18244
		2.17984	2.22359	2.38673	2.53337	2.5187	2.33388
		2.28504	2.38254	2.40488	2.55178	2.64619	2.6781
		2.52891	1.52966	-1e+20	-1e+20	-1e+20	-1e+20
		-1e+20	-1e+20	-1e+20	-1e+20	-1e+20	-1e+20
		-1e+20	-1e+20	-1e+20	-1e+20	-1e+20	-1e+20
		-1e+20	-1e+20	-1e+20	-1e+20	-1e+20	2.75076
		3.50497	3.71104	3.78825	3.84822	4.03044	4.08806
		4.2708	4.34819	4.39394	4.45093	4.45159	4.424
		4.41056	4.32402	4.18862	4.0333	3.81843	3.64675
		3.446	3.27558	2.95723	2.79344	2.84931	2.55035
		2.63162	2.45214	2.55291	2.36955	2.4629	2.97189
		2.74489	2.24405	2.16605	2.2069	2.12186	2.22036
		2.24268	2.25532	2.25279	2.20241	2.23447	2.41438
		2.45159	2.35115	2.42059	2.47932	2.54755	2.74049
		2.94196	2.4366	-1e+20	-1e+20	-1e+20	-1e+20
		-1e+20	-1e+20	-1e+20	-1e+20	-1e+20	-1e+20
		-1e+20	-1e+20	-1e+20	-1e+20	-1e+20	-1e+20
		-1e+20	-1e+20	-1e+20	-1e+20	-1e+20	3.69752
		3.88204	3.94587	4.04762	4.11226	4.24456	4.28216
		4.45138	4.54313	4.60433	4.64135	4.62304	4.58781
		4.52359	4.52378	4.44187	4.1464	4.10278	3.99735
		3.75414	3.44543	3.24065	2.96869	2.73081	2.78368
		2.44029	2.58455	2.4786	2.37585	2.51335	2.34735
		2.31009	2.37805	2.53214	2.435	2.34792	2.41854
		2.45699	2.50616	2.63864	2.55403	2.33618	2.16656
		2.27852	2.50562	2.39257	2.53472	2.58206	2.69054
		2.81438	3.02626	-1e+20	-1e+20	-1e+20	-1e+20
		-1e+20	-1e+20	-1e+20	-1e+20	-1e+20	-1e+20
		-1e+20	-1e+20	-1e+20	-1e+20	-1e+20	-1e+20
		-1e+20	-1e+20	-1e+20	-1e+20	-1e+20	4.2313
		4.19674	4.13015	4.23157	4.35268	4.53094	4.52692
		4.62838	4.63358	4.62664	4.60294	4.61729	4.6093
		4.6401	4.64385	4.51138	4.28503	4.31506	4.18151
		4.04907	3.79911	3.41257	3.20651	3.01526	2.70643
		2.62985	2.51104	2.55359	2.54683	2.27502	2.4262
		2.59392	2.30049	2.13521	2.15217	2.08731	2.16463
		2.22092	2.20344	2.20179	2.20959	2.40606	2.51208
		2.34705	2.2707	2.33743	2.44638	2.59895	2.63799
		2.68999	2.42495	-1e+20	-1e+20	-1e+20	-1e+20
		-1e+20	-1e+20	-1e+20	-1e+20	-1e+20	-1e+20
		-1e+20	-1e+20	-1e+20	-1e+20	-1e+20	-1e+20
		-1e+20	-1e+20	-1e+20	-1e+20	1.96383	4.24638
		4.43682	4.3478	4.52844	4.62731	4.637	4.42715
		4.47689	4.4074	4.39382	4.39028	4.38473	4.41173
		4.44501	4.49507	4.50927	4.42166	4.46943	4.41255
		4.19653	3.97298	3.79557	3.40084	3.08444	2.94454
		2.60555	2.56013	2.60781	2.44673	2.58607	2.38101
		2.24936	2.28687	2.41035	2.47059	2.33047	2.51967
		2.64262	2.58284	2.50788	2.37388	2.24392	2.21096
		2.45573	2.48113	2.31879	2.52151	2.47059	2.61645
		2.75837	2.79113	1.53534	-1e+20	-1e+20	-1e+20
		-1e+20	-1e+20	-1e+20	-1e+20	-1e+20	-1e+20
		-1e+20	-1e+20	-1e+20	-1e+20	-1e+20	-1e+20
		-1e+20	-1e+20	-1e+20	-1e+20	2.19414	4.31956
		4.66216	4.60591	4.70867	4.59535	4.32101	4.18837
		4.225	4.19013	4.15558	4.13742	4.15315	4.20576
		4.23257	4.27755	4.25315	4.23494	4.43784	4.46238
		4.45513	4.28038	3.92771	3.74248	3.39863	2.98948
		2.79072	2.53361	2.559	2.71565	2.3409	2.37617
		2.54056	2.44207	2.21952	2.09359	2.01727	2.12446
		2.17032	2.14799	2.15714	2.3701	2.56605	2.36952
		2.23127	2.28446	2.28575	2.43547	2.535	2.56022
		2.79502	2.87549	2.1081	-1e+20	-1e+20	-1e+20
		-1e+20	-1e+20	-1e+20	-1e+20	-1e+20	-1e+20
		-1e+20	-1e+20	-1e+20	-1e+20	-1e+20	-1e+20
		-1e+20	-1e+20	-1e+20	-1e+20	2.93567	4.70902
		4.80887	4.64893	4.4738	4.26323	3.9976	4.00957
		3.95627	3.9259	3.89878	3.8865	3.87855	3.93597
		3.98536	4.05382	4.07673	4.08668	4.33965	4.4774
		4.47021	4.41091	4.28625	3.88507	3.61384	3.21602
		2.8254	2.57844	2.65433	2.50404	2.58166	2.48624
		2.25876	2.27101	2.32989	2.38932	2.25493	2.38561
		2.47316	2.38459	2.27298	2.20957	2.17068	2.35582
		2.53985	2.34514	2.2516	2.38854	2.50891	2.59897
		2.68967	2.55333	1.64947	-1e+20	-1e+20	-1e+20
		-1e+20	-1e+20	-1e+20	-1e+20	-1e+20	-1e+20
		-1e+20	-1e+20	-1e+20	-1e+20	-1e+20	-1e+20
		-1e+20	-1e+20	-1e+20	-1e+20	4.0235	4.91274
		4.70356	4.35445	4.17838	3.99791	3.83436	3.73481
		3.75139	3.68013	3.66106	3.64927	3.6655	3.70945
		3.74271	3.80604	3.782	3.87794	4.17043	4.32239
		4.47069	4.43996	4.37553	4.21917	3.81171	3.50686
		3.01336	2.73098	2.57619	2.77503	2.48774	2.3128
		2.49514	2.62849	2.41777	2.12304	2.02045	2.12943
		2.18088	2.23291	2.41129	2.59826	2.45216	2.23655
		2.2197	2.41453	2.24324	2.51674	2.46962	2.53598
		2.6872	2.6205	1.82059	-1e+20	-1e+20	-1e+20
		-1e+20	-1e+20	-1e+20	-1e+20	-1e+20	-1e+20
		-1e+20	-1e+20	-1e+20	-1e+20	-1e+20	-1e+20
		-1e+20	-1e+20	-1e+20	-1e+20	4.90657	4.76252
		4.35457	4.04565	3.93115	3.84624	3.6826	3.49598
		3.44355	3.43145	3.4082	3.38148	3.37813	3.40031
		3.46549	3.55017	3.61337	3.64756	3.989	4.13333
		4.24898	4.45659	4.4964	4.35286	4.11926	3.73875
		3.30382	2.79178	2.84926	2.55045	2.51989	2.66293
		2.35666	2.26749	2.30071	2.25321	2.12851	2.17577
		2.25021	2.25111	2.18477	2.14287	2.30899	2.51762
		2.33313	2.19855	2.28595	2.39864	2.56002	2.485
		2.67074	2.83791	2.6812	-1e+20	-1e+20	-1e+20
		-1e+20	-1e+20	-1e+20	-1e+20	-1e+20	-1e+20
		-1e+20	-1e+20	-1e+20	-1e+20	-1e+20	-1e+20
		-1e+20	-1e+20	-1e+20	-1e+20	4.76517	4.44041
		4.03151	3.82508	3.71638	3.59217	3.30652	3.24504
		3.2038	3.15034	3.12521	3.08325	3.10302	3.1681
		3.22672	3.2798	3.33593	3.46719	3.65875	3.87414
		4.07095	4.25876	4.44681	4.466	4.2428	4.02071
		3.36172	3.09666	2.7864	2.78938	2.58499	2.43324
		2.45013	2.5792	2.58556	2.41125	2.19528	2.30901
		2.42887	2.56549	2.6314	2.46502	2.2384	2.18084
		2.44314	2.48213	2.24848	2.45784	2.46378	2.586
		2.63395	2.7904	3.06937	-1e+20	-1e+20	-1e+20
		-1e+20	-1e+20	-1e+20	-1e+20	-1e+20	-1e+20
		-1e+20	-1e+20	-1e+20	-1e+20	-1e+20	-1e+20
		-1e+20	-1e+20	-1e+20	1.66051	4.09035	4.14871
		3.80662	3.66495	3.42288	3.24127	3.02813	2.93831
		2.99331	2.94705	2.91458	2.90865	2.912	2.97055
		3.01305	3.07287	3.12216	3.18386	3.46511	3.63822
		3.82866	4.12993	4.32944	4.35692	4.52674	4.1108
		3.64456	3.23109	3.09332	2.71124	2.59389	2.70182
		2.51224	2.27714	2.29016	2.24542	2.09774	2.10674
		2.15537	2.16937	2.16308	2.24594	2.54486	2.45866
		2.22416	2.23295	2.21253	2.36765	2.52857	2.51105
		2.62528	2.6851	2.54473	-1e+20	-1e+20	-1e+20
		-1e+20	-1e+20	-1e+20	-1e+20	-1e+20	-1e+20
		-1e+20	-1e+20	-1e+20	-1e+20	-1e+20	-1e+20
		-1e+20	-1e+20	-1e+20	1.59375	3.74545	3.90005
		3.56433	3.40021	3.1614	2.95488	2.87812	2.77496
		2.82085	2.7926	2.76622	2.76191	2.78406	2.80075
		2.81826	2.88763	2.93814	3.00618	3.19388	3.42935
		3.63791	3.84847	4.14785	4.47861	4.38015	4.38092
		3.72498	3.55143	3.06034	2.88585	2.74657	2.47306
		2.40589	2.52694	2.63811	2.57624	2.41045	2.44843
		2.57871	2.56885	2.41735	2.22597	2.18155	2.32038
		2.52121	2.28878	2.19909	2.32146	2.49869	2.50767
		2.55052	2.66143	2.77728	1.52448	-1e+20	-1e+20
		-1e+20	-1e+20	-1e+20	-1e+20	-1e+20	-1e+20
		-1e+20	-1e+20	-1e+20	-1e+20	-1e+20	-1e+20
		-1e+20	-1e+20	-1e+20	1.90811	3.66711	3.67846
		3.26766	3.12836	2.99327	2.85364	2.80718	2.69653
		2.66012	2.59708	2.56373	2.56259	2.59795	2.62288
		2.70257	2.76188	2.78465	2.80008	3.02326	3.21385
		3.4533	3.69021	3.93409	4.19565	4.53745	4.32303
		4.08451	3.63595	3.45237	2.97067	2.69498	2.77303
		2.68808	2.36442	2.26257	2.2459	2.10582	2.09833
		2.12368	2.13697	2.26919	2.54112	2.53755	2.26121
		2.22505	2.38722	2.18549	2.44584	2.42177	2.5157
		2.56748	2.76167	2.93435	2.22079	-1e+20	-1e+20
		-1e+20	-1e+20	-1e+20	-1e+20	-1e+20	-1e+20
		-1e+20	-1e+20	-1e+20	-1e+20	-1e+20	-1e+20
		-1e+20	-1e+20	-1e+20	2.35904	3.59975	3.43646
		3.02325	2.93115	2.88564	2.78445	2.63322	2.51709
		2.48942	2.45001	2.4038	2.41807	2.43002	2.47789
		2.53031	2.5986	2.65098	2.67197	2.83885	3.01455
		3.21595	3.46089	3.73497	4.06114	4.32424	4.50537
		4.08322	4.01124	3.44945	3.34946	3.01692	2.59484
		2.46942	2.47215	2.54482	2.50828	2.3543	2.35726
		2.39337	2.30818	2.22509	2.14351	2.25833	2.55945
		2.36464	2.14996	2.21539	2.27993	2.55639	2.47788
		2.57523	2.68612	2.77266	2.65968	-1e+20	-1e+20
		-1e+20	-1e+20	-1e+20	-1e+20	-1e+20	-1e+20
		-1e+20	-1e+20	-1e+20	-1e+20	-1e+20	-1e+20
		-1e+20	-1e+20	-1e+20	2.69222	3.46747	3.19357
		2.88293	2.8124	2.72499	2.65412	2.51553	2.3612
		2.39813	2.36408	2.31678	2.32	2.3213	2.3513
		2.38814	2.40206	2.45401	2.51156	2.72565	2.86264
		3.02645	3.29052	3.54347	3.86306	4.25583	4.30681
		4.40173	3.99521	3.9076	3.65547	2.96047	2.81419
		2.79284	2.58051	2.28517	2.18384	2.09796	2.07661
		2.16032	2.30619	2.55924	2.52688	2.25777	2.18588
		2.43213	2.38831	2.16158	2.36281	2.41541	2.48193
		2.4977	2.63793	2.57199	1.83326	-1e+20	-1e+20
		-1e+20	-1e+20	-1e+20	-1e+20	-1e+20	-1e+20
		-1e+20	-1e+20	-1e+20	-1e+20	-1e+20	-1e+20
		-1e+20	-1e+20	-1e+20	2.89773	3.23545	2.99499
		2.73777	2.62986	2.61528	2.56425	2.41805	2.35393
		2.34143	2.29068	2.27766	2.25619	2.26242	2.26645
		2.2951	2.31037	2.32836	2.36691	2.55556	2.72238
		2.86736	3.08672	3.4083	3.74818	3.99493	4.36671
		4.25026	4.22413	4.09093	4.12189	3.42556	2.76188
		2.51644	2.47407	2.43338	2.39466	2.23189	2.22615
		2.21289	2.14942	2.13621	2.23667	2.50558	2.44997
		2.21852	2.28001	2.18411	2.36754	2.45346	2.46179
		2.48951	2.68363	2.81121	2.34149	-1e+20	-1e+20
		-1e+20	-1e+20	-1e+20	-1e+20	-1e+20	-1e+20
		-1e+20	-1e+20	-1e+20	-1e+20	-1e+20	-1e+20
		-1e+20	-1e+20	-1e+20	2.97906	2.98507	2.77722
		2.57434	2.49425	2.58927	2.55856	2.43355	2.32525
		2.22672	2.18982	2.18718	2.12913	2.1506	2.20862
		2.24691	2.25379	2.25625	2.2344	2.41999	2.6089
		2.73484	2.93842	3.19709	3.48914	3.87839	4.17655
		4.37865	4.1462	4.40718	4.43264	3.39728	2.92048
		2.8465	2.71863	2.45241	2.2397	2.22852	2.36014
		2.44866	2.58403	2.51151	2.30417	2.13673	2.34003
		2.55002	2.27257	2.24215	2.2695	2.49846	2.45399
		2.56459	2.6621	2.84213	3.02597	-1e+20	-1e+20
		-1e+20	-1e+20	-1e+20	-1e+20	-1e+20	-1e+20
		-1e+20	-1e+20	-1e+20	-1e+20	-1e+20	-1e+20
		-1e+20	-1e+20	-1e+20	3.05254	2.81556	2.5462
		2.39459	2.41446	2.82342	3.25469	2.97786	2.42529
		2.17522	2.12238	2.04798	2.08156	2.08914	2.12347
		2.15199	2.17373	2.17674	2.19699	2.30976	2.4572
		2.62152	2.77523	3.01848	3.30244	3.67452	4.07801
		4.13205	4.27811	4.30894	4.27088	4.08885	3.57419
		2.83947	2.49175	2.42486	2.35972	2.16477	2.20015
		2.16033	2.12863	2.20004	2.48178	2.51376	2.23953
		2.25497	2.41417	2.16518	2.43355	2.37972	2.55602
		2.50734	2.62666	2.69884	2.64658	-1e+20	-1e+20
		-1e+20	-1e+20	-1e+20	-1e+20	-1e+20	-1e+20
		-1e+20	-1e+20	-1e+20	-1e+20	-1e+20	-1e+20
		-1e+20	-1e+20	-1e+20	2.9817	2.62087	2.38249
		2.29693	2.55149	6.31274	11.9165	8.87103	3.5382
		2.22315	2.07298	2.04759	2.0445	2.02207	2.05076
		2.09964	2.10619	2.09895	2.13613	2.21997	2.31715
		2.46178	2.66556	2.88367	3.14675	3.52961	3.81789
		4.13134	4.20131	4.42717	4.53296	4.96468	5.67146
		3.75005	2.85259	2.69219	2.45295	2.44478	2.54031
		2.56097	2.46483	2.2737	2.1438	2.25496	2.59612
		2.34173	2.20735	2.21696	2.29876	2.49772	2.44274
		2.47025	2.59289	2.66952	2.36432	1.0378	-1e+20
		-1e+20	-1e+20	-1e+20	-1e+20	-1e+20	-1e+20
		-1e+20	-1e+20	-1e+20	-1e+20	-1e+20	-1e+20
		-1e+20	-1e+20	-1e+20	2.6344	2.49236	2.32132
		2.4102	3.23448	14.1564	38.5618	24.671	7.02544
		2.23439	2.04634	2.03842	1.98641	2.0075	2.02834
		2.04447	2.0308	2.03441	2.01606	2.16959	2.24253
		2.33925	2.53237	2.73946	3.01932	3.29196	3.68629
		3.87604	4.22399	4.43407	4.62788	6.72451	8.47648
		4.41382	2.5784	2.46274	2.32004	2.19242	2.19803
		2.0942	2.17496	2.43781	2.57527	2.26597	2.18
		2.58094	2.39022	2.20815	2.33175	2.40827	2.41935
		2.52773	2.5752	2.81103	2.74591	1.41521	-1e+20
		-1e+20	-1e+20	-1e+20	-1e+20	-1e+20	-1e+20
		-1e+20	-1e+20	-1e+20	-1e+20	-1e+20	-1e+20
		-1e+20	-1e+20	0.959024	2.27901	2.40661	2.28139
		2.93168	4.77789	19.2856	52.8096	45.2619	12.6177
		2.22269	2.03674	1.94581	1.97257	1.96652	1.97423
		2.00663	2.01407	1.98564	1.96369	2.08224	2.18912
		2.25426	2.39252	2.61539	2.84835	3.14491	3.48179
		3.84705	4.07856	4.45123	5.33108	8.76939	11.1789
		5.5123	2.95645	2.80271	2.6031	2.4156	2.50651
		2.34981	2.18879	2.10622	2.19919	2.52398	2.40832
		2.20974	2.27951	2.1259	2.38609	2.31654	2.55189
		2.51764	2.62896	2.77068	2.76663	1.91662	-1e+20
		-1e+20	-1e+20	-1e+20	-1e+20	-1e+20	-1e+20
		-1e+20	-1e+20	-1e+20	-1e+20	-1e+20	-1e+20
		-1e+20	-1e+20	0.88047	2.15418	2.30633	2.27697
		3.48698	6.34243	17.6357	50.3517	52.7526	13.9454
		2.17742	1.95164	1.92663	1.92168	1.92309	1.95574
		1.94096	1.92313	1.97895	1.94185	2.0423	2.10489
		2.19273	2.31114	2.51811	2.74466	2.98951	3.33071
		3.61826	4.00836	4.40458	5.66136	11.1594	13.1392
		5.67184	2.67813	2.50054	2.33526	2.1678	2.1934
		2.25676	2.44093	2.53957	2.29688	2.15405	2.36122
		2.44783	2.17911	2.26386	2.21223	2.46899	2.39493
		2.48874	2.54487	2.68611	2.46754	1.35307	-1e+20
		-1e+20	-1e+20	-1e+20	-1e+20	-1e+20	-1e+20
		-1e+20	-1e+20	-1e+20	-1e+20	-1e+20	-1e+20
		-1e+20	-1e+20	0.97727	2.192	2.23852	2.26866
		3.46072	6.14111	11.6873	25.4332	25.1928	9.67404
		2.20401	1.93698	1.90431	1.87937	1.90979	1.88618
		1.90461	1.92097	1.94524	1.94385	1.98594	2.04902
		2.13648	2.23131	2.38647	2.62364	2.85262	3.11178
		3.46629	3.8703	4.34607	5.64041	8.92312	9.60099
		4.96008	2.91534	2.80848	2.67357	2.33952	2.29779
		2.2261	2.07084	2.12474	2.42504	2.47957	2.18347
		2.33249	2.42547	2.20831	2.38985	2.36958	2.43756
		2.47527	2.46892	2.71811	2.612	1.52366	-1e+20
		-1e+20	-1e+20	-1e+20	-1e+20	-1e+20	-1e+20
		-1e+20	-1e+20	-1e+20	-1e+20	-1e+20	-1e+20
		-1e+20	-1e+20	1.07626	2.1549	2.16767	2.19183
		2.90855	4.27231	5.86248	12.0333	17.3761	6.56881
		2.16276	1.89448	1.85911	1.8704	1.85218	1.88721
		1.90296	1.88118	1.87589	1.89718	1.96254	2.00807
		2.07808	2.19377	2.26262	2.48573	2.74357	3.01635
		3.27184	3.68215	4.15768	5.13426	7.91637	8.02148
		4.29156	2.71856	2.47564	2.37087	2.16809	2.34982
		2.5032	2.45949	2.24497	2.10355	2.24974	2.53953
		2.25742	2.23509	2.1704	2.35689	2.35861	2.50115
		2.44571	2.56928	2.75149	2.93239	2.26919	-1e+20
		-1e+20	-1e+20	-1e+20	-1e+20	-1e+20	-1e+20
		-1e+20	-1e+20	-1e+20	-1e+20	-1e+20	-1e+20
		-1e+20	-1e+20	1.13333	2.09287	2.1062	2.06201
		2.34181	2.95693	3.84612	5.62224	6.10591	3.63053
		1.96805	1.83307	1.84491	1.82081	1.8279	1.8319
		1.85436	1.88237	1.86058	1.86323	1.92877	1.95978
		2.03659	2.11636	2.25965	2.39279	2.61697	2.8831
		3.18702	3.56855	4.06563	4.99828	6.29435	5.41234
		3.72684	2.8902	2.74615	2.58653	2.22459	2.20508
		2.17248	2.09393	2.32844	2.48927	2.20652	2.19328
		2.56513	2.24001	2.25189	2.22581	2.4401	2.362
		2.5266	2.56485	2.69284	2.86235	2.96041	-1e+20
		-1e+20	-1e+20	-1e+20	-1e+20	-1e+20	-1e+20
		-1e+20	-1e+20	-1e+20	-1e+20	-1e+20	-1e+20
		-1e+20	-1e+20	1.17359	2.07481	2.0572	1.9834
		2.08237	2.36144	2.4766	2.43462	2.22757	1.91269
		1.82596	1.8162	1.78595	1.80387	1.78144	1.80319
		1.83498	1.84258	1.84117	1.85076	1.89328	1.95402
		1.99235	2.09291	2.18945	2.3218	2.51679	2.76721
		3.03103	3.44721	3.96997	4.44214	5.16252	4.70579
		3.61115	2.87486	2.54846	2.40741	2.38541	2.55001
		2.55069	2.27933	2.09001	2.14737	2.58017	2.32176
		2.19031	2.35094	2.19075	2.40212	2.29901	2.46739
		2.4959	2.47174	2.65271	2.66008	2.25756	-1e+20
		-1e+20	-1e+20	-1e+20	-1e+20	-1e+20	-1e+20
		-1e+20	-1e+20	-1e+20	-1e+20	-1e+20	-1e+20
		-1e+20	-1e+20	1.22085	2.0208	2.02803	1.9267
		1.97368	1.97203	2.01549	1.9993	1.9209	1.88249
		1.83832	1.81785	1.80274	1.77177	1.78497	1.78456
		1.81355	1.83175	1.8178	1.82928	1.88141	1.91691
		1.97498	2.00463	2.11808	2.26951	2.44395	2.72703
		2.8706	3.25867	3.86912	4.33586	4.45478	4.13555
		3.52597	2.96315	2.71724	2.56239	2.26377	2.2101
		2.192	2.35077	2.49769	2.24444	2.14054	2.51391
		2.3519	2.1929	2.20319	2.27996	2.33602	2.40945
		2.4	2.51706	2.67358	2.74011	2.13655	-1e+20
		-1e+20	-1e+20	-1e+20	-1e+20	-1e+20	-1e+20
		-1e+20	-1e+20	-1e+20	-1e+20	-1e+20	-1e+20
		-1e+20	-1e+20	1.29228	2.00047	2.01464	1.90182
		1.89761	1.85831	1.88555	1.93603	1.88833	1.84951
		1.84826	1.79939	1.79063	1.78087	1.78299	1.79048
		1.77979	1.77948	1.78457	1.79487	1.86318	1.90741
		1.94915	2.03312	2.1045	2.20195	2.39031	2.5762
		2.80642	3.15144	3.67381	4.06558	4.46287	4.39708
		3.80327	3.15923	2.7949	2.60847	2.55317	2.51507
		2.34597	2.13694	2.12623	2.40602	2.36897	2.17839
		2.45882	2.27099	2.26224	2.22196	2.38874	2.31343
		2.48243	2.56133	2.67387	2.84699	2.54004	0.981147
		-1e+20	-1e+20	-1e+20	-1e+20	-1e+20	-1e+20
		-1e+20	-1e+20	-1e+20	-1e+20	-1e+20	-1e+20
		-1e+20	-1e+20	1.41693	1.98255	1.99817	1.85388
		1.85367	1.83535	1.8413	1.86938	1.85334	1.79928
		1.80668	1.79214	1.77134	1.76169	1.77224	1.78545
		1.77633	1.7812	1.76024	1.74699	1.85647	1.88793
		1.92628	1.95005	2.02631	2.16686	2.28871	2.49992
		2.67133	3.01206	3.53399	4.09439	4.25757	4.14585
		3.69512	3.11386	2.73304	2.53817	2.3001	2.22919
		2.34748	2.52935	2.26862	2.04809	2.28666	2.40011
		2.15155	2.27233	2.16664	2.42036	2.24135	2.39645
		2.50601	2.48133	2.66384	2.79663	2.89836	-1e+20
		-1e+20	-1e+20	-1e+20	-1e+20	-1e+20	-1e+20
		-1e+20	-1e+20	-1e+20	-1e+20	-1e+20	-1e+20
		-1e+20	-1e+20	1.46471	1.97595	1.94605	1.79604
		1.82117	1.85419	1.84496	1.78983	1.81165	1.78058
		1.78211	1.78065	1.76965	1.74863	1.74664	1.77857
		1.7874	1.78952	1.75642	1.73629	1.81437	1.8783
		1.8974	1.93824	2.04515	2.10649	2.21461	2.40873
		2.58178	2.91548	3.42003	3.8818	4.26986	4.41898
		4.0495	3.49271	2.9954	2.7307	2.50156	2.38657
		2.2335	2.14668	2.29227	2.42679	2.15762	2.30113
		2.44843	2.14721	2.20938	2.25246	2.36086	2.41328
		2.39103	2.50116	2.62634	2.65414	2.50293	-1e+20
		-1e+20	-1e+20	-1e+20	-1e+20	-1e+20	-1e+20
		-1e+20	-1e+20	-1e+20	-1e+20	-1e+20	-1e+20
		-1e+20	-1e+20	1.5428	1.96076	1.90058	1.77186
		1.80448	1.85402	1.83466	1.80653	1.79758	1.76299
		1.76272	1.76926	1.73784	1.74562	1.76655	1.74494
		1.76154	1.76552	1.7445	1.71657	1.79307	1.85113
		1.87366	1.93107	1.98548	2.05204	2.18724	2.3014
		2.5022	2.81431	3.34113	3.8402	4.11888	4.16673
		3.88202	3.33655	2.82808	2.55563	2.33689	2.42848
		2.58399	2.38098	2.07185	2.18075	2.48069	2.21735
		2.30538	2.25161	2.18226	2.2172	2.36544	2.29071
		2.45597	2.54166	2.60397	2.74819	2.4098	0.929187
		-1e+20	-1e+20	-1e+20	-1e+20	-1e+20	-1e+20
		-1e+20	-1e+20	-1e+20	-1e+20	-1e+20	-1e+20
		-1e+20	-1e+20	1.59355	1.92604	1.87228	1.78677
		1.79191	1.82382	1.82499	1.82538	1.79291	1.73805
		1.73838	1.74248	1.73101	1.74633	1.75048	1.75656
		1.75393	1.74102	1.73698	1.70833	1.78418	1.81492
		1.86411	1.91721	1.95293	2.02488	2.10886	2.28384
		2.37214	2.71965	3.20961	3.69041	4.15636	4.42714
		4.30369	3.70415	3.18	2.87153	2.42266	2.24814
		2.20146	2.32597	2.47867	2.15612	2.17188	2.5131
		2.16276	2.23742	2.13652	2.39276	2.22158	2.37493
		2.51547	2.49634	2.63029	2.799	2.5844	1.09706
		-1e+20	-1e+20	-1e+20	-1e+20	-1e+20	-1e+20
		-1e+20	-1e+20	-1e+20	-1e+20	-1e+20	-1e+20
		-1e+20	-1e+20	1.56526	1.89218	1.88296	1.80241
		1.78746	1.80339	1.78976	1.78057	1.75015	1.69537
		1.70885	1.69832	1.7036	1.71701	1.72039	1.7432
		1.74589	1.74553	1.71402	1.71115	1.76669	1.80487
		1.85672	1.91713	1.94339	1.95809	2.11444	2.20468
		2.35743	2.65639	3.13024	3.59851	3.99967	4.1374
		4.04394	3.52854	2.91118	2.53796	2.40719	2.59259
		2.49299	2.21031	2.12074	2.51035	2.26653	2.17111
		2.51425	2.18094	2.25068	2.25683	2.3229	2.41849
		2.38298	2.48226	2.62665	2.76107	2.66289	1.28187
		-1e+20	-1e+20	-1e+20	-1e+20	-1e+20	-1e+20
		-1e+20	-1e+20	-1e+20	-1e+20	-1e+20	-1e+20
		-1e+20	-1e+20	1.51651	1.88145	1.87801	1.79764
		1.7708	1.7751	1.74552	1.69865	1.68276	1.67444
		1.68014	1.67004	1.66499	1.6664	1.68893	1.70413
		1.70208	1.72969	1.72895	1.71264	1.76458	1.77679
		1.82699	1.8838	1.8927	1.99415	2.03278	2.20956
		2.22475	2.60302	3.02212	3.44981	3.98733	4.39862
		4.32599	3.84876	3.30298	2.84718	2.36404	2.258
		2.29847	2.52158	2.25114	2.11669	2.44056	2.26567
		2.20143	2.22788	2.1919	2.22543	2.36774	2.27701
		2.42635	2.51501	2.53397	2.67205	2.51774	-1e+20
		-1e+20	-1e+20	-1e+20	-1e+20	-1e+20	-1e+20
		-1e+20	-1e+20	-1e+20	-1e+20	-1e+20	-1e+20
		-1e+20	-1e+20	1.52905	1.88767	1.86182	1.77443
		1.73394	1.72799	1.70987	1.66967	1.67244	1.69239
		1.67864	1.67229	1.65419	1.64863	1.66092	1.68949
		1.70295	1.705	1.70766	1.70057	1.74638	1.76312
		1.79444	1.87386	1.9247	1.91443	2.02855	2.11636
		2.26536	2.4809	2.92494	3.35509	3.77347	4.14516
		4.10694	3.63138	3.05959	2.6332	2.55803	2.55098
		2.3058	2.18384	2.40427	2.31102	2.10714	2.48257
		2.21064	2.18091	2.09958	2.39428	2.19916	2.34195
		2.47651	2.50446	2.57456	2.73773	2.69902	1.15983
		-1e+20	-1e+20	-1e+20	-1e+20	-1e+20	-1e+20
		-1e+20	-1e+20	-1e+20	-1e+20	-1e+20	-1e+20
		-1e+20	-1e+20	1.5122	1.87596	1.85532	1.76795
		1.72004	1.71143	1.74962	1.72307	1.70652	1.6901
		1.69745	1.68831	1.67872	1.67365	1.67938	1.66287
		1.67933	1.68787	1.69719	1.69868	1.74881	1.77241
		1.79563	1.86138	1.87065	1.92201	2.00312	2.12654
		2.15033	2.46089	2.8093	3.24802	3.78716	4.31646
		4.47872	4.02516	3.3609	2.81422	2.36551	2.41315
		2.53515	2.45107	2.14196	2.28985	2.32225	2.13874
		2.52719	2.19265	2.29556	2.26045	2.31581	2.39684
		2.38117	2.48196	2.64	2.81612	2.78593	1.42346
		-1e+20	-1e+20	-1e+20	-1e+20	-1e+20	-1e+20
		-1e+20	-1e+20	-1e+20	-1e+20	-1e+20	-1e+20
		-1e+20	-1e+20	1.4157	1.85113	1.84465	1.74641
		1.72336	1.75817	1.80373	1.77356	1.73255	1.68518
		1.67375	1.66811	1.66519	1.68044	1.68547	1.67013
		1.66112	1.68125	1.69246	1.68674	1.74062	1.77468
		1.7849	1.7994	1.86941	1.91724	1.96107	2.03935
		2.14598	2.36247	2.72666	3.16051	3.65068	4.08565
		4.15026	3.72873	3.22287	2.82401	2.58828	2.41425
		2.21625	2.32462	2.44939	2.13498	2.25174	2.31343
		2.1897	2.24549	2.22982	2.24275	2.38933	2.27906
		2.40073	2.51364	2.53657	2.72742	2.6966	1.73645
		-1e+20	-1e+20	-1e+20	-1e+20	-1e+20	-1e+20
		-1e+20	-1e+20	-1e+20	-1e+20	-1e+20	-1e+20
		-1e+20	-1e+20	1.34378	1.84018	1.8306	1.73466
		1.74708	1.82801	1.82317	1.76041	1.71713	1.66085
		1.64789	1.63916	1.6503	1.65748	1.66039	1.68829
		1.67409	1.66354	1.67519	1.67188	1.71747	1.73794
		1.77891	1.81878	1.85649	1.88152	1.98915	1.98917
		2.02823	2.3522	2.66118	3.13746	3.71876	4.22135
		4.42485	4.12426	3.44404	2.79344	2.40521	2.59587
		2.58232	2.21948	2.21083	2.43601	2.12403	2.39312
		2.2484	2.16167	2.12037	2.35986	2.20038	2.31216
		2.47132	2.49763	2.53466	2.66485	2.39565	1.21652
		-1e+20	-1e+20	-1e+20	-1e+20	-1e+20	-1e+20
		-1e+20	-1e+20	-1e+20	-1e+20	-1e+20	-1e+20
		-1e+20	-1e+20	1.27176	1.82964	1.813	1.71446
		1.76858	1.85877	1.83709	1.78838	1.70423	1.64478
		1.6422	1.63752	1.63791	1.64257	1.65208	1.67571
		1.67802	1.64742	1.65548	1.65652	1.70116	1.72228
		1.76808	1.79681	1.81777	1.89642	1.89343	1.99569
		2.06426	2.23032	2.58641	3.0444	3.68535	4.06381
		4.11501	3.95424	3.50904	3.04279	2.55847	2.35573
		2.28361	2.48646	2.19737	2.12085	2.38684	2.16387
		2.47104	2.18902	2.26075	2.254	2.25587	2.38144
		2.3943	2.47411	2.60623	2.76026	2.60558	1.17543
		-1e+20	-1e+20	-1e+20	-1e+20	-1e+20	-1e+20
		-1e+20	-1e+20	-1e+20	-1e+20	-1e+20	-1e+20
		-1e+20	-1e+20	1.13999	1.78208	1.78919	1.73056
		1.77502	1.86477	1.85133	1.78488	1.73582	1.65082
		1.62213	1.62377	1.63945	1.63735	1.64294	1.65203
		1.6598	1.66272	1.6438	1.6494	1.70109	1.7432
		1.74987	1.75854	1.82259	1.82946	1.89146	1.93693
		2.09563	2.27836	2.53078	3.05825	3.86707	4.29586
		4.39218	4.17204	3.52526	2.86016	2.55418	2.66829
		2.34347	2.1557	2.43713	2.17889	2.13274	2.35835
		2.1467	2.19327	2.28236	2.24794	2.38128	2.29814
		2.3741	2.51275	2.58305	2.78803	2.84239	1.67786
		-1e+20	-1e+20	-1e+20	-1e+20	-1e+20	-1e+20
		-1e+20	-1e+20	-1e+20	-1e+20	-1e+20	-1e+20
		-1e+20	-1e+20	0.989708	1.72504	1.79056	1.73247
		1.77389	1.88698	1.89669	1.84469	1.75206	1.63286
		1.6056	1.61924	1.61947	1.61906	1.63128	1.64971
		1.65471	1.66936	1.64273	1.62743	1.68391	1.72293
		1.73546	1.77314	1.80522	1.79389	1.93688	1.9987
		1.96424	2.19721	2.50769	3.04255	3.93538	4.08186
		4.1719	4.09749	3.76853	3.25524	2.50934	2.3886
		2.49317	2.3403	2.15969	2.39694	2.15169	2.30287
		2.28158	2.15606	2.09829	2.37336	2.22532	2.27856
		2.47949	2.49853	2.53193	2.72424	2.71753	2.1204
		-1e+20	-1e+20	-1e+20	-1e+20	-1e+20	-1e+20
		-1e+20	-1e+20	-1e+20	-1e+20	-1e+20	-1e+20
		-1e+20	-1e+20	0.890644	1.70448	1.79059	1.71393
		1.75133	1.85406	1.95879	1.96048	1.82392	1.63824
		1.59723	1.60615	1.59217	1.60299	1.61894	1.61888
		1.64998	1.65692	1.65137	1.6265	1.68482	1.70209
		1.73372	1.75908	1.75519	1.85619	1.83825	1.92162
		2.00588	2.1547	2.45134	3.05388	4.03215	4.24768
		4.33715	4.21563	3.60757	2.95244	2.68756	2.54024
		2.2173	2.35845	2.35412	2.08366	2.42585	2.16551
		2.43628	2.16247	2.26304	2.28059	2.20496	2.39047
		2.43058	2.43965	2.55511	2.67672	2.41385	1.24278
		-1e+20	-1e+20	-1e+20	-1e+20	-1e+20	-1e+20
		-1e+20	-1e+20	-1e+20	-1e+20	-1e+20	-1e+20
		-1e+20	-1e+20	0.824702	1.67589	1.78192	1.6997
		1.71651	1.79627	2.01721	2.18638	1.98825	1.68095
		1.59633	1.61787	1.60337	1.60305	1.61469	1.62941
		1.62676	1.64437	1.63809	1.63715	1.67221	1.70586
		1.70832	1.72502	1.77047	1.78318	1.8796	1.89936
		1.92999	2.11686	2.4157	2.94577	3.7372	4.32601
		4.3599	4.27403	3.95273	3.20861	2.52221	2.55522
		2.59739	2.24026	2.29963	2.2865	2.10125	2.371
		2.12492	2.21536	2.3524	2.2315	2.36615	2.34001
		2.36095	2.49596	2.61392	2.75559	2.60198	1.21583
		-1e+20	-1e+20	-1e+20	-1e+20	-1e+20	-1e+20
		-1e+20	-1e+20	-1e+20	-1e+20	-1e+20	-1e+20
		-1e+20	-1e+20	0.731319	1.642	1.76986	1.6805
		1.68332	1.76431	2.17593	2.69277	2.35203	1.80972
		1.64575	1.64196	1.62778	1.608	1.59975	1.6089
		1.61861	1.62179	1.62411	1.60934	1.64899	1.68159
		1.70302	1.72313	1.75893	1.78918	1.82701	1.95026
		1.99642	2.03987	2.34837	2.98694	4.15065	5.44543
		4.90493	4.2321	3.70166	3.13599	2.65433	2.40818
		2.32966	2.49731	2.19877	2.28125	2.16985	2.21696
		2.26917	2.16966	2.12559	2.3604	2.30039	2.248
		2.43236	2.57141	2.57645	2.76313	2.8393	1.75227
		-1e+20	-1e+20	-1e+20	-1e+20	-1e+20	-1e+20
		-1e+20	-1e+20	-1e+20	-1e+20	-1e+20	-1e+20
		-1e+20	-1e+20	0.652362	1.5785	1.76009	1.6614
		1.66942	1.7748	2.43051	3.57766	2.94289	1.94751
		1.68359	1.65529	1.64324	1.6197	1.58866	1.60186
		1.60705	1.61808	1.60638	1.60607	1.63063	1.67944
		1.70447	1.7294	1.71891	1.8061	1.83376	1.8537
		1.92103	2.10908	2.3521	3.02684	5.35749	8.49593
		5.97058	4.49062	4.10269	3.18109	2.53075	2.68087
		2.39243	2.2191	2.4553	2.10124	2.36716	2.16894
		2.41704	2.14908	2.23679	2.31458	2.19606	2.35913
		2.47092	2.457	2.49065	2.71349	2.73311	2.08607
		-1e+20	-1e+20	-1e+20	-1e+20	-1e+20	-1e+20
		-1e+20	-1e+20	-1e+20	-1e+20	-1e+20	-1e+20
		-1e+20	-1e+20	0.625818	1.5594	1.76643	1.65031
		1.66319	1.79772	2.60182	4.01303	3.432	2.07158
		1.68758	1.64896	1.64629	1.6474	1.62377	1.60419
		1.61579	1.60087	1.59724	1.58972	1.63661	1.66969
		1.70211	1.72168	1.74614	1.7284	1.9034	1.87957
		1.88834	1.99678	2.29039	3.27948	7.43326	12.5349
		7.20135	4.31553	3.76004	3.31915	2.65671	2.37792
		2.56899	2.31059	2.20863	2.36688	2.1001	2.39334
		2.12718	2.19412	2.33401	2.24397	2.3327	2.38162
		2.38238	2.44183	2.52871	2.6809	2.42226	1.18138
		-1e+20	-1e+20	-1e+20	-1e+20	-1e+20	-1e+20
		-1e+20	-1e+20	-1e+20	-1e+20	-1e+20	-1e+20
		-1e+20	-1e+20	0.648968	1.5684	1.76898	1.66545
		1.66858	1.81437	2.51509	3.88163	3.35772	2.0603
		1.69682	1.66066	1.65993	1.65543	1.6376	1.62531
		1.59842	1.59201	1.59384	1.58015	1.63004	1.64539
		1.70858	1.71167	1.76671	1.74868	1.79125	1.87195
		2.00535	2.12283	2.31587	3.93618	9.50279	13.0944
		7.13488	4.57151	4.05424	3.17526	2.63597	2.57724
		2.26732	2.44471	2.26934	2.20028	2.20317	2.20969
		2.26389	2.17002	2.13587	2.33951	2.36391	2.26689
		2.38235	2.51932	2.59045	2.72835	2.56833	1.18246
		-1e+20	-1e+20	-1e+20	-1e+20	-1e+20	-1e+20
		-1e+20	-1e+20	-1e+20	-1e+20	-1e+20	-1e+20
		-1e+20	-1e+20	-1e+20	1.61259	1.77485	1.69654
		1.69074	1.80226	2.28716	3.02996	2.73482	1.95507
		1.73634	1.68902	1.66648	1.65406	1.64941	1.62052
		1.60442	1.5896	1.57711	1.5727	1.62123	1.63723
		1.68952	1.72323	1.72708	1.81053	1.82359	1.78652
		1.85252	1.96676	2.2866	4.33083	10.2122	10.9335
		5.99061	4.19017	3.95127	3.39545	2.57562	2.48802
		2.53988	2.23162	2.45346	2.12919	2.32345	2.1695
		2.41434	2.10221	2.17804	2.35845	2.20431	2.2807
		2.46049	2.51243	2.53826	2.72475	2.78395	1.69359
		-1e+20	-1e+20	-1e+20	-1e+20	-1e+20	-1e+20
		-1e+20	-1e+20	-1e+20	-1e+20	-1e+20	-1e+20
		-1e+20	-1e+20	-1e+20	1.55298	1.75447	1.72354
		1.70237	1.79391	2.06084	2.4613	2.41585	1.9205
		1.7794	1.7187	1.68567	1.67972	1.64805	1.63215
		1.60307	1.58595	1.58707	1.57282	1.61463	1.64349
		1.65492	1.7231	1.73538	1.73238	1.8619	1.92223
		1.90721	1.96013	2.33347	4.18097	7.78059	7.30191
		4.95301	4.43913	4.00959	3.2102	2.80242	2.42789
		2.41383	2.41704	2.19168	2.39515	2.08834	2.31588
		2.11207	2.13348	2.31458	2.24507	2.23047	2.39503
		2.4337	2.44639	2.48651	2.68923	2.83988	2.33119
		-1e+20	-1e+20	-1e+20	-1e+20	-1e+20	-1e+20
		-1e+20	-1e+20	-1e+20	-1e+20	-1e+20	-1e+20
		-1e+20	-1e+20	-1e+20	1.3934	1.76135	1.74314
		1.70875	1.77508	1.9556	2.17016	2.16071	1.8957
		1.81074	1.76817	1.73045	1.69784	1.67465	1.63945
		1.60886	1.58925	1.58114	1.57345	1.62567	1.65699
		1.64707	1.70876	1.74824	1.72476	1.74478	1.78536
		1.83815	1.98798	2.31814	3.56018	5.59568	4.77832
		4.1332	4.10358	4.14088	3.37837	2.63366	2.71628
		2.35298	2.30814	2.31679	2.17331	2.22493	2.21826
		2.19604	2.15549	2.18763	2.27011	2.3903	2.34207
		2.36338	2.45982	2.507	2.65022	2.71447	2.57549
		-1e+20	-1e+20	-1e+20	-1e+20	-1e+20	-1e+20
		-1e+20	-1e+20	-1e+20	-1e+20	-1e+20	-1e+20
		-1e+20	-1e+20	-1e+20	1.23772	1.76821	1.77893
		1.75154	1.79148	1.90645	2.00919	1.99948	1.9046
		1.83974	1.81049	1.78092	1.72895	1.67584	1.64202
		1.60882	1.58782	1.56463	1.56206	1.6131	1.6526
		1.65051	1.64961	1.73691	1.79228	1.79475	1.80316
		1.77781	1.90418	2.20038	2.86403	3.63874	3.7499
		3.96727	4.30498	3.90287	3.28173	2.6714	2.40117
		2.64875	2.24568	2.34908	2.12828	2.31601	2.14852
		2.41141	2.10802	2.10772	2.38798	2.30978	2.268
		2.4298	2.54761	2.59003	2.70653	2.63064	1.49189
		-1e+20	-1e+20	-1e+20	-1e+20	-1e+20	-1e+20
		-1e+20	-1e+20	-1e+20	-1e+20	-1e+20	-1e+20
		-1e+20	-1e+20	-1e+20	1.04728	1.77206	1.83501
		1.77655	1.83271	1.91387	1.97701	1.98853	1.94815
		1.88907	1.87101	1.8325	1.76494	1.70715	1.65363
		1.62262	1.56361	1.54801	1.56214	1.59558	1.62605
		1.64282	1.67574	1.67984	1.73485	1.83213	1.92233
		1.89736	1.96863	2.16393	2.48585	2.94708	3.42263
		3.78674	4.12385	4.27602	3.32554	2.64395	2.51625
		2.35096	2.46642	2.16378	2.36845	2.10424	2.33918
		2.1936	2.11211	2.27226	2.30563	2.19139	2.32887
		2.47734	2.50823	2.56208	2.75671	2.73028	1.4184
		-1e+20	-1e+20	-1e+20	-1e+20	-1e+20	-1e+20
		-1e+20	-1e+20	-1e+20	-1e+20	-1e+20	-1e+20
		-1e+20	-1e+20	-1e+20	0.881395	1.73606	1.87658
		1.8299	1.89974	1.97133	2.03003	2.05656	2.02654
		1.97486	1.96084	1.88412	1.81137	1.73233	1.68101
		1.64013	1.58343	1.55181	1.55149	1.58201	1.61541
		1.6542	1.70281	1.71933	1.68432	1.69644	1.74263
		1.74245	1.87323	2.11451	2.41586	2.77884	3.28688
		3.87913	4.17437	3.90462	3.39499	2.64155	2.58484
		2.44298	2.26893	2.34304	2.14755	2.20366	2.28223
		2.13244	2.16973	2.29063	2.23551	2.2917	2.36353
		2.39664	2.45073	2.5184	2.72381	2.79612	1.93069
		-1e+20	-1e+20	-1e+20	-1e+20	-1e+20	-1e+20
		-1e+20	-1e+20	-1e+20	-1e+20	-1e+20	-1e+20
		-1e+20	-1e+20	-1e+20	0.730031	1.67601	1.91274
		1.89001	1.98555	2.07318	2.12342	2.15277	2.12242
		2.08122	2.03352	1.96309	1.85919	1.77662	1.70318
		1.6577	1.61452	1.57633	1.56684	1.5843	1.60255
		1.6173	1.68321	1.75563	1.78701	1.77533	1.7836
		1.84337	2.02148	2.1884	2.38254	2.77665	3.29903
		3.75839	4.22159	4.1456	3.22998	2.74328	2.39918
		2.5773	2.29855	2.30398	2.11975	2.33168	2.16212
		2.44281	2.13228	2.09667	2.32051	2.39955	2.34235
		2.37086	2.45881	2.52067	2.65477	2.69484	2.36168
		-1e+20	-1e+20	-1e+20	-1e+20	-1e+20	-1e+20
		-1e+20	-1e+20	-1e+20	-1e+20	-1e+20	-1e+20
		-1e+20	-1e+20	-1e+20	0.667935	1.61772	1.98084
		1.98304	2.06404	2.1754	2.23312	2.20298	2.11441
		2.14138	2.12105	2.0418	1.92571	1.81107	1.72971
		1.67118	1.61466	1.58044	1.56844	1.60847	1.63535
		1.62694	1.64303	1.67941	1.74721	1.81887	1.83706
		1.76894	1.90281	2.11564	2.36497	2.74412	3.26567
		3.8705	4.09162	3.976	3.34482	2.58022	2.64954
		2.35155	2.45199	2.17936	2.33221	2.08413	2.29892
		2.29321	2.09601	2.1689	2.36505	2.25261	2.25844
		2.39495	2.5148	2.5743	2.68875	2.50237	1.29787
		-1e+20	-1e+20	-1e+20	-1e+20	-1e+20	-1e+20
		-1e+20	-1e+20	-1e+20	-1e+20	-1e+20	-1e+20
		-1e+20	-1e+20	-1e+20	-1e+20	1.6342	2.06499
		2.10395	2.1673	2.14935	2.04144	2.10908	1.89296
		2.14803	2.20842	2.11387	1.99672	1.87299	1.76841
		1.67444	1.60537	1.56794	1.56725	1.60318	1.62869
		1.65316	1.65172	1.65903	1.65672	1.68265	1.7324
		1.73946	1.88959	2.14955	2.34469	2.75292	3.25247
		3.74573	4.32945	4.03681	3.29496	2.64184	2.44327
		2.51878	2.22569	2.38191	2.16331	2.16762	2.30327
		2.10958	2.1592	2.32617	2.285	2.18272	2.30181
		2.43638	2.49563	2.57498	2.73778	2.58877	1.06669
		-1e+20	-1e+20	-1e+20	-1e+20	-1e+20	-1e+20
		-1e+20	-1e+20	-1e+20	-1e+20	-1e+20	-1e+20
		-1e+20	-1e+20	-1e+20	-1e+20	1.54485	2.12794
		2.21682	2.15687	1.83114	0.942457	-1e+20	-1e+20
		-1e+20	2.20955	2.18524	2.06443	1.93352	1.8234
		1.70499	1.63184	1.56078	1.54954	1.58802	1.61049
		1.65821	1.68819	1.73275	1.74427	1.79227	1.84633
		1.86398	1.94153	2.09852	2.3423	2.72482	3.25025
		3.80693	4.01256	4.15714	3.33979	2.64951	2.41554
		2.45278	2.32413	2.31886	2.11551	2.31616	2.14714
		2.32283	2.17493	2.23523	2.2376	2.30428	2.35645
		2.39537	2.42271	2.47147	2.73126	2.64711	1.31224
		-1e+20	-1e+20	-1e+20	-1e+20	-1e+20	-1e+20
		-1e+20	-1e+20	-1e+20	-1e+20	-1e+20	-1e+20
		-1e+20	-1e+20	-1e+20	-1e+20	1.26838	2.17531
		2.33611	2.03559	0.914613	-1e+20	-1e+20	-1e+20
		-1e+20	-1e+20	2.18658	2.13829	2.00412	1.85153
		1.71525	1.62532	1.56732	1.55148	1.58442	1.60011
		1.63474	1.65775	1.7018	1.75354	1.76267	1.77878
		1.72254	1.87471	2.13124	2.35767	2.75556	3.23053
		3.7907	4.29637	3.89964	3.35396	2.59916	2.6532
		2.35	2.43651	2.16459	2.31276	2.14112	2.22577
		2.38456	2.0924	2.08646	2.31046	2.3746	2.31382
		2.36404	2.44392	2.49512	2.66041	2.67268	1.74482
		-1e+20	-1e+20	-1e+20	-1e+20	-1e+20	-1e+20
		-1e+20	-1e+20	-1e+20	-1e+20	-1e+20	-1e+20
		-1e+20	-1e+20	-1e+20	-1e+20	0.974257	2.11907
		2.47895	2.10567	-1e+20	-1e+20	-1e+20	-1e+20
		-1e+20	-1e+20	2.11946	2.21311	2.10075	1.88381
		1.73548	1.62982	1.58075	1.54761	1.5884	1.5728
		1.60712	1.61514	1.61471	1.64267	1.66872	1.73697
		1.82255	1.95384	2.09086	2.33099	2.7482	3.29258
		3.83373	4.07688	4.20816	3.21755	2.7057	2.39379
		2.55579	2.22359	2.36135	2.19561	2.12888	2.34519
		2.15816	2.0902	2.22869	2.36443	2.25976	2.26921
		2.39398	2.50448	2.58762	2.66004	2.59288	-1e+20
		-1e+20	-1e+20	-1e+20	-1e+20	-1e+20	-1e+20
		-1e+20	-1e+20	-1e+20	-1e+20	-1e+20	-1e+20
		-1e+20	-1e+20	-1e+20	-1e+20	0.776991	2.13942
		3.00539	-1e+20	-1e+20	-1e+20	-1e+20	-1e+20
		-1e+20	-1e+20	-1e+20	2.30431	2.15267	1.9119
		1.75562	1.65998	1.59638	1.56053	1.57103	1.5793
		1.5996	1.6209	1.6592	1.72552	1.77302	1.81709
		1.73134	1.83708	2.11381	2.3377	2.74013	3.27251
		3.85627	4.22672	3.91006	3.34516	2.63138	2.51925
		2.41994	2.30383	2.32239	2.09588	2.32406	2.2108
		2.12752	2.14871	2.34882	2.30094	2.17394	2.30337
		2.44721	2.51214	2.60543	2.73924	2.55884	0.957695
		-1e+20	-1e+20	-1e+20	-1e+20	-1e+20	-1e+20
		-1e+20	-1e+20	-1e+20	-1e+20	-1e+20	-1e+20
		-1e+20	-1e+20	-1e+20	-1e+20	0.615204	1.97353
		3.90616	-1e+20	-1e+20	-1e+20	-1e+20	-1e+20
		-1e+20	-1e+20	-1e+20	2.32083	2.15812	1.93182
		1.77632	1.67313	1.58285	1.57034	1.5679	1.59561
		1.63098	1.65679	1.72174	1.73338	1.73028	1.71402
		1.75496	1.94924	2.09109	2.33868	2.76754	3.37843
		3.88077	4.26814	4.06527	3.27731	2.65035	2.61782
		2.32785	2.40128	2.16674	2.2944	2.22821	2.13108
		2.39876	2.15815	2.16608	2.21492	2.28512	2.34188
		2.44394	2.48432	2.57077	2.71199	2.45434	0.922677
		-1e+20	-1e+20	-1e+20	-1e+20	-1e+20	-1e+20
		-1e+20	-1e+20	-1e+20	-1e+20	-1e+20	-1e+20
		-1e+20	-1e+20	-1e+20	-1e+20	-1e+20	1.03151
		-1e+20	-1e+20	-1e+20	-1e+20	-1e+20	-1e+20
		-1e+20	-1e+20	-1e+20	2.14543	2.12284	1.96756
		1.80803	1.68309	1.56975	1.58172	1.58652	1.59993
		1.63988	1.66679	1.67425	1.64859	1.70041	1.81803
		1.80401	1.85597	2.10948	2.32694	2.77514	3.41337
		4.04853	4.16161	4.12867	3.25714	2.77474	2.41488
		2.541	2.22604	2.31534	2.25452	2.05368	2.32478
		2.33806	2.10933	2.08393	2.26887	2.3277	2.3193
		2.40915	2.47975	2.54973	2.66564	2.51884	1.12386
		-1e+20	-1e+20	-1e+20	-1e+20	-1e+20	-1e+20
		-1e+20	-1e+20	-1e+20	-1e+20	-1e+20	-1e+20
		-1e+20	-1e+20	-1e+20	-1e+20	-1e+20	-1e+20
		-1e+20	-1e+20	-1e+20	-1e+20	-1e+20	-1e+20
		-1e+20	-1e+20	-1e+20	1.66794	2.07867	1.99559
		1.80567	1.70477	1.58456	1.58024	1.58688	1.5993
		1.64502	1.62635	1.62987	1.69619	1.79197	1.7943
		1.74073	1.94154	2.06705	2.34607	2.89591	3.77381
		4.31042	4.4548	3.93299	3.415	2.61828	2.58708
		2.39777	2.30954	2.36766	2.06133	2.22298	2.33212
		2.12935	2.09085	2.21759	2.36229	2.27518	2.27953
		2.37305	2.48694	2.6054	2.66381	2.43287	-1e+20
		-1e+20	-1e+20	-1e+20	-1e+20	-1e+20	-1e+20
		-1e+20	-1e+20	-1e+20	-1e+20	-1e+20	-1e+20
		-1e+20	-1e+20	-1e+20	-1e+20	-1e+20	-1e+20
		-1e+20	-1e+20	-1e+20	-1e+20	-1e+20	-1e+20
		-1e+20	-1e+20	-1e+20	-1e+20	2.11551	2.00327
		1.83386	1.69296	1.58063	1.57992	1.57539	1.58284
		1.58823	1.57576	1.65649	1.74027	1.71135	1.74708
		1.83674	1.89052	2.09265	2.37464	3.1628	4.45371
		5.00932	4.32623	4.22662	3.30636	2.65647	2.55387
		2.32617	2.44279	2.18985	2.20962	2.30482	2.16095
		2.1752	2.15275	2.32151	2.33395	2.19726	2.25713
		2.39551	2.49243	2.65275	2.80628	2.71578	-1e+20
		-1e+20	-1e+20	-1e+20	-1e+20	-1e+20	-1e+20
		-1e+20	-1e+20	-1e+20	-1e+20	-1e+20	-1e+20
		-1e+20	-1e+20	-1e+20	-1e+20	-1e+20	-1e+20
		-1e+20	-1e+20	-1e+20	-1e+20	-1e+20	-1e+20
		-1e+20	-1e+20	-1e+20	-1e+20	2.18436	2.01635
		1.83471	1.69257	1.60083	1.58645	1.56177	1.56151
		1.57448	1.60174	1.6646	1.65954	1.72396	1.80759
		1.74263	1.92168	2.0969	2.40528	3.59684	5.89028
		5.41263	4.55462	3.94588	3.26563	2.66497	2.3861
		2.53736	2.26978	2.2324	2.30634	2.08484	2.19486
		2.42891	2.20861	2.1968	2.2258	2.26009	2.30743
		2.42287	2.48509	2.62086	2.78041	2.85454	-1e+20
		-1e+20	-1e+20	-1e+20	-1e+20	-1e+20	-1e+20
		-1e+20	-1e+20	-1e+20	-1e+20	-1e+20	-1e+20
		-1e+20	-1e+20	-1e+20	-1e+20	-1e+20	-1e+20
		-1e+20	-1e+20	-1e+20	-1e+20	-1e+20	-1e+20
		-1e+20	-1e+20	-1e+20	-1e+20	2.20363	2.05798
		1.86079	1.72951	1.62311	1.60646	1.5605	1.55696
		1.60183	1.63283	1.63602	1.69544	1.75302	1.73475
		1.84626	1.91797	2.12662	2.51604	4.06631	6.56474
		5.52156	4.46712	3.91897	3.24288	2.5564	2.57859
		2.35921	2.23901	2.37549	2.10311	2.10249	2.40896
		2.33574	2.13834	2.099	2.25731	2.34286	2.3941
		2.44692	2.47641	2.55526	2.6746	2.82165	-1e+20
		-1e+20	-1e+20	-1e+20	-1e+20	-1e+20	-1e+20
		-1e+20	-1e+20	-1e+20	-1e+20	-1e+20	-1e+20
		-1e+20	-1e+20	-1e+20	-1e+20	-1e+20	-1e+20
		-1e+20	-1e+20	-1e+20	-1e+20	-1e+20	-1e+20
		-1e+20	-1e+20	-1e+20	-1e+20	2.22543	2.07595
		1.90856	1.80097	1.64903	1.59405	1.55979	1.54889
		1.59362	1.6277	1.67611	1.72508	1.67785	1.79745
		1.72756	1.91041	2.15047	2.64611	4.28441	6.18126
		5.3406	4.37172	4.096	3.13237	2.5948	2.52575
		2.24421	2.40452	2.23073	2.10297	2.34582	2.30303
		2.13551	2.0774	2.20102	2.36433	2.34616	2.34301
		2.42846	2.49079	2.63338	2.61661	2.29721	-1e+20
		-1e+20	-1e+20	-1e+20	-1e+20	-1e+20	-1e+20
		-1e+20	-1e+20	-1e+20	-1e+20	-1e+20	-1e+20
		-1e+20	-1e+20	-1e+20	-1e+20	-1e+20	-1e+20
		-1e+20	-1e+20	-1e+20	-1e+20	-1e+20	-1e+20
		-1e+20	-1e+20	-1e+20	-1e+20	2.21066	2.06388
		1.95054	1.90055	1.66898	1.5775	1.54178	1.54198
		1.59956	1.61787	1.6847	1.66258	1.75229	1.73425
		1.80796	1.92343	2.17248	2.67961	4.24812	6.0244
		5.47807	4.61575	3.75848	3.17771	2.63918	2.40279
		2.47539	2.29616	2.13666	2.30595	2.25341	2.11948
		2.22325	2.1825	2.2755	2.34985	2.22838	2.27375
		2.3992	2.50055	2.70828	2.7803	1.96563	-1e+20
		-1e+20	-1e+20	-1e+20	-1e+20	-1e+20	-1e+20
		-1e+20	-1e+20	-1e+20	-1e+20	-1e+20	-1e+20
		-1e+20	-1e+20	-1e+20	-1e+20	-1e+20	-1e+20
		-1e+20	-1e+20	-1e+20	-1e+20	-1e+20	-1e+20
		-1e+20	-1e+20	-1e+20	-1e+20	2.19414	2.06729
		1.99989	1.91789	1.66354	1.56748	1.55202	1.56259
		1.58771	1.62562	1.63284	1.70744	1.70537	1.7742
		1.71943	1.91794	2.1782	2.75948	5.07827	8.29834
		7.28893	4.80765	3.91234	3.13634	2.51442	2.56621
		2.39367	2.15617	2.28969	2.22835	2.04767	2.23326
		2.44542	2.2179	2.23907	2.23885	2.20079	2.29213
		2.43212	2.49164	2.70415	2.79353	2.07806	-1e+20
		-1e+20	-1e+20	-1e+20	-1e+20	-1e+20	-1e+20
		-1e+20	-1e+20	-1e+20	-1e+20	-1e+20	-1e+20
		-1e+20	-1e+20	-1e+20	-1e+20	-1e+20	-1e+20
		-1e+20	-1e+20	-1e+20	-1e+20	-1e+20	-1e+20
		-1e+20	-1e+20	-1e+20	-1e+20	2.15169	2.05365
		1.94558	1.7809	1.60316	1.55342	1.55026	1.56074
		1.58362	1.61864	1.6423	1.67167	1.68996	1.73851
		1.77111	1.92398	2.22941	3.17591	8.97421	17.6808
		12.8126	5.60975	3.87809	2.93556	2.5442	2.53659
		2.2176	2.33538	2.33545	2.09993	2.1553	2.41476
		2.33415	2.18145	2.1613	2.22077	2.30322	2.35729
		2.47137	2.53604	2.66217	2.83179	2.40878	-1e+20
		-1e+20	-1e+20	-1e+20	-1e+20	-1e+20	-1e+20
		-1e+20	-1e+20	-1e+20	-1e+20	-1e+20	-1e+20
		-1e+20	-1e+20	-1e+20	-1e+20	-1e+20	-1e+20
		-1e+20	-1e+20	-1e+20	-1e+20	-1e+20	-1e+20
		-1e+20	-1e+20	-1e+20	-1e+20	2.08589	1.97769
		1.80683	1.66584	1.55843	1.55041	1.548	1.5606
		1.59418	1.61876	1.67884	1.67676	1.7367	1.73736
		1.74179	1.9077	2.2557	5.27011	20.0079	38.282
		19.1551	5.80949	3.6345	3.12635	2.60543	2.36878
		2.39281	2.34027	2.12033	2.16329	2.3781	2.27151
		2.10335	2.10018	2.17131	2.30103	2.35229	2.40087
		2.46047	2.53199	2.65998	2.73365	2.95546	-1e+20
		-1e+20	-1e+20	-1e+20	-1e+20	-1e+20	-1e+20
		-1e+20	-1e+20	-1e+20	-1e+20	-1e+20	-1e+20
		-1e+20	-1e+20	-1e+20	-1e+20	-1e+20	-1e+20
		-1e+20	-1e+20	-1e+20	-1e+20	-1e+20	-1e+20
		-1e+20	-1e+20	-1e+20	-1e+20	2.12291	1.94252
		1.76466	1.63539	1.53647	1.54928	1.54457	1.5461
		1.58268	1.62865	1.65092	1.7122	1.70881	1.80556
		1.78498	1.93689	2.48105	9.35842	36.3747	55.8045
		20.7976	4.93205	3.80323	3.00907	2.47718	2.4649
		2.41519	2.17006	2.12465	2.31381	2.25992	2.12542
		2.12068	2.10321	2.18235	2.34444	2.32333	2.33502
		2.40731	2.5038	2.69246	2.61563	1.53566	-1e+20
		-1e+20	-1e+20	-1e+20	-1e+20	-1e+20	-1e+20
		-1e+20	-1e+20	-1e+20	-1e+20	-1e+20	-1e+20
		-1e+20	-1e+20	-1e+20	-1e+20	-1e+20	-1e+20
		-1e+20	-1e+20	-1e+20	-1e+20	-1e+20	-1e+20
		-1e+20	-1e+20	-1e+20	-1e+20	2.1728	1.94995
		1.74798	1.61131	1.52132	1.52386	1.53678	1.53523
		1.56503	1.60229	1.65377	1.66643	1.76461	1.75858
		1.78496	1.95282	2.82784	13.1225	41.6848	46.7365
		15.9221	4.51587	3.61845	2.76305	2.4429	2.54377
		2.24257	2.21755	2.36088	2.26179	2.12045	2.22243
		2.39689	2.17504	2.19142	2.31321	2.29111	2.34342
		2.40368	2.48997	2.6917	2.50798	1.14759	-1e+20
		-1e+20	-1e+20	-1e+20	-1e+20	-1e+20	-1e+20
		-1e+20	-1e+20	-1e+20	-1e+20	-1e+20	-1e+20
		-1e+20	0.433022	-1e+20	-1e+20	-1e+20	-1e+20
		-1e+20	-1e+20	-1e+20	-1e+20	-1e+20	-1e+20
		-1e+20	-1e+20	-1e+20	-1e+20	1.96947	1.98651
		1.76093	1.61404	1.51586	1.5088	1.52301	1.5662
		1.57876	1.60742	1.63944	1.68965	1.70077	1.79442
		1.80917	1.97439	3.15139	12.6037	31.6108	23.172
		9.01531	4.25208	3.40635	2.96764	2.54638	2.3901
		2.27832	2.37158	2.22736	2.04496	2.14436	2.37633
		2.43077	2.22289	2.23423	2.27724	2.30257	2.38489
		2.46902	2.51487	2.67295	2.56543	1.24642	-1e+20
		-1e+20	-1e+20	-1e+20	-1e+20	-1e+20	-1e+20
		-1e+20	-1e+20	-1e+20	-1e+20	-1e+20	0.441533
		0.923214	1.38449	-1e+20	-1e+20	-1e+20	-1e+20
		-1e+20	-1e+20	-1e+20	-1e+20	-1e+20	-1e+20
		-1e+20	-1e+20	-1e+20	0.434466	1.17491	1.68628
		1.77478	1.64159	1.51843	1.50907	1.51828	1.54122
		1.58303	1.62297	1.6382	1.68969	1.77045	1.77187
		1.79976	2.0302	3.19752	9.41157	16.0516	10.1826
		5.34829	3.99506	3.47936	2.84179	2.4377	2.3125
		2.38195	2.24989	2.03131	2.10518	2.33644	2.35648
		2.22867	2.18947	2.20091	2.26857	2.30866	2.39955
		2.50487	2.58178	2.65152	2.66017	-1e+20	-1e+20
		-1e+20	-1e+20	-1e+20	-1e+20	-1e+20	-1e+20
		-1e+20	-1e+20	-1e+20	-1e+20	0.435829	1.00824
		1.88224	2.64936	-1e+20	-1e+20	-1e+20	-1e+20
		-1e+20	-1e+20	-1e+20	-1e+20	-1e+20	-1e+20
		-1e+20	-1e+20	-1e+20	0.133418	0.406736	0.957461
		1.48102	1.62907	1.53019	1.50867	1.5199	1.55378
		1.59198	1.63266	1.67159	1.70493	1.72213	1.81334
		1.85673	2.00949	2.90461	5.60668	6.64143	5.41816
		4.28647	4.07231	3.43068	2.64347	2.36272	2.49162
		2.33582	2.14429	2.11689	2.29131	2.34973	2.2527
		2.11964	2.06592	2.13089	2.25897	2.31476	2.38534
		2.48517	2.64126	2.72553	2.59829	-1e+20	-1e+20
		-1e+20	-1e+20	-1e+20	-1e+20	-1e+20	-1e+20
		-1e+20	-1e+20	-1e+20	-1e+20	1.03791	1.89489
		2.51377	2.74155	-1e+20	-1e+20	-1e+20	-1e+20
		-1e+20	-1e+20	-1e+20	-1e+20	-1e+20	-1e+20
		-1e+20	-1e+20	-1e+20	-1e+20	0.0957779	0.317417
		0.830531	1.36197	1.53992	1.5403	1.55053	1.57241
		1.59504	1.63621	1.64294	1.69628	1.77407	1.77593
		1.8261	2.05557	2.5368	3.36318	4.04592	4.18912
		4.31838	3.98979	3.24064	2.81946	2.48008	2.44879
		2.20305	2.22081	2.31259	2.29051	2.1742	2.13962
		2.2045	2.07463	2.12198	2.31589	2.3351	2.42206
		2.47269	2.62587	2.73126	2.66694	-1e+20	-1e+20
		-1e+20	-1e+20	-1e+20	-1e+20	-1e+20	-1e+20
		-1e+20	-1e+20	-1e+20	1.07068	1.92061	2.40514
		2.37849	2.28455	-1e+20	-1e+20	-1e+20	-1e+20
		-1e+20	-1e+20	-1e+20	-1e+20	-1e+20	-1e+20
		-1e+20	-1e+20	-1e+20	-1e+20	-1e+20	0.0719748
		0.278247	0.806859	1.38584	1.54983	1.55869	1.57547
		1.58868	1.62874	1.67755	1.68753	1.73259	1.83294
		1.88947	2.0159	2.37853	2.95087	3.57202	4.05954
		4.20574	3.74567	3.20608	2.76363	2.42649	2.1928
		2.24531	2.35973	2.23691	2.09385	2.09126	2.26604
		2.40794	2.15933	2.18937	2.33739	2.38472	2.42271
		2.45511	2.58088	2.72657	2.77467	-1e+20	-1e+20
		-1e+20	-1e+20	-1e+20	-1e+20	-1e+20	-1e+20
		-1e+20	-1e+20	0.995237	1.78688	2.30712	2.25191
		2.15853	2.16685	-1e+20	-1e+20	-1e+20	-1e+20
		-1e+20	-1e+20	-1e+20	-1e+20	-1e+20	-1e+20
		-1e+20	-1e+20	-1e+20	-1e+20	-1e+20	-1e+20
		0.0637888	0.313798	0.938007	1.46059	1.56789	1.57932
		1.58994	1.63648	1.65852	1.69527	1.77433	1.80225
		1.86651	2.13532	2.46464	2.91009	3.5526	4.01852
		4.07969	3.80516	3.23124	2.55883	2.30414	2.33899
		2.40424	2.26362	2.08149	2.07057	2.26191	2.42594
		2.44065	2.19318	2.25277	2.30936	2.34861	2.40762
		2.45713	2.58321	2.61223	2.62792	-1e+20	-1e+20
		-1e+20	-1e+20	-1e+20	-1e+20	-1e+20	-1e+20
		-1e+20	0.779984	1.66466	2.21607	2.20352	2.06958
		2.11377	2.16488	-1e+20	-1e+20	-1e+20	-1e+20
		-1e+20	-1e+20	-1e+20	-1e+20	-1e+20	-1e+20
		-1e+20	-1e+20	-1e+20	-1e+20	0.053847	0.0263751
		-1e+20	0.0988964	0.445746	1.16084	1.58734	1.59235
		1.59963	1.64313	1.67729	1.69695	1.74635	1.81809
		1.89417	2.10451	2.45252	2.95756	3.50954	3.98608
		4.24355	3.76602	3.01331	2.54621	2.3866	2.47896
		2.29406	2.10046	2.11399	2.27096	2.41809	2.35597
		2.30403	2.18917	2.24349	2.33854	2.35735	2.38592
		2.4757	2.62638	2.47095	1.42833	-1e+20	-1e+20
		-1e+20	-1e+20	-1e+20	-1e+20	-1e+20	-1e+20
		0.625715	1.40345	2.15936	2.20693	2.05965	1.99156
		2.10518	2.17775	-1e+20	-1e+20	-1e+20	-1e+20
		-1e+20	-1e+20	-1e+20	-1e+20	-1e+20	-1e+20
		-1e+20	-1e+20	-1e+20	-1e+20	0.392963	0.20089
		0.0551067	-1e+20	0.161162	0.682304	1.4285	1.61193
		1.61483	1.6317	1.65352	1.69696	1.80532	1.84634
		1.93233	2.18786	2.50552	2.9742	3.56019	4.11837
		4.14609	3.53112	2.8615	2.69315	2.42095	2.3274
		2.14982	2.12634	2.27266	2.3262	2.27817	2.21573
		2.20351	2.21348	2.20444	2.36124	2.42855	2.44517
		2.48932	2.67384	2.51999	1.1874	-1e+20	-1e+20
		-1e+20	-1e+20	-1e+20	-1e+20	-1e+20	-1e+20
		1.21183	2.03518	2.21113	2.06788	2.00523	1.96288
		2.07398	2.1449	-1e+20	-1e+20	-1e+20	-1e+20
		-1e+20	-1e+20	-1e+20	-1e+20	-1e+20	-1e+20
		-1e+20	-1e+20	-1e+20	0.724014	1.26277	0.79722
		0.313071	0.101307	0.0530076	0.291808	1.05825	1.58238
		1.63898	1.62933	1.6453	1.67538	1.72324	1.84191
		1.94591	2.22063	2.56054	3.05375	3.67661	4.13937
		4.01613	3.48783	2.95989	2.50264	2.39139	2.20586
		2.23887	2.30054	2.2939	2.19296	2.13876	2.13787
		2.22145	2.22781	2.17444	2.37275	2.45453	2.49756
		2.51785	2.70315	2.53186	1.24433	-1e+20	-1e+20
		-1e+20	-1e+20	-1e+20	-1e+20	-1e+20	0.933849
		1.83943	2.23025	2.08598	1.98486	1.98448	1.98294
		2.08703	2.10688	-1e+20	-1e+20	-1e+20	-1e+20
		-1e+20	-1e+20	-1e+20	-1e+20	-1e+20	-1e+20
		-1e+20	-1e+20	-1e+20	1.81625	1.99318	1.69853
		1.0588	0.546146	0.253262	0.22675	0.594826	1.33204
		1.5543	1.54137	1.52377	1.54284	1.63226	1.84321
		2.03606	2.26294	2.64946	3.14808	3.67992	4.00812
		4.02431	3.55474	2.84954	2.40325	2.25837	2.30952
		2.37344	2.27396	2.17871	2.15789	2.15182	2.21697
		2.30779	2.1522	2.12035	2.30796	2.41307	2.49317
		2.55176	2.63868	2.55303	1.38387	-1e+20	-1e+20
		-1e+20	-1e+20	-1e+20	-1e+20	0.66301	1.5503
		2.1662	2.10112	1.99932	1.96346	1.99148	1.97672
		2.08509	2.07313	1.60165	-1e+20	-1e+20	-1e+20
		-1e+20	-1e+20	-1e+20	-1e+20	-1e+20	-1e+20
		-1e+20	-1e+20	-1e+20	2	2.14643	2.10775
		1.87988	1.49723	1.03373	0.7757	0.718103	1.02456
		1.3809	1.44918	1.48765	1.60792	1.78055	1.8804
		1.96914	2.33983	2.70651	3.17259	3.74438	4.18416
		4.01402	3.32901	2.69986	2.411	2.29066	2.39375
		2.32533	2.12769	2.05457	2.14307	2.23049	2.35769
		2.3863	2.10229	2.16409	2.30796	2.37436	2.42119
		2.57043	2.65097	2.55667	-1e+20	-1e+20	-1e+20
		-1e+20	-1e+20	-1e+20	-1e+20	1.19798	2.07825
		2.1651	2.00844	1.95836	1.97776	1.97939	1.95976
		2.07	2.10921	2.01612	-1e+20	-1e+20	-1e+20
		-1e+20	-1e+20	-1e+20	-1e+20	-1e+20	-1e+20
		-1e+20	-1e+20	1.00419	1.90403	2.07169	2.06009
		2.07486	2.02368	1.85288	1.66465	1.56782	1.39073
		1.62442	1.73808	1.7892	1.88874	1.97274	1.94122
		2.02626	2.34885	2.76165	3.28055	3.86426	4.19927
		3.80657	3.15466	2.69914	2.46121	2.41698	2.40778
		2.20292	2.02	2.08643	2.2431	2.31706	2.3543
		2.36484	2.15448	2.20423	2.36704	2.40296	2.42868
		2.56173	2.7217	2.69333	-1e+20	-1e+20	-1e+20
		-1e+20	-1e+20	-1e+20	0.872634	1.79961	2.19899
		2.06493	1.97278	1.95823	1.97771	1.98853	1.95713
		2.07842	2.14656	2.17539	-1e+20	-1e+20	-1e+20
		-1e+20	-1e+20	-1e+20	-1e+20	-1e+20	-1e+20
		-1e+20	-1e+20	1.82911	1.99693	2.04036	1.9797
		1.94662	1.95334	2.01409	1.9996	1.98006	1.82366
		1.86448	1.94935	1.93493	1.98647	1.99079	1.9677
		2.05083	2.41609	2.84888	3.41472	3.96706	4.03013
		3.65228	3.20991	2.82083	2.41529	2.36353	2.23553
		2.15519	2.1804	2.26877	2.33062	2.36193	2.30476
		2.25679	2.22127	2.24983	2.38357	2.43257	2.46876
		2.58741	2.71245	2.76699	-1e+20	-1e+20	-1e+20
		-1e+20	-1e+20	-1e+20	1.46157	2.17506	2.11949
		1.98177	1.97085	1.97432	1.96195	1.97549	1.95478
		2.05272	2.12961	2.16636	-1e+20	-1e+20	-1e+20
		-1e+20	-1e+20	-1e+20	-1e+20	-1e+20	-1e+20
		-1e+20	-1e+20	2.11366	2.07651	2.01037	1.9475
		1.91409	1.90473	1.91189	1.89836	1.91345	1.8461
		1.72826	1.84523	1.87089	1.92105	1.98986	1.9624
		2.05564	2.49613	2.93761	3.48248	3.9309	4.17166
		3.82993	3.20989	2.76267	2.464	2.16318	2.16709
		2.24389	2.28321	2.31744	2.27987	2.22125	2.24184
		2.17943	2.22512	2.2746	2.36992	2.44819	2.47739
		2.57601	2.67674	2.69305	-1e+20	-1e+20	-1e+20
		-1e+20	-1e+20	0.952712	1.96774	2.21865	2.04554
		1.96085	1.97316	1.97359	1.96704	1.96793	1.94702
		2.03756	2.11161	2.14284	1.95803	-1e+20	-1e+20
		-1e+20	-1e+20	-1e+20	-1e+20	-1e+20	-1e+20
		-1e+20	2.01364	2.11237	2.05362	1.98434	1.93868
		1.91985	1.89581	1.87848	1.82786	1.88374	1.862
		1.76022	1.83655	1.9081	1.93332	1.97113	1.98061
		2.10213	2.51193	3.03327	3.57129	4.07616	4.19464
		3.75085	3.09697	2.58175	2.3834	2.20343	2.28034
		2.30324	2.24423	2.18656	2.17506	2.15518	2.17682
		2.21148	2.24104	2.27686	2.42683	2.46584	2.50629
		2.63553	2.58865	2.49811	-1e+20	-1e+20	-1e+20
		-1e+20	-1e+20	1.52925	2.21357	2.14293	1.99026
		1.97609	1.98145	1.99791	1.97258	1.96578	1.94348
		2.02202	2.08882	2.14076	2.06027	-1e+20	-1e+20
		-1e+20	-1e+20	-1e+20	-1e+20	-1e+20	-1e+20
		1.38475	1.97823	2.0827	2.03561	1.97242	1.93232
		1.90602	1.90321	1.87067	1.81103	1.90085	1.94065
		1.88543	1.79352	1.9384	1.98749	1.97496	2.04332
		2.16563	2.62691	3.11805	3.72305	4.22034	4.15552
		3.74304	3.11603	2.55333	2.27649	2.23057	2.36028
		2.27665	2.19342	2.12638	2.13222	2.1649	2.23414
		2.25199	2.23677	2.30001	2.47297	2.49836	2.51916
		2.67599	2.55258	1.34713	-1e+20	-1e+20	-1e+20
		-1e+20	0.988834	2.09177	2.23792	2.10387	2.00826
		1.96399	1.99404	1.99397	1.99014	1.96397	1.95666
		2.01125	2.0657	2.13398	2.07606	1.67655	-1e+20
		-1e+20	-1e+20	-1e+20	-1e+20	-1e+20	-1e+20
		1.9592	2.04402	2.06146	2.00575	1.95186	1.91937
		1.91383	1.91448	1.87735	1.8255	1.88361	1.90987
		1.83464	1.70623	1.88267	1.9686	1.94687	2.00852
		2.20362	2.75537	3.25657	3.83479	4.16823	4.15227
		4.03542	3.36944	2.71211	2.30832	2.27254	2.29086
		2.12029	2.07284	2.12244	2.19882	2.26143	2.2968
		2.26003	2.11727	2.18672	2.45081	2.53369	2.55331
		2.68604	2.45986	1.06879	-1e+20	-1e+20	-1e+20
		-1e+20	1.57447	2.28858	2.21115	2.0751	2.01402
		1.98981	1.99674	1.99103	1.97587	1.95044	1.95825
		1.99651	2.04902	2.10183	2.10747	2.03725	-1e+20
		-1e+20	-1e+20	-1e+20	-1e+20	-1e+20	2.04289
		2.11979	2.08914	2.03675	1.98149	1.93878	1.9166
		1.91102	1.91461	1.89809	1.81989	1.87137	1.90917
		1.9213	1.88287	1.94269	2.01097	2.00013	2.104
		2.33895	2.79286	3.38396	3.93041	4.22925	4.36383
		4.25673	3.25979	2.67949	2.35199	2.26841	2.16672
		2.04182	2.07663	2.19355	2.24643	2.27787	2.31488
		2.2851	2.05127	2.11922	2.39317	2.52303	2.57383
		2.67292	2.49179	1.13625	-1e+20	-1e+20	-1e+20
		1.12158	2.22746	2.36808	2.20265	2.08967	2.02656
		1.99669	1.98291	1.98752	1.96939	1.94947	1.92856
		1.99427	2.03136	2.06773	2.12906	2.14725	1.81359
		0.921622	-1e+20	-1e+20	-1e+20	2.15986	2.16744
		2.11117	2.0591	1.99837	1.95619	1.94068	1.92905
		1.91583	1.89966	1.87969	1.79874	1.89611	1.98983
		2.003	1.93457	1.88422	2.0655	2.04645	2.13312
		2.38224	2.87598	3.4818	4.04793	4.39952	4.35169
		3.77864	2.96162	2.54761	2.29018	2.1256	2.13843
		2.15664	2.22187	2.30339	2.30114	2.27275	2.32261
		2.30725	2.05956	2.13474	2.38617	2.4903	2.62616
		2.65622	2.54245	-1e+20	-1e+20	-1e+20	-1e+20
		2.02728	2.54384	2.37556	2.1758	2.07448	2.04826
		2.00079	1.98555	1.98194	1.97531	1.95527	1.92088
		1.95706	2.0286	2.06648	2.09369	2.11542	2.04044
		1.94475	2.26495	2.57327	2.53037	2.40304	2.20735
		2.07793	2.03324	1.97603	1.94865	1.93754	1.91572
		1.92901	1.89838	1.87171	1.82236	1.92904	1.94664
		1.89842	1.91078	1.88129	2.05298	2.09665	2.18604
		2.48111	3.07799	3.64969	4.20917	4.3397	4.00257
		3.40486	2.74584	2.40514	2.20136	2.11211	2.21243
		2.27916	2.30325	2.33237	2.30709	2.25753	2.27335
		2.28377	2.10479	2.19035	2.44071	2.49703	2.66295
		2.80306	2.2363	-1e+20	-1e+20	-1e+20	-1e+20
		2.75233	2.55117	2.28428	2.12617	2.0767	2.03914
		1.99624	1.97057	1.9799	1.99022	1.9651	1.91832
		1.96584	2.00117	2.04317	2.0847	2.11092	2.11607
		2.15025	2.21664	2.503	2.85178	2.63458	2.2354
		2.04796	2.00087	1.97228	1.9468	1.93507	1.92877
		1.93516	1.91331	1.85857	1.87106	1.90793	1.90981
		2.00361	2.0782	2.00048	1.9873	2.11411	2.30963
		2.60868	3.21728	3.75512	4.20902	4.32871	4.10045
		3.44021	2.71139	2.42074	2.17437	2.20179	2.31066
		2.28828	2.26061	2.23137	2.23561	2.24626	2.23393
		2.24084	2.13338	2.2407	2.4677	2.48538	2.64764
		2.73614	2.13898	-1e+20	-1e+20	-1e+20	-1e+20
		2.09747	2.29873	2.20764	2.07258	2.07801	2.04413
		1.98304	1.9631	1.98268	1.98164	1.9597	1.91464
		1.98433	2.0086	2.02142	2.04938	2.06764	2.07965
		2.09969	2.14422	2.62396	3.47868	2.95295	2.25488
		2.0301	1.97677	1.95673	1.93689	1.92355	1.92494
		1.9251	1.91355	1.89562	1.88094	1.90634	2.00108
		2.02699	2.02367	1.92918	1.73789	2.08819	2.46406
		2.72313	3.24571	3.83706	4.212	4.72911	5.16581
		4.14807	2.89527	2.53418	2.1891	2.28207	2.314
		2.24993	2.22103	2.20078	2.1862	2.25264	2.26041
		2.24551	2.20897	2.26093	2.42274	2.49185	2.60375
		2.64355	1.96089	-1e+20	-1e+20	-1e+20	-1e+20
		1.49782	2.11348	2.18887	2.07352	2.04989	2.04595
		1.97578	1.96329	1.97986	1.98798	1.97782	1.92492
		1.96044	1.99675	2.014	2.01348	2.01989	2.05121
		2.07031	2.11617	2.84246	4.04407	3.15972	2.22782
		1.99271	1.95673	1.94712	1.93969	1.92666	1.94606
		1.93194	1.90038	1.88008	1.88442	1.96552	1.96028
		1.99505	2.09675	1.95864	1.40727	2.13612	2.5295
		2.79274	3.3266	3.9583	4.79817	6.98203	9.16342
		5.6999	3.00676	2.55764	2.23919	2.23574	2.20017
		2.13984	2.18007	2.23608	2.21563	2.2417	2.28932
		2.27169	2.29813	2.36169	2.45235	2.50909	2.62981
		2.60797	1.93947	-1e+20	-1e+20	-1e+20	-1e+20
		1.5001	2.17689	2.19231	2.06081	2.06717	2.04038
		1.99591	1.97806	1.98349	2.01959	1.98693	1.92657
		1.95054	1.9763	1.98609	2.00133	2.00106	2.0224
		2.03164	2.10343	2.96164	4.46869	3.16679	2.18117
		1.98802	1.9417	1.93373	1.9324	1.93914	1.92538
		1.91655	1.89364	1.87171	1.91998	1.91632	1.98377
		2.13796	2.18143	1.70368	1.08866	2.10975	2.57278
		2.85024	3.57068	4.31305	6.82007	13.0154	16.2827
		7.04805	2.87871	2.40786	2.25737	2.16009	2.08377
		2.06884	2.1275	2.18771	2.21808	2.24313	2.26143
		2.29454	2.36842	2.44528	2.5021	2.51089	2.67258
		2.84645	-1e+20	-1e+20	-1e+20	-1e+20	-1e+20
		-1e+20	2.19473	2.1907	2.13192	2.04951	2.02203
		2.00011	1.98466	1.9824	2.0098	1.99129	1.91006
		1.94846	1.95258	1.96705	1.99448	2.00615	1.98629
		1.97029	2.04211	2.75379	3.92581	2.88127	2.11007
		1.96693	1.93649	1.91435	1.93813	1.95109	1.93725
		1.89193	1.87878	1.8691	1.85208	1.93969	2.03717
		2.05028	2.13393	1.6725	0.874544	2.05019	2.67343
		3.04474	3.7326	4.84295	9.79722	20.0345	16.6185
		6.30214	2.66557	2.21882	2.13849	2.04729	2.01721
		2.08299	2.15085	2.17569	2.24795	2.23628	2.25186
		2.30239	2.39709	2.4547	2.52606	2.54864	2.68344
		2.91568	-1e+20	-1e+20	-1e+20	-1e+20	-1e+20
		-1e+20	2.42465	2.20817	2.08874	2.0706	2.04581
		2.03071	1.9782	1.97129	1.98654	1.98673	1.96185
		1.9437	1.95358	1.97462	1.98029	2.00911	1.9795
		1.94456	2.01731	2.46701	2.98434	2.50217	2.05644
		1.95692	1.91847	1.92748	1.94438	1.95236	1.93739
		1.90647	1.87997	1.88671	1.8865	1.96079	1.98447
		2.11721	2.33919	-1e+20	0.723289	2.0013	2.80218
		3.27266	3.81644	5.00056	9.87824	14.9496	9.86273
		4.14836	2.4488	2.19558	2.04176	1.97405	2.09205
		2.18274	2.23878	2.25588	2.2566	2.26167	2.25147
		2.32612	2.37387	2.43191	2.4804	2.55625	2.64339
		2.77013	-1e+20	-1e+20	-1e+20	-1e+20	-1e+20
		-1e+20	2.37267	2.20442	2.1544	2.0781	2.06485
		2.02075	1.97244	1.96977	1.99108	1.99054	1.95919
		1.92452	1.93878	1.96177	1.98733	1.97641	1.99077
		1.94827	2.0151	2.30883	2.65257	2.25792	1.98696
		1.94015	1.93615	1.94339	1.94842	1.94758	1.91124
		1.88559	1.89274	1.87858	1.9259	1.95013	2.11227
		2.1833	2.08995	-1e+20	-1e+20	1.84724	2.95768
		3.45819	3.85578	4.61384	6.28288	7.09732	4.76841
		2.88289	2.39972	2.30465	2.07297	1.99763	2.16051
		2.2234	2.24254	2.24871	2.26164	2.25029	2.24836
		2.3085	2.36599	2.41637	2.50432	2.59979	2.57854
		2.54144	-1e+20	-1e+20	-1e+20	-1e+20	-1e+20
		-1e+20	2.30411	2.25912	2.14984	2.07225	2.05759
		2.02584	1.96889	1.97897	1.98837	1.99038	1.97904
		1.91305	1.92857	1.95406	1.97283	1.97777	1.97203
		1.97094	2.0085	2.15459	2.23637	2.07727	1.95345
		1.92519	1.93861	1.94573	1.94414	1.91948	1.89282
		1.89919	1.89719	1.94522	1.92879	2.04515	2.06762
		2.20599	2.45884	-1e+20	-1e+20	1.43729	2.98027
		3.51928	3.88051	4.24696	4.31204	3.93159	3.10272
		2.5946	2.43046	2.41308	2.1212	2.01459	2.18873
		2.21581	2.1996	2.21583	2.25285	2.21076	2.2172
		2.28246	2.39699	2.46075	2.50652	2.63099	2.509
		1.29766	-1e+20	-1e+20	-1e+20	-1e+20	-1e+20
		-1e+20	2.50841	2.26344	2.18465	2.07738	2.06038
		2.04626	2.01597	1.97901	1.9725	1.97858	1.96174
		1.92721	1.9457	1.95358	1.958	1.94873	1.93637
		1.95395	1.97332	2.00969	2.00575	1.97478	1.94421
		1.94524	1.9352	1.93829	1.92611	1.90038	1.89478
		1.91517	1.90676	1.87198	2.00042	2.01034	2.10322
		2.30019	-1e+20	-1e+20	-1e+20	1.04626	2.89687
		3.60527	4.0729	4.0693	3.65949	3.14112	2.72125
		2.48735	2.41585	2.38925	2.1798	2.00569	2.1681
		2.23173	2.20758	2.21239	2.23675	2.24583	2.21274
		2.27635	2.38141	2.46501	2.50846	2.65157	2.38529
		0.997387	-1e+20	-1e+20	-1e+20	-1e+20	-1e+20
		-1e+20	1.76777	2.237	2.17363	2.11299	2.08229
		2.04194	2.01975	1.98757	1.96487	1.96956	1.94192
		1.94078	1.97535	1.96824	1.94522	1.93614	1.93794
		1.95261	1.9612	1.95502	1.94394	1.94466	1.91964
		1.94112	1.96142	1.94091	1.9226	1.88701	1.89141
		1.91932	1.93452	1.88832	1.96013	2.09931	2.13451
		1.90457	-1e+20	-1e+20	-1e+20	0.868059	2.76172
		3.74294	4.1776	3.9662	3.39547	2.88582	2.59523
		2.42838	2.28925	2.26758	2.09631	2.03454	2.16698
		2.19847	2.18563	2.20423	2.24778	2.27922	2.26736
		2.27599	2.29058	2.42462	2.55207	2.64106	2.34171
		0.997059	-1e+20	-1e+20	-1e+20	-1e+20	-1e+20
		-1e+20	-1e+20	2.22057	2.1973	2.13935	2.05548
		2.06551	2.03646	1.9867	1.99353	1.97947	1.96335
		1.98243	1.9999	1.97232	1.94959	1.93458	1.9336
		1.95385	1.95259	1.93946	1.93041	1.95929	1.9448
		1.95328	1.95178	1.92662	1.89956	1.89458	1.90991
		1.9576	1.94048	1.90754	2.03558	2.08372	2.18598
		-1e+20	-1e+20	-1e+20	-1e+20	0.750213	2.5742
		3.79131	4.12179	3.80479	3.25382	2.76981	2.5543
		2.41461	2.25603	2.10619	2.05922	2.14542	2.18977
		2.1619	2.19155	2.23668	2.24729	2.29371	2.28927
		2.36389	2.29543	2.43409	2.61401	2.61521	2.25766
		0.846444	-1e+20	-1e+20	-1e+20	-1e+20	-1e+20
		-1e+20	-1e+20	2.53111	2.26997	2.14047	2.10163
		2.05093	2.05721	2.02033	1.98785	1.96728	1.95087
		1.99105	2.00136	1.9577	1.96584	1.97682	1.95309
		1.95496	1.96928	1.95946	1.95123	1.96729	1.94439
		1.94625	1.94106	1.90553	1.90445	1.90532	1.94615
		1.95259	1.95919	1.91753	2.02767	2.10675	2.30767
		-1e+20	-1e+20	-1e+20	-1e+20	0.744567	2.42425
		3.78608	4.04388	3.60911	3.05546	2.68503	2.49282
		2.36429	2.25643	2.1293	2.05797	2.13783	2.20613
		2.2125	2.2044	2.23362	2.24897	2.26654	2.30385
		2.37325	2.30934	2.4623	2.71298	2.69023	1.53019
		-1e+20	-1e+20	-1e+20	-1e+20	-1e+20	-1e+20
		-1e+20	-1e+20	2.4714	2.26792	2.21458	2.08427
		2.09671	2.03647	2.03798	2.00304	1.96409	1.9491
		1.95593	1.98993	1.97236	2.00507	1.99678	1.9575
		1.95947	1.97259	1.9613	1.93949	1.96401	1.93667
		1.94102	1.92217	1.92394	1.91333	1.93783	1.96105
		1.95328	1.92474	1.96357	2.06732	2.13146	1.49721
		-1e+20	-1e+20	-1e+20	-1e+20	-1e+20	2.58388
		3.71027	3.92477	3.46953	2.90948	2.60647	2.44641
		2.2792	2.2277	2.19829	2.15613	2.10138	2.18285
		2.23275	2.22052	2.2811	2.29968	2.25551	2.33114
		2.3759	2.29407	2.46544	2.7363	2.62225	1.40053
		-1e+20	-1e+20	-1e+20	-1e+20	-1e+20	-1e+20
		-1e+20	-1e+20	1.75825	2.23153	2.19152	2.14748
		2.09842	2.09289	2.02156	1.99003	1.97137	1.96126
		1.93891	1.99795	1.98212	1.9781	1.97968	1.96917
		1.97747	1.97488	1.93658	1.93506	1.94567	1.93211
		1.92651	1.92809	1.91744	1.93502	1.95214	1.95514
		1.95992	1.98193	1.98862	2.15288	2.20843	-1e+20
		-1e+20	-1e+20	-1e+20	-1e+20	-1e+20	2.15675
		3.6527	3.83732	3.26832	2.79348	2.48596	2.37282
		2.27113	2.22156	2.18571	2.23425	2.09224	2.11641
		2.20316	2.23125	2.29119	2.33103	2.29516	2.3751
		2.40976	2.30673	2.52387	2.70561	2.58537	1.34619
		-1e+20	-1e+20	-1e+20	-1e+20	-1e+20	-1e+20
		-1e+20	-1e+20	-1e+20	2.28142	2.24085	2.19484
		2.09948	2.07566	2.05807	2.02186	1.98907	1.98257
		1.92598	1.94816	1.99129	1.95603	1.96638	1.97527
		1.96701	1.97284	1.96183	1.93172	1.89438	1.88492
		1.90738	1.91291	1.92532	1.93562	1.96208	1.98989
		1.96619	1.98335	2.08259	2.12667	2.32389	-1e+20
		-1e+20	-1e+20	-1e+20	-1e+20	-1e+20	1.50856
		3.37824	3.70231	3.04975	2.64577	2.42857	2.31041
		2.25901	2.19145	2.16043	2.1898	2.11418	2.14913
		2.16794	2.23148	2.28521	2.3279	2.33484	2.43424
		2.44279	2.33647	2.60032	2.76297	2.53472	1.19201
		-1e+20	-1e+20	-1e+20	-1e+20	-1e+20	-1e+20
		-1e+20	-1e+20	-1e+20	2.49299	2.30166	2.17957
		2.14797	2.06616	2.06807	2.05809	2.02049	1.98494
		1.92362	1.93798	1.96066	1.95379	1.95078	1.96743
		1.95889	1.9614	1.96135	1.92855	1.87881	1.86263
		1.90449	1.93192	1.93611	1.95072	1.96156	1.96627
		2.00358	2.07534	2.08203	2.11988	1.21086	-1e+20
		-1e+20	-1e+20	-1e+20	-1e+20	-1e+20	1.12164
		3.16355	3.51062	2.89224	2.5324	2.4098	2.2911
		2.21435	2.19197	2.1236	2.07967	2.05663	2.16276
		2.18096	2.23878	2.33625	2.33924	2.36923	2.43209
		2.46862	2.38841	2.68746	2.94484	2.28392	-1e+20
		-1e+20	-1e+20	-1e+20	-1e+20	-1e+20	-1e+20
		-1e+20	-1e+20	-1e+20	2.24124	2.24355	2.23804
		2.13432	2.09518	2.05364	2.03914	2.042	2.01054
		1.95305	1.92357	1.94228	1.93577	1.92347	1.95152
		1.94761	1.9345	1.93349	1.90597	1.89269	1.90065
		1.94586	1.95304	1.94798	1.95721	1.9776	1.99343
		2.04556	2.055	2.19924	1.93649	-1e+20	-1e+20
		-1e+20	-1e+20	-1e+20	-1e+20	-1e+20	1.01564
		3.07062	3.31651	2.75919	2.47569	2.35104	2.26359
		2.19781	2.17168	2.14989	1.96165	1.96434	2.12843
		2.17569	2.23245	2.33381	2.36302	2.37824	2.39999
		2.44443	2.41468	2.7443	2.92113	2.106	-1e+20
		-1e+20	-1e+20	-1e+20	-1e+20	-1e+20	-1e+20
		-1e+20	-1e+20	-1e+20	1.26883	2.14308	2.24502
		2.16683	2.09084	2.07815	2.03627	2.02261	2.0375
		1.94216	1.91572	1.95236	1.95855	1.92801	1.93723
		1.9342	1.92999	1.94633	1.92913	1.89746	1.91703
		1.95028	1.95715	1.99157	1.98018	1.98217	2.02435
		2.06956	2.17306	2.2439	-1e+20	-1e+20	-1e+20
		-1e+20	-1e+20	-1e+20	-1e+20	-1e+20	0.952254
		2.90018	3.12172	2.63781	2.42834	2.33063	2.19828
		2.16405	2.18214	2.16363	1.93903	2.02058	2.13422
		2.1495	2.19159	2.26594	2.35227	2.41703	2.45092
		2.43141	2.40158	2.71526	2.82694	1.78739	-1e+20
		-1e+20	-1e+20	-1e+20	-1e+20	-1e+20	-1e+20
		-1e+20	-1e+20	-1e+20	-1e+20	2.36051	2.27187
		2.2115	2.08672	2.08169	2.08184	2.02532	1.98543
		1.93444	1.96485	1.98182	1.96239	1.9316	1.92517
		1.94164	1.94842	1.96404	1.9593	1.967	1.95171
		1.99159	2.00512	1.98005	1.97328	2.00632	2.06688
		2.09762	2.17453	2.3876	-1e+20	-1e+20	-1e+20
		-1e+20	-1e+20	-1e+20	-1e+20	-1e+20	0.955753
		2.7262	2.93747	2.60662	2.41708	2.30448	2.21467
		2.17204	2.16318	2.13874	1.95167	2.07749	2.18596
		2.17091	2.21383	2.23407	2.34272	2.40577	2.47632
		2.44532	2.43207	2.72701	2.81131	1.63392	-1e+20
		-1e+20	-1e+20	-1e+20	-1e+20	-1e+20	-1e+20
		-1e+20	-1e+20	-1e+20	-1e+20	2.52042	2.2993
		2.19827	2.17625	2.0741	2.08069	2.0445	1.92776
		1.95257	2.01939	1.99299	1.96618	1.94694	1.92762
		1.93552	1.9533	1.97971	2.00677	2.01316	2.00439
		1.97839	1.99953	1.9939	2.00653	2.05062	2.0812
		2.11868	2.11781	1.31817	-1e+20	-1e+20	-1e+20
		-1e+20	-1e+20	-1e+20	-1e+20	-1e+20	-1e+20
		2.56042	2.70673	2.55333	2.41766	2.25575	2.24295
		2.1997	2.16417	2.17844	1.94647	2.06839	2.17565
		2.18703	2.18119	2.22214	2.33754	2.38767	2.48644
		2.42022	2.45022	2.82507	2.88843	-1e+20	-1e+20
		-1e+20	-1e+20	-1e+20	-1e+20	-1e+20	-1e+20
		-1e+20	-1e+20	-1e+20	-1e+20	1.67751	2.33945
		2.21851	2.21744	2.11005	2.03609	2.05331	1.95944
		1.9909	2.00696	2.01519	1.9859	1.97326	1.95727
		1.95165	1.97069	2.00633	2.04853	2.03911	2.00403
		2.00431	1.97117	1.98855	2.03814	2.09714	2.16888
		2.20561	1.70445	-1e+20	-1e+20	-1e+20	-1e+20
		-1e+20	-1e+20	-1e+20	-1e+20	-1e+20	-1e+20
		2.27628	2.51019	2.49316	2.40379	2.25624	2.22988
		2.2188	2.20604	2.20717	2.00441	2.05657	2.1529
		2.14888	2.14941	2.22291	2.3358	2.42218	2.4444
		2.40408	2.46191	2.77645	2.60936	-1e+20	-1e+20
		-1e+20	-1e+20	-1e+20	-1e+20	-1e+20	-1e+20
		-1e+20	-1e+20	-1e+20	-1e+20	-1e+20	2.25977
		2.27694	2.17785	2.18818	2.05295	2.03918	2.02609
		1.99936	2.01094	2.04431	2.00536	1.97152	1.99732
		2.01499	2.01258	2.05987	2.07641	2.06732	2.00637
		2.00101	2.0037	2.0394	2.09015	2.1234	2.2486
		2.43719	-1e+20	-1e+20	-1e+20	-1e+20	-1e+20
		-1e+20	-1e+20	-1e+20	-1e+20	-1e+20	-1e+20
		1.87007	2.34911	2.4923	2.35182	2.26405	2.21768
		2.20364	2.27857	2.22151	2.0368	2.05282	2.15967
		2.15131	2.13096	2.20168	2.34756	2.47945	2.4234
		2.39522	2.42902	2.70728	2.21196	-1e+20	-1e+20
		-1e+20	-1e+20	-1e+20	-1e+20	-1e+20	-1e+20
		-1e+20	-1e+20	-1e+20	-1e+20	-1e+20	1.6489
		2.37601	2.23704	2.16926	2.13945	2.05471	2.00793
		1.9984	2.03394	2.07172	2.03988	1.98549	2.00832
		2.03755	2.04717	2.12163	2.10952	2.11145	2.0444
		1.99916	2.03536	2.10186	2.11941	2.15746	2.24117
		2.05544	-1e+20	-1e+20	-1e+20	-1e+20	-1e+20
		-1e+20	-1e+20	-1e+20	-1e+20	-1e+20	-1e+20
		1.6308	2.24524	2.4738	2.3412	2.26402	2.22985
		2.20874	2.29655	2.20941	2.05036	2.04095	2.14447
		2.15682	2.15392	2.2079	2.35523	2.47655	2.5016
		2.36718	2.52902	2.72689	1.96081	-1e+20	-1e+20
		-1e+20	-1e+20	-1e+20	-1e+20	-1e+20	-1e+20
		-1e+20	-1e+20	-1e+20	-1e+20	-1e+20	-1e+20
		2.29188	2.27966	2.18526	2.21822	2.07927	2.00382
		2.01197	1.9837	2.04797	2.04301	2.00321	2.04328
		2.02966	2.05003	2.14529	2.11423	2.09265	2.15451
		2.18555	2.1619	2.11449	2.17879	2.24152	1.83458
		-1e+20	-1e+20	-1e+20	-1e+20	-1e+20	-1e+20
		-1e+20	-1e+20	-1e+20	-1e+20	-1e+20	-1e+20
		1.5141	2.2163	2.44885	2.35344	2.28197	2.24016
		2.22056	2.20564	2.19977	2.06787	2.0643	2.15423
		2.14232	2.18265	2.26748	2.37868	2.50698	2.55797
		2.41642	2.7047	2.89498	-1e+20	-1e+20	-1e+20
		-1e+20	-1e+20	-1e+20	-1e+20	-1e+20	-1e+20
		-1e+20	-1e+20	-1e+20	-1e+20	-1e+20	-1e+20
		1.52378	2.3588	2.27012	2.21019	2.11606	2.05258
		2.06251	1.99585	2.03151	2.01994	1.98329	2.01957
		1.98451	2.07571	2.17027	2.3584	2.50268	2.74749
		2.81876	2.36187	2.18674	2.26334	2.29835	-1e+20
		-1e+20	-1e+20	-1e+20	-1e+20	-1e+20	-1e+20
[truncated: 798 more rows]

## Sheet: Figure 2d
Figure 2d
	Pressure (GPa)	Ordered moment size ( mB)
	0	0.39
	0.15	0.37
	0.3	0.325
	0.375	0.304
	0.532	0.248
	0.745	0.165
	0.82	0.15
	0.88	0.11
	0.92	0.09
	0.95	0.08
	0.98	0.065
