# Supplementary material for: Evidence for pressure induced unconventional quantum criticality in the coupled spin ladder antiferromagnet C9H18N2CuBr4
Source: Nat Commun. 2022 Jun 2;13:3073. doi: 10.1038/s41467-022-30769-8 (PMC9163114; doi:10.1038/s41467-022-30769-8)
Supplement: Supplementary file 3 — Source Data [file 41467_2022_30769_MOESM3_ESM.zip › Figure 3.xlsx]

## Sheet: Figure 3a
Figure 3a
	ambient			0.95 Gpa			1.06 Gpa			1.3 Gpa
	ħw (meV)	Intensity		ħw (meV)	Intensity		ħw (meV)	Intensity		ħw (meV)	Intensity
	0.19046	95.8245		0.1689	178.729		0.18896	361.165		0.18915	462.96
	0.21958	43.8346		0.19947	219.505		0.21937	323.446		0.21882	454.078
	0.25058	22.427		0.2291	264.915		0.24897	360.145		0.24911	437.573
	0.28004	64.2228		0.26034	222.285		0.27972	407.038		0.27908	475.145
	0.31044	125.387		0.28893	201.368		0.30905	351.99		0.30904	504.708
	0.34005	145.776		0.31991	221.359		0.33958	406.019		0.33963	496.893
	0.37036	96.2617		0.34889	212.091		0.36928	401.941		0.3688	501.99
	0.4002	117.232		0.37969	204.677		0.39954	437.62		0.3995	488.058
	0.4302	98.8828		0.40861	246.381		0.42917	415.193		0.42932	510.145
	0.4598	25.4853		0.43898	268.622		0.46027	409.077		0.459	521.359
	0.49035	2.03882		0.46954	262.135		0.48867	370.339		0.48916	538.179
	0.51968	36.6988		0.49919	252.47		0.519	397.426		0.51879	516.262
	0.55082	24.4658		0.52912	248.234		0.54841	369.32		0.54861	562.135
	0.57976	62.184		0.55853	208.384		0.5801	376.456		0.57907	517.281
	0.61056	13.2523		0.58914	215.798		0.60897	366.262		0.60957	522.888
	0.63935	48.9317		0.61918	220.432		0.6389	386.65		0.63897	529.514
	0.67106	42.8152		0.64825	202.824		0.6686	365.242		0.66958	523.398
	0.69948	33.6405		0.67908	185.216		0.70039	385.63		0.69971	516.262
	0.73129	45.8734		0.7072	194.483		0.72824	348.932		0.729	538.689
	0.75921	8.15528		0.73916	186.143		0.76028	361.165		0.76092	504.029
	0.79124	-9.17469		0.76771	175.949		0.78852	339.757		0.78827	494.344
	0.81906	-5.09705		0.7987	167.211		0.82062	336.699		0.81906	484.15
	0.85061	15.8009		0.82694	159.797		0.84842	324.466		0.84843	492.815
	0.8793	3.05823		0.86009	158.341		0.87976	324.466		0.87987	474.029
	0.91112	20.3882		0.88698	163.327		0.90906	287.767		0.90851	463.762
	0.9396	10.1941		0.91643	161.121		0.93962	329.563		0.93995	463.762
	0.97135	-4.07764		0.94763	150		0.96879	286.748		0.96895	473.446
	0.99898	-7.64558		1.00119	165.755		0.99896	317.33		1.00019	463.252
				1.04868	158.341		1.049	315.291		1.04902	470.898
				1.09919	150.927		1.099	310.194		1.09908	453.058
				1.14821	148.147		1.149	293.825		1.14903	453.568
				1.20039	152.78		1.199	291.806		1.19989	444.903
				1.24867	149.073		1.249	303.058		1.24896	443.296
				1.30236	150		1.297	293.884		1.29982	449.49
				1.34918	141.306		1.351	307.136		1.34892	443.825
				1.40413	143.513		1.397	297.961		1.40158	457.646
				1.44903	145.366		1.448	305.369		1.44833	461.723
							1.497	304.078		1.49941	457.136

## Sheet: Figure 3b
Figure 3b
	0.43 GPa			0.69 GPa			0.82 GPa			1.3 Gpa									1.3 Gpa
	ħw (meV)	Intensity		ħw (meV)	Intensity		ħw (meV)	Intensity		ħw (meV)	Intensity								2 q	Intensity
	0.10351	0.000404604		0.10351	0.00209		0.10352	0.00425		0.10355	0.00629								26.4774	1895
	0.1242	2.15614e-05		0.1242	0.00204		0.1242	0.00414		0.12429	0.00594								26.2774	1901
	0.13973	7.40061e-05		0.13973	0.00204		0.13973	0.00422		0.13973	0.0061								26.0774	1881
	0.15525	2.65481e-06		0.15525	0.002		0.15527	0.00426		0.15532	0.00609								25.8774	1900
	0.17597	0.000113737		0.17597	0.00205		0.17593	0.00435		0.17597	0.00609								25.6774	1880
	0.19665	0.000108043		0.19665	0.00205		0.19662	0.00429		0.19669	0.00616								25.4774	1899
	0.21737	0.000117136		0.21737	0.00215		0.21732	0.00422		0.21738	0.00648								25.2774	1902
	0.23805	4.15709e-05		0.23805	0.0019		0.23809	0.00421		0.23808	0.00637								25.0774	1891
	0.25878	2.16624e-05		0.25878	0.00208		0.25877	0.00424		0.25876	0.00647								24.8774	1855
	0.27945	0.000453763		0.27945	0.00219		0.27946	0.00443		0.27946	0.00663								24.6774	1912
	0.30017	0.000390951		0.30017	0.00202		0.30016	0.00432		0.30014	0.00647								24.4774	1941
	0.32085	0.000879391		0.32085	0.00243		0.32085	0.00446		0.32088	0.0064								24.2774	1904
	0.34156	0.000883589		0.34156	0.00296		0.34155	0.00508		0.34158	0.00634								24.0774	1906
	0.36225	0.00118		0.36225	0.00319		0.36226	0.00539		0.36228	0.00638								23.8774	1918
	0.38295	0.000560043		0.38295	0.00352		0.38295	0.00498		0.38298	0.00633								23.6774	1904
	0.40365	0.000918176		0.40365	0.00312		0.40366	0.00504		0.40367	0.00626								23.4774	1940
	0.42436	0.000901234		0.42436	0.00291		0.42435	0.00505		0.42436	0.00635								23.2774	1915
	0.43988	0.0014		0.43988	0.00275		0.43988	0.00517		0.43988	0.00671								23.0774	1889
	0.4554	0.00101		0.4554	0.00261		0.45541	0.00499		0.4554	0.00669								22.8774	1893
	0.47611	0.001		0.47611	0.0026		0.47612	0.00473		0.47612	0.00668								22.6774	1905
	0.49681	0.000612976		0.49681	0.00241		0.49681	0.00449		0.49681	0.00668								22.4774	1838
	0.5175	0.000311614		0.5175	0.00221		0.51749	0.00438		0.51751	0.00668								22.2774	1887
	0.53821	0.000275042		0.53821	0.0021		0.53821	0.00424		0.5382	0.00671								22.0774	1969
	0.5589	0.000266355		0.5589	0.00211		0.55892	0.00424		0.55893	0.00679								21.8774	1983
	0.57961	0.000186		0.57961	0.00218		0.5796	0.00412		0.57961	0.00672								21.6774	1846
	0.6003	0.000153135		0.6003	0.00219		0.6003	0.00418		0.60033	0.00689								21.4774	1919
	0.62102	0.000122618		0.62102	0.00215		0.62101	0.00428		0.62099	0.00646								21.2774	1890
	0.64172	0.000142096		0.64172	0.0021		0.64173	0.00429		0.64171	0.00668								21.0774	1877
	0.6625	0.000174386		0.6625	0.00218		0.66254	0.00416		0.66239	0.00629								20.8774	1832
	0.68318	7.11366e-05		0.68318	0.00211		0.68321	0.004		0.6831	0.00667								20.6774	1885
	0.70381	0.000152907		0.70381	0.00217		0.70384	0.0042		0.70381	0.00663								20.4774	1883
	0.7245	0.000107674		0.7245	0.00218		0.72452	0.00407		0.72452	0.0066
	0.74003	2.02076e-07		0.74003	0.00191		0.74003	0.00395		0.74003	0.00679
	0.75555	0.000192402		0.75555	0.00209		0.75556	0.00418		0.75559	0.00631
	0.77626	0.000113219		0.77626	0.00205		0.77626	0.00413		0.77628	0.00647
	0.79696	0.000214806		0.79696	0.00198		0.79695	0.00414		0.797	0.00638
	0.81766	6.69926e-05		0.81766	0.00189		0.81767	0.00427		0.8177	0.00605
	0.83835	0.000154303		0.83835	0.00212		0.83835	0.0042		0.83842	0.00633
	0.85904	0.000216324		0.85904	0.00218		0.85906	0.00411		0.85911	0.00637
	0.87976	0.00018034		0.87976	0.00198		0.87974	0.00405		0.8798	0.00624
	0.90046	1.58114e-05		0.90046	0.00199		0.90044	0.00386		0.9005	0.0063
	0.92116	-0.00010033		0.92116	0.00201		0.92117	0.00408		0.92119	0.00635
	0.94186	-6.55067e-05		0.94186	0.00194		0.94186	0.00375		0.94189	0.00602
	0.96257	-7.59525e-05		0.96257	0.00194		0.96258	0.00401		0.96257	0.0063
	0.98326	-0.000187636		0.98326	0.00198		0.98325	0.00386		0.98327	0.00608
	1.00398	-2.72328e-05		1.00398	0.00198		1.004	0.00421		1.00397	0.00619
	1.02476	6.36603e-05		1.02476	0.00213		1.02479	0.00406		1.02466	0.00599
	1.04018	0.000256555		1.04018	0.00205		1.04018	0.00401		1.04018	0.00602
	1.05575	-3.7468e-05		1.05575	0.00187		1.05573	0.00382		1.05572	0.00582
	1.07641	-1.54312e-05		1.07641	0.00196		1.07642	0.00416		1.07643	0.00585
	1.09711	3.24811e-05		1.09711	0.00215		1.09713	0.00403		1.09713	0.00609
	1.11781	-0.000142575		1.11781	0.00183		1.11782	0.00381		1.11786	0.00599
	1.13852	-0.000103748		1.13852	0.00189		1.13853	0.00412		1.13855	0.00592
	1.15922	3.83111e-07		1.15922	0.00213		1.15922	0.00398		1.15925	0.00605
	1.17992	-0.000165451		1.17992	0.00198		1.17991	0.00414		1.17994	0.0064
	1.19543	1.97007e-06		1.19543	0.00208		1.19543	0.00411		1.19543	0.00586

## Sheet: Figure 3c
Figure 3c
	Pressure (GPa )	Engery gap of LM (meV)
	0	0.58
	0.2	0.53
	0.43	0.45
	0.69	0.4
	0.82	0.35
	0.95	0.23
	1.06	0
	1.3	0.25

## Sheet: Figure 3d
Figure 3d
	Pressure (GPa )	FWHM (meV)
	0	0
	0.2	0
	0.43	0
	0.69	0
	0.82	0
	0.95	0.15
	0.98	0.23
	1.06	0.42
	1.3	0.36
