# Supplementary material for: Evidence for pressure induced unconventional quantum criticality in the coupled spin ladder antiferromagnet C9H18N2CuBr4
Source: Nat Commun. 2022 Jun 2;13:3073. doi: 10.1038/s41467-022-30769-8 (PMC9163114; doi:10.1038/s41467-022-30769-8)
Supplement: Supplementary file 3 — Source Data [file 41467_2022_30769_MOESM3_ESM.zip › Figure 4.xlsx]

## Sheet: Figure 4a
Figure 4a
	Intensity								(H,H,-0.5) (r.l.u.)
		-1e+20	-1e+20	-1e+20	-1e+20	-1e+20	-1e+20			-1.66376	-1.62254	-1.59018	-1.5547	-1.51142	-1.47203
		-1e+20	-1e+20	-1e+20	-1e+20	-1e+20	-1e+20			-1.43626	-1.39291	-1.35159	-1.31364	-1.27287	-1.23308
		-1e+20	-1e+20	-1e+20	-1e+20	-1e+20	-1e+20			-1.19289	-1.15306	-1.11205	-1.07238	-1.03249	-0.991798
		-1e+20	-1e+20	-1e+20	-1e+20	-1e+20	-1e+20			-0.95194	-0.912798	-0.872949	-0.833094	-0.793378	-0.753556
		-1e+20	-1e+20	-1e+20	-1e+20	-1e+20	-1e+20			-0.713612	-0.67391	-0.633655	-0.593316	-0.553436	-0.513375
		-1e+20	-1e+20	-1e+20	-1e+20	-1e+20	-1e+20			-0.472538	-0.432657	-0.393042	-0.353093	-0.313462	-0.273366
		-1e+20	-1e+20	-1e+20	-1e+20	-1e+20	-1e+20			-0.232993	-0.193038	-0.152877	-0.112503	-0.0724299	-0.0327691
		-1e+20	-1e+20	-1e+20	-1e+20	-1e+20	-1e+20			0.0068479	0.0464609	0.0862518	0.126263	0.165765	0.204919
		-1e+20	-1e+20	-1e+20	-1e+20	558.573	292.168			0.245994	0.28622	0.3259	0.366365	0.406184	0.446343
		563.744	243.293	430.107	250.159	255.132	259.474			0.485933	0.526091	0.567064	0.606827	0.646704	0.686845
		282.884	266.305	313.734	299.84	348.955	373.414			0.728097	0.766809	0.807463	0.84764	0.887518	0.928323
		428.822	537.726	608.06	584.695	681.208	571.036			0.967946	1.00715	1.04703	1.08608	1.12578	1.16585
		562.21	470.642	435.194	482.05	459.084	442.81			1.20621	1.24644	1.28652	1.32667	1.36521	1.40846
		485.207	439.042	-1e+20	-1e+20	-1e+20				1.44737	1.48431	1.52601	1.56303	1.60527
		-1e+20	-1e+20	-1e+20	-1e+20	-1e+20	-1e+20
		-1e+20	-1e+20	-1e+20	-1e+20	-1e+20	-1e+20
		-1e+20	-1e+20	-1e+20	-1e+20	-1e+20	-1e+20		Energy (meV)
		-1e+20	-1e+20	-1e+20	-1e+20	-1e+20	-1e+20			0.197833	0.298306	0.397547	0.4992	0.598726	0.698752
		-1e+20	-1e+20	-1e+20	-1e+20	-1e+20	-1e+20			0.798846	0.898574	0.998778	1.09816	1.1985	1.2983
		-1e+20	-1e+20	-1e+20	-1e+20	-1e+20	-1e+20			1.39944	1.49895
		-1e+20	-1e+20	-1e+20	-1e+20	-1e+20	-1e+20
		-1e+20	-1e+20	-1e+20	-1e+20	-1e+20	-1e+20
		-1e+20	-1e+20	-1e+20	-1e+20	73.0839	81.0979
		73.4051	80.6698	59.8731	77.6685	58.7114	60.3596
		54.4676	64.8513	67.3656	70.6449	68.0376	76.0609
		97.5966	99.9602	118.239	131.31	133.868	107.944
		107.594	94.0301	83.5497	110.713	-1e+20	-1e+20
		-1e+20	-1e+20	-1e+20	-1e+20	-1e+20
		-1e+20	-1e+20	-1e+20	-1e+20	-1e+20	-1e+20
		-1e+20	-1e+20	-1e+20	-1e+20	-1e+20	-1e+20
		-1e+20	-1e+20	-1e+20	-1e+20	-1e+20	-1e+20
		-1e+20	-1e+20	-1e+20	-1e+20	-1e+20	-1e+20
		-1e+20	-1e+20	-1e+20	-1e+20	-1e+20	-1e+20
		-1e+20	-1e+20	-1e+20	-1e+20	-1e+20	-1e+20
		-1e+20	-1e+20	-1e+20	-1e+20	-1e+20	-1e+20
		-1e+20	-1e+20	-1e+20	-1e+20	-1e+20	-1e+20
		-1e+20	-1e+20	-1e+20	-1e+20	33.4114	33.1846
		34.7513	34.6198	32.6127	27.1454	27.7307	23.648
		25.3494	28.3433	26.6219	26.1405	27.4318	30.3467
		37.2312	41.4772	47.6639	47.9255	48.1524	46.7015
		38.1207	34.8329	33.1781	36.9764	29.4166	32.8238
		36.5027	37.3087	34.9086	43.3389	33.9174
		-1e+20	-1e+20	-1e+20	-1e+20	-1e+20	-1e+20
		-1e+20	-1e+20	-1e+20	-1e+20	-1e+20	-1e+20
		-1e+20	-1e+20	-1e+20	-1e+20	-1e+20	-1e+20
		-1e+20	-1e+20	-1e+20	-1e+20	-1e+20	-1e+20
		-1e+20	-1e+20	-1e+20	-1e+20	-1e+20	-1e+20
		-1e+20	-1e+20	-1e+20	-1e+20	-1e+20	-1e+20
		-1e+20	-1e+20	-1e+20	-1e+20	-1e+20	-1e+20
		-1e+20	-1e+20	-1e+20	-1e+20	-1e+20	-1e+20
		-1e+20	-1e+20	-1e+20	-1e+20	17.6921	20.2685
		22.3615	21.7186	19.1277	19.4609	16.5367	13.8682
		11.2474	13.6831	11.9022	13.3572	15.334	14.2459
		16.4092	18.9893	22.0251	25.6679	18.6353	20.3023
		18.6475	18.3635	14.9666	16.2048	18.5131	16.8055
		16.3238	21.1767	16.6012	17.9008	19.4711
		-1e+20	-1e+20	-1e+20	-1e+20	-1e+20	-1e+20
		-1e+20	-1e+20	-1e+20	-1e+20	-1e+20	-1e+20
		-1e+20	-1e+20	-1e+20	-1e+20	-1e+20	-1e+20
		-1e+20	-1e+20	-1e+20	-1e+20	-1e+20	-1e+20
		-1e+20	-1e+20	-1e+20	-1e+20	-1e+20	-1e+20
		-1e+20	-1e+20	-1e+20	-1e+20	-1e+20	-1e+20
		-1e+20	-1e+20	-1e+20	-1e+20	-1e+20	-1e+20
		-1e+20	-1e+20	-1e+20	-1e+20	-1e+20	-1e+20
		-1e+20	-1e+20	-1e+20	-1e+20	15.896	16.4935
		18.5062	19.7664	20.7874	14.521	13.5704	11.585
		10.6675	9.27058	12.2094	10.8009	11.3094	12.4201
		10.208	16.4026	14.9821	20.7866	15.1185	15.8118
		12.3251	10.9422	10.2619	11.0201	10.2391	14.1137
		13.3732	11.6528	10.3636	-1e+20	22.1405
		-1e+20	-1e+20	-1e+20	-1e+20	-1e+20	-1e+20
		-1e+20	-1e+20	-1e+20	-1e+20	-1e+20	-1e+20
		-1e+20	-1e+20	-1e+20	-1e+20	-1e+20	-1e+20
		-1e+20	-1e+20	-1e+20	-1e+20	-1e+20	-1e+20
		-1e+20	-1e+20	-1e+20	-1e+20	-1e+20	-1e+20
		-1e+20	-1e+20	-1e+20	-1e+20	-1e+20	-1e+20
		-1e+20	-1e+20	-1e+20	-1e+20	-1e+20	-1e+20
		-1e+20	-1e+20	-1e+20	-1e+20	-1e+20	-1e+20
		-1e+20	-1e+20	-1e+20	-1e+20	14.1186	14.3107
		12.5177	13.1703	12.2206	11.8743	9.29828	8.50264
		8.51736	6.76691	8.09308	8.14378	7.64355	7.19978
		11.4413	9.17852	13.7064	13.5628	11.9974	10.7291
		11.4068	8.59201	7.33245	4.83829	8.88684	6.99662
		11.3058	7.90401	8.00827	9.4215	10.3636
		-1e+20	-1e+20	-1e+20	-1e+20	-1e+20	-1e+20
		-1e+20	-1e+20	-1e+20	-1e+20	-1e+20	-1e+20
		-1e+20	-1e+20	-1e+20	-1e+20	-1e+20	-1e+20
		-1e+20	-1e+20	-1e+20	-1e+20	-1e+20	-1e+20
		-1e+20	-1e+20	-1e+20	-1e+20	-1e+20	-1e+20
		-1e+20	-1e+20	-1e+20	-1e+20	-1e+20	-1e+20
		-1e+20	-1e+20	-1e+20	-1e+20	-1e+20	-1e+20
		-1e+20	-1e+20	-1e+20	-1e+20	-1e+20	-1e+20
		-1e+20	-1e+20	-1e+20	-1e+20	13.296	10.2506
		10.294	10.5371	11.3727	11.0457	8.43214	9.05914
		8.5274	8.1663	6.23151	6.69024	7.35021	8.99678
		9.84655	12.5574	15.0749	15.8317	13.0955	11.2763
		9.97992	8.78529	6.64451	8.03099	6.15074	8.17176
		7.5372	8.30061	5.0248	12.719	-1e+20
		-1e+20	-1e+20	-1e+20	-1e+20	-1e+20	-1e+20
		-1e+20	-1e+20	-1e+20	-1e+20	-1e+20	-1e+20
		-1e+20	-1e+20	-1e+20	-1e+20	-1e+20	-1e+20
		-1e+20	-1e+20	-1e+20	-1e+20	-1e+20	-1e+20
		-1e+20	-1e+20	-1e+20	-1e+20	-1e+20	-1e+20
		-1e+20	-1e+20	-1e+20	-1e+20	-1e+20	-1e+20
		-1e+20	-1e+20	-1e+20	-1e+20	-1e+20	-1e+20
		-1e+20	-1e+20	-1e+20	-1e+20	-1e+20	-1e+20
		-1e+20	-1e+20	-1e+20	-1e+20	11.1745	9.09004
		10.6188	7.98047	9.90021	7.93076	9.38339	6.29808
		5.97495	5.41057	5.29974	5.94718	6.22655	8.66952
		12.0001	10.4531	8.41539	15.2192	7.72939	8.41277
		6.20777	5.93385	6.41816	-1e+20	-1e+20	-1e+20
		-1e+20	-1e+20	-1e+20	-1e+20	-1e+20
		-1e+20	-1e+20	-1e+20	-1e+20	-1e+20	-1e+20
		-1e+20	-1e+20	-1e+20	-1e+20	-1e+20	-1e+20
		-1e+20	-1e+20	-1e+20	-1e+20	-1e+20	-1e+20
		-1e+20	-1e+20	-1e+20	-1e+20	-1e+20	-1e+20
		-1e+20	-1e+20	-1e+20	-1e+20	-1e+20	-1e+20
		-1e+20	-1e+20	-1e+20	-1e+20	-1e+20	-1e+20
		-1e+20	-1e+20	-1e+20	-1e+20	-1e+20	-1e+20
		-1e+20	-1e+20	-1e+20	-1e+20	-1e+20	-1e+20
		-1e+20	-1e+20	-1e+20	-1e+20	10.8673	6.76216
		7.03369	6.83883	5.89549	7.63153	6.56789	6.23683
		6.96754	5.68314	5.10871	3.93167	6.38613	12.6488
		10.352	9.70266	12.2176	19.1375	11.0379	7.13709
		6.59374	6.18751	6.59505	5.23812	4.44046	2.76687
		5.76983	5.18182	-1e+20	8.00827	-1e+20
		-1e+20	-1e+20	-1e+20	-1e+20	-1e+20	-1e+20
		-1e+20	-1e+20	-1e+20	-1e+20	-1e+20	-1e+20
		-1e+20	-1e+20	-1e+20	-1e+20	-1e+20	-1e+20
		-1e+20	-1e+20	-1e+20	-1e+20	-1e+20	-1e+20
		-1e+20	-1e+20	-1e+20	-1e+20	-1e+20	-1e+20
		-1e+20	-1e+20	-1e+20	-1e+20	-1e+20	-1e+20
		-1e+20	-1e+20	-1e+20	-1e+20	-1e+20	-1e+20
		-1e+20	-1e+20	-1e+20	-1e+20	-1e+20	-1e+20
		-1e+20	-1e+20	-1e+20	-1e+20	12.5184	5.43714
		5.96899	5.99127	7.30678	7.00883	4.09121	6.19488
		4.45244	7.24358	4.8279	5.10548	5.36509	8.29126
		11.7216	15.0169	9.31893	14.2859	16.4274	9.87252
		7.3577	6.4234	6.3391	8.29012	7.92387	8.00827
		5.53374	6.12397	-1e+20	7.06612	-1e+20
		-1e+20	-1e+20	-1e+20	-1e+20	-1e+20	-1e+20
		-1e+20	-1e+20	-1e+20	-1e+20	-1e+20	-1e+20
		-1e+20	-1e+20	-1e+20	-1e+20	-1e+20	-1e+20
		-1e+20	-1e+20	-1e+20	-1e+20	-1e+20	-1e+20
		-1e+20	-1e+20	-1e+20	-1e+20	-1e+20	-1e+20
		-1e+20	-1e+20	-1e+20	-1e+20	-1e+20	-1e+20
		-1e+20	-1e+20	-1e+20	-1e+20	-1e+20	-1e+20
		-1e+20	-1e+20	-1e+20	-1e+20	-1e+20	-1e+20
		-1e+20	-1e+20	-1e+20	-1e+20	10.1555	7.20372
		5.66515	7.08974	5.8588	5.49301	5.9679	7.00947
		6.70894	4.52682	5.23779	5.01004	6.52276	6.63443
		11.2231	10.3013	6.29579	8.69771	16.5135	12.4318
		6.06967	6.68558	8.39197	6.13119	7.72547	5.6529
		5.0726	5.6529	3.7686	12.2479	-1e+20
		-1e+20	-1e+20	-1e+20	-1e+20	-1e+20	-1e+20
		-1e+20	-1e+20	-1e+20	-1e+20	-1e+20	-1e+20
		-1e+20	-1e+20	-1e+20	-1e+20	-1e+20	-1e+20
		-1e+20	-1e+20	-1e+20	-1e+20	-1e+20	-1e+20
		-1e+20	-1e+20	-1e+20	-1e+20	-1e+20	-1e+20
		-1e+20	-1e+20	-1e+20	-1e+20	-1e+20	-1e+20
		-1e+20	-1e+20	-1e+20	-1e+20	-1e+20	-1e+20
		-1e+20	-1e+20	-1e+20	-1e+20	-1e+20	-1e+20
		-1e+20	-1e+20	-1e+20	-1e+20	13.0415	7.76801
		6.5295	6.92929	4.80508	5.55697	6.77446	6.72032
		5.06208	6.52867	2.63641	3.9162	5.792	8.67958
		12.3695	7.89638	6.15043	9.19436	15.9783	13.2189
		7.34341	6.11645	7.3817	6.281	7.37832	4.88671
		-1e+20	8.00827	9.89257	-1e+20	-1e+20
		-1e+20	-1e+20	-1e+20	-1e+20	-1e+20	-1e+20
		-1e+20	-1e+20	-1e+20	-1e+20	-1e+20	-1e+20
		-1e+20	-1e+20	-1e+20	-1e+20	-1e+20	-1e+20
		-1e+20	-1e+20	-1e+20	-1e+20	-1e+20	-1e+20
		-1e+20	-1e+20	-1e+20	-1e+20	-1e+20	-1e+20
		-1e+20	-1e+20	-1e+20	-1e+20	-1e+20	-1e+20
		-1e+20	-1e+20	-1e+20	-1e+20	-1e+20	-1e+20
		-1e+20	-1e+20	-1e+20	-1e+20	-1e+20	-1e+20
		-1e+20	-1e+20	-1e+20	-1e+20	9.1133	7.4691
		6.07134	5.4798	4.9501	5.8383	5.86049	4.47109
		6.81627	5.57195	5.36927	3.8799	5.64421	7.66813
		13.1283	8.23353	5.44682	7.25837	12.4325	14.0442
		7.12566	7.22315	5.69548	6.08426	4.61145	7.46769
		0.94215	4.71075	9.89257	-1e+20	-1e+20
		-1e+20	-1e+20	-1e+20	-1e+20	-1e+20	-1e+20
		-1e+20	-1e+20	-1e+20	-1e+20	-1e+20	-1e+20
		-1e+20	-1e+20	-1e+20	-1e+20	-1e+20	-1e+20
		-1e+20	-1e+20	-1e+20	-1e+20	-1e+20	-1e+20
		-1e+20	-1e+20	-1e+20	-1e+20	-1e+20	-1e+20
		-1e+20	-1e+20	-1e+20	-1e+20	-1e+20	-1e+20
		-1e+20	-1e+20	-1e+20	-1e+20	-1e+20	-1e+20
		-1e+20	-1e+20	-1e+20	-1e+20	-1e+20	-1e+20
		-1e+20	-1e+20	-1e+20	-1e+20	12.3749	8.13746
		5.68674	5.141	5.11265	5.73118	5.17121	5.5426
		4.82159	4.53175	4.79073	5.13621	5.82154	8.12453
		10.1168	6.79074	6.81296	7.55781	11.2833	16.9415
		10.0462	5.157	6.36762	6.92027	-1e+20	4.9016
		8.47935	-1e+20	8.47935	-1e+20	-1e+20
	Intensity								(0.5,0.5,-L) (r.l.u.)
		293.625	298.873	278.019	281.817	269.163	267.04			1.48703	1.44947	1.39937	1.34974	1.30109	1.25049
		324.803	360.645	314.157	343.194	312.427	330.508			1.19897	1.14847	1.09971	1.04968	1.00076	0.948972
		348.556	390.495	336.003	397.892	337.655	354.207			0.898754	0.849676	0.799115	0.749132	0.700737	0.650768
		349.671	360.785	396.908	404.095	416.934	418.087			0.600722	0.55044	0.500436	0.450054	0.400074	0.351174
		394.375	381.703	339.578	369.903	344.145	398.717			0.300637	0.249804	0.199719	0.149689	0.100288	0.0503976
		311.934	275.167	277.158	273.909	284.964	277.632			0.00011595	-0.0493379	-0.0998152	-0.149822	-0.199893	-0.2494
		275.244	269.52	282.978	302.152	218.791				-0.300373	-0.350494	-0.399996	-0.449872	-0.487584
		62.2396	56.5574	58.8052	63.2722	66.4933	63.8715
		62.1063	58.9784	63.9713	65.7443	69.3537	66.9077
		65.0478	63.2711	71.8458	71.1505	66.3535	73.4089		Energy (meV)
		73.1031	75.0775	72.7744	72.4728	74.5431	73.0771			0.19783	0.298378	0.397588	0.499201	0.598725	0.698826
		67.1829	67.2435	67.9458	69.7995	62.9108	62.7469			0.798845	0.898552	0.998772	1.09814	1.19851	1.29832
		70.2703	71.7415	68.3369	72.6289	67.9248	62.4446			1.39943	1.49891
		121.084	149.021	153.636	163.191	126.262
		28.2642	24.7053	25.101	22.5315	28.096	23.9686
		25.0746	25.9778	24.4099	24.2799	24.1817	28.4968
		25.0133	25.8518	27.434	27.9182	32.0029	27.6361
		30.3757	34.1935	35.2426	35.5328	33.237	32.6559
		30.0303	28.5724	27.8133	26.1088	25.7292	24.4151
		26.5776	23.8628	24.4257	22.227	22.8871	24.4286
		25.5648	28.5219	24.2942	24.2302	33.7337
		14.2066	12.7242	12.588	11.0104	12.4636	11.588
		12.3521	9.84903	15.6025	13.0545	12.3298	13.3602
		13.525	14.0487	12.7017	14.0333	16.9091	20.2396
		19.7728	22.5405	22.405	19.5342	19.0191	20.1805
		15.6806	16.0559	14.9752	13.2189	11.7244	15.1136
		10.9012	10.9156	11.0166	13.1004	12.2032	12.3086
		10.9808	11.8043	11.3852	12.0052	11.2301
		10.2285	9.30382	8.60655	9.93766	11.131	8.31468
		9.29757	8.62706	9.66338	8.93837	8.90889	10.4984
		10.3858	9.55428	12.7135	12.4402	17.3633	16.5797
		17.3505	18.2182	18.2204	17.079	17.2709	17.7932
		16.0765	13.8216	12.3719	11.2082	10.9396	9.66012
		8.61123	9.90281	9.68904	8.85218	7.93318	9.45008
		7.4773	9.8618	10.2925	9.28032	10.3386
		5.96905	7.74751	7.29207	7.54412	7.75357	5.97872
		5.80293	6.84139	7.06402	7.9016	6.83322	7.96122
		8.29479	12.5145	12.2736	13.7753	12.9171	15.0988
		11.9004	11.859	13.7497	13.316	12.7479	13.2017
		12.9346	10.248	10.3781	8.85216	7.84109	9.77109
		8.54341	8.34979	5.84214	7.27563	5.83637	6.98799
		6.72934	5.92248	7.23215	5.92056	6.55081
		10.5438	7.1832	4.88963	7.18345	7.82263	6.43589
		7.02358	6.81932	7.30374	7.77518	8.87479	10.1208
		9.73303	10.7954	11.6125	11.4772	10.9433	11.9007
		11.0378	11.1887	11.0074	10.0327	13.0756	9.98008
		11.7505	10.8703	11.2947	9.80412	9.32501	9.7981
		7.62075	7.37749	7.62765	7.07308	7.00399	6.48022
		6.14744	7.93041	5.82361	6.07168	6.0178
		6.13735	5.34625	3.52056	5.39019	6.1529	5.50609
		7.28924	6.78878	6.55515	6.05193	7.83443	8.67667
		11.4854	8.48246	8.64958	9.53223	8.77957	9.6863
		9.41401	9.7005	8.98438	8.75554	9.90988	9.49331
		8.6078	9.57987	10.5882	9.46881	9.40104	9.06981
		8.02132	8.97743	7.33693	6.26157	6.46811	5.68385
		5.61084	6.65871	5.51363	5.32485	5.65599
		5.2851	5.13756	5.41967	4.2142	4.95851	5.23246
		5.64111	4.3564	4.88459	6.83088	6.9842	9.00966
		10.0145	9.05147	9.25834	8.31512	8.59462	7.9768
		6.35326	7.49268	6.62696	6.91532	8.10609	8.40053
		7.9464	8.06575	9.82208	6.65225	8.11917	7.62686
		6.74145	7.90296	5.4057	5.45005	5.93223	4.88748
		5.07423	5.38701	5.20364	4.57803	5.29419
		5.22018	5.30619	4.19345	4.31466	4.82121	4.44618
		4.68485	4.54543	4.15438	6.58296	6.17418	6.83086
		6.51365	6.25849	6.03254	5.78567	5.78887	6.0247
		5.38768	7.79863	7.04215	5.62442	5.93884	8.92609
		8.61075	7.70071	7.50761	6.60468	7.9045	5.36487
		6.97916	4.90179	5.82082	5.21451	4.46519	5.33166
		4.48738	4.02187	4.89779	4.1629	3.84381
		6.43067	4.70673	4.65564	3.6121	4.92967	5.11448
		3.81859	3.894	5.17667	5.39741	5.40599	5.98039
		5.36413	5.4931	6.6142	5.96351	5.73947	6.47381
		5.22652	7.46394	6.90877	6.80361	7.76759	6.46551
		7.2298	5.44309	6.901	6.95625	5.49369	6.04933
		4.07838	3.813	3.8389	4.01506	3.94063	4.20705
		4.77058	4.20029	4.59132	4.22736	2.52094
		3.13816	4.51707	2.61503	4.14852	5.38586	4.4969
		5.01851	4.065	3.83157	5.06431	5.33369	4.42313
		5.75584	6.34907	6.37708	6.50167	5.09973	5.70852
		7.67628	5.85618	7.23168	6.79141	7.77648	7.43942
		7.42242	5.41871	6.49695	6.12311	5.26388	5.57512
		5.5552	4.54782	3.3862	4.49426	5.08895	4.376
		4.77461	2.95783	4.13296	4.41876	5.44646
		5.1419	3.61302	3.57469	3.51365	3.10916	3.5259
		5.20166	4.22374	4.53912	4.62251	4.31434	5.15182
		6.17194	5.79532	5.03607	5.98253	5.46021	6.59609
		6.47194	6.95224	5.71911	6.03418	7.24216	5.89249
		6.76254	6.92166	6.60274	5.37139	7.00315	4.35291
		5.40237	6.5201	5.50221	4.18294	4.99337	4.93949
		3.57991	4.16986	3.36064	3.09641	4.34771
		2.79422	3.77165	3.90425	4.44568	4.04771	3.80048
		3.64754	3.53906	4.45164	5.35253	5.45716	4.83467
		5.58172	3.63526	4.22688	5.17888	6.01226	5.32165
		7.83393	7.22991	7.72351	6.9411	7.87401	5.11117
		5.96639	5.93512	5.85276	7.71884	5.7976	5.82128
		5.27253	5.48888	4.63542	5.56506	4.88322	3.76975
		3.97562	5.08741	3.37566	3.16787	3.58892

## Sheet: Figure 4b
Figure 4b
	Intensity									(H,H,-0.5) (r.l.u.)
		-1.00000e+20 -1.00000e+20 -1.00000e+20 -1.00000e+20 -1.00000e+20 -1.00000e+20									0	0.025	0.05	0.075	0.1	0.125
		-1.00000e+20 -1.00000e+20 -1.00000e+20 1.12410e-06 3.23649e-05 1.68600e-07									0.15	0.175	0.2	0.225	0.25	0.275
		9.96000e-08 2.07900e-07 2.15000e-07 1.85300e-07 1.26000e-08 4.48800e-07									0.3	0.325	0.35	0.375	0.4	0.425
		2.13193e-05 5.04232e-05 5.67492e-05 5.10601e-05 2.20284e-05 4.65900e-07									0.45	0.475	0.5	0.525	0.55	0.575
		7.20000e-09 5.77000e-08 8.22000e-08 1.04100e-07 7.19000e-08 1.45000e-07									0.6	0.625	0.65	0.675	0.7	0.725
		4.49930e-05 1.69710e-06 9.16000e-08 1.16300e-07 1.65200e-07 1.83700e-07									0.75	0.775	0.8	0.825	0.85	0.875
		7.12000e-08 6.16979e-05 1.00000e-07 6.02000e-08 3.30400e-07									0.9	0.925	0.95	0.975	1
		-1.00000e+20 -1.00000e+20 -1.00000e+20 -1.00000e+20 -1.00000e+20 -1.00000e+20
		-1.00000e+20 -1.00000e+20 -1.00000e+20 1.30930e-06 2.87544e-05 1.96800e-07								Energy (meV)
		1.18600e-07 2.46200e-07 2.54700e-07 2.25600e-07 1.48000e-08 5.56900e-07									0	0.005	0.01	0.015	0.02	0.025
		1.92094e-05 1.78013e-05 3.16069e-05 1.78413e-05 1.98369e-05 5.78100e-07									0.03	0.035	0.04	0.045	0.05	0.055
		8.00000e-09 7.08000e-08 9.67000e-08 1.25500e-07 8.53000e-08 1.68500e-07									0.06	0.065	0.07	0.075	0.08	0.085
		3.99641e-05 1.97620e-06 1.07000e-07 1.41800e-07 1.97500e-07 2.30100e-07									0.09	0.095	0.1	0.105	0.11	0.115
		8.42000e-08 5.72709e-05 1.19000e-07 7.28000e-08 3.73000e-07									0.12	0.125	0.13	0.135	0.14	0.145
		-1.00000e+20 -1.00000e+20 -1.00000e+20 -1.00000e+20 -1.00000e+20 -1.00000e+20									0.15	0.155	0.16	0.165	0.17	0.175
		-1.00000e+20 -1.00000e+20 -1.00000e+20 1.30950e-06 1.77798e-05 2.28200e-07									0.18	0.185	0.19	0.195	0.2	0.205
		1.37500e-07 2.72500e-07 2.95100e-07 2.68500e-07 1.81000e-08 6.54600e-07									0.21	0.215	0.22	0.225	0.23	0.235
		7.95330e-06 3.57720e-06 2.76822e-05 3.34940e-06 8.17520e-06 6.79600e-07									0.24	0.245	0.25	0.255	0.26	0.265
		1.03000e-08 8.41000e-08 1.13600e-07 1.39400e-07 1.00100e-07 1.92800e-07									0.27	0.275	0.28	0.285	0.29	0.295
		2.46909e-05 1.97440e-06 1.33100e-07 1.68200e-07 2.28800e-07 2.66600e-07									0.3	0.305	0.31	0.315	0.32	0.325
		1.02000e-07 3.80777e-05 1.45700e-07 8.51000e-08 3.77000e-07									0.33	0.335	0.34	0.345	0.35	0.355
		-1.00000e+20 -1.00000e+20 -1.00000e+20 -1.00000e+20 -1.00000e+20 -1.00000e+20									0.36	0.365	0.37	0.375	0.38	0.385
		-1.00000e+20 -1.00000e+20 -1.00000e+20 1.16520e-06 9.46950e-06 2.65200e-07									0.39	0.395	0.4	0.405	0.41	0.415
		1.59100e-07 2.85200e-07 3.35600e-07 3.04300e-07 2.11000e-08 7.87700e-07									0.42	0.425	0.43	0.435	0.44	0.445
		1.51850e-06 6.29240e-06 2.31070e-06 6.09930e-06 1.50360e-06 8.18400e-07									0.45	0.455	0.46	0.465	0.47	0.475
		1.19000e-08 9.49000e-08 1.29300e-07 1.49000e-07 1.15700e-07 2.25600e-07									0.48	0.485	0.49	0.495	0.5	0.505
		1.31248e-05 1.75240e-06 1.51000e-07 1.90600e-07 2.66600e-07 3.07200e-07									0.51	0.515	0.52	0.525	0.53	0.535
		1.16100e-07 2.52682e-05 1.69600e-07 9.70000e-08 3.71700e-07									0.54	0.545	0.55	0.555	0.56	0.565
		-1.00000e+20 -1.00000e+20 -1.00000e+20 -1.00000e+20 -1.00000e+20 -1.00000e+20									0.57	0.575	0.58	0.585	0.59	0.595
		-1.00000e+20 -1.00000e+20 -1.00000e+20 1.09050e-06 5.10480e-06 3.03800e-07									0.6	0.605	0.61	0.615	0.62	0.625
		1.80400e-07 2.97100e-07 3.65400e-07 3.36700e-07 2.45000e-08 9.75600e-07									0.63	0.635	0.64	0.645	0.65	0.655
		3.88270e-06 3.97940e-06 1.13491e-05 3.75510e-06 3.94300e-06 1.01550e-06									0.66	0.665	0.67	0.675	0.68	0.685
		1.32000e-08 1.07700e-07 1.40900e-07 1.56900e-07 1.33000e-07 2.60000e-07									0.69	0.695	0.7	0.705	0.71	0.715
		7.04370e-06 1.63760e-06 1.72400e-07 2.19700e-07 2.98600e-07 3.43500e-07									0.72	0.725	0.73	0.735	0.74	0.745
		1.32000e-07 1.78703e-05 1.89700e-07 1.13000e-07 3.85500e-07									0.75	0.755	0.76	0.765	0.77	0.775
		-1.00000e+20 -1.00000e+20 -1.00000e+20 -1.00000e+20 -1.00000e+20 -1.00000e+20									0.78	0.785	0.79	0.795	0.8	0.805
		-1.00000e+20 -1.00000e+20 -1.00000e+20 9.54600e-07 3.13710e-06 3.20400e-07									0.81	0.815	0.82	0.825	0.83	0.835
		1.96300e-07 3.01600e-07 3.93800e-07 3.79800e-07 2.74000e-08 1.12030e-06									0.84	0.845	0.85	0.855	0.86	0.865
		8.73000e-07 1.28100e-06 2.38567e-05 1.01020e-06 8.17200e-07 1.16530e-06									0.87	0.875	0.88	0.885	0.89	0.895
		1.54000e-08 1.22200e-07 1.53700e-07 1.66000e-07 1.43800e-07 2.71000e-07									0.9	0.905	0.91	0.915	0.92	0.925
		4.30290e-06 1.42770e-06 1.80200e-07 2.42700e-07 3.33700e-07 3.88000e-07									0.93	0.935	0.94	0.945	0.95	0.955
		1.50600e-07 1.28168e-05 2.16600e-07 1.23700e-07 4.21200e-07									0.96	0.965	0.97	0.975	0.98	0.985
		-1.00000e+20 -1.00000e+20 -1.00000e+20 -1.00000e+20 -1.00000e+20 -1.00000e+20									0.99	0.995	1	1.005	1.01	1.015
		-1.00000e+20 -1.00000e+20 -1.00000e+20 8.50300e-07 2.27890e-06 3.50300e-07									1.02	1.025	1.03	1.035	1.04	1.045
		2.11800e-07 2.95600e-07 4.18600e-07 4.05400e-07 3.12000e-08 1.28040e-06									1.05	1.055	1.06	1.065	1.07	1.075
		2.06830e-05 3.16700e-07 1.16441e-05 4.45000e-08 2.13159e-05 1.33400e-06									1.08	1.085	1.09	1.095	1.1	1.105
		1.76000e-08 1.29900e-07 1.65200e-07 1.63800e-07 1.57300e-07 2.96700e-07									1.11	1.115	1.12	1.125	1.13	1.135
		3.10290e-06 1.26760e-06 2.08200e-07 2.66100e-07 3.67300e-07 4.29300e-07									1.14	1.145	1.15	1.155	1.16	1.165
		1.69200e-07 9.93890e-06 2.44000e-07 1.41300e-07 4.60900e-07									1.17	1.175	1.18	1.185	1.19	1.195
		-1.00000e+20 -1.00000e+20 -1.00000e+20 -1.00000e+20 -1.00000e+20 -1.00000e+20									1.2	1.205	1.21	1.215	1.22	1.225
		-1.00000e+20 -1.00000e+20 -1.00000e+20 7.50100e-07 1.69900e-06 3.71000e-07									1.23	1.235	1.24	1.245	1.25	1.255
		2.30100e-07 3.07000e-07 4.34800e-07 4.37100e-07 3.51000e-08 1.51360e-06									1.26	1.265	1.27	1.275	1.28	1.285
		3.81900e-07 6.10800e-06 1.83277e-05 5.94320e-06 2.93100e-07 1.57800e-06									1.29	1.295	1.3	1.305	1.31	1.315
		2.09000e-08 1.41700e-07 1.72400e-07 1.74800e-07 1.74400e-07 3.12900e-07									1.32	1.325	1.33	1.335	1.34	1.345
		2.29120e-06 1.11340e-06 2.18900e-07 2.83300e-07 4.01300e-07 4.69700e-07									1.35	1.355	1.36	1.365	1.37	1.375
		1.83700e-07 7.89280e-06 2.66900e-07 1.48300e-07 4.88600e-07									1.38	1.385	1.39	1.395	1.4	1.405
		-1.00000e+20 -1.00000e+20 -1.00000e+20 -1.00000e+20 -1.00000e+20 -1.00000e+20									1.41	1.415	1.42	1.425	1.43	1.435
		-1.00000e+20 -1.00000e+20 -1.00000e+20 6.73200e-07 1.37500e-06 3.91600e-07									1.44	1.445	1.45	1.455	1.46	1.465
		2.48300e-07 3.02500e-07 4.47500e-07 4.70800e-07 3.85000e-08 1.72580e-06									1.47	1.475	1.48	1.485	1.49	1.495
		2.31510e-06 1.33424e-05 1.44320e-05 1.33037e-05 2.28690e-06 1.80070e-06									1.5	1.505	1.51	1.515	1.52	1.525
		2.32000e-08 1.56900e-07 1.77600e-07 1.73100e-07 1.85900e-07 3.32000e-07									1.53	1.535	1.54	1.545	1.55	1.555
		1.83630e-06 9.94400e-07 2.35700e-07 3.09200e-07 4.30200e-07 5.12300e-07									1.56	1.565	1.57	1.575	1.58	1.585
		1.96000e-07 6.78760e-06 2.93200e-07 1.63100e-07 5.39500e-07									1.59	1.595	1.6	1.605	1.61	1.615
		-1.00000e+20 -1.00000e+20 -1.00000e+20 -1.00000e+20 -1.00000e+20 -1.00000e+20									1.62	1.625	1.63	1.635	1.64	1.645
		-1.00000e+20 -1.00000e+20 -1.00000e+20 6.26700e-07 1.25640e-06 4.06900e-07									1.65	1.655	1.66	1.665	1.67	1.675
		2.57800e-07 3.12700e-07 4.63500e-07 4.85200e-07 4.45000e-08 1.87870e-06									1.68	1.685	1.69	1.695	1.7	1.705
		1.91633e-05 2.11358e-05 2.51990e-06 2.12377e-05 1.97238e-05 1.95940e-06									1.71	1.715	1.72	1.725	1.73	1.735
		2.82000e-08 1.59400e-07 1.85300e-07 1.82900e-07 1.95700e-07 3.42600e-07									1.74	1.745	1.75	1.755	1.76	1.765
		1.66840e-06 9.22600e-07 2.53700e-07 3.27700e-07 4.45500e-07 5.40000e-07									1.77	1.775	1.78	1.785	1.79	1.795
		2.18700e-07 5.85070e-06 3.13100e-07 1.78700e-07 5.68400e-07									1.8	1.805	1.81	1.815	1.82	1.825
		-1.00000e+20 -1.00000e+20 -1.00000e+20 -1.00000e+20 -1.00000e+20 -1.00000e+20									1.83	1.835	1.84	1.845	1.85	1.855
		-1.00000e+20 -1.00000e+20 -1.00000e+20 6.12900e-07 1.07040e-06 4.33800e-07									1.86	1.865	1.87	1.875	1.88	1.885
		2.77200e-07 3.20200e-07 4.79500e-07 5.15200e-07 4.70000e-08 2.06640e-06									1.89	1.895	1.9	1.905	1.91	1.915
		4.33772e-05 7.61425e-05 6.96500e-07 7.71904e-05 4.47847e-05 2.15700e-06									1.92	1.925	1.93	1.935	1.94	1.945
		2.96000e-08 1.72300e-07 1.94300e-07 1.90600e-07 2.10400e-07 3.70200e-07									1.95	1.955	1.96	1.965	1.97	1.975
		1.40600e-06 9.00000e-07 2.66400e-07 3.40000e-07 4.66900e-07 5.67000e-07									1.98	1.985	1.99	1.995	2
		2.31800e-07 5.34060e-06 3.44200e-07 1.91200e-07 6.00400e-07
		-1.00000e+20 -1.00000e+20 -1.00000e+20 -1.00000e+20 -1.00000e+20 -1.00000e+20
		-1.00000e+20 -1.00000e+20 -1.00000e+20 5.94700e-07 9.91400e-07 4.44800e-07
		2.91100e-07 3.28300e-07 4.90100e-07 5.34200e-07 4.85000e-08 2.28030e-06
		2.48380e-05 0.000115685 7.93500e-07 0.000117412 2.55834e-05 2.38110e-06
		3.05000e-08 1.77200e-07 1.99300e-07 1.99600e-07 2.22700e-07 3.76600e-07
		1.29210e-06 8.69700e-07 2.76900e-07 3.66500e-07 4.94600e-07 6.10400e-07
		2.43000e-07 4.88760e-06 3.70800e-07 1.99700e-07 6.41800e-07
		-1.00000e+20 -1.00000e+20 -1.00000e+20 -1.00000e+20 -1.00000e+20 -1.00000e+20
		-1.00000e+20 -1.00000e+20 -1.00000e+20 5.85400e-07 9.53400e-07 4.67400e-07
		2.95600e-07 3.36300e-07 5.03900e-07 5.69700e-07 5.42000e-08 2.40020e-06
		6.04321e-05 5.35395e-05 1.51300e-07 5.42103e-05 6.24273e-05 2.50650e-06
		3.46000e-08 1.95000e-07 2.07300e-07 2.05600e-07 2.28500e-07 3.94400e-07
		1.23430e-06 8.54800e-07 2.90500e-07 3.89800e-07 5.18600e-07 6.44200e-07
		2.66600e-07 4.34420e-06 4.00300e-07 2.22600e-07 6.69700e-07
		-1.00000e+20 -1.00000e+20 -1.00000e+20 -1.00000e+20 -1.00000e+20 -1.00000e+20
		-1.00000e+20 -1.00000e+20 -1.00000e+20 5.73800e-07 9.20000e-07 4.85300e-07
		3.14400e-07 3.45100e-07 5.23900e-07 5.92300e-07 5.95000e-08 2.68340e-06
		5.74500e-07 2.84248e-05 2.63100e-07 2.86648e-05 4.52400e-07 2.80370e-06
		3.90000e-08 2.05200e-07 2.15300e-07 2.13000e-07 2.45000e-07 4.13400e-07
		1.18270e-06 8.34800e-07 3.17500e-07 4.10000e-07 5.64600e-07 6.76600e-07
		2.81200e-07 4.05600e-06 4.29400e-07 2.30600e-07 7.19600e-07
		-1.00000e+20 -1.00000e+20 -1.00000e+20 -1.00000e+20 -1.00000e+20 -1.00000e+20
		-1.00000e+20 -1.00000e+20 -1.00000e+20 5.83500e-07 8.89100e-07 4.99500e-07
		3.17800e-07 3.58700e-07 5.31300e-07 6.19300e-07 6.11000e-08 2.79890e-06
		7.33970e-06 2.80474e-05 1.37200e-07 2.82786e-05 7.45120e-06 2.92480e-06
		4.05000e-08 2.14800e-07 2.18200e-07 2.22800e-07 2.46400e-07 4.23400e-07
		1.13480e-06 8.48800e-07 3.24400e-07 4.19600e-07 5.75200e-07 7.13800e-07
		2.95900e-07 3.92660e-06 4.57600e-07 2.41700e-07 7.59900e-07
		-1.00000e+20 -1.00000e+20 -1.00000e+20 -1.00000e+20 -1.00000e+20 -1.00000e+20
		-1.00000e+20 -1.00000e+20 -1.00000e+20 5.90800e-07 8.81200e-07 5.06000e-07
		3.36900e-07 3.68900e-07 5.47700e-07 6.36400e-07 7.33000e-08 2.88800e-06
		8.09440e-06 9.43200e-07 1.35300e-07 7.10000e-07 8.22280e-06 3.01610e-06
		5.12000e-08 2.25100e-07 2.29500e-07 2.31200e-07 2.63300e-07 4.29300e-07
		1.12070e-06 8.58400e-07 3.47500e-07 4.49300e-07 6.15400e-07 7.46800e-07
		3.12100e-07 3.74330e-06 4.88400e-07 2.67400e-07 8.09800e-07
		-1.00000e+20 -1.00000e+20 -1.00000e+20 -1.00000e+20 -1.00000e+20 -1.00000e+20
		-1.00000e+20 -1.00000e+20 -1.00000e+20 5.95900e-07 8.77300e-07 5.32200e-07
		3.49900e-07 3.76100e-07 5.64700e-07 6.61700e-07 7.67000e-08 3.08510e-06
		3.37920e-06 3.03700e-07 1.35900e-07 5.84000e-08 3.33560e-06 3.22330e-06
		5.33000e-08 2.36000e-07 2.36600e-07 2.38700e-07 2.73300e-07 4.52400e-07
		1.10960e-06 8.65100e-07 3.47500e-07 4.66400e-07 6.32400e-07 7.76100e-07
		3.39100e-07 3.65970e-06 5.23900e-07 2.74800e-07 8.61200e-07
		-1.00000e+20 -1.00000e+20 -1.00000e+20 -1.00000e+20 -1.00000e+20 -1.00000e+20
		-1.00000e+20 -1.00000e+20 -1.00000e+20 5.97400e-07 8.76200e-07 5.53800e-07
		3.69300e-07 3.83900e-07 5.76900e-07 6.86300e-07 7.97000e-08 3.16410e-06
		1.99210e-06 3.77300e-07 1.36900e-07 1.29400e-07 1.89340e-06 3.30540e-06
		5.49000e-08 2.43600e-07 2.41700e-07 2.42900e-07 2.90400e-07 4.69200e-07
		1.10360e-06 8.65700e-07 3.66600e-07 4.85600e-07 6.55800e-07 8.20500e-07
		3.48300e-07 3.44550e-06 5.57300e-07 2.89300e-07 9.03200e-07
		-1.00000e+20 -1.00000e+20 -1.00000e+20 -1.00000e+20 -1.00000e+20 -1.00000e+20
		-1.00000e+20 -1.00000e+20 -1.00000e+20 6.00800e-07 8.73500e-07 5.68400e-07
		3.72000e-07 4.07600e-07 5.99800e-07 7.11500e-07 8.92000e-08 3.44830e-06
		1.32880e-06 7.00800e-07 1.34700e-07 4.54500e-07 1.19870e-06 3.60240e-06
		6.36000e-08 2.52800e-07 2.54500e-07 2.65300e-07 2.90900e-07 4.79300e-07
		1.10020e-06 8.68500e-07 3.97600e-07 5.10800e-07 7.00100e-07 8.81400e-07
		3.73300e-07 3.38940e-06 5.94200e-07 3.01800e-07 9.51600e-07
		-1.00000e+20 -1.00000e+20 -1.00000e+20 -1.00000e+20 -1.00000e+20 -1.00000e+20
		-1.00000e+20 -1.00000e+20 -1.00000e+20 6.18200e-07 8.75000e-07 5.92900e-07
		3.95200e-07 4.03000e-07 5.97500e-07 7.32100e-07 9.24000e-08 3.42020e-06
		1.22750e-06 2.82200e-07 1.37300e-07 2.94000e-08 1.08920e-06 3.57160e-06
		6.57000e-08 2.71700e-07 2.55100e-07 2.63500e-07 3.14400e-07 5.01600e-07
		1.09510e-06 8.92900e-07 4.01000e-07 5.23500e-07 7.27900e-07 9.10500e-07
		3.78000e-07 3.37740e-06 6.33300e-07 3.13900e-07 1.01690e-06
		-1.00000e+20 -1.00000e+20 -1.00000e+20 -1.00000e+20 -1.00000e+20 -1.00000e+20
		-1.00000e+20 -1.00000e+20 -1.00000e+20 6.35600e-07 8.65800e-07 5.94700e-07
		4.06400e-07 4.24700e-07 6.24800e-07 7.67900e-07 9.93000e-08 3.60150e-06
		8.71000e-07 2.91700e-07 1.37700e-07 3.34000e-08 7.11200e-07 3.76190e-06
		7.25000e-08 2.83000e-07 2.65900e-07 2.80000e-07 3.28400e-07 5.02100e-07
		1.08190e-06 9.17900e-07 4.33100e-07 5.59500e-07 7.57600e-07 9.70000e-07
		4.11900e-07 3.33690e-06 6.72100e-07 3.44100e-07 1.06080e-06
		-1.00000e+20 -1.00000e+20 -1.00000e+20 -1.00000e+20 -1.00000e+20 -1.00000e+20
		-1.00000e+20 -1.00000e+20 -1.00000e+20 7.86566e-07 1.96087e-06 6.73160e-07
		4.70304e-07 5.03019e-07 6.99552e-07 8.81505e-07 1.93853e-07 3.30587e-06
		5.29148e-06 9.20152e-06 4.91555e-06 9.07635e-06 5.25752e-06 3.44039e-06
		1.64273e-07 3.74160e-07 3.25212e-07 3.48178e-07 3.89079e-07 5.77256e-07
		2.58617e-06 1.13918e-06 4.96733e-07 6.64598e-07 9.20818e-07 1.22314e-06
		5.82900e-07 6.12577e-06 1.20587e-06 5.07424e-07 1.73611e-06
		-1.00000e+20 -1.00000e+20 -1.00000e+20 -1.00000e+20 -1.00000e+20 -1.00000e+20
		-1.00000e+20 -1.00000e+20 -1.00000e+20 8.04714e-07 1.88468e-06 6.99785e-07
		4.91365e-07 5.23571e-07 7.26011e-07 9.21140e-07 2.10934e-07 3.42358e-06
		5.05767e-06 8.84313e-06 5.59445e-06 8.70596e-06 5.00550e-06 3.56213e-06
		1.80284e-07 3.96046e-07 3.40285e-07 3.65138e-07 4.08110e-07 6.00701e-07
		2.47421e-06 1.16418e-06 5.20211e-07 6.96876e-07 9.66979e-07 1.29043e-06
		6.20079e-07 5.99022e-06 1.30675e-06 5.44008e-07 1.87047e-06
		-1.00000e+20 -1.00000e+20 -1.00000e+20 -1.00000e+20 -1.00000e+20 -1.00000e+20
		-1.00000e+20 -1.00000e+20 -1.00000e+20 8.24029e-07 1.81538e-06 7.27248e-07
		5.13303e-07 5.45114e-07 7.53462e-07 9.62603e-07 2.29919e-07 3.54734e-06
		4.83684e-06 8.56562e-06 7.18657e-06 8.41771e-06 4.76653e-06 3.69013e-06
		1.98223e-07 4.19488e-07 3.56187e-07 3.83059e-07 4.28058e-07 6.24960e-07
		2.37163e-06 1.19085e-06 5.44682e-07 7.30566e-07 1.01539e-06 1.36159e-06
		6.59974e-07 5.87456e-06 1.41880e-06 5.84506e-07 2.02039e-06
		-1.00000e+20 -1.00000e+20 -1.00000e+20 -1.00000e+20 -1.00000e+20 -1.00000e+20
		-1.00000e+20 -1.00000e+20 -1.00000e+20 8.44179e-07 1.75274e-06 7.55165e-07
		5.35789e-07 5.67278e-07 7.81470e-07 1.00519e-06 2.50194e-07 3.67243e-06
		4.62467e-06 8.31849e-06 9.09425e-06 8.16030e-06 4.53632e-06 3.81945e-06
		2.17469e-07 4.43975e-07 3.72611e-07 4.01611e-07 4.48609e-07 6.49684e-07
		2.27821e-06 1.21873e-06 5.69767e-07 7.65168e-07 1.06527e-06 1.43535e-06
		7.01720e-07 5.77665e-06 1.53826e-06 6.27418e-07 2.18015e-06
		-1.00000e+20 -1.00000e+20 -1.00000e+20 -1.00000e+20 -1.00000e+20 -1.00000e+20
		-1.00000e+20 -1.00000e+20 -1.00000e+20 8.65450e-07 1.69711e-06 7.83794e-07
		5.59048e-07 5.90335e-07 8.10351e-07 1.04942e-06 2.72294e-07 3.80286e-06
		4.42962e-06 8.15619e-06 1.19903e-05 7.98905e-06 4.32350e-06 3.95429e-06
		2.38571e-07 4.69906e-07 3.89786e-07 4.21038e-07 4.69978e-07 6.75111e-07
		2.19436e-06 1.24821e-06 5.95716e-07 8.01016e-07 1.11716e-06 1.51262e-06
		7.45972e-07 5.69931e-06 1.66827e-06 6.73954e-07 2.35452e-06
		-1.00000e+20 -1.00000e+20 -1.00000e+20 -1.00000e+20 -1.00000e+20 -1.00000e+20
		-1.00000e+20 -1.00000e+20 -1.00000e+20 8.87910e-07 1.64850e-06 8.13182e-07
		5.83139e-07 6.14349e-07 8.40178e-07 1.09540e-06 2.96363e-07 3.93998e-06
		4.25602e-06 8.11016e-06 1.63895e-05 7.93590e-06 4.13256e-06 4.09609e-06
		2.61677e-07 4.97382e-07 4.07765e-07 4.41399e-07 4.92229e-07 7.01287e-07
		2.12010e-06 1.27940e-06 6.22575e-07 8.38187e-07 1.17117e-06 1.59360e-06
		7.92903e-07 5.64351e-06 1.80978e-06 7.24521e-07 2.54504e-06
		-1.00000e+20 -1.00000e+20 -1.00000e+20 -1.00000e+20 -1.00000e+20 -1.00000e+20
		-1.00000e+20 -1.00000e+20 -1.00000e+20 9.11629e-07 1.60688e-06 8.43381e-07
		6.08106e-07 6.39382e-07 8.71028e-07 1.14330e-06 3.22606e-07 4.08539e-06
		4.10863e-06 8.22030e-06 2.31226e-05 8.04143e-06 3.96840e-06 4.24652e-06
		2.87003e-07 5.26546e-07 4.26611e-07 4.62747e-07 5.15405e-07 7.28265e-07
		2.05536e-06 1.31240e-06 6.50393e-07 8.76747e-07 1.22742e-06 1.67853e-06
		8.42704e-07 5.61004e-06 1.96392e-06 7.79569e-07 2.75351e-06
		-1.00000e+20 -1.00000e+20 -1.00000e+20 -1.00000e+20 -1.00000e+20 -1.00000e+20
		-1.00000e+20 -1.00000e+20 -1.00000e+20 9.36671e-07 1.57210e-06 8.74449e-07
		6.34002e-07 6.65501e-07 9.02986e-07 1.19324e-06 3.51242e-07 4.24103e-06
		3.99249e-06 8.53989e-06 3.35612e-05 8.35980e-06 3.83623e-06 4.40761e-06
		3.14780e-07 5.57512e-07 4.46390e-07 4.85153e-07 5.39561e-07 7.56099e-07
		1.99995e-06 1.34731e-06 6.79219e-07 9.16773e-07 1.28604e-06 1.76764e-06
		8.95586e-07 5.59957e-06 2.13189e-06 8.39622e-07 2.98191e-06
		-1.00000e+20 -1.00000e+20 -1.00000e+20 -1.00000e+20 -1.00000e+20 -1.00000e+20
		-1.00000e+20 -1.00000e+20 -1.00000e+20 9.63084e-07 1.54401e-06 9.06439e-07
		6.60886e-07 6.92768e-07 9.36137e-07 1.24539e-06 3.82472e-07 4.40890e-06
		3.91280e-06 9.14261e-06 5.00226e-05 8.96594e-06 3.74141e-06 4.58149e-06
		3.45215e-07 5.90429e-07 4.67177e-07 5.08670e-07 5.64758e-07 7.84839e-07
		1.95361e-06 1.38418e-06 7.09106e-07 9.58342e-07 1.34715e-06 1.86119e-06
		9.51765e-07 5.61270e-06 2.31503e-06 9.05259e-07 3.23252e-06
		-1.00000e+20 -1.00000e+20 -1.00000e+20 -1.00000e+20 -1.00000e+20 -1.00000e+20
		-1.00000e+20 -1.00000e+20 -1.00000e+20 9.91222e-07 1.52268e-06 9.39685e-07
		6.89084e-07 7.21585e-07 9.70924e-07 1.30057e-06 4.17376e-07 4.59821e-06
		3.89563e-06 1.05770e-05 9.47008e-05 1.04177e-05 3.71080e-06 4.77781e-06
		3.79435e-07 6.25992e-07 4.89304e-07 5.33678e-07 5.91318e-07 8.14803e-07
		1.91640e-06 1.42352e-06 7.40388e-07 1.00194e-06 1.41154e-06 1.96056e-06
		1.01232e-06 5.65294e-06 2.51967e-06 9.79430e-07 3.51615e-06
		-1.00000e+20 -1.00000e+20 -1.00000e+20 -1.00000e+20 -1.00000e+20 -1.00000e+20
		-1.00000e+20 -1.00000e+20 -1.00000e+20 1.02057e-06 1.50730e-06 9.73697e-07
		7.18137e-07 7.51413e-07 1.00675e-06 1.35770e-06 4.54686e-07 4.79891e-06
		3.91310e-06 1.22925e-05 0.000153979 1.21552e-05 3.71574e-06 4.98603e-06
		4.16127e-07 6.63337e-07 5.12333e-07 5.59683e-07 6.18794e-07 8.45537e-07
		1.88728e-06 1.46460e-06 7.72583e-07 1.04686e-06 1.47812e-06 2.06389e-06
		1.07588e-06 5.71499e-06 2.73833e-06 1.05863e-06 3.82008e-06
		-1.00000e+20 -1.00000e+20 -1.00000e+20 -1.00000e+20 -1.00000e+20 -1.00000e+20
		-1.00000e+20 -1.00000e+20 -1.00000e+20 1.05143e-06 1.49789e-06 1.00880e-06
		7.48362e-07 7.82626e-07 1.04403e-06 1.41758e-06 4.95447e-07 5.02005e-06
		3.98884e-06 1.48435e-05 0.000261436 1.47422e-05 3.78056e-06 5.21568e-06
		4.56382e-07 7.03149e-07 5.36597e-07 5.87036e-07 6.47502e-07 8.77342e-07
		1.86622e-06 1.50786e-06 8.05998e-07 1.09357e-06 1.54762e-06 2.17248e-06
		1.14347e-06 5.80208e-06 2.97707e-06 1.14570e-06 4.15469e-06
		-1.00000e+20 -1.00000e+20 -1.00000e+20 -1.00000e+20 -1.00000e+20 -1.00000e+20
		-1.00000e+20 -1.00000e+20 -1.00000e+20 1.08387e-06 1.49416e-06 1.04505e-06
		7.79825e-07 8.15298e-07 1.08287e-06 1.48041e-06 5.40001e-07 5.26462e-06
		4.13253e-06 1.85813e-05 0.000468473 1.85361e-05 3.91527e-06 5.46989e-06
		5.00559e-07 7.45612e-07 5.62175e-07 6.15810e-07 6.77512e-07 9.10278e-07
		1.85280e-06 1.55336e-06 8.40699e-07 1.14215e-06 1.62021e-06 2.28666e-06
		1.21540e-06 5.91460e-06 3.23780e-06 1.24158e-06 4.52348e-06
		-1.00000e+20 -1.00000e+20 -1.00000e+20 -1.00000e+20 -1.00000e+20 -1.00000e+20
		-1.00000e+20 -1.00000e+20 -1.00000e+20 1.11792e-06 1.49586e-06 1.08251e-06
		8.12594e-07 8.49517e-07 1.12337e-06 1.54636e-06 5.88735e-07 5.53650e-06
		4.35545e-06 2.40417e-05 0.000899696 2.40818e-05 4.13152e-06 5.75275e-06
		5.49069e-07 7.90892e-07 5.89158e-07 6.46098e-07 7.08894e-07 9.44402e-07
		1.84664e-06 1.60117e-06 8.76747e-07 1.19271e-06 1.69602e-06 2.40674e-06
		1.29194e-06 6.05308e-06 3.52269e-06 1.34734e-06 4.93039e-06
		-1.00000e+20 -1.00000e+20 -1.00000e+20 -1.00000e+20 -1.00000e+20 -1.00000e+20
		-1.00000e+20 -1.00000e+20 -1.00000e+20 1.15362e-06 1.50268e-06 1.12123e-06
		8.46729e-07 8.85363e-07 1.16563e-06 1.61566e-06 6.42014e-07 5.83970e-06
		4.67158e-06 3.20724e-05 0.00189841 3.22415e-05 4.44378e-06 6.06848e-06
		6.02297e-07 8.39208e-07 6.17640e-07 6.77982e-07 7.41715e-07 9.79776e-07
		1.84732e-06 1.65133e-06 9.14206e-07 1.24533e-06 1.77524e-06 2.53306e-06
		1.37343e-06 6.21807e-06 3.83392e-06 1.46421e-06 5.37970e-06
		-1.00000e+20 -1.00000e+20 -1.00000e+20 -1.00000e+20 -1.00000e+20 -1.00000e+20
		-1.00000e+20 -1.00000e+20 -1.00000e+20 1.19101e-06 1.51436e-06 1.16128e-06
		8.82305e-07 9.22936e-07 1.20975e-06 1.68859e-06 7.00325e-07 6.17877e-06
		5.09698e-06 4.40318e-05 0.00453215 4.43968e-05 4.86863e-06 6.42187e-06
		6.60758e-07 8.90831e-07 6.47722e-07 7.11567e-07 7.76053e-07 1.01646e-06
		1.85448e-06 1.70392e-06 9.53140e-07 1.30010e-06 1.85802e-06 2.66597e-06
		1.46022e-06 6.41020e-06 4.17418e-06 1.59360e-06 5.87653e-06
		-1.00000e+20 -1.00000e+20 -1.00000e+20 -1.00000e+20 -1.00000e+20 -1.00000e+20
		-1.00000e+20 -1.00000e+20 -1.00000e+20 1.23054e-06 1.53105e-06 1.20311e-06
		9.19781e-07 9.62760e-07 1.25640e-06 1.76645e-06 7.65837e-07 6.57484e-06
		5.74026e-06 7.18990e-05 0.0299482 7.27319e-05 5.51838e-06 6.83519e-06
		7.26735e-07 9.46956e-07 6.79944e-07 7.47362e-07 8.12380e-07 1.05488e-06
		1.86819e-06 1.75953e-06 9.93997e-07 1.35769e-06 1.94548e-06 2.80750e-06
		1.55408e-06 6.63531e-06 4.55571e-06 1.74273e-06 6.44558e-06
		-1.00000e+20 -1.00000e+20 -1.00000e+20 -1.00000e+20 -1.00000e+20 -1.00000e+20
		-1.00000e+20 -1.00000e+20 -1.00000e+20 1.27147e-06 1.55172e-06 1.24604e-06
		9.58498e-07 1.00409e-06 1.30464e-06 1.84750e-06 8.35894e-07 7.00368e-06
		6.47486e-06 0.000106378 0.0763725 0.000107792 6.26224e-06 7.28291e-06
		7.97446e-07 1.00608e-06 7.13577e-07 7.84657e-07 8.50032e-07 1.09440e-06
		1.88721e-06 1.81714e-06 1.03609e-06 1.41713e-06 2.03604e-06 2.95485e-06
		1.65271e-06 6.88450e-06 4.96377e-06 1.90291e-06 7.05726e-06
		-1.00000e+20 -1.00000e+20 -1.00000e+20 -1.00000e+20 -1.00000e+20 -1.00000e+20
		-1.00000e+20 -1.00000e+20 -1.00000e+20 1.31423e-06 1.57654e-06 1.29049e-06
		9.98900e-07 1.04745e-06 1.35511e-06 1.93296e-06 9.12610e-07 7.48569e-06
		7.40297e-06 0.000162526 0.125939 0.000164891 7.20585e-06 7.78653e-06
		8.75117e-07 1.06930e-06 7.49155e-07 8.23977e-07 8.89465e-07 1.13543e-06
		1.91164e-06 1.87735e-06 1.07987e-06 1.47906e-06 2.13074e-06 3.10999e-06
		1.75781e-06 7.16337e-06 5.41011e-06 2.08115e-06 7.73535e-06
		-1.00000e+20 -1.00000e+20 -1.00000e+20 -1.00000e+20 -1.00000e+20 -1.00000e+20
		-1.00000e+20 -1.00000e+20 -1.00000e+20 1.35886e-06 1.60530e-06 1.33652e-06
		1.04107e-06 1.09293e-06 1.40794e-06 2.02320e-06 9.96669e-07 8.02720e-06
		8.56482e-06 0.000258546 0.174034 0.000262545 8.39084e-06 8.35272e-06
		9.60475e-07 1.13699e-06 7.86810e-07 8.65415e-07 9.30766e-07 1.17802e-06
		1.94120e-06 1.94022e-06 1.12540e-06 1.54356e-06 2.22977e-06 3.27332e-06
		1.86983e-06 7.47305e-06 5.89841e-06 2.27975e-06 8.48771e-06
		-1.00000e+20 -1.00000e+20 -1.00000e+20 -1.00000e+20 -1.00000e+20 -1.00000e+20
		-1.00000e+20 -1.00000e+20 -1.00000e+20 1.40539e-06 1.63781e-06 1.38422e-06
		1.08508e-06 1.14065e-06 1.46326e-06 2.11852e-06 1.08874e-06 8.63699e-06
		1.00107e-05 0.000430399 0.228657 0.000437329 9.86930e-06 8.99073e-06
		1.05423e-06 1.20945e-06 8.26652e-07 9.09103e-07 9.74028e-07 1.22226e-06
		1.97562e-06 2.00577e-06 1.17274e-06 1.61077e-06 2.33336e-06 3.44531e-06
		1.98927e-06 7.81477e-06 6.43274e-06 2.50140e-06 9.32328e-06
		-1.00000e+20 -1.00000e+20 -1.00000e+20 -1.00000e+20 -1.00000e+20 -1.00000e+20
		-1.00000e+20 -1.00000e+20 -1.00000e+20 1.45390e-06 1.67392e-06 1.43364e-06
		1.13104e-06 1.19072e-06 1.52121e-06 2.21930e-06 1.18970e-06 9.32326e-06
		1.18074e-05 0.000762721 0.294646 0.000775330 1.17102e-05 9.70920e-06
		1.15731e-06 1.28709e-06 8.68831e-07 9.55148e-07 1.01935e-06 1.26822e-06
		2.01466e-06 2.07413e-06 1.22199e-06 1.68080e-06 2.44170e-06 3.62641e-06
		2.11663e-06 8.18992e-06 7.01743e-06 2.74901e-06 1.02520e-05
		-1.00000e+20 -1.00000e+20 -1.00000e+20 -1.00000e+20 -1.00000e+20 -1.00000e+20
		-1.00000e+20 -1.00000e+20 -1.00000e+20 1.50442e-06 1.71348e-06 1.48485e-06
		1.17903e-06 1.24329e-06 1.58194e-06 2.32588e-06 1.30043e-06 1.00962e-05
		1.40349e-05 0.00146260 0.375414 0.00148718 1.39965e-05 1.05189e-05
		1.27068e-06 1.37025e-06 9.13508e-07 1.00371e-06 1.06684e-06 1.31596e-06
		2.05809e-06 2.14532e-06 1.27323e-06 1.75377e-06 2.55506e-06 3.81714e-06
		2.25243e-06 8.60013e-06 7.65751e-06 3.02608e-06 1.12850e-05
		-1.00000e+20 -1.00000e+20 -1.00000e+20 -1.00000e+20 -1.00000e+20 -1.00000e+20
		-1.00000e+20 -1.00000e+20 -1.00000e+20 1.55753e-06 1.75690e-06 1.53844e-06
		1.22970e-06 1.29912e-06 1.64644e-06 2.44051e-06 1.42539e-06 1.10061e-05
		1.72707e-05 0.00582484 0.474473 0.00592408 1.73258e-05 1.14728e-05
		1.39904e-06 1.46110e-06 9.61552e-07 1.05558e-06 1.11717e-06 1.36606e-06
		2.10638e-06 2.22018e-06 1.32704e-06 1.83058e-06 2.67494e-06 4.02048e-06
		2.39959e-06 9.05595e-06 8.37730e-06 3.35163e-06 1.24819e-05
		-1.00000e+20 -1.00000e+20 -1.00000e+20 -1.00000e+20 -1.00000e+20 -1.00000e+20
		-1.00000e+20 -1.00000e+20 -1.00000e+20 1.61229e-06 1.80307e-06 1.59352e-06
		1.28213e-06 1.35711e-06 1.71333e-06 2.56024e-06 1.55912e-06 1.19935e-05
		2.08460e-05 0.0162120 0.594398 0.0164891 2.10059e-05 1.25081e-05
		1.53662e-06 1.55690e-06 1.01179e-06 1.10964e-06 1.16940e-06 1.41765e-06
		2.15816e-06 2.29736e-06 1.38251e-06 1.90990e-06 2.79912e-06 4.23227e-06
		2.55435e-06 9.54279e-06 9.14692e-06 3.70260e-06 1.37701e-05
		-1.00000e+20 -1.00000e+20 -1.00000e+20 -1.00000e+20 -1.00000e+20 -1.00000e+20
		-1.00000e+20 -1.00000e+20 -1.00000e+20 1.66926e-06 1.85240e-06 1.65063e-06
		1.33691e-06 1.41800e-06 1.78351e-06 2.68716e-06 1.70591e-06 1.31057e-05
		2.53097e-05 0.0458632 0.739278 0.0466478 2.56051e-05 1.36750e-05
		1.68799e-06 1.65968e-06 1.06505e-06 1.16667e-06 1.22413e-06 1.47128e-06
		2.21390e-06 2.37764e-06 1.44023e-06 1.99256e-06 2.92906e-06 4.45536e-06
		2.71946e-06 1.00707e-05 9.98968e-06 4.09698e-06 1.52066e-05
		-1.00000e+20 -1.00000e+20 -1.00000e+20 -1.00000e+20 -1.00000e+20 -1.00000e+20
		-1.00000e+20 -1.00000e+20 -1.00000e+20 1.72848e-06 1.90484e-06 1.70985e-06
		1.39415e-06 1.48195e-06 1.85719e-06 2.82176e-06 1.86708e-06 1.43598e-05
		3.08998e-05 0.0927521 0.913013 0.0943394 3.13696e-05 1.49912e-05
		1.85454e-06 1.76994e-06 1.12151e-06 1.22683e-06 1.28152e-06 1.52702e-06
		2.27350e-06 2.46111e-06 1.50027e-06 2.07872e-06 3.06504e-06 4.69039e-06
		2.89563e-06 1.06423e-05 1.09127e-05 4.54078e-06 1.68094e-05
		-1.00000e+20 -1.00000e+20 -1.00000e+20 -1.00000e+20 -1.00000e+20 -1.00000e+20
		-1.00000e+20 -1.00000e+20 -1.00000e+20 1.79005e-06 1.96034e-06 1.77127e-06
		1.45400e-06 1.54913e-06 1.93459e-06 2.96469e-06 2.04403e-06 1.57739e-05
		3.79335e-05 0.136117 1.11981 0.138447 3.86278e-05 1.64760e-05
		2.03778e-06 1.88838e-06 1.18142e-06 1.29031e-06 1.34170e-06 1.58497e-06
		2.33688e-06 2.54788e-06 1.56273e-06 2.16851e-06 3.20733e-06 4.93800e-06
		3.08362e-06 1.12601e-05 1.19236e-05 5.04087e-06 1.85991e-05
		-1.00000e+20 -1.00000e+20 -1.00000e+20 -1.00000e+20 -1.00000e+20 -1.00000e+20
		-1.00000e+20 -1.00000e+20 -1.00000e+20 1.85401e-06 2.01888e-06 1.83497e-06
		1.51656e-06 1.61969e-06 2.01590e-06 3.11651e-06 2.23852e-06 1.73690e-05
		4.68244e-05 0.181229 1.36417 0.184331 4.78079e-05 1.81515e-05
		2.23959e-06 2.01558e-06 1.24498e-06 1.35727e-06 1.40480e-06 1.64521e-06
		2.40401e-06 2.63800e-06 1.62773e-06 2.26210e-06 3.35621e-06 5.19887e-06
		3.28428e-06 1.19272e-05 1.30309e-05 5.60490e-06 2.05987e-05
		-1.00000e+20 -1.00000e+20 -1.00000e+20 -1.00000e+20 -1.00000e+20 -1.00000e+20
		-1.00000e+20 -1.00000e+20 -1.00000e+20 1.92112e-06 2.08108e-06 1.90167e-06
		1.58271e-06 1.69470e-06 2.10247e-06 3.28054e-06 2.45898e-06 1.92631e-05
		6.08018e-05 0.235028 1.65084 0.239051 6.22527e-05 2.01420e-05
		2.46895e-06 2.15484e-06 1.31345e-06 1.42883e-06 1.47176e-06 1.70848e-06
		2.47558e-06 2.73256e-06 1.69600e-06 2.36060e-06 3.51363e-06 5.47710e-06
		3.50195e-06 1.26601e-05 1.42772e-05 6.27672e-06 2.29332e-05
		-1.00000e+20 -1.00000e+20 -1.00000e+20 -1.00000e+20 -1.00000e+20 -1.00000e+20
		-1.00000e+20 -1.00000e+20 -1.00000e+20 1.99022e-06 2.14573e-06 1.97028e-06
		1.65117e-06 1.77266e-06 2.19241e-06 3.45237e-06 2.69487e-06 2.13137e-05
		7.62446e-05 0.298288 1.98460 0.303394 7.82139e-05 2.22974e-05
		2.71466e-06 2.30192e-06 1.38514e-06 1.50346e-06 1.54124e-06 1.77368e-06
		2.55016e-06 2.82991e-06 1.76638e-06 2.46234e-06 3.67681e-06 5.76697e-06
		3.73093e-06 1.34368e-05 1.56102e-05 7.00273e-06 2.54500e-05
		-1.00000e+20 -1.00000e+20 -1.00000e+20 -1.00000e+20 -1.00000e+20 -1.00000e+20
		-1.00000e+20 -1.00000e+20 -1.00000e+20 2.06199e-06 2.21347e-06 2.04145e-06
		1.72278e-06 1.85457e-06 2.28704e-06 3.63523e-06 2.95448e-06 2.36315e-05
		9.63073e-05 0.375565 2.37049 0.381994 9.89570e-05 2.47345e-05
		2.98553e-06 2.46004e-06 1.46128e-06 1.58220e-06 1.61412e-06 1.84147e-06
		2.62847e-06 2.93100e-06 1.83962e-06 2.56838e-06 3.84755e-06 6.07242e-06
		3.97541e-06 1.42734e-05 1.70706e-05 7.82459e-06 2.82683e-05
		-1.00000e+20 -1.00000e+20 -1.00000e+20 -1.00000e+20 -1.00000e+20 -1.00000e+20
		-1.00000e+20 -1.00000e+20 -1.00000e+20 2.13646e-06 2.28264e-06 2.11529e-06
		1.79768e-06 1.94064e-06 2.38661e-06 3.82995e-06 3.24003e-06 2.62539e-05
		0.000122649 0.469411 2.81347 0.477446 0.000126200 2.74925e-05
		3.28397e-06 2.63008e-06 1.54215e-06 1.66529e-06 1.69059e-06 1.91198e-06
		2.70821e-06 3.03588e-06 1.91580e-06 2.67891e-06 4.02624e-06 6.39422e-06
		4.23644e-06 1.51708e-05 1.86707e-05 8.75598e-06 3.14258e-05
		-1.00000e+20 -1.00000e+20 -1.00000e+20 -1.00000e+20 -1.00000e+20 -1.00000e+20
		-1.00000e+20 -1.00000e+20 -1.00000e+20 2.21381e-06 2.35541e-06 2.19192e-06
		1.87604e-06 2.03112e-06 2.49145e-06 4.03746e-06 3.55439e-06 2.92245e-05
		0.000157515 0.582619 3.31838 0.592592 0.000162265 3.06175e-05
		3.61303e-06 2.81305e-06 1.62809e-06 1.75300e-06 1.77081e-06 1.98533e-06
		2.79238e-06 3.14480e-06 1.99508e-06 2.79411e-06 4.21322e-06 6.73333e-06
		4.51523e-06 1.61373e-05 2.04240e-05 9.81228e-06 3.49651e-05
		-1.00000e+20 -1.00000e+20 -1.00000e+20 -1.00000e+20 -1.00000e+20 -1.00000e+20
		-1.00000e+20 -1.00000e+20 -1.00000e+20 2.29413e-06 2.43217e-06 2.27145e-06
		1.95800e-06 2.12624e-06 2.60189e-06 4.25871e-06 3.90074e-06 3.25905e-05
		0.000204430 0.718236 3.88987 0.730531 0.000210805 3.41594e-05
		3.97615e-06 3.00995e-06 1.71944e-06 1.84558e-06 1.85496e-06 2.06163e-06
		2.88149e-06 3.25788e-06 2.07754e-06 2.91416e-06 4.40887e-06 7.09066e-06
		4.81294e-06 1.71785e-05 2.23450e-05 1.10114e-05 3.89347e-05
		-1.00000e+20 -1.00000e+20 -1.00000e+20 -1.00000e+20 -1.00000e+20 -1.00000e+20
		-1.00000e+20 -1.00000e+20 -1.00000e+20 2.37756e-06 2.51274e-06 2.35398e-06
		2.04377e-06 2.22626e-06 2.71822e-06 4.49478e-06 4.28217e-06 3.64109e-05
		0.000268471 0.879557 4.53218 0.894614 0.000277073 3.81804e-05
		4.37661e-06 3.22194e-06 1.81653e-06 1.94332e-06 1.94327e-06 2.14101e-06
		2.97527e-06 3.37533e-06 2.16335e-06 3.03928e-06 4.61362e-06 7.46725e-06
		5.13098e-06 1.82989e-05 2.44503e-05 1.23738e-05 4.33886e-05
		-1.00000e+20 -1.00000e+20 -1.00000e+20 -1.00000e+20 -1.00000e+20 -1.00000e+20
		-1.00000e+20 -1.00000e+20 -1.00000e+20 2.46512e-06 2.59803e-06 2.44051e-06
		2.13456e-06 2.33280e-06 2.84260e-06 4.75153e-06 4.71729e-06 4.10242e-05
		0.000394472 1.07016 5.24911 1.08848 0.000407483 4.30374e-05
		4.83435e-06 3.45504e-06 1.92144e-06 2.04792e-06 2.03705e-06 2.22446e-06
		3.07480e-06 3.49857e-06 2.25349e-06 3.17101e-06 4.83021e-06 7.86917e-06
		5.47649e-06 1.95283e-05 2.68231e-05 1.40196e-05 4.86319e-05
		-1.00000e+20 -1.00000e+20 -1.00000e+20 -1.00000e+20 -1.00000e+20 -1.00000e+20
		-1.00000e+20 -1.00000e+20 -1.00000e+20 2.55515e-06 2.68565e-06 2.52949e-06
		2.22857e-06 2.44353e-06 2.97208e-06 5.02124e-06 5.18297e-06 4.60128e-05
		0.000540898 1.29368 6.04376 1.31582 0.000559037 4.82901e-05
		5.32463e-06 3.70151e-06 2.03143e-06 2.15698e-06 2.13438e-06 2.31046e-06
		3.17705e-06 3.62527e-06 2.34641e-06 3.30701e-06 5.05458e-06 8.28782e-06
		5.83996e-06 2.08260e-05 2.93591e-05 1.57994e-05 5.42862e-05
		-1.00000e+20 -1.00000e+20 -1.00000e+20 -1.00000e+20 -1.00000e+20 -1.00000e+20
		-1.00000e+20 -1.00000e+20 -1.00000e+20 2.64865e-06 2.77689e-06 2.62189e-06
		2.32697e-06 2.55996e-06 3.10870e-06 5.30942e-06 5.69671e-06 5.16951e-05
		0.000757487 1.55405 6.91851 1.58065 0.000783227 5.42743e-05
		5.86620e-06 3.96700e-06 2.14848e-06 2.27210e-06 2.23654e-06 2.39997e-06
		3.28365e-06 3.75682e-06 2.44308e-06 3.44875e-06 5.28936e-06 8.72904e-06
		6.22829e-06 2.22212e-05 3.21383e-05 1.78273e-05 6.06405e-05
		-1.00000e+20 -1.00000e+20 -1.00000e+20 -1.00000e+20 -1.00000e+20 -1.00000e+20
		-1.00000e+20 -1.00000e+20 -1.00000e+20 2.74576e-06 2.87178e-06 2.71781e-06
		2.42997e-06 2.68246e-06 3.25291e-06 5.61764e-06 6.26371e-06 5.81821e-05
		0.00108849 1.85528 7.87483 1.88704 0.00112587 6.11072e-05
		6.46464e-06 4.25319e-06 2.27306e-06 2.39366e-06 2.34375e-06 2.49312e-06
		3.39460e-06 3.89345e-06 2.54367e-06 3.59647e-06 5.53502e-06 9.19403e-06
		6.64323e-06 2.37205e-05 3.51836e-05 2.01386e-05 6.77844e-05
		-1.00000e+20 -1.00000e+20 -1.00000e+20 -1.00000e+20 -1.00000e+20 -1.00000e+20
		-1.00000e+20 -1.00000e+20 -1.00000e+20 2.84659e-06 2.97042e-06 2.81741e-06
		2.53783e-06 2.81133e-06 3.40520e-06 5.94737e-06 6.89002e-06 6.55988e-05
		0.00161130 2.20141 8.91313 2.23909 0.00166706 6.89206e-05
		7.12643e-06 4.56169e-06 2.40572e-06 2.52203e-06 2.45633e-06 2.59008e-06
		3.51003e-06 4.03528e-06 2.64831e-06 3.75038e-06 5.79209e-06 9.68411e-06
		7.08660e-06 2.53316e-05 3.85211e-05 2.27752e-05 7.58182e-05
		-1.00000e+20 -1.00000e+20 -1.00000e+20 -1.00000e+20 -1.00000e+20 -1.00000e+20
		-1.00000e+20 -1.00000e+20 -1.00000e+20 2.95132e-06 3.07296e-06 2.92084e-06
		2.65071e-06 2.94698e-06 3.56606e-06 6.30049e-06 7.58205e-06 7.40953e-05
		0.00247736 2.59643 10.0327 2.64088 0.00256362 7.78728e-05
		7.85847e-06 4.89453e-06 2.54696e-06 2.65766e-06 2.57445e-06 2.69103e-06
		3.63010e-06 4.18258e-06 2.75719e-06 3.91079e-06 6.06107e-06 1.02007e-05
		7.56045e-06 2.70625e-05 4.21781e-05 2.57843e-05 8.48554e-05
		-1.00000e+20 -1.00000e+20 -1.00000e+20 -1.00000e+20 -1.00000e+20 -1.00000e+20
		-1.00000e+20 -1.00000e+20 -1.00000e+20 3.06008e-06 3.17952e-06 3.02827e-06
		2.76893e-06 3.08970e-06 3.73604e-06 6.67874e-06 8.34708e-06 8.38438e-05
		0.00397985 3.04423 11.2315 3.09635 0.00411903 8.81456e-05
		8.66858e-06 5.25358e-06 2.69739e-06 2.80085e-06 2.69848e-06 2.79613e-06
		3.75497e-06 4.33552e-06 2.87046e-06 4.07794e-06 6.34247e-06 1.07451e-05
		8.06687e-06 2.89222e-05 4.61854e-05 2.92205e-05 9.50233e-05
		-1.00000e+20 -1.00000e+20 -1.00000e+20 -1.00000e+20 -1.00000e+20 -1.00000e+20
		-1.00000e+20 -1.00000e+20 -1.00000e+20 3.17419e-06 3.29142e-06 3.14098e-06
		2.89422e-06 3.24202e-06 3.91862e-06 7.09275e-06 9.22667e-06 9.60073e-05
		0.00948496 3.54850 12.5064 3.60925 0.00981815 0.000100966
		9.60138e-06 5.65005e-06 2.86054e-06 2.95432e-06 2.83033e-06 2.90671e-06
		3.88622e-06 4.49596e-06 2.98951e-06 4.25394e-06 6.64027e-06 1.13264e-05
		8.61793e-06 3.09601e-05 5.07051e-05 3.34119e-05 0.000107053
		-1.00000e+20 -1.00000e+20 -1.00000e+20 -1.00000e+20 -1.00000e+20 -1.00000e+20
		-1.00000e+20 -1.00000e+20 -1.00000e+20 3.29158e-06 3.40653e-06 3.25694e-06
		3.02398e-06 3.40039e-06 4.10902e-06 7.52851e-06 1.01679e-05 0.000109132
		0.0175099 4.11255 13.8526 4.18295 0.0181260 0.000114800
		1.06000e-05 6.06940e-06 3.03169e-06 3.11436e-06 2.96717e-06 3.02071e-06
		4.02129e-06 4.66099e-06 3.11220e-06 4.43557e-06 6.94862e-06 1.19318e-05
		9.19753e-06 3.31110e-05 5.55308e-05 3.79416e-05 0.000120019
		-1.00000e+20 -1.00000e+20 -1.00000e+20 -1.00000e+20 -1.00000e+20 -1.00000e+20
		-1.00000e+20 -1.00000e+20 -1.00000e+20 3.41351e-06 3.52613e-06 3.37740e-06
		3.15992e-06 3.56718e-06 4.31049e-06 7.99621e-06 1.12104e-05 0.000124312
		0.0322165 4.73933 15.2642 4.82046 0.0333509 0.000130803
		1.17073e-05 6.52237e-06 3.21414e-06 3.28348e-06 3.11090e-06 3.13943e-06
		4.16171e-06 4.83239e-06 3.23985e-06 4.62482e-06 7.27124e-06 1.25699e-05
		9.81716e-06 3.54218e-05 6.08179e-05 4.31202e-05 0.000134613
		-1.00000e+20 -1.00000e+20 -1.00000e+20 -1.00000e+20 -1.00000e+20 -1.00000e+20
		-1.00000e+20 -1.00000e+20 -1.00000e+20 3.54018e-06 3.65036e-06 3.50255e-06
		3.30230e-06 3.74287e-06 4.52382e-06 8.49852e-06 1.23653e-05 0.000141912
		0.0551182 5.43123 16.7337 5.52421 0.0570598 0.000149358
		1.29349e-05 7.01185e-06 3.40875e-06 3.46223e-06 3.26180e-06 3.26309e-06
		4.30767e-06 5.01041e-06 3.37266e-06 4.82202e-06 7.60879e-06 1.32426e-05
		1.04797e-05 3.79049e-05 6.66103e-05 4.90426e-05 0.000151041
		-1.00000e+20 -1.00000e+20 -1.00000e+20 -1.00000e+20 -1.00000e+20 -1.00000e+20
		-1.00000e+20 -1.00000e+20 -1.00000e+20 3.67175e-06 3.77944e-06 3.63258e-06
		3.45145e-06 3.92786e-06 4.74970e-06 9.03806e-06 1.36461e-05 0.000162377
		0.0835278 6.19002 18.2524 6.29598 0.0864708 0.000170935
		1.42974e-05 7.54071e-06 3.61627e-06 3.65106e-06 3.42027e-06 3.39189e-06
		4.45943e-06 5.19531e-06 3.51086e-06 5.02750e-06 7.96192e-06 1.39516e-05
		1.11880e-05 4.05724e-05 7.29545e-05 5.58145e-05 0.000169530
		-1.00000e+20 -1.00000e+20 -1.00000e+20 -1.00000e+20 -1.00000e+20 -1.00000e+20
		-1.00000e+20 -1.00000e+20 -1.00000e+20 3.80844e-06 3.91353e-06 3.76771e-06
		3.60773e-06 4.12281e-06 4.98900e-06 9.61795e-06 1.50674e-05 0.000186242
		0.115112 7.01670 19.8104 7.13682 0.119169 0.000196100
		1.58106e-05 8.11234e-06 3.83763e-06 3.85070e-06 3.58670e-06 3.52605e-06
		4.61717e-06 5.38736e-06 3.65466e-06 5.24158e-06 8.33138e-06 1.46989e-05
		1.19454e-05 4.34384e-05 7.99035e-05 6.35604e-05 0.000190337
		-1.00000e+20 -1.00000e+20 -1.00000e+20 -1.00000e+20 -1.00000e+20 -1.00000e+20
		-1.00000e+20 -1.00000e+20 -1.00000e+20 3.95042e-06 4.05285e-06 3.90812e-06
		3.77148e-06 4.32820e-06 5.24259e-06 1.02418e-05 1.66448e-05 0.000214154
		0.150540 7.91147 21.3965 8.04691 0.155845 0.000225534
		1.74913e-05 8.73064e-06 4.07380e-06 4.06171e-06 3.76152e-06 3.66583e-06
		4.78117e-06 5.58684e-06 3.80425e-06 5.46465e-06 8.71793e-06 1.54866e-05
		1.27554e-05 4.65176e-05 8.75126e-05 7.24169e-05 0.000213744
		-1.00000e+20 -1.00000e+20 -1.00000e+20 -1.00000e+20 -1.00000e+20 -1.00000e+20
		-1.00000e+20 -1.00000e+20 -1.00000e+20 4.09946e-06 4.19913e-06 4.05560e-06
		3.94519e-06 4.54779e-06 5.51621e-06 1.09290e-05 1.84764e-05 0.000250945
		0.193360 8.87358 22.9987 9.02549 0.200174 0.000264338
		1.94450e-05 9.41646e-06 4.33077e-06 4.28818e-06 3.94748e-06 3.81306e-06
		4.95349e-06 5.79621e-06 3.96152e-06 5.69955e-06 9.12697e-06 1.63279e-05
		1.36378e-05 4.98938e-05 9.60925e-05 8.32416e-05 0.000241370
		-1.00000e+20 -1.00000e+20 -1.00000e+20 -1.00000e+20 -1.00000e+20 -1.00000e+20
		-1.00000e+20 -1.00000e+20 -1.00000e+20 4.25282e-06 4.34959e-06 4.20738e-06
		4.12519e-06 4.77626e-06 5.80199e-06 1.16537e-05 2.04372e-05 0.000290610
		0.241343 9.90129 24.6039 10.0708 0.249849 0.000306172
		2.15370e-05 1.01423e-05 4.60049e-06 4.52439e-06 4.14056e-06 3.96491e-06
		5.13083e-06 6.01162e-06 4.12358e-06 5.94189e-06 9.55037e-06 1.72040e-05
		1.45657e-05 5.34555e-05 0.000105243 9.49287e-05 0.000271128
		-1.00000e+20 -1.00000e+20 -1.00000e+20 -1.00000e+20 -1.00000e+20 -1.00000e+20
		-1.00000e+20 -1.00000e+20 -1.00000e+20 4.41214e-06 4.50594e-06 4.36518e-06
		4.31387e-06 5.01717e-06 6.10525e-06 1.24343e-05 2.26198e-05 0.000337675
		0.298860 10.9918 26.1987 11.1800 0.309393 0.000355815
		2.38675e-05 1.09279e-05 4.88851e-06 4.77421e-06 4.34342e-06 4.12317e-06
		5.31522e-06 6.23538e-06 4.29224e-06 6.19439e-06 9.99339e-06 1.81273e-05
		1.55581e-05 5.72822e-05 0.000115259 0.000108286 0.000304559
		-1.00000e+20 -1.00000e+20 -1.00000e+20 -1.00000e+20 -1.00000e+20 -1.00000e+20
		-1.00000e+20 -1.00000e+20 -1.00000e+20 4.57768e-06 4.66840e-06 4.52920e-06
		4.51167e-06 5.27121e-06 6.42722e-06 1.32762e-05 2.50504e-05 0.000393739
		0.367555 12.1413 27.7689 12.3492 0.380509 0.000414952
		2.64641e-05 1.17790e-05 5.19619e-06 5.03844e-06 4.55657e-06 4.28809e-06
		5.50693e-06 6.46784e-06 4.46770e-06 6.45746e-06 1.04569e-05 1.91006e-05
		1.66196e-05 6.13938e-05 0.000126221 0.000123544 0.000342082
		-1.00000e+20 -1.00000e+20 -1.00000e+20 -1.00000e+20 -1.00000e+20 -1.00000e+20
		-1.00000e+20 -1.00000e+20 -1.00000e+20 4.74968e-06 4.83719e-06 4.69972e-06
		4.71903e-06 5.53909e-06 6.76921e-06 1.41839e-05 2.77585e-05 0.000460909
		0.449185 13.3449 29.3004 13.5733 0.465017 0.000485808
		2.93590e-05 1.27009e-05 5.52495e-06 5.31789e-06 4.78052e-06 4.45995e-06
		5.70625e-06 6.70935e-06 4.65024e-06 6.73155e-06 1.09417e-05 2.01265e-05
		1.77550e-05 6.58117e-05 0.000138216 0.000140962 0.000384177
		-1.00000e+20 -1.00000e+20 -1.00000e+20 -1.00000e+20 -1.00000e+20 -1.00000e+20
		-1.00000e+20 -1.00000e+20 -1.00000e+20 4.92840e-06 5.01256e-06 4.87708e-06
		4.93648e-06 5.82176e-06 7.13245e-06 1.51635e-05 3.07802e-05 0.000541713
		0.545646 14.5963 30.7789 14.8462 0.564879 0.000571050
		3.25908e-05 1.36999e-05 5.87617e-06 5.61362e-06 5.01590e-06 4.63917e-06
		5.91346e-06 6.96028e-06 4.84018e-06 7.01711e-06 1.14490e-05 2.12077e-05
		1.89697e-05 7.05581e-05 0.000151337 0.000160834 0.000431357
		-1.00000e+20 -1.00000e+20 -1.00000e+20 -1.00000e+20 -1.00000e+20 -1.00000e+20
		-1.00000e+20 -1.00000e+20 -1.00000e+20 5.11603e-06 5.19671e-06 5.06345e-06
		5.16732e-06 6.12426e-06 7.52552e-06 1.62484e-05 3.43281e-05 0.000657627
		0.659106 15.8887 32.1904 16.1607 0.682338 0.000693338
		3.63885e-05 1.48123e-05 6.25897e-06 5.93120e-06 5.26643e-06 4.82805e-06
		6.13121e-06 7.22369e-06 5.03991e-06 7.31778e-06 1.19858e-05 2.23626e-05
		2.02935e-05 7.57633e-05 0.000166096 0.000184898 0.000486366
		-1.00000e+20 -1.00000e+20 -1.00000e+20 -1.00000e+20 -1.00000e+20 -1.00000e+20
		-1.00000e+20 -1.00000e+20 -1.00000e+20 5.30912e-06 5.38620e-06 5.25538e-06
		5.40667e-06 6.43930e-06 7.93684e-06 1.73943e-05 3.81271e-05 0.000783007
		0.791413 17.2139 33.5216 17.5086 0.819308 0.000825615
		4.04560e-05 1.59904e-05 6.66125e-06 6.26267e-06 5.52667e-06 5.02296e-06
		6.35539e-06 7.49474e-06 5.24573e-06 7.62795e-06 1.25414e-05 2.35650e-05
		2.16859e-05 8.12536e-05 0.000181829 0.000210886 0.000545656
		-1.00000e+20 -1.00000e+20 -1.00000e+20 -1.00000e+20 -1.00000e+20 -1.00000e+20
		-1.00000e+20 -1.00000e+20 -1.00000e+20 5.50979e-06 5.58311e-06 5.45500e-06
		5.65777e-06 6.77189e-06 8.37437e-06 1.86328e-05 4.23774e-05 0.000937938
		0.945005 18.5629 34.7597 18.8806 0.978314 0.000989074
		4.50088e-05 1.72686e-05 7.09144e-06 6.61356e-06 5.80027e-06 5.22619e-06
		6.58849e-06 7.77640e-06 5.45989e-06 7.95109e-06 1.31226e-05 2.48323e-05
		2.31757e-05 8.71528e-05 0.000199026 0.000240445 0.000611872
		-1.00000e+20 -1.00000e+20 -1.00000e+20 -1.00000e+20 -1.00000e+20 -1.00000e+20
		-1.00000e+20 -1.00000e+20 -1.00000e+20 5.71832e-06 5.78779e-06 5.66263e-06
		5.92115e-06 7.12297e-06 8.83995e-06 1.99728e-05 4.71392e-05 0.00113129
		1.12223 19.9259 35.8929 20.2670 1.16179 0.00119307
		5.01117e-05 1.86564e-05 7.55162e-06 6.98497e-06 6.08787e-06 5.43810e-06
		6.83094e-06 8.06905e-06 5.68275e-06 8.28778e-06 1.37307e-05 2.61679e-05
		2.47695e-05 9.34915e-05 0.000217815 0.000274029 0.000685716
		-1.00000e+20 -1.00000e+20 -1.00000e+20 -1.00000e+20 -1.00000e+20 -1.00000e+20
		-1.00000e+20 -1.00000e+20 -1.00000e+20 5.93503e-06 6.00049e-06 5.87867e-06
		6.19745e-06 7.49375e-06 9.33566e-06 2.14230e-05 5.24776e-05 0.00137492
		1.32552 21.2925 36.9106 21.6571 1.37225 0.00145012
		5.58350e-05 2.01634e-05 8.04410e-06 7.37824e-06 6.39020e-06 5.65913e-06
		7.08306e-06 8.37315e-06 5.91462e-06 8.63855e-06 1.43669e-05 2.75755e-05
		2.64749e-05 0.000100302 0.000238338 0.000312141 0.000767949
		-1.00000e+20 -1.00000e+20 -1.00000e+20 -1.00000e+20 -1.00000e+20 -1.00000e+20
		-1.00000e+20 -1.00000e+20 -1.00000e+20 6.16021e-06 6.22156e-06 6.10344e-06
		6.48738e-06 7.88539e-06 9.86365e-06 2.29933e-05 5.84693e-05 0.00168524
		1.55731 22.6518 37.8033 23.0396 1.61221 0.00177755
		6.22612e-05 2.18006e-05 8.57122e-06 7.79474e-06 6.70811e-06 5.88967e-06
		7.34525e-06 8.68912e-06 6.15590e-06 9.00401e-06 1.50325e-05 2.90591e-05
		2.82995e-05 0.000107619 0.000260747 0.000355321 0.000859383
		-1.00000e+20 -1.00000e+20 -1.00000e+20 -1.00000e+20 -1.00000e+20 -1.00000e+20
		-1.00000e+20 -1.00000e+20 -1.00000e+20 6.39429e-06 6.45133e-06 6.33735e-06
		6.79160e-06 8.29901e-06 1.04261e-05 2.46950e-05 6.52015e-05 0.00208564
		1.82004 23.9923 38.5631 24.4030 1.88420 0.00220002
		6.94842e-05 2.35802e-05 9.13541e-06 8.23571e-06 7.04236e-06 6.13016e-06
		7.61794e-06 9.01753e-06 6.40696e-06 9.38471e-06 1.57288e-05 3.06224e-05
		3.02519e-05 0.000115480 0.000285204 0.000404173 0.000960886
		-1.00000e+20 -1.00000e+20 -1.00000e+20 -1.00000e+20 -1.00000e+20 -1.00000e+20
		-1.00000e+20 -1.00000e+20 -1.00000e+20 6.64008e-06 6.69280e-06 6.58347e-06
		7.11510e-06 8.74286e-06 1.10375e-05 2.65937e-05 7.32625e-05 0.00279102
		2.11613 25.3026 39.1837 25.7357 2.19072 0.00294432
		7.81379e-05 2.55740e-05 9.75247e-06 8.71040e-06 7.39869e-06 6.38396e-06
		7.90476e-06 9.36234e-06 6.67097e-06 9.78570e-06 1.64658e-05 3.22927e-05
		3.23818e-05 0.000124103 0.000312600 0.000461950 0.00107638
		-1.00000e+20 -1.00000e+20 -1.00000e+20 -1.00000e+20 -1.00000e+20 -1.00000e+20
		-1.00000e+20 -1.00000e+20 -1.00000e+20 6.89305e-06 6.94126e-06 6.83702e-06
		7.45059e-06 9.20536e-06 1.16780e-05 2.86021e-05 8.18847e-05 0.00356927
		2.44779 26.5710 39.6602 27.0259 2.53407 0.00376550
		8.73953e-05 2.76869e-05 1.04010e-05 9.20599e-06 7.76882e-06 6.64595e-06
		8.20003e-06 9.71718e-06 6.94300e-06 1.01993e-05 1.72285e-05 3.40308e-05
		3.46212e-05 0.000133192 0.000341766 0.000524376 0.00120094
		-1.00000e+20 -1.00000e+20 -1.00000e+20 -1.00000e+20 -1.00000e+20 -1.00000e+20
		-1.00000e+20 -1.00000e+20 -1.00000e+20 7.15597e-06 7.19956e-06 7.10095e-06
		7.80278e-06 9.69432e-06 1.23611e-05 3.07813e-05 9.16178e-05 0.00463535
		2.81717 27.7863 39.9897 28.2619 2.91647 0.00489042
		9.78488e-05 2.99857e-05 1.10958e-05 9.73121e-06 8.15813e-06 6.91933e-06
		8.50718e-06 1.00859e-05 7.22613e-06 1.06302e-05 1.80265e-05 3.58626e-05
		3.70177e-05 0.000142957 0.000373556 0.000594597 0.00133845
		-1.00000e+20 -1.00000e+20 -1.00000e+20 -1.00000e+20 -1.00000e+20 -1.00000e+20
		-1.00000e+20 -1.00000e+20 -1.00000e+20 7.42924e-06 7.46810e-06 7.37573e-06
		8.17254e-06 1.02113e-05 1.30905e-05 3.31486e-05 0.000102623 0.00612144
		3.22620 28.9373 40.1707 29.4327 3.33992 0.00645852
		0.000109672 3.24893e-05 1.18408e-05 1.02878e-05 8.56766e-06 7.20465e-06
		8.82673e-06 1.04692e-05 7.52070e-06 1.10792e-05 1.88614e-05 3.77928e-05
		3.95823e-05 0.000153448 0.000408185 0.000673416 0.00148996
		-1.00000e+20 -1.00000e+20 -1.00000e+20 -1.00000e+20 -1.00000e+20 -1.00000e+20
		-1.00000e+20 -1.00000e+20 -1.00000e+20 7.71328e-06 7.74734e-06 7.66183e-06
		8.56087e-06 1.07580e-05 1.38690e-05 3.57223e-05 0.000115083 0.00822781
		3.67652 30.0137 40.2036 30.5275 3.80612 0.00868116
		0.000123062 3.52180e-05 1.26393e-05 1.08778e-05 8.99859e-06 7.50245e-06
		9.15921e-06 1.08675e-05 7.82727e-06 1.15469e-05 1.97348e-05 3.98270e-05
		4.23269e-05 0.000164715 0.000445887 0.000761701 0.00165658
		-1.00000e+20 -1.00000e+20 -1.00000e+20 -1.00000e+20 -1.00000e+20 -1.00000e+20
		-1.00000e+20 -1.00000e+20 -1.00000e+20 8.00852e-06 8.03767e-06 7.95980e-06
		8.96860e-06 1.13362e-05 1.47006e-05 3.85216e-05 0.000129213 0.0112635
		4.16945 31.0056 40.0903 31.5363 4.31642 0.0118845
		0.000138249 3.81928e-05 1.34957e-05 1.15032e-05 9.45192e-06 7.81336e-06
		9.50514e-06 1.12815e-05 8.14630e-06 1.20343e-05 2.06486e-05 4.19705e-05
		4.52640e-05 0.000176817 0.000486914 0.000860367 0.00183945
		-1.00000e+20 -1.00000e+20 -1.00000e+20 -1.00000e+20 -1.00000e+20 -1.00000e+20
		-1.00000e+20 -1.00000e+20 -1.00000e+20 8.31543e-06 8.33956e-06 8.27006e-06
		9.39691e-06 1.19479e-05 1.55892e-05 4.15679e-05 0.000145260 0.0156787
		4.70593 31.9040 39.8343 32.4501 4.87181 0.0165433
		0.000155502 4.14372e-05 1.44143e-05 1.21664e-05 9.92902e-06 8.13787e-06
		9.86507e-06 1.17118e-05 8.47826e-06 1.25420e-05 2.16048e-05 4.42292e-05
		4.84070e-05 0.000189815 0.000531524 0.000970388 0.00203973
		-1.00000e+20 -1.00000e+20 -1.00000e+20 -1.00000e+20 -1.00000e+20 -1.00000e+20
		-1.00000e+20 -1.00000e+20 -1.00000e+20 8.63786e-06 8.65693e-06 8.59695e-06
		9.85305e-06 1.26060e-05 1.65599e-05 4.49981e-05 0.000165047 0.0256102
		5.28647 32.7010 39.4405 33.2608 5.47282 0.0270232
		0.000176785 4.51014e-05 1.54229e-05 1.28818e-05 1.04383e-05 8.48079e-06
		1.02438e-05 1.21638e-05 8.82744e-06 1.30769e-05 2.26173e-05 4.66427e-05
		5.18384e-05 0.000204071 0.000581160 0.00109587 0.00226157
		-1.00000e+20 -1.00000e+20 -1.00000e+20 -1.00000e+20 -1.00000e+20 -1.00000e+20
		-1.00000e+20 -1.00000e+20 -1.00000e+20 8.96975e-06 8.98363e-06 8.93388e-06
		1.03263e-05 1.32923e-05 1.75779e-05 4.86278e-05 0.000186176 0.0360135
		5.91107 33.3898 38.9151 33.9614 6.11943 0.0380008
		0.000199513 4.89836e-05 1.64833e-05 1.36291e-05 1.09674e-05 8.83492e-06
		1.06338e-05 1.26290e-05 9.18728e-06 1.36286e-05 2.36649e-05 4.91533e-05
		5.54451e-05 0.000219088 0.000633906 0.00123175 0.00250032
		-1.00000e+20 -1.00000e+20 -1.00000e+20 -1.00000e+20 -1.00000e+20 -1.00000e+20
		-1.00000e+20 -1.00000e+20 -1.00000e+20 9.31478e-06 9.32345e-06 9.28494e-06
		1.08236e-05 1.40190e-05 1.86671e-05 5.25864e-05 0.000210340 0.0497714
		6.57923 33.9647 38.2657 34.5462 6.81114 0.0525184
		0.000225510 5.32257e-05 1.76219e-05 1.44221e-05 1.15244e-05 9.20480e-06
		1.10398e-05 1.31126e-05 9.56174e-06 1.42034e-05 2.47610e-05 5.17987e-05
		5.93051e-05 0.000235213 0.000691147 0.00138220 0.00276012
		-1.00000e+20 -1.00000e+20 -1.00000e+20 -1.00000e+20 -1.00000e+20 -1.00000e+20
		-1.00000e+20 -1.00000e+20 -1.00000e+20 9.67355e-06 9.67690e-06 9.65073e-06
		1.13461e-05 1.47885e-05 1.98332e-05 5.69073e-05 0.000238051 0.0669668
		7.28986 34.4213 37.5006 35.0106 7.54682 0.0706631
		0.000255328 5.78645e-05 1.88451e-05 1.52635e-05 1.21108e-05 9.59112e-06
		1.14624e-05 1.36155e-05 9.95144e-06 1.48024e-05 2.59078e-05 5.45860e-05
		6.34361e-05 0.000252524 0.000753218 0.00154837 0.00304218
		-1.00000e+20 -1.00000e+20 -1.00000e+20 -1.00000e+20 -1.00000e+20 -1.00000e+20
		-1.00000e+20 -1.00000e+20 -1.00000e+20 1.00466e-05 1.00445e-05 1.00319e-05
		1.18955e-05 1.56036e-05 2.10817e-05 6.16265e-05 0.000269899 0.0875274
		8.04130 34.7566 36.6293 35.3516 8.32474 0.0923589
		0.000289605 6.29397e-05 2.01592e-05 1.61566e-05 1.27283e-05 9.99468e-06
		1.19022e-05 1.41382e-05 1.03571e-05 1.54265e-05 2.71078e-05 5.75231e-05
		6.78577e-05 0.000271108 0.000820475 0.00173147 0.00334771
		-1.00000e+20 -1.00000e+20 -1.00000e+20 -1.00000e+20 -1.00000e+20 -1.00000e+20
		-1.00000e+20 -1.00000e+20 -1.00000e+20 1.04344e-05 1.04270e-05 1.04292e-05
		1.24729e-05 1.64671e-05 2.24190e-05 6.67848e-05 0.000306605 0.111547
		8.83124 34.9688 35.6617 35.5674 9.14254 0.117705
		0.000329115 6.84961e-05 2.15712e-05 1.71046e-05 1.33784e-05 1.04163e-05
		1.23601e-05 1.46817e-05 1.07792e-05 1.60768e-05 2.83634e-05 6.06177e-05
		7.25897e-05 0.000291055 0.000893292 0.00193274 0.00367789
		-1.00000e+20 -1.00000e+20 -1.00000e+20 -1.00000e+20 -1.00000e+20 -1.00000e+20
		-1.00000e+20 -1.00000e+20 -1.00000e+20 1.08421e-05 1.08292e-05 1.08483e-05
		1.30885e-05 1.73979e-05 2.38861e-05 7.26453e-05 0.000353650 0.141709
		9.65680 35.0576 34.6085 35.6577 9.99720 0.149532
		0.000379768 7.48232e-05 2.31266e-05 1.81291e-05 1.40731e-05 1.08623e-05
		1.28421e-05 1.52529e-05 1.12233e-05 1.67621e-05 2.96931e-05 6.39237e-05
		7.77572e-05 0.000312905 0.000973609 0.00215604 0.00403632
		-1.00000e+20 -1.00000e+20 -1.00000e+20 -1.00000e+20 -1.00000e+20 -1.00000e+20
		-1.00000e+20 -1.00000e+20 -1.00000e+20 1.12617e-05 1.12434e-05 1.12805e-05
		1.37277e-05 1.83694e-05 2.54269e-05 7.88529e-05 0.000403829 0.173611
		10.5144 35.0239 33.4804 35.6234 10.8851 0.183195
		0.000433798 8.15310e-05 2.47636e-05 1.91999e-05 1.47953e-05 1.13231e-05
		1.33387e-05 1.58409e-05 1.16810e-05 1.74689e-05 3.10692e-05 6.73627e-05
		8.31879e-05 0.000335916 0.00105885 0.00239745 0.00441918
		-1.00000e+20 -1.00000e+20 -1.00000e+20 -1.00000e+20 -1.00000e+20 -1.00000e+20
		-1.00000e+20 -1.00000e+20 -1.00000e+20 1.16982e-05 1.16745e-05 1.17310e-05
		1.44000e-05 1.93993e-05 2.70797e-05 8.56543e-05 0.000462274 0.211046
		11.4000 34.8698 32.2886 35.4667 11.8019 0.222698
		0.000496737 8.88907e-05 2.65248e-05 2.03372e-05 1.55563e-05 1.18047e-05
		1.38558e-05 1.64524e-05 1.21573e-05 1.82054e-05 3.25091e-05 7.09858e-05
		8.90000e-05 0.000360605 0.00115089 0.00266085 0.00482995
		-1.00000e+20 -1.00000e+20 -1.00000e+20 -1.00000e+20 -1.00000e+20 -1.00000e+20
		-1.00000e+20 -1.00000e+20 -1.00000e+20 1.21521e-05 1.21229e-05 1.22009e-05
		1.51073e-05 2.04916e-05 2.88539e-05 9.31138e-05 0.000530567 0.254908
		12.3088 34.5988 31.0441 35.1911 12.7427 0.268981
		0.000570288 9.69733e-05 2.84205e-05 2.15454e-05 1.63580e-05 1.23082e-05
		1.43942e-05 1.70883e-05 1.26532e-05 1.89731e-05 3.40160e-05 7.48035e-05
		9.52206e-05 0.000387090 0.00125017 0.00294750 0.00526955
		-1.00000e+20 -1.00000e+20 -1.00000e+20 -1.00000e+20 -1.00000e+20 -1.00000e+20
		-1.00000e+20 -1.00000e+20 -1.00000e+20 1.26242e-05 1.25895e-05 1.26911e-05
		1.58514e-05 2.16501e-05 3.07586e-05 0.000101301 0.000610668 0.306158
		13.2357 34.2154 29.7578 34.8011 13.7022 0.323061
		0.000656565 0.000105855 3.04612e-05 2.28294e-05 1.72030e-05 1.28345e-05
		1.49548e-05 1.77497e-05 1.31693e-05 1.97731e-05 3.55930e-05 7.88260e-05
		0.000101879 0.000415495 0.00135716 0.00325864 0.00573882
		-1.00000e+20 -1.00000e+20 -1.00000e+20 -1.00000e+20 -1.00000e+20 -1.00000e+20
		-1.00000e+20 -1.00000e+20 -1.00000e+20 1.31154e-05 1.30752e-05 1.32024e-05
		1.66345e-05 2.28793e-05 3.28051e-05 0.000110293 0.000705061 0.365812
		14.1748 33.7250 28.4406 34.3024 14.6745 0.386008
		0.000758248 0.000115622 3.26596e-05 2.41941e-05 1.80935e-05 1.33849e-05
		1.55388e-05 1.84376e-05 1.37066e-05 2.06069e-05 3.72433e-05 8.30638e-05
		0.000109004 0.000445953 0.00147233 0.00359547 0.00623849
		-1.00000e+20 -1.00000e+20 -1.00000e+20 -1.00000e+20 -1.00000e+20 -1.00000e+20
		-1.00000e+20 -1.00000e+20 -1.00000e+20 1.36262e-05 1.35807e-05 1.37358e-05
		1.74586e-05 2.41838e-05 3.50041e-05 0.000120181 0.000816729 0.434956
		15.1201 33.1341 27.1025 33.7013 15.6531 0.458971
		0.000878549 0.000126375 3.50277e-05 2.56448e-05 1.90323e-05 1.39604e-05
		1.61470e-05 1.91531e-05 1.42660e-05 2.14758e-05 3.89704e-05 8.75287e-05
		0.000116630 0.000478607 0.00159620 0.00395915 0.00676914
		-1.00000e+20 -1.00000e+20 -1.00000e+20 -1.00000e+20 -1.00000e+20 -1.00000e+20
		-1.00000e+20 -1.00000e+20 -1.00000e+20 1.41635e-05 1.41127e-05 1.42992e-05
		1.83391e-05 2.55945e-05 3.74309e-05 0.000131569 0.000971864 0.514995
		16.0651 32.4498 25.7536 33.0053 16.6314 0.543429
		0.00104570 0.000138777 3.76498e-05 2.72170e-05 2.00372e-05 1.45700e-05
		1.67878e-05 1.99056e-05 1.48547e-05 2.23919e-05 4.08006e-05 9.23003e-05
		0.000124962 0.000514311 0.00173129 0.00435284 0.00733317
		-1.00000e+20 -1.00000e+20 -1.00000e+20 -1.00000e+20 -1.00000e+20 -1.00000e+20
		-1.00000e+20 -1.00000e+20 -1.00000e+20 1.47167e-05 1.46608e-05 1.48806e-05
		1.92536e-05 2.70673e-05 3.99812e-05 0.000143632 0.00113699 0.606592
		17.0030 31.6799 24.4029 32.2222 17.6023 0.640083
		0.00122363 0.000151922 4.04098e-05 2.88604e-05 2.10821e-05 1.52002e-05
		1.74482e-05 2.06804e-05 1.54614e-05 2.33366e-05 4.26940e-05 9.72615e-05
		0.000133713 0.000551876 0.00187419 0.00477338 0.00792695
		-1.00000e+20 -1.00000e+20 -1.00000e+20 -1.00000e+20 -1.00000e+20 -1.00000e+20
		-1.00000e+20 -1.00000e+20 -1.00000e+20 1.52923e-05 1.52313e-05 1.54874e-05
		2.02167e-05 2.86315e-05 4.27265e-05 0.000156940 0.00133632 0.711308
		17.9269 30.8326 23.0591 31.3604 18.5588 0.750581
		0.00143842 0.000166439 4.33874e-05 3.06087e-05 2.21843e-05 1.58594e-05
		1.81362e-05 2.14866e-05 1.60928e-05 2.43213e-05 4.46757e-05 0.000102488
		0.000143079 0.000592122 0.00202737 0.00522373 0.00855254
		-1.00000e+20 -1.00000e+20 -1.00000e+20 -1.00000e+20 -1.00000e+20 -1.00000e+20
		-1.00000e+20 -1.00000e+20 -1.00000e+20 1.58913e-05 1.58253e-05 1.61208e-05
		2.12310e-05 3.02934e-05 4.56828e-05 0.000171635 0.00157847 0.830443
		18.8298 29.9166 21.7300 30.4288 19.4935 0.876294
		0.00169937 0.000182482 4.66007e-05 3.24690e-05 2.33467e-05 1.65491e-05
		1.88531e-05 2.23254e-05 1.67503e-05 2.53478e-05 4.67498e-05 0.000107995
		0.000153102 0.000635225 0.00219135 0.00570467 0.00920986
		-1.00000e+20 -1.00000e+20 -1.00000e+20 -1.00000e+20 -1.00000e+20 -1.00000e+20
		-1.00000e+20 -1.00000e+20 -1.00000e+20 1.65145e-05 1.64437e-05 1.67820e-05
		2.22997e-05 3.20593e-05 4.88673e-05 0.000187880 0.00187463 0.965323
		19.7047 28.9409 20.4228 29.4364 20.3993 1.01862
		0.00201854 0.000200232 5.00694e-05 3.44488e-05 2.45732e-05 1.72708e-05
		1.95999e-05 2.31981e-05 1.74348e-05 2.64177e-05 4.89208e-05 0.000113797
		0.000163828 0.000681375 0.00236671 0.00621684 0.00989863
		-1.00000e+20 -1.00000e+20 -1.00000e+20 -1.00000e+20 -1.00000e+20 -1.00000e+20
		-1.00000e+20 -1.00000e+20 -1.00000e+20 1.71630e-05 1.70877e-05 1.74725e-05
		2.34256e-05 3.39363e-05 5.22996e-05 0.000205846 0.00224016 1.11729
		20.5448 27.9144 19.1438 28.3923 21.2690 1.17898
		0.00241249 0.000219878 5.38155e-05 3.65563e-05 2.58674e-05 1.80261e-05
		2.03784e-05 2.41062e-05 1.81476e-05 2.75331e-05 5.11932e-05 0.000119909
		0.000175306 0.000730774 0.00255400 0.00676072 0.0106184
		-1.00000e+20 -1.00000e+20 -1.00000e+20 -1.00000e+20 -1.00000e+20 -1.00000e+20
		-1.00000e+20 -1.00000e+20 -1.00000e+20 1.78380e-05 1.77582e-05 1.81936e-05
		2.46121e-05 3.59317e-05 5.60014e-05 0.000225749 0.00269483 1.28767
		21.3432 26.8461 17.8986 27.3056 22.0956 1.35877
		0.00290252 0.000241658 5.78636e-05 3.88000e-05 2.72329e-05 1.88168e-05
		2.11895e-05 2.50514e-05 1.88897e-05 2.86959e-05 5.35719e-05 0.000126348
		0.000187588 0.000783632 0.00275377 0.00733662 0.0113683
		-1.00000e+20 -1.00000e+20 -1.00000e+20 -1.00000e+20 -1.00000e+20 -1.00000e+20
		-1.00000e+20 -1.00000e+20 -1.00000e+20 1.85484e-05 1.84648e-05 1.89565e-05
		2.58823e-05 3.80967e-05 6.01153e-05 0.000249092 0.00342970 1.47785
		22.0938 25.7448 16.6920 26.1855 22.8726 1.55944
		0.00369460 0.000267232 6.23742e-05 4.12390e-05 2.86975e-05 1.96555e-05
		2.20450e-05 2.60462e-05 1.96713e-05 2.99225e-05 5.60943e-05 0.000133232
		0.000201011 0.000841243 0.00296893 0.00794635 0.0121491
		-1.00000e+20 -1.00000e+20 -1.00000e+20 -1.00000e+20 -1.00000e+20 -1.00000e+20
		-1.00000e+20 -1.00000e+20 -1.00000e+20 1.92801e-05 1.91928e-05 1.97439e-05
		2.72024e-05 4.03583e-05 6.44410e-05 0.000273808 0.00421261 1.68894
		22.7904 24.6192 15.5280 25.0406 23.5938 1.78219
		0.00453848 0.000294320 6.71222e-05 4.37894e-05 3.02212e-05 2.05228e-05
		2.29269e-05 2.70707e-05 2.04765e-05 3.11873e-05 5.87033e-05 0.000140387
		0.000215099 0.000901789 0.00319547 0.00858649 0.0129565
		-1.00000e+20 -1.00000e+20 -1.00000e+20 -1.00000e+20 -1.00000e+20 -1.00000e+20
		-1.00000e+20 -1.00000e+20 -1.00000e+20 2.00416e-05 1.99511e-05 2.05667e-05
		2.85941e-05 4.27651e-05 6.91136e-05 0.000301311 0.00522142 1.92221
		23.4277 23.4775 14.4098 23.8794 24.2535 2.02834
		0.00562587 0.000324479 7.22598e-05 4.65072e-05 3.18296e-05 2.14310e-05
		2.38464e-05 2.81369e-05 2.13149e-05 3.25060e-05 6.14348e-05 0.000147924
		0.000230173 0.000966507 0.00343618 0.00925844 0.0137907
		-1.00000e+20 -1.00000e+20 -1.00000e+20 -1.00000e+20 -1.00000e+20 -1.00000e+20
		-1.00000e+20 -1.00000e+20 -1.00000e+20 2.08344e-05 2.07410e-05 2.14264e-05
		3.00618e-05 4.53266e-05 7.41631e-05 0.000331940 0.00653702 2.17875
		24.0005 22.3277 13.3402 22.7100 24.8465 2.29904
		0.00704399 0.000358086 7.78210e-05 4.94034e-05 3.35282e-05 2.23821e-05
		2.48049e-05 2.92470e-05 2.21880e-05 3.38810e-05 6.42944e-05 0.000155865
		0.000246299 0.00103566 0.00369160 0.00996170 0.0146500
		-1.00000e+20 -1.00000e+20 -1.00000e+20 -1.00000e+20 -1.00000e+20 -1.00000e+20
		-1.00000e+20 -1.00000e+20 -1.00000e+20 2.16597e-05 2.15641e-05 2.23250e-05
		3.16100e-05 4.80543e-05 7.96240e-05 0.000366097 0.00826584 2.45952
		24.5046 21.1773 12.3210 21.5398 25.3684 2.59532
		0.00890755 0.000395584 8.38449e-05 5.24917e-05 3.53222e-05 2.33783e-05
		2.58044e-05 3.04025e-05 2.30973e-05 3.53146e-05 6.72883e-05 0.000164230
		0.000263553 0.00110951 0.00396226 0.0106955 0.0155325
		-1.00000e+20 -1.00000e+20 -1.00000e+20 -1.00000e+20 -1.00000e+20 -1.00000e+20
		-1.00000e+20 -1.00000e+20 -1.00000e+20 2.25189e-05 2.24217e-05 2.32642e-05
		3.32434e-05 5.09592e-05 8.55321e-05 0.000404251 0.0105593 2.76535
		24.9362 20.0330 11.3534 20.3759 25.8152 2.91804
		0.0113798 0.000437493 9.03720e-05 5.57847e-05 3.72174e-05 2.44220e-05
		2.68467e-05 3.16054e-05 2.40443e-05 3.68096e-05 7.04230e-05 0.000173042
		0.000282009 0.00118835 0.00424868 0.0114590 0.0164363
		-1.00000e+20 -1.00000e+20 -1.00000e+20 -1.00000e+20 -1.00000e+20 -1.00000e+20
		-1.00000e+20 -1.00000e+20 -1.00000e+20 2.34135e-05 2.33153e-05 2.42460e-05
		3.49669e-05 5.40538e-05 9.19293e-05 0.000446937 0.0136131 3.09688
		25.2925 18.9013 10.4383 19.2249 26.1840 3.26787
		0.0146717 0.000484401 9.74497e-05 5.92970e-05 3.92198e-05 2.55153e-05
		2.79336e-05 3.28579e-05 2.50306e-05 3.83686e-05 7.37052e-05 0.000182326
		0.000301753 0.00127248 0.00455135 0.0122509 0.0173590
		-1.00000e+20 -1.00000e+20 -1.00000e+20 -1.00000e+20 -1.00000e+20 -1.00000e+20
		-1.00000e+20 -1.00000e+20 -1.00000e+20 2.43561e-05 2.42579e-05 2.52866e-05
		3.68168e-05 5.74241e-05 9.90963e-05 0.000498321 0.0194087 3.45458
		25.5711 17.7880 9.57582 18.0925 26.4725 3.64532
		0.0209193 0.000540910 0.000105395 6.31287e-05 4.13724e-05 2.66772e-05
		2.90814e-05 3.41776e-05 2.60700e-05 4.00141e-05 7.71879e-05 0.000192255
		0.000323323 0.00136374 0.00487322 0.0130711 0.0182994
		-1.00000e+20 -1.00000e+20 -1.00000e+20 -1.00000e+20 -1.00000e+20 -1.00000e+20
		-1.00000e+20 -1.00000e+20 -1.00000e+20 2.53268e-05 2.52293e-05 2.63612e-05
		3.87396e-05 6.09464e-05 0.000106637 0.000552669 0.0253740 3.83860
		25.7706 16.6982 8.76568 16.9840 26.6790 4.05055
		0.0273498 0.000600688 0.000113761 6.71363e-05 4.36118e-05 2.78792e-05
		3.02649e-05 3.55366e-05 2.71407e-05 4.17108e-05 8.07902e-05 0.000202570
		0.000345948 0.00145950 0.00520984 0.0139153 0.0192523
		-1.00000e+20 -1.00000e+20 -1.00000e+20 -1.00000e+20 -1.00000e+20 -1.00000e+20
		-1.00000e+20 -1.00000e+20 -1.00000e+20 2.63378e-05 2.62418e-05 2.74854e-05
		4.07694e-05 6.47020e-05 0.000114816 0.000613836 0.0331020 4.24894
		25.8903 15.6363 8.00724 15.9040 26.8029 4.48354
		0.0356805 0.000667994 0.000122848 7.14142e-05 4.59787e-05 2.91393e-05
		3.14995e-05 3.69520e-05 2.82561e-05 4.34804e-05 8.45626e-05 0.000213437
		0.000370143 0.00156153 0.00556402 0.0147828 0.0202162
		-1.00000e+20 -1.00000e+20 -1.00000e+20 -1.00000e+20 -1.00000e+20 -1.00000e+20
		-1.00000e+20 -1.00000e+20 -1.00000e+20 2.73907e-05 2.72972e-05 2.86613e-05
		4.29128e-05 6.87090e-05 0.000123692 0.000682816 0.0428690 4.68529
		25.9301 14.6064 7.29944 14.8565 26.8441 4.94399
		0.0462093 0.000743925 0.000132721 7.59834e-05 4.84811e-05 3.04601e-05
		3.27875e-05 3.84261e-05 2.94181e-05 4.53261e-05 8.85131e-05 0.000224884
		0.000396017 0.00167019 0.00593612 0.0156716 0.0211880
		-1.00000e+20 -1.00000e+20 -1.00000e+20 -1.00000e+20 -1.00000e+20 -1.00000e+20
		-1.00000e+20 -1.00000e+20 -1.00000e+20 2.84872e-05 2.83977e-05 2.98917e-05
		4.51764e-05 7.29846e-05 0.000133334 0.000760742 0.0548554 5.14708
		25.8909 13.6118 6.64096 13.8448 26.8035 5.43128
		0.0591306 0.000829731 0.000143459 8.08644e-05 5.11268e-05 3.18452e-05
		3.41315e-05 3.99614e-05 3.06286e-05 4.72512e-05 9.26506e-05 0.000236944
		0.000423680 0.00178583 0.00632649 0.0165793 0.0221647
		-1.00000e+20 -1.00000e+20 -1.00000e+20 -1.00000e+20 -1.00000e+20 -1.00000e+20
		-1.00000e+20 -1.00000e+20 -1.00000e+20 2.96294e-05 2.95450e-05 3.11793e-05
		4.75679e-05 7.75482e-05 0.000143813 0.000848976 0.0691532 5.63340
		25.7741 12.6551 6.03021 12.8717 26.6826 5.94444
		0.0745436 0.000926918 0.000155142 8.60797e-05 5.39252e-05 3.32976e-05
		3.55341e-05 4.15604e-05 3.18897e-05 4.92594e-05 9.69840e-05 0.000249648
		0.000453252 0.00190884 0.00673538 0.0175034 0.0231430
		-1.00000e+20 -1.00000e+20 -1.00000e+20 -1.00000e+20 -1.00000e+20 -1.00000e+20
		-1.00000e+20 -1.00000e+20 -1.00000e+20 3.08336e-05 3.07566e-05 3.25459e-05
		5.01398e-05 8.25358e-05 0.000155652 0.000958783 0.0881742 6.14307
		25.5820 11.7385 5.46537 11.9394 26.4837 6.48225
		0.0950482 0.00104793 0.000168361 9.17876e-05 5.69393e-05 3.48433e-05
		3.70168e-05 4.32464e-05 3.32194e-05 5.13799e-05 0.000101584 0.000263234
		0.000485525 0.00204151 0.00716539 0.0184422 0.0241206
		-1.00000e+20 -1.00000e+20 -1.00000e+20 -1.00000e+20 -1.00000e+20 -1.00000e+20
		-1.00000e+20 -1.00000e+20 -1.00000e+20 3.20743e-05 3.20058e-05 3.39583e-05
		5.28142e-05 8.77521e-05 0.000168115 0.00107474 0.107111 6.67455
		25.3172 10.8637 4.94448 11.0496 26.2096 7.04309
		0.115462 0.00117573 0.000182287 9.77612e-05 6.00760e-05 3.64434e-05
		3.85465e-05 4.49834e-05 3.45894e-05 5.35671e-05 0.000106343 0.000277349
		0.000519368 0.00218055 0.00761203 0.0193905 0.0250922
		-1.00000e+20 -1.00000e+20 -1.00000e+20 -1.00000e+20 -1.00000e+20 -1.00000e+20
		-1.00000e+20 -1.00000e+20 -1.00000e+20 3.33669e-05 3.33085e-05 3.54371e-05
		5.56411e-05 9.33256e-05 0.000181692 0.00120717 0.129021 7.22605
		24.9832 10.0317 4.46545 10.2034 25.8638 7.62503
		0.139082 0.00132173 0.000197472 0.000104150 6.33951e-05 3.81222e-05
		4.01431e-05 4.67931e-05 3.60171e-05 5.58489e-05 0.000111328 0.000292219
		0.000555533 0.00232816 0.00807770 0.0203465 0.0260553
		-1.00000e+20 -1.00000e+20 -1.00000e+20 -1.00000e+20 -1.00000e+20 -1.00000e+20
		-1.00000e+20 -1.00000e+20 -1.00000e+20 3.47137e-05 3.46674e-05 3.69860e-05
		5.86303e-05 9.92839e-05 0.000196495 0.00135885 0.154356 7.79542
		24.5837 9.24329 4.02609 9.40152 25.4502 8.22584
		0.166392 0.00148897 0.000214044 0.000110987 6.69085e-05 3.98842e-05
		4.18100e-05 4.86787e-05 3.75050e-05 5.82297e-05 0.000116550 0.000307883
		0.000594173 0.00248476 0.00856248 0.0213069 0.0270065
		-1.00000e+20 -1.00000e+20 -1.00000e+20 -1.00000e+20 -1.00000e+20 -1.00000e+20
		-1.00000e+20 -1.00000e+20 -1.00000e+20 3.61170e-05 3.60853e-05 3.86086e-05
		6.17910e-05 0.000105655 0.000212647 0.00153302 0.183608 8.38025
		24.1230 8.49865 3.62418 8.64413 24.9733 8.84296
		0.197926 0.00168107 0.000232143 0.000118303 7.06275e-05 4.17338e-05
		4.35506e-05 5.06436e-05 3.90555e-05 6.07139e-05 0.000122022 0.000324385
		0.000635451 0.00265080 0.00906633 0.0222684 0.0279424
		-1.00000e+20 -1.00000e+20 -1.00000e+20 -1.00000e+20 -1.00000e+20 -1.00000e+20
		-1.00000e+20 -1.00000e+20 -1.00000e+20 3.75794e-05 3.75646e-05 4.03086e-05
		6.51344e-05 0.000112470 0.000230289 0.00173382 0.217313 8.97781
		23.6059 7.79766 3.25747 7.93114 24.4380 9.47352
		0.234260 0.00190257 0.000251928 0.000126137 7.45655e-05 4.36757e-05
		4.53683e-05 5.26911e-05 4.06716e-05 6.33062e-05 0.000127754 0.000341770
		0.000679541 0.00282671 0.00958920 0.0232277 0.0288597
		-1.00000e+20 -1.00000e+20 -1.00000e+20 -1.00000e+20 -1.00000e+20 -1.00000e+20
		-1.00000e+20 -1.00000e+20 -1.00000e+20 3.91038e-05 3.91082e-05 4.20899e-05
		6.86719e-05 0.000119763 0.000249568 0.00196606 0.256041 9.58516
		23.0372 7.13986 2.92370 7.26208 23.8492 10.1144
		0.276009 0.00215880 0.000273566 0.000134528 7.87365e-05 4.57145e-05
		4.72668e-05 5.48254e-05 4.23560e-05 6.60114e-05 0.000133760 0.000360084
		0.000726623 0.00301295 0.0101309 0.0241814 0.0297551
		-1.00000e+20 -1.00000e+20 -1.00000e+20 -1.00000e+20 -1.00000e+20 -1.00000e+20
		-1.00000e+20 -1.00000e+20 -1.00000e+20 4.07123e-05 4.07404e-05 4.39848e-05
		7.24866e-05 0.000127779 0.000271642 0.00227386 0.300784 10.1991
		22.4221 6.52447 2.62067 6.63617 23.2125 10.7622
		0.324242 0.00249851 0.000298373 0.000143762 8.32405e-05 4.78890e-05
		4.92765e-05 5.70777e-05 4.41337e-05 6.88708e-05 0.000140142 0.000379676
		0.000777904 0.00321234 0.0106935 0.0251270 0.0306261
		-1.00000e+20 -1.00000e+20 -1.00000e+20 -1.00000e+20 -1.00000e+20 -1.00000e+20
		-1.00000e+20 -1.00000e+20 -1.00000e+20 4.23697e-05 4.24235e-05 4.59443e-05
		7.64553e-05 0.000136163 0.000294870 0.00259675 0.351367 10.8162
		21.7661 5.95050 2.34618 6.05236 22.5333 11.4134
		0.378771 0.00285489 0.000324485 0.000153425 8.79294e-05 5.01409e-05
		5.13501e-05 5.93984e-05 4.59655e-05 7.18201e-05 0.000146744 0.000400021
		0.000831638 0.00342072 0.0112722 0.0260590 0.0314681
		-1.00000e+20 -1.00000e+20 -1.00000e+20 -1.00000e+20 -1.00000e+20 -1.00000e+20
		-1.00000e+20 -1.00000e+20 -1.00000e+20 4.40976e-05 4.41805e-05 4.79989e-05
		8.06572e-05 0.000145148 0.000320324 0.00297540 0.408920 11.4329
		21.0745 5.41668 2.09813 5.50940 21.8173 12.0641
		0.440813 0.00327285 0.000353122 0.000163788 9.28988e-05 5.25069e-05
		5.35169e-05 6.18178e-05 4.78754e-05 7.48985e-05 0.000153662 0.000421454
		0.000888978 0.00364082 0.0118688 0.0269752 0.0322790
		-1.00000e+20 -1.00000e+20 -1.00000e+20 -1.00000e+20 -1.00000e+20 -1.00000e+20
		-1.00000e+20 -1.00000e+20 -1.00000e+20 4.58992e-05 4.60150e-05 5.01540e-05
		8.51072e-05 0.000154777 0.000348259 0.00342172 0.474144 12.0455
		20.3527 4.92162 1.87448 5.00587 21.0701 12.7105
		0.511125 0.00376558 0.000384570 0.000174904 9.81665e-05 5.49933e-05
		5.57810e-05 6.43405e-05 4.98670e-05 7.81120e-05 0.000160913 0.000444032
		0.000950153 0.00387310 0.0124830 0.0278722 0.0330560
		-1.00000e+20 -1.00000e+20 -1.00000e+20 -1.00000e+20 -1.00000e+20 -1.00000e+20
		-1.00000e+20 -1.00000e+20 -1.00000e+20 4.77775e-05 4.79305e-05 5.24146e-05
		8.98216e-05 0.000165105 0.000378941 0.00394890 0.547769 12.6501
		19.6061 4.46375 1.67327 4.54016 20.2972 13.3486
		0.590494 0.00434763 0.000419134 0.000186835 0.000103753 5.76068e-05
		5.81474e-05 6.69708e-05 5.19435e-05 8.14668e-05 0.000168513 0.000467815
		0.00101540 0.00411805 0.0131141 0.0287466 0.0337965
		-1.00000e+20 -1.00000e+20 -1.00000e+20 -1.00000e+20 -1.00000e+20 -1.00000e+20
		-1.00000e+20 -1.00000e+20 -1.00000e+20 4.97364e-05 4.99310e-05 5.47866e-05
		9.48159e-05 0.000176184 0.000412673 0.00457558 0.630544 13.2431
		18.8402 4.04143 1.49265 4.11061 19.5043 13.9743
		0.679726 0.00503961 0.000457156 0.000199644 0.000109676 6.03543e-05
		6.06210e-05 6.97139e-05 5.41088e-05 8.49694e-05 0.000176480 0.000492868
		0.00108496 0.00437611 0.0137615 0.0295954 0.0344982
		-1.00000e+20 -1.00000e+20 -1.00000e+20 -1.00000e+20 -1.00000e+20 -1.00000e+20
		-1.00000e+20 -1.00000e+20 -1.00000e+20 5.17794e-05 5.20204e-05 5.72760e-05
		0.000100110 0.000188077 0.000449795 0.00532414 0.723229 13.8204
		18.0600 3.65290 1.33085 3.71543 18.6966 14.5835
		0.779641 0.00586624 0.000499024 0.000213403 0.000115960 6.32434e-05
		6.32069e-05 7.25750e-05 5.63672e-05 8.86268e-05 0.000184830 0.000519258
		0.00115912 0.00464777 0.0144246 0.0304156 0.0351588
		-1.00000e+20 -1.00000e+20 -1.00000e+20 -1.00000e+20 -1.00000e+20 -1.00000e+20
		-1.00000e+20 -1.00000e+20 -1.00000e+20 5.39381e-05 5.42334e-05 5.99308e-05
		0.000105839 0.000201230 0.000493075 0.00641543 0.826687 14.3783
		17.2706 3.29638 1.18621 3.35280 17.8793 15.1722
		0.891169 0.00707154 0.000547884 0.000228636 0.000122769 6.63323e-05
		6.59491e-05 7.55985e-05 5.87528e-05 9.24964e-05 0.000193712 0.000547496
		0.00123962 0.00493618 0.0151045 0.0312052 0.0357771
		-1.00000e+20 -1.00000e+20 -1.00000e+20 -1.00000e+20 -1.00000e+20 -1.00000e+20
		-1.00000e+20 -1.00000e+20 -1.00000e+20 5.61629e-05 5.65162e-05 6.26776e-05
		0.000111801 0.000214995 0.000538557 0.00755205 0.941478 14.9131
		16.4766 2.97003 1.05717 3.02086 17.0573 15.7365
		1.01492 0.00832691 0.000599240 0.000244584 0.000129860 6.95325e-05
		6.87796e-05 7.87143e-05 6.12117e-05 9.64880e-05 0.000202900 0.000576811
		0.00132389 0.00523649 0.0157965 0.0319598 0.0363499
		-1.00000e+20 -1.00000e+20 -1.00000e+20 -1.00000e+20 -1.00000e+20 -1.00000e+20
		-1.00000e+20 -1.00000e+20 -1.00000e+20 5.84837e-05 5.89013e-05 6.55628e-05
		0.000118124 0.000229790 0.000588821 0.00893321 1.06846 15.4212
		15.6824 2.67201 0.942268 2.71775 16.2352 16.2727
		1.15180 0.00985246 0.000656024 0.000261737 0.000137387 7.29004e-05
		7.17397e-05 8.19649e-05 6.37766e-05 0.000100657 0.000212534 0.000607689
		0.00141363 0.00555174 0.0165016 0.0326778 0.0368766
		-1.00000e+20 -1.00000e+20 -1.00000e+20 -1.00000e+20 -1.00000e+20 -1.00000e+20
		-1.00000e+20 -1.00000e+20 -1.00000e+20 6.09051e-05 6.13939e-05 6.85932e-05
		0.000124835 0.000245704 0.000644439 0.0106198 1.20836 15.8992
		14.8924 2.40053 0.840163 2.44162 15.4173 16.7770
		1.30261 0.0117155 0.000718886 0.000280199 0.000145381 7.64443e-05
		7.48361e-05 8.53566e-05 6.64528e-05 0.000105011 0.000222636 0.000640211
		0.00150915 0.00588238 0.0172188 0.0333571 0.0373560
		-1.00000e+20 -1.00000e+20 -1.00000e+20 -1.00000e+20 -1.00000e+20 -1.00000e+20
		-1.00000e+20 -1.00000e+20 -1.00000e+20 6.34316e-05 6.39994e-05 7.17771e-05
		0.000131958 0.000262830 0.000706033 0.0126831 1.36186 16.3438
		14.1103 2.15378 0.749598 2.19065 14.6076 17.2462
		1.46809 0.0139947 0.000788534 0.000300079 0.000153875 8.01745e-05
		7.80758e-05 8.88957e-05 6.92449e-05 0.000109560 0.000233229 0.000674466
		0.00161077 0.00622879 0.0179471 0.0339956 0.0377869
		-1.00000e+20 -1.00000e+20 -1.00000e+20 -1.00000e+20 -1.00000e+20 -1.00000e+20
		-1.00000e+20 -1.00000e+20 -1.00000e+20 6.60682e-05 6.67236e-05 7.51236e-05
		0.000139520 0.000281270 0.000774385 0.0152172 1.52960 16.7522
		13.3396 1.93003 0.669417 1.96306 13.8098 17.6772
		1.64892 0.0167941 0.000865857 0.000321498 0.000162898 8.41026e-05
		8.14662e-05 9.25892e-05 7.21585e-05 0.000114312 0.000244340 0.000710546
		0.00171884 0.00659140 0.0186853 0.0345915 0.0381689
		-1.00000e+20 -1.00000e+20 -1.00000e+20 -1.00000e+20 -1.00000e+20 -1.00000e+20
		-1.00000e+20 -1.00000e+20 -1.00000e+20 6.88201e-05 6.95718e-05 7.86411e-05
		0.000147551 0.000301133 0.000850329 0.0183339 1.71217 17.1217
		12.5835 1.72757 0.598559 1.75713 13.0270 18.0670
		1.84573 0.0202372 0.000951803 0.000344583 0.000172490 8.82389e-05
		8.50143e-05 9.64445e-05 7.51991e-05 0.000119276 0.000255993 0.000748546
		0.00183374 0.00697057 0.0194322 0.0351433 0.0385013
		-1.00000e+20 -1.00000e+20 -1.00000e+20 -1.00000e+20 -1.00000e+20 -1.00000e+20
		-1.00000e+20 -1.00000e+20 -1.00000e+20 7.17318e-05 7.25940e-05 8.24035e-05
		0.000156279 0.000323277 0.000941127 0.0231980 1.91011 17.4498
		11.8447 1.54478 0.536068 1.57122 12.2623 18.4133
		2.05911 0.0256110 0.00105463 0.000370342 0.000182926 9.26742e-05
		8.87841e-05 0.000100524 7.84160e-05 0.000124536 0.000268403 0.000789209
		0.00195785 0.00736955 0.0201885 0.0356507 0.0387848
		-1.00000e+20 -1.00000e+20 -1.00000e+20 -1.00000e+20 -1.00000e+20 -1.00000e+20
		-1.00000e+20 -1.00000e+20 -1.00000e+20 7.47333e-05 7.57126e-05 8.62986e-05
		0.000165366 0.000346455 0.00103636 0.0281148 2.12375 17.7347
		11.1259 1.38010 0.481024 1.40372 11.5181 18.7139
		2.28942 0.0310429 0.00116248 0.000397311 0.000193795 9.72713e-05
		9.26765e-05 0.000104730 8.17319e-05 0.000129962 0.000281239 0.000831403
		0.00208763 0.00778297 0.0209491 0.0361110 0.0390179
		-1.00000e+20 -1.00000e+20 -1.00000e+20 -1.00000e+20 -1.00000e+20 -1.00000e+20
		-1.00000e+20 -1.00000e+20 -1.00000e+20 7.78671e-05 7.89749e-05 9.03964e-05
		0.000175026 0.000371466 0.00114276 0.0340802 2.35347 17.9747
		10.4290 1.23205 0.432630 1.25313 10.7966 18.9671
		2.53705 0.0376335 0.00128304 0.000426430 0.000205359 0.000102116
		9.67522e-05 0.000109121 8.51932e-05 0.000135633 0.000294706 0.000875837
		0.00222538 0.00821393 0.0217147 0.0365242 0.0392017
		-1.00000e+20 -1.00000e+20 -1.00000e+20 -1.00000e+20 -1.00000e+20 -1.00000e+20
		-1.00000e+20 -1.00000e+20 -1.00000e+20 8.11394e-05 8.23885e-05 9.47086e-05
		0.000185299 0.000398478 0.00126186 0.0412630 2.59946 18.1684
		9.75590 1.09920 0.390144 1.11801 10.0998 19.1715
		2.80223 0.0455691 0.00141802 0.000457894 0.000217668 0.000107224
		0.000101021 0.000113707 8.88070e-05 0.000141560 0.000308836 0.000922632
		0.00237152 0.00866271 0.0224837 0.0368900 0.0393367
		-1.00000e+20 -1.00000e+20 -1.00000e+20 -1.00000e+20 -1.00000e+20 -1.00000e+20
		-1.00000e+20 -1.00000e+20 -1.00000e+20 8.45566e-05 8.59605e-05 9.92474e-05
		0.000196228 0.000427669 0.00139536 0.0498207 2.86180 18.3150
		9.10801 0.980257 0.352884 0.997029 9.42904 19.3262
		3.08504 0.0550239 0.00156936 0.000491912 0.000230771 0.000112609
		0.000105492 0.000118496 9.25804e-05 0.000147755 0.000323663 0.000971904
		0.00252649 0.00912953 0.0232548 0.0372081 0.0394235
		-1.00000e+20 -1.00000e+20 -1.00000e+20 -1.00000e+20 -1.00000e+20 -1.00000e+20
		-1.00000e+20 -1.00000e+20 -1.00000e+20 8.81258e-05 8.96993e-05 0.000104026
		0.000207860 0.000459228 0.00154528 0.0599000 3.14046 18.4139
		8.48647 0.873962 0.320199 0.888913 8.78560 19.4306
		3.38544 0.0661598 0.00173937 0.000528709 0.000244727 0.000118288
		0.000110177 0.000123498 9.65208e-05 0.000154233 0.000339223 0.00102379
		0.00269071 0.00961459 0.0240266 0.0374786 0.0394632
		-1.00000e+20 -1.00000e+20 -1.00000e+20 -1.00000e+20 -1.00000e+20 -1.00000e+20
		-1.00000e+20 -1.00000e+20 -1.00000e+20 9.19067e-05 9.36729e-05 0.000109150
		0.000220547 0.000494717 0.00173014 0.0732328 3.43526 18.4651
		7.89216 0.779164 0.291858 0.792492 8.17034 19.4846
		3.70323 0.0808905 0.00194910 0.000570120 0.000259966 0.000124393
		0.000115162 0.000128798 0.000100693 0.000161101 0.000355807 0.00107927
		0.00286707 0.0101209 0.0247991 0.0377025 0.0394574
		-1.00000e+20 -1.00000e+20 -1.00000e+20 -1.00000e+20 -1.00000e+20 -1.00000e+20
		-1.00000e+20 -1.00000e+20 -1.00000e+20 9.58061e-05 9.77758e-05 0.000114458
		0.000233765 0.000531859 0.00192363 0.0866656 3.74580 18.4688
		7.32564 0.694769 0.266761 0.706652 7.58385 19.4885
		4.03799 0.0957317 0.00216864 0.000613468 0.000275847 0.000130724
		0.000120313 0.000134265 0.000104996 0.000168189 0.000372966 0.00113685
		0.00305129 0.0106430 0.0255678 0.0378788 0.0394063
		-1.00000e+20 -1.00000e+20 -1.00000e+20 -1.00000e+20 -1.00000e+20 -1.00000e+20
		-1.00000e+20 -1.00000e+20 -1.00000e+20 9.98806e-05 0.000102073 0.000120052
		0.000247846 0.000572109 0.00214265 0.102034 4.07160 18.4255
		6.78724 0.619782 0.244233 0.630381 7.02646 19.4428
		4.38921 0.112712 0.00241721 0.000660464 0.000292779 0.000137406
		0.000125712 0.000139977 0.000109491 0.000175602 0.000390980 0.00119746
		0.00324616 0.0111836 0.0263327 0.0380090 0.0393119
		-1.00000e+20 -1.00000e+20 -1.00000e+20 -1.00000e+20 -1.00000e+20 -1.00000e+20
		-1.00000e+20 -1.00000e+20 -1.00000e+20 0.000104138 0.000106573 0.000125947
		0.000262853 0.000615770 0.00239104 0.119562 4.41200 18.3362
		6.27706 0.553280 0.222275 0.562740 6.49830 19.3487
		4.75616 0.132078 0.00269916 0.000711466 0.000310836 0.000144461
		0.000131373 0.000145947 0.000114187 0.000183355 0.000409891 0.00126126
		0.00345215 0.0117428 0.0270924 0.0380940 0.0391757
		-1.00000e+20 -1.00000e+20 -1.00000e+20 -1.00000e+20 -1.00000e+20 -1.00000e+20
		-1.00000e+20 -1.00000e+20 -1.00000e+20 0.000108588 0.000111289 0.000132163
		0.000278856 0.000663147 0.00267359 0.139513 4.76616 18.2023
		5.79499 0.494410 0.195021 0.502863 5.99924 19.2073
		5.13795 0.154121 0.00301995 0.000766830 0.000330103 0.000151911
		0.000137311 0.000152187 0.000119094 0.000191465 0.000429746 0.00132842
		0.00366975 0.0123206 0.0278453 0.0381351 0.0389996
		-1.00000e+20 -1.00000e+20 -1.00000e+20 -1.00000e+20 -1.00000e+20 -1.00000e+20
		-1.00000e+20 -1.00000e+20 -1.00000e+20 0.000113240 0.000116230 0.000138718
		0.000295928 0.000714607 0.00299572 0.162165 5.13308 18.0253
		5.34072 0.442392 0.158298 0.449953 5.52896 19.0206
		5.53350 0.179148 0.00338575 0.000826990 0.000350672 0.000159781
		0.000143538 0.000158712 0.000124222 0.000199948 0.000450595 0.00139911
		0.00389946 0.0129169 0.0285901 0.0381334 0.0387854
		-1.00000e+20 -1.00000e+20 -1.00000e+20 -1.00000e+20 -1.00000e+20 -1.00000e+20
		-1.00000e+20 -1.00000e+20 -1.00000e+20 0.000118104 0.000121409 0.000145633
		0.000314145 0.000770550 0.00336407 0.187829 5.51161 17.8071
		4.91380 0.396507 0.134261 0.403283 5.08698 18.7903
		5.94155 0.207504 0.00380411 0.000892416 0.000372634 0.000168096
		0.000150072 0.000165534 0.000129582 0.000208824 0.000472490 0.00147350
		0.00414177 0.0135316 0.0293252 0.0380904 0.0385350
		-1.00000e+20 -1.00000e+20 -1.00000e+20 -1.00000e+20 -1.00000e+20 -1.00000e+20
		-1.00000e+20 -1.00000e+20 -1.00000e+20 0.000123266 0.000126927 0.000153075
		0.000334132 0.000834262 0.00384341 0.217340 5.90042 17.5498
		4.51361 0.356141 0.131209 0.362226 4.67268 18.5188
		6.36069 0.240109 0.00434869 0.000966974 0.000396752 0.000177066
		0.000157043 0.000172774 0.000135266 0.000218251 0.000495858 0.00155300
		0.00440009 0.0141673 0.0300507 0.0380086 0.0382511
		-1.00000e+20 -1.00000e+20 -1.00000e+20 -1.00000e+20 -1.00000e+20 -1.00000e+20
		-1.00000e+20 -1.00000e+20 -1.00000e+20 0.000128589 0.000132627 0.000160789
		0.000354959 0.000900910 0.00434156 0.249982 6.29802 17.2557
		4.13941 0.320637 0.122553 0.326114 4.28530 18.2085
		6.78931 0.276174 0.00491466 0.00104498 0.000421893 0.000186372
		0.000164249 0.000180244 0.000141129 0.000227981 0.000520040 0.00163546
		0.00466926 0.0148182 0.0307624 0.0378881 0.0379344
		-1.00000e+20 -1.00000e+20 -1.00000e+20 -1.00000e+20 -1.00000e+20 -1.00000e+20
		-1.00000e+20 -1.00000e+20 -1.00000e+20 0.000134158 0.000138605 0.000168935
		0.000377214 0.000973583 0.00491724 0.286701 6.70280 16.9275
		3.79039 0.289474 0.118713 0.294416 3.92397 17.8621
		7.22568 0.316744 0.00556880 0.00113007 0.000448773 0.000196215
		0.000171813 0.000188058 0.000147260 0.000238166 0.000545442 0.00172221
		0.00495257 0.0154867 0.0314603 0.0377316 0.0375878
		-1.00000e+20 -1.00000e+20 -1.00000e+20 -1.00000e+20 -1.00000e+20 -1.00000e+20
		-1.00000e+20 -1.00000e+20 -1.00000e+20 0.000139984 0.000144876 0.000177539
		0.000401007 0.00105288 0.00558450 0.327883 7.11302 16.5677
		3.46561 0.262133 0.116744 0.266607 3.58774 17.4824
		7.66790 0.362245 0.00632710 0.00122295 0.000477529 0.000206627
		0.000179756 0.000196233 0.000153670 0.000248827 0.000572129 0.00181347
		0.00525052 0.0161725 0.0321432 0.0375409 0.0372134
		-1.00000e+20 -1.00000e+20 -1.00000e+20 -1.00000e+20 -1.00000e+20 -1.00000e+20
		-1.00000e+20 -1.00000e+20 -1.00000e+20 0.000146080 0.000151455 0.000186631
		0.000426453 0.00113950 0.00636001 0.373931 7.52680 16.1792
		3.16409 0.238099 0.115615 0.242161 3.27560 17.0725
		8.11395 0.413122 0.00720851 0.00132442 0.000508299 0.000217647
		0.000188098 0.000204788 0.000160375 0.000259988 0.000600170 0.00190946
		0.00556360 0.0168751 0.0328097 0.0373180 0.0368133
		-1.00000e+20 -1.00000e+20 -1.00000e+20 -1.00000e+20 -1.00000e+20 -1.00000e+20
		-1.00000e+20 -1.00000e+20 -1.00000e+20 0.000152459 0.000158361 0.000196240
		0.000453681 0.00123418 0.00726472 0.425258 7.94216 15.7649
		2.88481 0.216740 0.114929 0.220436 2.98647 16.6353
		8.56171 0.469833 0.00823687 0.00143539 0.000541244 0.000229310
		0.000196862 0.000213744 0.000167388 0.000271674 0.000629635 0.00201042
		0.00589233 0.0175942 0.0334587 0.0370651 0.0363898
		-1.00000e+20 -1.00000e+20 -1.00000e+20 -1.00000e+20 -1.00000e+20 -1.00000e+20
		-1.00000e+20 -1.00000e+20 -1.00000e+20 0.000159136 0.000165609 0.000206399
		0.000482831 0.00133782 0.00832327 0.482290 8.35705 15.3277
		2.62669 0.196903 0.114510 0.200258 2.71925 16.1740
		9.00896 0.532846 0.00944020 0.00155687 0.000576532 0.000241660
		0.000206072 0.000223117 0.000174726 0.000283911 0.000660599 0.00211658
		0.00623720 0.0183291 0.0340891 0.0367842 0.0359451
		-1.00000e+20 -1.00000e+20 -1.00000e+20 -1.00000e+20 -1.00000e+20 -1.00000e+20
		-1.00000e+20 -1.00000e+20 -1.00000e+20 0.000166237 0.000173354 0.000217383
		0.000515049 0.00145799 0.00979526 0.545611 8.76933 14.8707
		2.38863 0.181652 0.114438 0.184746 2.47280 15.6918
		9.45341 0.602809 0.0111138 0.00169783 0.000615568 0.000255042
		0.000215926 0.000233089 0.000182521 0.000296930 0.000693699 0.00222990
		0.00660192 0.0190820 0.0347013 0.0364783 0.0354820
		-1.00000e+20 -1.00000e+20 -1.00000e+20 -1.00000e+20 -1.00000e+20 -1.00000e+20
		-1.00000e+20 -1.00000e+20 -1.00000e+20 0.000173563 0.000181358 0.000228772
		0.000548620 0.00158352 0.0113083 0.615332 9.17683 14.3968
		2.16954 0.163162 0.114279 0.165939 2.24599 15.1917
		9.89270 0.679842 0.0128341 0.00184507 0.000656254 0.000268929
		0.000226115 0.000243378 0.000190564 0.000310371 0.000727949 0.00234735
		0.00698059 0.0198469 0.0352913 0.0361478 0.0350012
		-1.00000e+20 -1.00000e+20 -1.00000e+20 -1.00000e+20 -1.00000e+20 -1.00000e+20
		-1.00000e+20 -1.00000e+20 -1.00000e+20 0.000181236 0.000189766 0.000240827
		0.000584618 0.00172142 0.0130938 0.692057 9.57735 13.9089
		1.96832 0.137500 0.114235 0.139838 2.03767 14.6769
		10.3245 0.764615 0.0148643 0.00200687 0.000699906 0.000283650
		0.000236829 0.000254155 0.000198982 0.000324453 0.000763956 0.00247080
		0.00737680 0.0206257 0.0358597 0.0357958 0.0345055
		-1.00000e+20 -1.00000e+20 -1.00000e+20 -1.00000e+20 -1.00000e+20 -1.00000e+20
		-1.00000e+20 -1.00000e+20 -1.00000e+20 0.000189272 0.000198601 0.000253592
		0.000623243 0.00187308 0.0152059 0.776213 9.96867 13.4100
		1.78387 0.110477 0.114279 0.112351 1.84672 14.1504
		10.7463 0.857597 0.0172661 0.00218486 0.000746764 0.000299258
		0.000248100 0.000265444 0.000207794 0.000339207 0.000801811 0.00260053
		0.00779100 0.0214176 0.0364057 0.0354243 0.0339970
		-1.00000e+20 -1.00000e+20 -1.00000e+20 -1.00000e+20 -1.00000e+20 -1.00000e+20
		-1.00000e+20 -1.00000e+20 -1.00000e+20 0.000197690 0.000207886 0.000267112
		0.000664706 0.00204012 0.0177036 0.868215 10.3486 12.9029
		1.61513 0.0975354 0.114397 0.0991877 1.67203 13.6153
		11.1559 0.959249 0.0201063 0.00238095 0.000797092 0.000315814
		0.000259956 0.000277272 0.000217020 0.000354669 0.000841614 0.00273683
		0.00822359 0.0222219 0.0369284 0.0350354 0.0334777
		-1.00000e+20 -1.00000e+20 -1.00000e+20 -1.00000e+20 -1.00000e+20 -1.00000e+20
		-1.00000e+20 -1.00000e+20 -1.00000e+20 0.000206511 0.000217647 0.000281439
		0.000709245 0.00222428 0.0206621 0.968462 10.7150 12.3902
		1.46105 0.0923637 0.114576 0.0939270 1.51252 13.0743
		11.5509 1.07001 0.0234707 0.00259717 0.000851179 0.000333384
		0.000272434 0.000289668 0.000226681 0.000370875 0.000883468 0.00288002
		0.00867498 0.0230377 0.0374273 0.0346312 0.0329494
		-1.00000e+20 -1.00000e+20 -1.00000e+20 -1.00000e+20 -1.00000e+20 -1.00000e+20
		-1.00000e+20 -1.00000e+20 -1.00000e+20 0.000215908 0.000228102 0.000296993
		0.000758832 0.00244215 0.0248629 1.07740 11.0658 11.8746
		1.32062 0.0918489 0.114857 0.0934028 1.36714 12.5302
		11.9290 1.19037 0.0282484 0.00285309 0.000911442 0.000352497
		0.000285817 0.000302878 0.000236960 0.000388141 0.000928247 0.00303257
		0.00914891 0.0238665 0.0379030 0.0342146 0.0324149
		-1.00000e+20 -1.00000e+20 -1.00000e+20 -1.00000e+20 -1.00000e+20 -1.00000e+20
		-1.00000e+20 -1.00000e+20 -1.00000e+20 0.000225609 0.000238914 0.000313134
		0.000810509 0.00266930 0.0291122 1.19524 11.3990 11.3585
		1.19286 0.0900388 0.115131 0.0915611 1.23487 11.9857
		12.2882 1.32057 0.0330811 0.00311992 0.000974260 0.000372347
		0.000299666 0.000316516 0.000247571 0.000405974 0.000974601 0.00319063
		0.00963907 0.0247025 0.0383524 0.0337858 0.0318743
		-1.00000e+20 -1.00000e+20 -1.00000e+20 -1.00000e+20 -1.00000e+20 -1.00000e+20
		-1.00000e+20 -1.00000e+20 -1.00000e+20 0.000235779 0.000250290 0.000330258
		0.000866128 0.00292100 0.0341004 1.32236 11.7126 10.8442
		1.07683 0.0892938 0.115450 0.0908028 1.11475 11.4430
		12.6263 1.46103 0.0387544 0.00341565 0.00104190 0.000393432
		0.000314253 0.000330817 0.000258687 0.000424674 0.00102336 0.00335656
		0.0101491 0.0255471 0.0387763 0.0333475 0.0313302
		-1.00000e+20 -1.00000e+20 -1.00000e+20 -1.00000e+20 -1.00000e+20 -1.00000e+20
		-1.00000e+20 -1.00000e+20 -1.00000e+20 0.000246444 0.000262262 0.000348434
		0.000926029 0.00320030 0.0399244 1.45904 12.0049 10.3339
		0.971629 0.0890597 0.115808 0.0905641 1.00584 10.9045
		12.9414 1.61205 0.0453784 0.00374387 0.00111478 0.000415845
		0.000329620 0.000345817 0.000270335 0.000444286 0.00107465 0.00353072
		0.0106792 0.0263992 0.0391744 0.0329016 0.0307842
		-1.00000e+20 -1.00000e+20 -1.00000e+20 -1.00000e+20 -1.00000e+20 -1.00000e+20
		-1.00000e+20 -1.00000e+20 -1.00000e+20 0.000257631 0.000274867 0.000367735
		0.000990582 0.00351061 0.0466874 1.60552 12.2743 9.82959
		0.876411 0.0891096 0.116204 0.0906142 0.907263 10.3723
		13.2318 1.77389 0.0530705 0.00410860 0.00119335 0.000439674
		0.000345815 0.000361553 0.000282543 0.000464857 0.00112862 0.00371348
		0.0112296 0.0272579 0.0395465 0.0324498 0.0302377
		-1.00000e+20 -1.00000e+20 -1.00000e+20 -1.00000e+20 -1.00000e+20 -1.00000e+20
		-1.00000e+20 -1.00000e+20 -1.00000e+20 0.000269366 0.000288139 0.000388236
		0.00106020 0.00385611 0.0544943 1.76196 12.5193 9.33300
		0.790368 0.0893377 0.116633 0.0908455 0.818185 9.84830
		13.4959 1.94673 0.0619501 0.00451476 0.00127812 0.000465019
		0.000362886 0.000378065 0.000295339 0.000486438 0.00118539 0.00390520
		0.0118007 0.0281218 0.0398923 0.0319938 0.0296924
		-1.00000e+20 -1.00000e+20 -1.00000e+20 -1.00000e+20 -1.00000e+20 -1.00000e+20
		-1.00000e+20 -1.00000e+20 -1.00000e+20 0.000281679 0.000302120 0.000410027
		0.00113532 0.00424120 0.0634466 1.92847 12.7384 8.84580
		0.712738 0.0896862 0.117094 0.0911993 0.737817 9.33419
		13.7321 2.13072 0.0721326 0.00496754 0.00136963 0.000491993
		0.000380885 0.000395394 0.000308754 0.000509084 0.00124513 0.00410629
		0.0123924 0.0289900 0.0402119 0.0315353 0.0291496
		-1.00000e+20 -1.00000e+20 -1.00000e+20 -1.00000e+20 -1.00000e+20 -1.00000e+20
		-1.00000e+20 -1.00000e+20 -1.00000e+20 0.000294834 0.000317153 0.000433829
		0.00121990 0.00471127 0.0746491 2.10516 12.9307 8.36945
		0.642818 0.0902140 0.117609 0.0917354 0.665432 8.83154
		13.9394 2.32593 0.0848747 0.00552041 0.00147274 0.000521513
		0.000400270 0.000413913 0.000323063 0.000533265 0.00130913 0.00431994
		0.0130086 0.0298637 0.0405066 0.0310770 0.0286119
		-1.00000e+20 -1.00000e+20 -1.00000e+20 -1.00000e+20 -1.00000e+20 -1.00000e+20
		-1.00000e+20 -1.00000e+20 -1.00000e+20 0.000308417 0.000332704 0.000458539
		0.00130801 0.00519949 0.0861703 2.29192 13.0952 7.90523
		0.579919 0.0907030 0.118126 0.0922320 0.600314 8.34168
		14.1167 2.53229 0.0979795 0.00609464 0.00158016 0.000552180
		0.000420335 0.000433039 0.000337835 0.000558242 0.00137537 0.00454110
		0.0136422 0.0307368 0.0407737 0.0306179 0.0280780
		-1.00000e+20 -1.00000e+20 -1.00000e+20 -1.00000e+20 -1.00000e+20 -1.00000e+20
		-1.00000e+20 -1.00000e+20 -1.00000e+20 0.000322681 0.000349099 0.000484840
		0.00140333 0.00574710 0.0991739 2.48871 13.2311 7.45425
		0.523423 0.0912549 0.118670 0.0927926 0.541825 7.86581
		14.2632 2.74971 0.112770 0.00673880 0.00169642 0.000584861
		0.000441509 0.000453128 0.000353332 0.000584465 0.00144510 0.00477287
		0.0142969 0.0316106 0.0410147 0.0301606 0.0275503
		-1.00000e+20 -1.00000e+20 -1.00000e+20 -1.00000e+20 -1.00000e+20 -1.00000e+20
		-1.00000e+20 -1.00000e+20 -1.00000e+20 0.000337661 0.000366391 0.000512848
		0.00150652 0.00636244 0.113815 2.69534 13.3378 7.01746
		0.472751 0.0918593 0.119239 0.0934066 0.489365 7.40489
		14.3783 2.97802 0.129424 0.00746274 0.00182232 0.000619705
		0.000463866 0.000474230 0.000369590 0.000612000 0.00151849 0.00501566
		0.0149726 0.0324839 0.0412299 0.0297063 0.0270300
		-1.00000e+20 -1.00000e+20 -1.00000e+20 -1.00000e+20 -1.00000e+20 -1.00000e+20
		-1.00000e+20 -1.00000e+20 -1.00000e+20 0.000353399 0.000384635 0.000542690
		0.00161834 0.00705485 0.130265 2.91158 13.4151 6.59563
		0.427361 0.0925076 0.119831 0.0940652 0.442374 6.95976
		14.4615 3.21694 0.148136 0.00827743 0.00195881 0.000656875
		0.000487477 0.000496404 0.000386653 0.000640919 0.00159574 0.00526993
		0.0156692 0.0333553 0.0414197 0.0292563 0.0265179
		-1.00000e+20 -1.00000e+20 -1.00000e+20 -1.00000e+20 -1.00000e+20 -1.00000e+20
		-1.00000e+20 -1.00000e+20 -1.00000e+20 0.000369934 0.000403889 0.000574503
		0.00173960 0.00783620 0.148704 3.13708 13.4627 6.18939
		0.386752 0.0931941 0.120447 0.0947626 0.400332 6.53109
		14.5129 3.46610 0.169109 0.00919690 0.00210687 0.000696548
		0.000512422 0.000519710 0.000404563 0.000671294 0.00167706 0.00553613
		0.0163866 0.0342238 0.0415843 0.0288118 0.0260151
		-1.00000e+20 -1.00000e+20 -1.00000e+20 -1.00000e+20 -1.00000e+20 -1.00000e+20
		-1.00000e+20 -1.00000e+20 -1.00000e+20 0.000387314 0.000424217 0.000608429
		0.00187124 0.00871890 0.169330 3.37143 13.4807 5.79922
		0.350457 0.0939144 0.121084 0.0954943 0.362756 6.11938
		14.5323 3.72502 0.192571 0.0102357 0.00226765 0.000738905
		0.000538784 0.000544212 0.000423365 0.000703207 0.00176266 0.00581473
		0.0171247 0.0350880 0.0417243 0.0283737 0.0255224
		-1.00000e+20 -1.00000e+20 -1.00000e+20 -1.00000e+20 -1.00000e+20 -1.00000e+20
		-1.00000e+20 -1.00000e+20 -1.00000e+20 0.000405941 0.000446175 0.000645787
		0.00202166 0.00983838 0.192759 3.61412 13.4695 5.42547
		0.318149 0.0946935 0.121759 0.0962858 0.329307 5.72499
		14.5202 3.99317 0.219221 0.0115535 0.00245149 0.000785633
		0.000567309 0.000570484 0.000443477 0.000737366 0.00185443 0.00610976
		0.0178868 0.0359493 0.0418421 0.0279449 0.0250422
		-1.00000e+20 -1.00000e+20 -1.00000e+20 -1.00000e+20 -1.00000e+20 -1.00000e+20
		-1.00000e+20 -1.00000e+20 -1.00000e+20 0.000425185 0.000468898 0.000684570
		0.00217814 0.0109932 0.218359 3.86454 13.4294 5.06832
		0.289270 0.0954693 0.122436 0.0970740 0.299409 5.34813
		14.4770 4.26985 0.248341 0.0129129 0.00264275 0.000834167
		0.000596841 0.000597629 0.000464243 0.000772659 0.00194944 0.00641478
		0.0186656 0.0368016 0.0419347 0.0275228 0.0245722
		-1.00000e+20 -1.00000e+20 -1.00000e+20 -1.00000e+20 -1.00000e+20 -1.00000e+20
		-1.00000e+20 -1.00000e+20 -1.00000e+20 0.000445426 0.000492915 0.000726010
		0.00234854 0.0123058 0.246812 4.12200 13.3610 4.72791
		0.263512 0.0962708 0.123132 0.0978881 0.272740 4.98892
		14.4033 4.55432 0.280706 0.0144581 0.00285108 0.000886085
		0.000628088 0.000626189 0.000486061 0.000809761 0.00204947 0.00673367
		0.0194643 0.0376461 0.0420044 0.0271099 0.0241144
		-1.00000e+20 -1.00000e+20 -1.00000e+20 -1.00000e+20 -1.00000e+20 -1.00000e+20
		-1.00000e+20 -1.00000e+20 -1.00000e+20 0.000466723 0.000518308 0.000770314
		0.00253427 0.0138004 0.278358 4.38576 13.2652 4.40421
		0.240500 0.0970958 0.123846 0.0987264 0.248915 4.64734
		14.3000 4.84574 0.316589 0.0162178 0.00307822 0.000941651
		0.000661160 0.000656248 0.000508988 0.000848771 0.00215479 0.00706692
		0.0202826 0.0384816 0.0420520 0.0267071 0.0236696
		-1.00000e+20 -1.00000e+20 -1.00000e+20 -1.00000e+20 -1.00000e+20 -1.00000e+20
		-1.00000e+20 -1.00000e+20 -1.00000e+20 0.000489137 0.000545168 0.000817706
		0.00273690 0.0155034 0.313245 4.65496 13.1429 4.09710
		0.219841 0.0979425 0.124578 0.0995865 0.227526 4.32327
		14.1682 5.14318 0.356273 0.0182230 0.00332612 0.00100116
		0.000696179 0.000687893 0.000533086 0.000889794 0.00226567 0.00741505
		0.0211199 0.0393071 0.0420784 0.0263151 0.0232384
		-1.00000e+20 -1.00000e+20 -1.00000e+20 -1.00000e+20 -1.00000e+20 -1.00000e+20
		-1.00000e+20 -1.00000e+20 -1.00000e+20 0.000512733 0.000573587 0.000868430
		0.00295825 0.0174466 0.351728 4.92868 12.9952 3.80638
		0.201049 0.0988093 0.125326 0.100467 0.208069 4.01649
		14.0090 5.44562 0.400049 0.0205111 0.00359699 0.00106491
		0.000733268 0.000721219 0.000558420 0.000932943 0.00238243 0.00777857
		0.0219758 0.0401214 0.0420843 0.0259346 0.0228213
		-1.00000e+20 -1.00000e+20 -1.00000e+20 -1.00000e+20 -1.00000e+20 -1.00000e+20
		-1.00000e+20 -1.00000e+20 -1.00000e+20 0.000537580 0.000603671 0.000922772
		0.00320023 0.0196655 0.394069 5.20594 12.8234 3.53177
		0.183424 0.0996948 0.126090 0.101367 0.189821 3.72672
		13.8237 5.75196 0.448212 0.0231240 0.00389319 0.00113328
		0.000772570 0.000756322 0.000585058 0.000978335 0.00250537 0.00815803
		0.0228499 0.0409236 0.0420706 0.0255663 0.0224187
		-1.00000e+20 -1.00000e+20 -1.00000e+20 -1.00000e+20 -1.00000e+20 -1.00000e+20
		-1.00000e+20 -1.00000e+20 -1.00000e+20 0.000564317 0.000636352 0.000983196
		0.00348234 0.0225549 0.440681 5.48570 12.6287 3.27294
		0.169860 0.100615 0.126885 0.102302 0.175777 3.45360
		13.6138 6.06106 0.501233 0.0265269 0.00423867 0.00120944
		0.000815341 0.000794116 0.000613644 0.00102705 0.00263719 0.00855825
		0.0237451 0.0417153 0.0420409 0.0252133 0.0220340
		-1.00000e+20 -1.00000e+20 -1.00000e+20 -1.00000e+20 -1.00000e+20 -1.00000e+20
		-1.00000e+20 -1.00000e+20 -1.00000e+20 0.000591944 0.000670185 0.00104591
		0.00377512 0.0255076 0.491512 5.76681 12.4126 3.02946
		0.154431 0.101534 0.127679 0.103235 0.159801 3.19668
		13.3809 6.37166 0.559055 0.0300044 0.00459727 0.00128852
		0.000859639 0.000833174 0.000643170 0.00107740 0.00277365 0.00897135
		0.0246537 0.0424902 0.0419912 0.0248712 0.0216622
		-1.00000e+20 -1.00000e+20 -1.00000e+20 -1.00000e+20 -1.00000e+20 -1.00000e+20
		-1.00000e+20 -1.00000e+20 -1.00000e+20 0.000621063 0.000706044 0.00111323
		0.00409652 0.0288797 0.546991 6.04814 12.1767 2.80089
		0.138104 0.102469 0.128487 0.104184 0.142897 2.95549
		13.1266 6.68250 0.622163 0.0339758 0.00499100 0.00137349
		0.000906638 0.000874355 0.000674242 0.00113040 0.00291733 0.00940198
		0.0255786 0.0432501 0.0419249 0.0245430 0.0213065
		-1.00000e+20 -1.00000e+20 -1.00000e+20 -1.00000e+20 -1.00000e+20 -1.00000e+20
		-1.00000e+20 -1.00000e+20 -1.00000e+20 0.000651766 0.000744073 0.00118556
		0.00444977 0.0327273 0.607377 6.32849 11.9225 2.58674
		0.121238 0.103418 0.129308 0.105148 0.125434 2.72950
		12.8525 6.99224 0.690853 0.0385077 0.00542385 0.00146487
		0.000956533 0.000917792 0.000706953 0.00118620 0.00306860 0.00985070
		0.0265190 0.0439941 0.0418431 0.0242292 0.0209670
		-1.00000e+20 -1.00000e+20 -1.00000e+20 -1.00000e+20 -1.00000e+20 -1.00000e+20
		-1.00000e+20 -1.00000e+20 -1.00000e+20 0.000684150 0.000784419 0.00126331
		0.00483843 0.0371109 0.672923 6.60661 11.6517 2.38646
		0.106868 0.104380 0.130142 0.106126 0.110555 2.51816
		12.5606 7.29955 0.765413 0.0436709 0.00590020 0.00156320
		0.00100952 0.000963623 0.000741395 0.00124497 0.00322786 0.0103180
		0.0274742 0.0447215 0.0417470 0.0239303 0.0206443
		-1.00000e+20 -1.00000e+20 -1.00000e+20 -1.00000e+20 -1.00000e+20 -1.00000e+20
		-1.00000e+20 -1.00000e+20 -1.00000e+20 0.000718317 0.000827245 0.00134696
		0.00526678 0.0420959 0.743872 6.88128 11.3660 2.19950
		0.0967994 0.105356 0.130988 0.107117 0.100129 2.32088
		12.2526 7.60302 0.846119 0.0495427 0.00642532 0.00166908
		0.00106583 0.00101200 0.000777672 0.00130687 0.00339554 0.0108045
		0.0284434 0.0454314 0.0416376 0.0236467 0.0203388
		-1.00000e+20 -1.00000e+20 -1.00000e+20 -1.00000e+20 -1.00000e+20 -1.00000e+20
		-1.00000e+20 -1.00000e+20 -1.00000e+20 0.000755213 0.000874028 0.00144096
		0.00577656 0.0483896 0.820529 7.15125 11.0671 2.02530
		0.0938983 0.106358 0.131860 0.108135 0.0971225 2.13706
		11.9303 7.90130 0.933318 0.0569565 0.00705052 0.00178826
		0.00112745 0.00106427 0.000816715 0.00137343 0.00357517 0.0113156
		0.0294296 0.0461267 0.0415195 0.0233828 0.0200547
		-1.00000e+20 -1.00000e+20 -1.00000e+20 -1.00000e+20 -1.00000e+20 -1.00000e+20
		-1.00000e+20 -1.00000e+20 -1.00000e+20 0.000793359 0.000922480 0.00153850
		0.00630445 0.0548224 0.902961 7.41522 10.7566 1.86325
		0.0881842 0.107358 0.132730 0.109150 0.0912041 1.96606
		11.5956 8.19297 1.02709 0.0645341 0.00769796 0.00191196
		0.00119129 0.00111832 0.000857062 0.00144226 0.00376118 0.0118423
		0.0304244 0.0468003 0.0413875 0.0231317 0.0197848
		-1.00000e+20 -1.00000e+20 -1.00000e+20 -1.00000e+20 -1.00000e+20 -1.00000e+20
		-1.00000e+20 -1.00000e+20 -1.00000e+20 0.000833649 0.000973990 0.00164372
		0.00688880 0.0620595 0.991441 7.67197 10.4363 1.71278
		0.0844432 0.108368 0.133609 0.110176 0.0873284 1.80727
		11.2503 8.47665 1.12773 0.0730594 0.00841478 0.00204552
		0.00125924 0.00117543 0.000899595 0.00151481 0.00395695 0.0123899
		0.0314307 0.0474549 0.0412460 0.0228974 0.0195331
		-1.00000e+20 -1.00000e+20 -1.00000e+20 -1.00000e+20 -1.00000e+20 -1.00000e+20
		-1.00000e+20 -1.00000e+20 -1.00000e+20 0.000876216 0.00102878 0.00175732
		0.00753650 0.0701780 1.08615 7.92029 10.1078 1.57327
		0.0818860 0.109389 0.134499 0.111213 0.0846781 1.66006
		10.8962 8.75100 1.23546 0.0826230 0.00920947 0.00218985
		0.00133158 0.00123579 0.000944449 0.00159129 0.00416300 0.0129587
		0.0324475 0.0480900 0.0410963 0.0226804 0.0193002
		-1.00000e+20 -1.00000e+20 -1.00000e+20 -1.00000e+20 -1.00000e+20 -1.00000e+20
		-1.00000e+20 -1.00000e+20 -1.00000e+20 0.000921213 0.00108709 0.00188007
		0.00825547 0.0792572 1.18723 8.15896 9.77285 1.44414
		0.0800453 0.110419 0.135399 0.112260 0.0827694 1.52379
		10.5351 9.01471 1.35045 0.0933186 0.0100918 0.00234594
		0.00140866 0.00129963 0.000991762 0.00167193 0.00437984 0.0135495
		0.0334739 0.0487054 0.0409396 0.0224811 0.0190863
		-1.00000e+20 -1.00000e+20 -1.00000e+20 -1.00000e+20 -1.00000e+20 -1.00000e+20
		-1.00000e+20 -1.00000e+20 -1.00000e+20 0.000968788 0.00114919 0.00201285
		0.00905454 0.0893832 1.29480 8.38685 9.43297 1.32480
		0.0786654 0.111459 0.136307 0.113316 0.0813376 1.39786
		10.1688 9.26650 1.47282 0.105247 0.0110725 0.00251492
		0.00149082 0.00136715 0.00104169 0.00175698 0.00460801 0.0141626
		0.0345089 0.0493007 0.0407773 0.0223001 0.0188918
		-1.00000e+20 -1.00000e+20 -1.00000e+20 -1.00000e+20 -1.00000e+20 -1.00000e+20
		-1.00000e+20 -1.00000e+20 -1.00000e+20 0.00101911 0.00121534 0.00215664
		0.00994409 0.100650 1.40897 8.60286 9.08973 1.21468
		0.0775953 0.112508 0.137224 0.114381 0.0802265 1.28166
		9.79872 9.50517 1.60269 0.118521 0.0121645 0.00269806
		0.00157845 0.00143861 0.00109438 0.00184669 0.00484805 0.0147987
		0.0355517 0.0498760 0.0406109 0.0221378 0.0187173
		-1.00000e+20 -1.00000e+20 -1.00000e+20 -1.00000e+20 -1.00000e+20 -1.00000e+20
		-1.00000e+20 -1.00000e+20 -1.00000e+20 0.00107376 0.00128826 0.00232086
		0.0110331 0.113681 1.52982 8.80597 8.74459 1.11322
		0.0769972 0.113578 0.138162 0.115467 0.0796039 1.17459
		9.42666 9.72959 1.74016 0.133872 0.0135018 0.00290755
		0.00167520 0.00151627 0.00115134 0.00194346 0.00510488 0.0154640
		0.0366057 0.0504354 0.0404467 0.0220010 0.0185695
		-1.00000e+20 -1.00000e+20 -1.00000e+20 -1.00000e+20 -1.00000e+20 -1.00000e+20
		-1.00000e+20 -1.00000e+20 -1.00000e+20 0.00113028 0.00136375 0.00249099
		0.0121548 0.127511 1.65729 8.99520 8.39896 1.01985
		0.0762542 0.114643 0.139095 0.116549 0.0788312 1.07607
		9.05406 9.93866 1.88516 0.150166 0.0148792 0.00312461
		0.00177542 0.00159659 0.00121022 0.00204352 0.00537076 0.0161477
		0.0376613 0.0509706 0.0402766 0.0218785 0.0184369
		-1.00000e+20 -1.00000e+20 -1.00000e+20 -1.00000e+20 -1.00000e+20 -1.00000e+20
		-1.00000e+20 -1.00000e+20 -1.00000e+20 0.00119013 0.00144434 0.00267582
		0.0134088 0.142808 1.79140 9.16968 8.05417 0.934065
		0.0756596 0.115716 0.140034 0.117638 0.0782119 0.985538
		8.68237 10.1314 2.03771 0.168187 0.0164193 0.00336060
		0.00188251 0.00168169 0.00127243 0.00214913 0.00565038 0.0168560
		0.0387216 0.0514859 0.0401066 0.0217767 0.0183258
		-1.00000e+20 -1.00000e+20 -1.00000e+20 -1.00000e+20 -1.00000e+20 -1.00000e+20
		-1.00000e+20 -1.00000e+20 -1.00000e+20 0.00125354 0.00153043 0.00287682
		0.0148126 0.159697 1.93209 9.32861 7.71147 0.855344
		0.0751816 0.116796 0.140980 0.118735 0.0777133 0.902466
		8.31293 10.3070 2.19775 0.188084 0.0181435 0.00361744
		0.00199703 0.00177191 0.00133819 0.00226064 0.00594438 0.0175892
		0.0397860 0.0519814 0.0399384 0.0216961 0.0182368
		-1.00000e+20 -1.00000e+20 -1.00000e+20 -1.00000e+20 -1.00000e+20 -1.00000e+20
		-1.00000e+20 -1.00000e+20 -1.00000e+20 0.00132076 0.00162246 0.00309560
		0.0163855 0.178308 2.07925 9.47127 7.37200 0.783200
		0.0747984 0.117883 0.141932 0.119838 0.0773126 0.826335
		7.94698 10.4647 2.36514 0.210011 0.0200758 0.00389720
		0.00211957 0.00186758 0.00140771 0.00237838 0.00625347 0.0183478
		0.0408532 0.0524576 0.0397733 0.0216374 0.0181705
		-1.00000e+20 -1.00000e+20 -1.00000e+20 -1.00000e+20 -1.00000e+20 -1.00000e+20
		-1.00000e+20 -1.00000e+20 -1.00000e+20 0.00139206 0.00172090 0.00333413
		0.0181491 0.198780 2.23271 9.59707 7.03685 0.717165
		0.0744944 0.118977 0.142890 0.120948 0.0769938 0.756649
		7.58567 10.6037 2.53972 0.234129 0.0222426 0.00420244
		0.00225080 0.00196912 0.00148125 0.00250274 0.00657835 0.0191323
		0.0419226 0.0529148 0.0396132 0.0216016 0.0181278
		-1.00000e+20 -1.00000e+20 -1.00000e+20 -1.00000e+20 -1.00000e+20 -1.00000e+20
		-1.00000e+20 -1.00000e+20 -1.00000e+20 0.00146770 0.00182629 0.00359438
		0.0201280 0.221255 2.39228 9.70550 6.70699 0.656794
		0.0742581 0.120076 0.143853 0.122064 0.0767450 0.692941
		7.23007 10.7234 2.72123 0.260608 0.0246741 0.00453569
		0.00239142 0.00207688 0.00155906 0.00263410 0.00691977 0.0199432
		0.0429932 0.0533537 0.0394595 0.0215893 0.0181092
		-1.00000e+20 -1.00000e+20 -1.00000e+20 -1.00000e+20 -1.00000e+20 -1.00000e+20
		-1.00000e+20 -1.00000e+20 -1.00000e+20 0.00155041 0.00194375 0.00389815
		0.0225998 0.246127 2.55773 9.79615 6.38329 0.601695
		0.0741394 0.121193 0.144833 0.123198 0.0766177 0.634794
		6.88112 10.8236 2.90943 0.289911 0.0277120 0.00492522
		0.00254847 0.00219485 0.00164364 0.00277616 0.00728424 0.0207876
		0.0440700 0.0537815 0.0393221 0.0216117 0.0181261
		-1.00000e+20 -1.00000e+20 -1.00000e+20 -1.00000e+20 -1.00000e+20 -1.00000e+20
		-1.00000e+20 -1.00000e+20 -1.00000e+20 0.00163593 0.00206529 0.00421193
		0.0251305 0.273038 2.72870 9.86871 6.06655 0.551412
		0.0740061 0.122304 0.145805 0.124326 0.0764752 0.581730
		6.53966 10.9038 3.10392 0.321616 0.0308221 0.00532759
		0.00271099 0.00231683 0.00173106 0.00292310 0.00766140 0.0216528
		0.0451410 0.0541865 0.0391872 0.0216504 0.0181596
		-1.00000e+20 -1.00000e+20 -1.00000e+20 -1.00000e+20 -1.00000e+20 -1.00000e+20
		-1.00000e+20 -1.00000e+20 -1.00000e+20 0.00172680 0.00219569 0.00455582
		0.0279723 0.302409 2.90487 9.92301 5.75747 0.505592
		0.0739211 0.123421 0.146780 0.125459 0.0763825 0.533375
		6.20646 10.9638 3.30432 0.356221 0.0343150 0.00576888
		0.00288556 0.00244653 0.00182368 0.00307840 0.00805750 0.0225456
		0.0462109 0.0545755 0.0390641 0.0217158 0.0182201
		-1.00000e+20 -1.00000e+20 -1.00000e+20 -1.00000e+20 -1.00000e+20 -1.00000e+20
		-1.00000e+20 -1.00000e+20 -1.00000e+20 0.00182343 0.00233575 0.00493315
		0.0311623 0.334398 3.08584 9.95895 5.45665 0.463878
		0.0738798 0.124542 0.147759 0.126596 0.0763349 0.489353
		5.88217 11.0035 3.51018 0.393910 0.0382360 0.00625336
		0.00307324 0.00258451 0.00192183 0.00324259 0.00847339 0.0234665
		0.0472790 0.0549497 0.0389545 0.0218090 0.0183089
		-1.00000e+20 -1.00000e+20 -1.00000e+20 -1.00000e+20 -1.00000e+20 -1.00000e+20
		-1.00000e+20 -1.00000e+20 -1.00000e+20 0.00192622 0.00248628 0.00534775
		0.0347414 0.369165 3.27116 9.97656 5.16462 0.425933
		0.0738783 0.125667 0.148740 0.127738 0.0763284 0.449307
		5.56736 11.0229 3.72098 0.434871 0.0426358 0.00678604
		0.00327515 0.00273138 0.00202591 0.00341620 0.00890997 0.0244159
		0.0483447 0.0553102 0.0388604 0.0219314 0.0184270
		-1.00000e+20 -1.00000e+20 -1.00000e+20 -1.00000e+20 -1.00000e+20 -1.00000e+20
		-1.00000e+20 -1.00000e+20 -1.00000e+20 0.00203563 0.00264818 0.00580389
		0.0387523 0.406868 3.46033 9.97595 4.88182 0.391440
		0.0739135 0.126797 0.149723 0.128885 0.0763596 0.412904
		5.26248 11.0222 3.93617 0.479293 0.0475666 0.00737242
		0.00349254 0.00288779 0.00213630 0.00359979 0.00936815 0.0253941
		0.0494074 0.0556582 0.0387839 0.0220844 0.0185757
		-1.00000e+20 -1.00000e+20 -1.00000e+20 -1.00000e+20 -1.00000e+20 -1.00000e+20
		-1.00000e+20 -1.00000e+20 -1.00000e+20 0.00215213 0.00282248 0.00630659
		0.0432415 0.447668 3.65282 9.95736 4.60858 0.360098
		0.0739826 0.127931 0.150709 0.130035 0.0764257 0.379825
		4.96793 11.0017 4.15513 0.527362 0.0530858 0.00801902
		0.00372682 0.00305445 0.00225345 0.00379400 0.00984887 0.0264015
		0.0504669 0.0559953 0.0387269 0.0222693 0.0187566
		-1.00000e+20 -1.00000e+20 -1.00000e+20 -1.00000e+20 -1.00000e+20 -1.00000e+20
		-1.00000e+20 -1.00000e+20 -1.00000e+20 0.00228065 0.00301964 0.00690946
		0.0487228 0.491834 3.84805 9.92111 4.34522 0.331818
		0.0741096 0.129080 0.151708 0.131201 0.0765516 0.349977
		4.68401 10.9616 4.37722 0.579398 0.0598254 0.00879535
		0.00399235 0.00323852 0.00238162 0.00400455 0.0103608 0.0274471
		0.0515310 0.0563332 0.0387051 0.0225044 0.0189871
		-1.00000e+20 -1.00000e+20 -1.00000e+20 -1.00000e+20 -1.00000e+20 -1.00000e+20
		-1.00000e+20 -1.00000e+20 -1.00000e+20 0.00241346 0.00322338 0.00752948
		0.0543441 0.539281 4.04538 9.86759 4.09191 0.306023
		0.0742381 0.130221 0.152696 0.132358 0.0766788 0.322752
		4.41094 10.9025 4.60169 0.635300 0.0667372 0.00959378
		0.00426678 0.00342877 0.00251408 0.00422235 0.0108900 0.0285146
		0.0525833 0.0566539 0.0386950 0.0227598 0.0192381
		-1.00000e+20 -1.00000e+20 -1.00000e+20 -1.00000e+20 -1.00000e+20 -1.00000e+20
		-1.00000e+20 -1.00000e+20 -1.00000e+20 0.00255515 0.00344337 0.00821587
		0.0605898 0.590281 4.24417 9.79731 3.84881 0.282596
		0.0743949 0.131366 0.153684 0.133519 0.0768352 0.298024
		4.14886 10.8248 4.82781 0.695388 0.0744170 0.0104781
		0.00456339 0.00363186 0.00265485 0.00445285 0.0114449 0.0296124
		0.0536315 0.0569687 0.0387113 0.0230527 0.0195262
		-1.00000e+20 -1.00000e+20 -1.00000e+20 -1.00000e+20 -1.00000e+20 -1.00000e+20
		-1.00000e+20 -1.00000e+20 -1.00000e+20 0.00270643 0.00368117 0.00897686
		0.0675161 0.644974 4.44373 9.71084 3.61597 0.261286
		0.0745785 0.132513 0.154673 0.134683 0.0770190 0.275531
		3.89786 10.7293 5.05482 0.759827 0.0829341 0.0114591
		0.00488433 0.00384884 0.00280453 0.00469683 0.0120264 0.0307410
		0.0546756 0.0572797 0.0387566 0.0233851 0.0198534
		-1.00000e+20 -1.00000e+20 -1.00000e+20 -1.00000e+20 -1.00000e+20 -1.00000e+20
		-1.00000e+20 -1.00000e+20 -1.00000e+20 0.00286804 0.00393850 0.00982145
		0.0751814 0.703492 4.64335 9.60883 3.39343 0.241845
		0.0747876 0.133663 0.155661 0.135849 0.0772290 0.255009
		3.65795 10.6166 5.28189 0.828773 0.0923601 0.0125483
		0.00523197 0.00408079 0.00296373 0.00495512 0.0126358 0.0319007
		0.0557156 0.0575888 0.0388333 0.0237591 0.0202218
		-1.00000e+20 -1.00000e+20 -1.00000e+20 -1.00000e+20 -1.00000e+20 -1.00000e+20
		-1.00000e+20 -1.00000e+20 -1.00000e+20 0.00304079 0.00421723 0.0107603
		0.0836454 0.765957 4.84230 9.49201 3.18114 0.224006
		0.0750209 0.134815 0.156648 0.137017 0.0774640 0.236177
		3.42908 10.4875 5.50820 0.902371 0.102769 0.0137595
		0.00560888 0.00432889 0.00313317 0.00522861 0.0132741 0.0330919
		0.0567518 0.0578985 0.0389441 0.0241773 0.0206336
		-1.00000e+20 -1.00000e+20 -1.00000e+20 -1.00000e+20 -1.00000e+20 -1.00000e+20
		-1.00000e+20 -1.00000e+20 -1.00000e+20 0.00323301 0.00453749 0.0119138
		0.0933892 0.832543 5.03983 9.36114 2.97901 0.208760
		0.0752951 0.135980 0.157646 0.138198 0.0777407 0.220082
		3.21118 10.3429 5.73289 0.980822 0.114752 0.0152492
		0.00604284 0.00460539 0.00331976 0.00552566 0.0139524 0.0343262
		0.0577969 0.0582271 0.0391126 0.0246665 0.0211144
		-1.00000e+20 -1.00000e+20 -1.00000e+20 -1.00000e+20 -1.00000e+20 -1.00000e+20
		-1.00000e+20 -1.00000e+20 -1.00000e+20 0.00343165 0.00486789 0.0130947
		0.103638 0.903216 5.23515 9.21704 2.78691 0.193883
		0.0755733 0.137136 0.158630 0.139371 0.0780216 0.204375
		3.00408 10.1837 5.95507 1.06409 0.127356 0.0167741
		0.00649055 0.00489111 0.00351260 0.00583303 0.0146529 0.0355824
		0.0588278 0.0585468 0.0393025 0.0251830 0.0216224
		-1.00000e+20 -1.00000e+20 -1.00000e+20 -1.00000e+20 -1.00000e+20 -1.00000e+20
		-1.00000e+20 -1.00000e+20 -1.00000e+20 0.00364447 0.00522705 0.0144124
		0.114894 0.978126 5.42752 9.06058 2.60467 0.179954
		0.0758731 0.138294 0.159612 0.140544 0.0783245 0.189669
		2.80762 10.0108 6.17389 1.15235 0.141199 0.0184764
		0.00697768 0.00519747 0.00371816 0.00615865 0.0153863 0.0368715
		0.0598567 0.0588751 0.0395358 0.0257522 0.0221819
		-1.00000e+20 -1.00000e+20 -1.00000e+20 -1.00000e+20 -1.00000e+20 -1.00000e+20
		-1.00000e+20 -1.00000e+20 -1.00000e+20 0.00387264 0.00561794 0.0158844
		0.127238 1.05733 5.61615 8.89267 2.43208 0.166734
		0.0761938 0.139453 0.160591 0.141718 0.0786488 0.175710
		2.62156 9.82524 6.38846 1.24567 0.156380 0.0203786
		0.00750836 0.00552617 0.00393740 0.00650368 0.0161536 0.0381940
		0.0608842 0.0592150 0.0398159 0.0263772 0.0227959
		-1.00000e+20 -1.00000e+20 -1.00000e+20 -1.00000e+20 -1.00000e+20 -1.00000e+20
		-1.00000e+20 -1.00000e+20 -1.00000e+20 0.00411747 0.00604379 0.0175297
		0.140753 1.14089 5.80028 8.71424 2.26892 0.154089
		0.0765346 0.140613 0.161568 0.142894 0.0789936 0.162357
		2.44566 9.62808 6.59792 1.34412 0.173003 0.0225056
		0.00808702 0.00587913 0.00417139 0.00686927 0.0169565 0.0395504
		0.0619116 0.0595697 0.0401465 0.0270617 0.0234677
		-1.00000e+20 -1.00000e+20 -1.00000e+20 -1.00000e+20 -1.00000e+20 -1.00000e+20
		-1.00000e+20 -1.00000e+20 -1.00000e+20 0.00438032 0.00650831 0.0193696
		0.155529 1.22882 5.97916 8.52623 2.11492 0.142134
		0.0768950 0.141773 0.162541 0.144070 0.0793584 0.149732
		2.27963 9.42034 6.80140 1.44772 0.191176 0.0248847
		0.00871881 0.00625837 0.00442124 0.00725677 0.0177962 0.0409412
		0.0629402 0.0599426 0.0405312 0.0278094 0.0242008
		-1.00000e+20 -1.00000e+20 -1.00000e+20 -1.00000e+20 -1.00000e+20 -1.00000e+20
		-1.00000e+20 -1.00000e+20 -1.00000e+20 0.00466281 0.00701564 0.0214287
		0.171657 1.32112 6.15206 8.32961 1.96979 0.131237
		0.0772743 0.142934 0.163510 0.145245 0.0797424 0.138223
		2.12318 9.20309 6.99807 1.55647 0.211012 0.0275482
		0.00940942 0.00666627 0.00468820 0.00766755 0.0186744 0.0423671
		0.0639714 0.0603374 0.0409742 0.0286240 0.0249990
		-1.00000e+20 -1.00000e+20 -1.00000e+20 -1.00000e+20 -1.00000e+20 -1.00000e+20
		-1.00000e+20 -1.00000e+20 -1.00000e+20 0.00498137 0.00761215 0.0239929
		0.189461 1.41781 6.31825 8.12536 1.83326 0.125455
		0.0776854 0.144106 0.164486 0.146433 0.0801590 0.132112
		1.97598 8.97739 7.18711 1.67039 0.232911 0.0308670
		0.0102230 0.00712710 0.00498499 0.00811500 0.0196067 0.0438461
		0.0650278 0.0607844 0.0415129 0.0295473 0.0259021
		-1.00000e+20 -1.00000e+20 -1.00000e+20 -1.00000e+20 -1.00000e+20 -1.00000e+20
		-1.00000e+20 -1.00000e+20 -1.00000e+20 0.00531009 0.00822526 0.0266020
		0.208569 1.51877 6.47704 7.91442 1.70499 0.116994
		0.0781009 0.145267 0.165447 0.147608 0.0805799 0.123173
		1.83769 8.74432 7.36774 1.78935 0.256413 0.0342438
		0.0110592 0.00760259 0.00529151 0.00857788 0.0205674 0.0453461
		0.0660716 0.0612371 0.0420880 0.0305118 0.0268454
		-1.00000e+20 -1.00000e+20 -1.00000e+20 -1.00000e+20 -1.00000e+20 -1.00000e+20
		-1.00000e+20 -1.00000e+20 -1.00000e+20 0.00566432 0.00889757 0.0295180
		0.229325 1.62398 6.62777 7.69776 1.58467 0.109950
		0.0785341 0.146427 0.166402 0.148783 0.0810187 0.115728
		1.70797 8.50493 7.53919 1.91330 0.281943 0.0380187
		0.0119769 0.00811543 0.00561965 0.00906885 0.0215716 0.0468839
		0.0671243 0.0617243 0.0427348 0.0315570 0.0278670
		-1.00000e+20 -1.00000e+20 -1.00000e+20 -1.00000e+20 -1.00000e+20 -1.00000e+20
		-1.00000e+20 -1.00000e+20 -1.00000e+20 0.00604631 0.00963558 0.0327739
		0.251832 1.73333 6.76984 7.47634 1.47196 0.104224
		0.0789844 0.147587 0.167351 0.149957 0.0814749 0.109674
		1.58646 8.26026 7.70079 2.04214 0.309627 0.0422345
		0.0129852 0.00866892 0.00597116 0.00958974 0.0226210 0.0484604
		0.0681882 0.0622506 0.0434588 0.0326884 0.0289716
		-1.00000e+20 -1.00000e+20 -1.00000e+20 -1.00000e+20 -1.00000e+20 -1.00000e+20
		-1.00000e+20 -1.00000e+20 -1.00000e+20 0.00645861 0.0104468 0.0364041
		0.276194 1.84670 6.90265 7.25105 1.36653 0.0995908
		0.0794516 0.148745 0.168295 0.151129 0.0819482 0.104773
		1.47280 8.01134 7.85186 2.17572 0.339593 0.0469359
		0.0140943 0.00926684 0.00634800 0.0101425 0.0237174 0.0500768
		0.0692663 0.0628209 0.0442650 0.0339111 0.0301644
		-1.00000e+20 -1.00000e+20 -1.00000e+20 -1.00000e+20 -1.00000e+20 -1.00000e+20
		-1.00000e+20 -1.00000e+20 -1.00000e+20 0.00690395 0.0113396 0.0404445
		0.302518 1.96394 7.02569 7.02282 1.26805 0.0958162
		0.0799352 0.149902 0.169232 0.152300 0.0824381 0.100777
		1.36662 7.75915 7.99181 2.31385 0.371973 0.0521695
		0.0153159 0.00991324 0.00675226 0.0107291 0.0248629 0.0517346
		0.0703618 0.0634404 0.0451592 0.0352311 0.0314511
		-1.00000e+20 -1.00000e+20 -1.00000e+20 -1.00000e+20 -1.00000e+20 -1.00000e+20
		-1.00000e+20 -1.00000e+20 -1.00000e+20 0.00738550 0.0123229 0.0449333
		0.330909 2.08488 7.13845 6.79251 1.17618 0.0927021
		0.0804350 0.151057 0.170163 0.153469 0.0829443 0.0974774
		1.26756 7.50466 8.12007 2.45634 0.406896 0.0579847
		0.0166625 0.0106128 0.00718612 0.0113518 0.0260596 0.0534351
		0.0714781 0.0641148 0.0461474 0.0366544 0.0328375
		-1.00000e+20 -1.00000e+20 -1.00000e+20 -1.00000e+20 -1.00000e+20 -1.00000e+20
		-1.00000e+20 -1.00000e+20 -1.00000e+20 0.00793752 0.0135063 0.0503024
		0.361589 2.20932 7.24052 6.56095 1.09059 0.0907731
		0.0809622 0.152221 0.171098 0.154646 0.0834783 0.0954276
		1.17528 7.24881 8.23618 2.60295 0.444633 0.0649424
		0.0182857 0.0114165 0.00767449 0.0120332 0.0273321 0.0552083
		0.0726546 0.0648934 0.0472873 0.0382414 0.0343814
		-1.00000e+20 -1.00000e+20 -1.00000e+20 -1.00000e+20 -1.00000e+20 -1.00000e+20
		-1.00000e+20 -1.00000e+20 -1.00000e+20 0.00850578 0.0147165 0.0558112
		0.394422 2.33698 7.33153 6.32894 1.01093 0.0884024
		0.0814934 0.153372 0.172014 0.155810 0.0840162 0.0929114
		1.08940 6.99245 8.33969 2.75337 0.485020 0.0720811
		0.0199455 0.0122437 0.00817805 0.0127374 0.0286399 0.0570022
		0.0738278 0.0656992 0.0484864 0.0398946 0.0359893
		-1.00000e+20 -1.00000e+20 -1.00000e+20 -1.00000e+20 -1.00000e+20 -1.00000e+20
		-1.00000e+20 -1.00000e+20 -1.00000e+20 0.00912199 0.0160536 0.0618853
		0.429633 2.46763 7.41114 6.09724 0.936898 0.0863797
		0.0820400 0.154520 0.172922 0.156971 0.0845697 0.0907618
		1.00957 6.73643 8.43023 2.90730 0.528333 0.0799532
		0.0217806 0.0131415 0.00871989 0.0134857 0.0300062 0.0588447
		0.0750346 0.0665790 0.0497998 0.0416717 0.0377167
		-1.00000e+20 -1.00000e+20 -1.00000e+20 -1.00000e+20 -1.00000e+20 -1.00000e+20
		-1.00000e+20 -1.00000e+20 -1.00000e+20 0.00979087 0.0175320 0.0685696
		0.467323 2.60097 7.47910 5.86656 0.868167 0.0846373
		0.0826018 0.155665 0.173822 0.158128 0.0851383 0.0889073
		0.935461 6.48153 8.50753 3.06441 0.574695 0.0886171
		0.0238111 0.0141170 0.00930340 0.0142810 0.0314336 0.0607383
		0.0762804 0.0675395 0.0512349 0.0435804 0.0395707
		-1.00000e+20 -1.00000e+20 -1.00000e+20 -1.00000e+20 -1.00000e+20 -1.00000e+20
		-1.00000e+20 -1.00000e+20 -1.00000e+20 0.0105175 0.0191675 0.0759134
		0.507584 2.73670 7.53521 5.63758 0.804432 0.0831204
		0.0831785 0.156806 0.174714 0.159282 0.0857217 0.0872899
		0.866735 6.22852 8.57135 3.22432 0.624220 0.0981367
		0.0260586 0.0151777 0.00993219 0.0151265 0.0329250 0.0626858
		0.0775703 0.0685882 0.0527992 0.0456289 0.0415590
		-1.00000e+20 -1.00000e+20 -1.00000e+20 -1.00000e+20 -1.00000e+20 -1.00000e+20
		-1.00000e+20 -1.00000e+20 -1.00000e+20 0.0113075 0.0209776 0.0839691
		0.550510 2.87446 7.57935 5.41091 0.745391 0.0817879
		0.0837698 0.157944 0.175596 0.160431 0.0863199 0.0858666
		0.803070 5.97805 8.62154 3.38664 0.677023 0.108580
		0.0285475 0.0163319 0.0106104 0.0160258 0.0344836 0.0646900
		0.0789106 0.0697330 0.0545014 0.0478253 0.0436896
		-1.00000e+20 -1.00000e+20 -1.00000e+20 -1.00000e+20 -1.00000e+20 -1.00000e+20
		-1.00000e+20 -1.00000e+20 -1.00000e+20 0.0122257 0.0231715 0.0930762
		0.596246 3.01392 7.61142 5.18714 0.690777 0.0807979
		0.0843863 0.159089 0.176481 0.161587 0.0869434 0.0848037
		0.744177 5.73079 8.65801 3.55094 0.733284 0.120388
		0.0315683 0.0176767 0.0113829 0.0170156 0.0361480 0.0667979
		0.0803616 0.0710440 0.0564162 0.0502450 0.0460350
		-1.00000e+20 -1.00000e+20 -1.00000e+20 -1.00000e+20 -1.00000e+20 -1.00000e+20
		-1.00000e+20 -1.00000e+20 -1.00000e+20 0.0131691 0.0254098 0.102711
		0.644738 3.15465 7.63142 4.96678 0.640276 0.0797183
		0.0850065 0.160218 0.177345 0.162727 0.0875703 0.0836456
		0.689717 5.48730 8.68074 3.71675 0.792933 0.132880
		0.0346496 0.0190579 0.0121785 0.0180374 0.0378545 0.0689296
		0.0818264 0.0724104 0.0584233 0.0527668 0.0484785
		-1.00000e+20 -1.00000e+20 -1.00000e+20 -1.00000e+20 -1.00000e+20 -1.00000e+20
		-1.00000e+20 -1.00000e+20 -1.00000e+20 0.0141974 0.0278853 0.113234
		0.696122 3.29626 7.63938 4.75033 0.593637 0.0787581
		0.0856409 0.161343 0.178198 0.163862 0.0882113 0.0826128
		0.639418 5.24812 8.68978 3.88360 0.856143 0.146526
		0.0380593 0.0205649 0.0130389 0.0191256 0.0396394 0.0711296
		0.0833625 0.0738988 0.0605951 0.0554638 0.0510905
		-1.00000e+20 -1.00000e+20 -1.00000e+20 -1.00000e+20 -1.00000e+20 -1.00000e+20
		-1.00000e+20 -1.00000e+20 -1.00000e+20 0.0153190 0.0306215 0.124711
		0.750460 3.43834 7.63540 4.53821 0.550602 0.0779017
		0.0862892 0.162462 0.179041 0.164992 0.0888661 0.0816886
		0.593005 5.01373 8.68524 4.05099 0.922984 0.161408
		0.0418299 0.0222101 0.0139700 0.0202851 0.0415066 0.0734021
		0.0849779 0.0755189 0.0629415 0.0583459 0.0538804
		-1.00000e+20 -1.00000e+20 -1.00000e+20 -1.00000e+20 -1.00000e+20 -1.00000e+20
		-1.00000e+20 -1.00000e+20 -1.00000e+20 0.0165431 0.0336431 0.137211
		0.807801 3.58045 7.61965 4.33080 0.510927 0.0771362
		0.0869513 0.163576 0.179873 0.166115 0.0895346 0.0808594
		0.550213 4.78455 8.66730 4.21842 0.993521 0.177619
		0.0459955 0.0240075 0.0149785 0.0215210 0.0434609 0.0757520
		0.0866811 0.0772805 0.0654727 0.0614234 0.0568579
		-1.00000e+20 -1.00000e+20 -1.00000e+20 -1.00000e+20 -1.00000e+20 -1.00000e+20
		-1.00000e+20 -1.00000e+20 -1.00000e+20 0.0178802 0.0369757 0.150805
		0.868185 3.72212 7.59233 4.12844 0.474379 0.0764506
		0.0876271 0.164684 0.180695 0.167232 0.0902166 0.0801138
		0.510790 4.56094 8.63620 4.38534 1.06780 0.195249
		0.0505918 0.0259724 0.0160720 0.0228392 0.0455073 0.0781850
		0.0884811 0.0791940 0.0681988 0.0647066 0.0600332
		-1.00000e+20 -1.00000e+20 -1.00000e+20 -1.00000e+20 -1.00000e+20 -1.00000e+20
		-1.00000e+20 -1.00000e+20 -1.00000e+20 0.0193413 0.0406478 0.165565
		0.931638 3.86292 7.55371 3.93144 0.440735 0.0758376
		0.0883163 0.165786 0.181505 0.168343 0.0909117 0.0794437
		0.474497 4.34325 8.59225 4.55122 1.14586 0.214393
		0.0556580 0.0281215 0.0172584 0.0242458 0.0476509 0.0807067
		0.0903874 0.0812705 0.0711313 0.0682065 0.0634167
		-1.00000e+20 -1.00000e+20 -1.00000e+20 -1.00000e+20 -1.00000e+20 -1.00000e+20
		-1.00000e+20 -1.00000e+20 -1.00000e+20 0.0210556 0.0449709 0.181716
		0.998214 4.00238 7.50409 3.74003 0.409858 0.0753553
		0.0890291 0.166892 0.182315 0.169457 0.0916303 0.0789101
		0.441185 4.13174 8.53579 4.71552 1.22775 0.235342
		0.0616266 0.0306484 0.0186322 0.0258106 0.0499615 0.0833956
		0.0924933 0.0836044 0.0743619 0.0720093 0.0670920
		-1.00000e+20 -1.00000e+20 -1.00000e+20 -1.00000e+20 -1.00000e+20 -1.00000e+20
		-1.00000e+20 -1.00000e+20 -1.00000e+20 0.0228136 0.0494158 0.199029
		1.06783 4.14000 7.44384 3.55442 0.381422 0.0748587
		0.0897451 0.167981 0.183101 0.170553 0.0923516 0.0783609
		0.410504 3.92664 8.46723 4.87767 1.31339 0.257797
		0.0677631 0.0332391 0.0200424 0.0274218 0.0523241 0.0861208
		0.0946495 0.0860452 0.0777444 0.0759788 0.0709269
		-1.00000e+20 -1.00000e+20 -1.00000e+20 -1.00000e+20 -1.00000e+20 -1.00000e+20
		-1.00000e+20 -1.00000e+20 -1.00000e+20 0.0247354 0.0542869 0.217739
		1.14052 4.27533 7.37334 3.37477 0.355295 0.0744175
		0.0904740 0.169062 0.183876 0.171641 0.0930856 0.0778689
		0.382311 3.72813 8.38701 5.03710 1.40280 0.282067
		0.0744899 0.0360736 0.0215763 0.0291441 0.0548034 0.0889564
		0.0969449 0.0886842 0.0813684 0.0801994 0.0750032
		-1.00000e+20 -1.00000e+20 -1.00000e+20 -1.00000e+20 -1.00000e+20 -1.00000e+20
		-1.00000e+20 -1.00000e+20 -1.00000e+20 0.0268360 0.0596175 0.237925
		1.21625 4.40790 7.29303 3.20123 0.331295 0.0740273
		0.0912159 0.170136 0.184638 0.172721 0.0938323 0.0774296
		0.356410 3.53635 8.29563 5.19328 1.49595 0.308253
		0.0818534 0.0391743 0.0232460 0.0309867 0.0574072 0.0919106
		0.0993916 0.0915343 0.0852465 0.0846838 0.0793329
		-1.00000e+20 -1.00000e+20 -1.00000e+20 -1.00000e+20 -1.00000e+20 -1.00000e+20
		-1.00000e+20 -1.00000e+20 -1.00000e+20 0.0291318 0.0654425 0.259668
		1.29496 4.53723 7.20338 3.03387 0.309252 0.0736841
		0.0919705 0.171201 0.185387 0.173792 0.0945912 0.0770387
		0.332617 3.35141 8.19362 5.34565 1.59279 0.336458
		0.0899016 0.0425658 0.0250645 0.0329589 0.0601432 0.0949921
		0.102002 0.0946087 0.0893915 0.0894440 0.0839277
		-1.00000e+20 -1.00000e+20 -1.00000e+20 -1.00000e+20 -1.00000e+20 -1.00000e+20
		-1.00000e+20 -1.00000e+20 -1.00000e+20 0.0316401 0.0718001 0.283046
		1.37661 4.66287 7.10489 2.87276 0.289000 0.0733846
		0.0927378 0.172258 0.186123 0.174855 0.0953625 0.0766927
		0.310753 3.17338 8.08156 5.49368 1.69322 0.366785
		0.0986877 0.0462739 0.0270462 0.0350708 0.0630201 0.0982109
		0.104790 0.0979206 0.0938165 0.0944924 0.0888000
		-1.00000e+20 -1.00000e+20 -1.00000e+20 -1.00000e+20 -1.00000e+20 -1.00000e+20
		-1.00000e+20 -1.00000e+20 -1.00000e+20 0.0343795 0.0787282 0.308138
		1.46111 4.78438 6.99808 2.71793 0.270377 0.0731258
		0.0935177 0.173307 0.186845 0.175908 0.0961457 0.0763884
		0.290645 3.00227 7.96003 5.63682 1.79716 0.399337
		0.108264 0.0503268 0.0292072 0.0373343 0.0660476 0.101577
		0.107768 0.101485 0.0985352 0.0998422 0.0939618
		-1.00000e+20 -1.00000e+20 -1.00000e+20 -1.00000e+20 -1.00000e+20 -1.00000e+20
		-1.00000e+20 -1.00000e+20 -1.00000e+20 0.0375569 0.0864927 0.335098
		1.54838 4.90133 6.88350 2.56937 0.253624 0.0729384
		0.0943201 0.174358 0.187565 0.176962 0.0969509 0.0761575
		0.272551 2.83810 7.82966 5.77459 1.90451 0.434312
		0.118999 0.0550346 0.0317349 0.0398824 0.0693456 0.105206
		0.111058 0.105408 0.103643 0.105579 0.0994963
		-1.00000e+20 -1.00000e+20 -1.00000e+20 -1.00000e+20 -1.00000e+20 -1.00000e+20
		-1.00000e+20 -1.00000e+20 -1.00000e+20 0.0408268 0.0946816 0.363844
		1.63826 5.01328 6.76169 2.42706 0.237944 0.0727519
		0.0951248 0.175388 0.188261 0.177995 0.0977579 0.0759268
		0.255611 2.68083 7.69107 5.90648 2.01507 0.471607
		0.130322 0.0598788 0.0343231 0.0424979 0.0727143 0.108906
		0.114467 0.109523 0.108991 0.111571 0.105275
		-1.00000e+20 -1.00000e+20 -1.00000e+20 -1.00000e+20 -1.00000e+20 -1.00000e+20
		-1.00000e+20 -1.00000e+20 -1.00000e+20 0.0443877 0.103572 0.394532
		1.73064 5.11984 6.63326 2.29093 0.223476 0.0725998
		0.0959417 0.176409 0.188942 0.179018 0.0985765 0.0757308
		0.239978 2.53039 7.54493 6.03201 2.12871 0.511420
		0.142618 0.0651574 0.0371466 0.0453052 0.0762661 0.112788
		0.118111 0.113933 0.114675 0.117903 0.111382
		-1.00000e+20 -1.00000e+20 -1.00000e+20 -1.00000e+20 -1.00000e+20 -1.00000e+20
		-1.00000e+20 -1.00000e+20 -1.00000e+20 0.0482623 0.113212 0.427230
		1.82537 5.22065 6.49876 2.16093 0.210082 0.0724805
		0.0967706 0.177419 0.189609 0.180030 0.0994063 0.0755678
		0.225500 2.38671 7.39191 6.15076 2.24524 0.553843
		0.155952 0.0709041 0.0402264 0.0483194 0.0800133 0.116865
		0.122008 0.118656 0.120707 0.124588 0.117828
		-1.00000e+20 -1.00000e+20 -1.00000e+20 -1.00000e+20 -1.00000e+20 -1.00000e+20
		-1.00000e+20 -1.00000e+20 -1.00000e+20 0.0524741 0.123651 0.462006
		1.92228 5.31534 6.35880 2.03694 0.197618 0.0723922
		0.0976113 0.178420 0.190261 0.181031 0.100247 0.0754359
		0.212022 2.24968 7.23266 6.26230 2.36445 0.598962
		0.170393 0.0771545 0.0435851 0.0515568 0.0839697 0.121152
		0.126175 0.123707 0.127104 0.131639 0.124626
		-1.00000e+20 -1.00000e+20 -1.00000e+20 -1.00000e+20 -1.00000e+20 -1.00000e+20
		-1.00000e+20 -1.00000e+20 -1.00000e+20 0.0570477 0.134942 0.498921
		2.02119 5.40359 6.21396 1.91886 0.185940 0.0723335
		0.0984639 0.179409 0.190899 0.182020 0.101099 0.0753337
		0.199391 2.11918 7.06787 6.36625 2.48611 0.646856
		0.186014 0.0839452 0.0472465 0.0550348 0.0881489 0.125662
		0.130628 0.129102 0.133878 0.139069 0.131790
		-1.00000e+20 -1.00000e+20 -1.00000e+20 -1.00000e+20 -1.00000e+20 -1.00000e+20
		-1.00000e+20 -1.00000e+20 -1.00000e+20 0.0620088 0.147135 0.538032
		2.12189 5.48510 6.06484 1.80657 0.174939 0.0723033
		0.0993280 0.180387 0.191522 0.182997 0.101962 0.0752597
		0.187488 1.99507 6.89819 6.46226 2.60997 0.697600
		0.202886 0.0913151 0.0512360 0.0587722 0.0925657 0.130411
		0.135387 0.134859 0.141045 0.146891 0.139330
		-1.00000e+20 -1.00000e+20 -1.00000e+20 -1.00000e+20 -1.00000e+20 -1.00000e+20
		-1.00000e+20 -1.00000e+20 -1.00000e+20 0.0675771 0.160414 0.579432
		2.22418 5.55962 5.91202 1.69992 0.166513 0.0723210
		0.100214 0.181365 0.192140 0.183973 0.102846 0.0752339
		0.178357 1.87719 6.72432 6.55003 2.73579 0.751313
		0.221261 0.0995926 0.0558464 0.0629880 0.0973937 0.135542
		0.140577 0.141082 0.148693 0.155181 0.147321
		-1.00000e+20 -1.00000e+20 -1.00000e+20 -1.00000e+20 -1.00000e+20 -1.00000e+20
		-1.00000e+20 -1.00000e+20 -1.00000e+20 0.0733949 0.174571 0.623079
		2.32779 5.62689 5.75607 1.59875 0.157071 0.0723433
		0.101101 0.182321 0.192733 0.184925 0.103730 0.0752115
		0.168130 1.76537 6.54688 6.62925 2.86323 0.807942
		0.240854 0.108242 0.0605846 0.0673151 0.102341 0.140822
		0.146003 0.147611 0.156687 0.163824 0.155651
		-1.00000e+20 -1.00000e+20 -1.00000e+20 -1.00000e+20 -1.00000e+20 -1.00000e+20
		-1.00000e+20 -1.00000e+20 -1.00000e+20 0.0796845 0.189797 0.669052
		2.43249 5.68671 5.59756 1.50291 0.148199 0.0723908
		0.102000 0.183264 0.193310 0.185864 0.104624 0.0752139
		0.158516 1.65943 6.36651 6.69970 2.99201 0.867589
		0.261928 0.117597 0.0657321 0.0719628 0.107576 0.146390
		0.151790 0.154552 0.165117 0.172894 0.164393
		-1.00000e+20 -1.00000e+20 -1.00000e+20 -1.00000e+20 -1.00000e+20 -1.00000e+20
		-1.00000e+20 -1.00000e+20 -1.00000e+20 0.0864772 0.206148 0.717382
		2.53803 5.73892 5.43702 1.41222 0.139980 0.0724629
		0.102909 0.184196 0.193871 0.186791 0.105529 0.0752402
		0.149603 1.55918 6.18385 6.76117 3.12181 0.930294
		0.284562 0.127705 0.0713194 0.0769524 0.113115 0.152266
		0.157958 0.161922 0.173994 0.182403 0.173559
		-1.00000e+20 -1.00000e+20 -1.00000e+20 -1.00000e+20 -1.00000e+20 -1.00000e+20
		-1.00000e+20 -1.00000e+20 -1.00000e+20 0.0938047 0.223680 0.768085
		2.64411 5.78337 5.27501 1.32652 0.132543 0.0725587
		0.103830 0.185114 0.194417 0.187703 0.106443 0.0752893
		0.141531 1.46444 5.99951 6.81350 3.25229 0.996079
		0.308832 0.138612 0.0773774 0.0823075 0.118979 0.158467
		0.164529 0.169736 0.183333 0.192362 0.183159
		-1.00000e+20 -1.00000e+20 -1.00000e+20 -1.00000e+20 -1.00000e+20 -1.00000e+20
		-1.00000e+20 -1.00000e+20 -1.00000e+20 0.101701 0.242450 0.821174
		2.75046 5.81997 5.11202 1.24561 0.125979 0.0726774
		0.104761 0.186020 0.194946 0.188601 0.107367 0.0753604
		0.134398 1.37499 5.81405 6.85657 3.38309 1.06496
		0.334818 0.150370 0.0839389 0.0880525 0.125187 0.165015
		0.171521 0.178014 0.193146 0.202782 0.193201
		-1.00000e+20 -1.00000e+20 -1.00000e+20 -1.00000e+20 -1.00000e+20 -1.00000e+20
		-1.00000e+20 -1.00000e+20 -1.00000e+20 0.110342 0.262588 0.876674
		2.85680 5.84865 4.94856 1.16933 0.122014 0.0728344
		0.105714 0.186923 0.195471 0.189496 0.108311 0.0754686
		0.130062 1.29065 5.62806 6.89032 3.51388 1.13696
		0.362696 0.163240 0.0912958 0.0944335 0.131926 0.172051
		0.179052 0.186847 0.203506 0.213723 0.203745
		-1.00000e+20 -1.00000e+20 -1.00000e+20 -1.00000e+20 -1.00000e+20 -1.00000e+20
		-1.00000e+20 -1.00000e+20 -1.00000e+20 0.119476 0.283996 0.934520
		2.96280 5.86937 4.78509 1.09747 0.116850 0.0729970
		0.106667 0.187802 0.195968 0.190365 0.109254 0.0755812
		0.124433 1.21120 5.44205 6.91468 3.64424 1.21201
		0.392337 0.176850 0.0989682 0.101038 0.138888 0.179351
		0.186952 0.196099 0.214303 0.225089 0.214700
		-1.00000e+20 -1.00000e+20 -1.00000e+20 -1.00000e+20 -1.00000e+20 -1.00000e+20
		-1.00000e+20 -1.00000e+20 -1.00000e+20 0.129286 0.306806 0.994717
		3.06816 5.88214 4.62206 1.02984 0.112413 0.0731807
		0.107630 0.188667 0.196449 0.191220 0.110206 0.0757136
		0.119585 1.13642 5.25654 6.92967 3.77382 1.29011
		0.423920 0.191471 0.107252 0.108112 0.146258 0.187059
		0.195336 0.205862 0.225607 0.236940 0.226123
		-1.00000e+20 -1.00000e+20 -1.00000e+20 -1.00000e+20 -1.00000e+20 -1.00000e+20
		-1.00000e+20 -1.00000e+20 -1.00000e+20 0.139809 0.331070 1.05723
		3.17258 5.88699 4.45989 0.966280 0.108604 0.0733852
		0.108604 0.189518 0.196914 0.192059 0.111167 0.0758653
		0.115411 1.06613 5.07199 6.93533 3.90223 1.37121
		0.457518 0.207159 0.116188 0.115683 0.154061 0.195197
		0.204226 0.216152 0.237431 0.249283 0.238021
		-1.00000e+20 -1.00000e+20 -1.00000e+20 -1.00000e+20 -1.00000e+20 -1.00000e+20
		-1.00000e+20 -1.00000e+20 -1.00000e+20 0.151083 0.356838 1.12202
		3.27573 5.88399 4.29897 0.906585 0.105324 0.0736101
		0.109588 0.190355 0.197362 0.192882 0.112136 0.0760357
		0.111804 1.00011 4.88888 6.93174 4.02907 1.45526
		0.493198 0.223971 0.125818 0.123783 0.162321 0.203786
		0.213643 0.226985 0.249781 0.262124 0.250398
		-1.00000e+20 -1.00000e+20 -1.00000e+20 -1.00000e+20 -1.00000e+20 -1.00000e+20
		-1.00000e+20 -1.00000e+20 -1.00000e+20 0.163148 0.384155 1.18901
		3.37730 5.87325 4.13967 0.850578 0.102484 0.0738550
		0.110581 0.191178 0.197794 0.193690 0.113114 0.0762244
		0.108668 0.938162 4.70761 6.91901 4.15397 1.54218
		0.531025 0.241967 0.136186 0.132443 0.171063 0.212850
		0.223607 0.238374 0.262667 0.275467 0.263260
		-1.00000e+20 -1.00000e+20 -1.00000e+20 -1.00000e+20 -1.00000e+20 -1.00000e+20
		-1.00000e+20 -1.00000e+20 -1.00000e+20 0.176041 0.413066 1.25815
		3.47697 5.85488 3.98234 0.798077 0.100009 0.0741194
		0.111585 0.191985 0.198209 0.194482 0.114100 0.0764308
		0.105923 0.880084 4.52857 6.89730 4.27654 1.63187
		0.571060 0.261203 0.147335 0.141695 0.180315 0.222412
		0.234138 0.250332 0.276095 0.289315 0.276609
		-1.00000e+20 -1.00000e+20 -1.00000e+20 -1.00000e+20 -1.00000e+20 -1.00000e+20
		-1.00000e+20 -1.00000e+20 -1.00000e+20 0.189888 0.443656 1.32937
		3.57444 5.82907 3.82730 0.748930 0.0982782 0.0744162
		0.112609 0.192789 0.198618 0.195267 0.115104 0.0766673
		0.103975 0.825707 4.35212 6.86681 4.39639 1.72425
		0.613416 0.281864 0.159487 0.151748 0.190241 0.232598
		0.245332 0.262934 0.290121 0.303712 0.290486
		-1.00000e+20 -1.00000e+20 -1.00000e+20 -1.00000e+20 -1.00000e+20 -1.00000e+20
		-1.00000e+20 -1.00000e+20 -1.00000e+20 0.204552 0.475869 1.40252
		3.66939 5.79598 3.67481 0.702920 0.0962853 0.0747188
		0.113632 0.193567 0.198999 0.196026 0.116105 0.0769077
		0.101743 0.774794 4.17859 6.82774 4.51312 1.81914
		0.658023 0.303751 0.172334 0.162285 0.200591 0.243224
		0.257057 0.276070 0.304649 0.318575 0.304814
		-1.00000e+20 -1.00000e+20 -1.00000e+20 -1.00000e+20 -1.00000e+20 -1.00000e+20
		-1.00000e+20 -1.00000e+20 -1.00000e+20 0.220161 0.509785 1.47753
		3.76152 5.75583 3.52515 0.659897 0.0945253 0.0750401
		0.114664 0.194329 0.199364 0.196768 0.117115 0.0771646
		0.0997575 0.727180 4.00826 6.78035 4.62638 1.91643
		0.704987 0.327054 0.186105 0.173521 0.211532 0.254418
		0.269407 0.289809 0.319732 0.333944 0.319630
		-1.00000e+20 -1.00000e+20 -1.00000e+20 -1.00000e+20 -1.00000e+20 -1.00000e+20
		-1.00000e+20 -1.00000e+20 -1.00000e+20 0.236754 0.545427 1.55426
		3.85052 5.70886 3.37855 0.619700 0.0929635 0.0753798
		0.115706 0.195075 0.199712 0.197492 0.118131 0.0774375
		0.0979823 0.682683 3.84141 6.72493 4.73580 2.01596
		0.754342 0.351829 0.200851 0.185493 0.223093 0.266202
		0.282399 0.304164 0.335373 0.349817 0.334933
		-1.00000e+20 -1.00000e+20 -1.00000e+20 -1.00000e+20 -1.00000e+20 -1.00000e+20
		-1.00000e+20 -1.00000e+20 -1.00000e+20 0.254367 0.582818 1.63257
		3.93614 5.65533 3.23521 0.582169 0.0915696 0.0757378
		0.116757 0.195806 0.200043 0.198199 0.119154 0.0777263
		0.0963842 0.641127 3.67826 6.66177 4.84104 2.11754
		0.806117 0.378132 0.216623 0.198238 0.235305 0.278600
		0.296052 0.319140 0.351570 0.366190 0.350718
		-1.00000e+20 -1.00000e+20 -1.00000e+20 -1.00000e+20 -1.00000e+20 -1.00000e+20
		-1.00000e+20 -1.00000e+20 -1.00000e+20 0.273036 0.621973 1.71233
		4.01808 5.59552 3.09531 0.547151 0.0903223 0.0761139
		0.117816 0.196521 0.200357 0.198888 0.120184 0.0780303
		0.0949399 0.602344 3.51904 6.59119 4.94175 2.22098
		0.860332 0.406017 0.233470 0.211795 0.248196 0.291634
		0.310380 0.334745 0.368323 0.383058 0.366980
		-1.00000e+20 -1.00000e+20 -1.00000e+20 -1.00000e+20 -1.00000e+20 -1.00000e+20
		-1.00000e+20 -1.00000e+20 -1.00000e+20 0.292796 0.662898 1.79338
		4.09609 5.52972 2.95902 0.514497 0.0892042 0.0765078
[truncated: 6,424 more rows]

## Sheet: Figure 4c
Figure 4c	Figure 4c
		Intensity									(H,H,-0.5) (r.l.u.)
			-1e+20	-1e+20	-1e+20	-1e+20	-1e+20	-1e+20				-1.51144	-1.47555	-1.44029	-1.39624	-1.35974	-1.32201
			-1e+20	-1e+20	-1e+20	-1e+20	-1e+20	-1e+20				-1.28107	-1.24056	-1.20027	-1.16025	-1.12045	-1.08067
			-1e+20	-1e+20	-1e+20	-1e+20	-1e+20	-1e+20				-1.04195	-0.999669	-0.96028	-0.920752	-0.880213	-0.840688
			-1e+20	-1e+20	-1e+20	-1e+20	-1e+20	-1e+20				-0.801561	-0.760297	-0.720495	-0.681691	-0.640706	-0.600803
			-1e+20	-1e+20	-1e+20	-1e+20	-1e+20	-1e+20				-0.561334	-0.52175	-0.480852	-0.44137	-0.401719	-0.3611
			-1e+20	-1e+20	-1e+20	-1e+20	-1e+20	-1e+20				-0.321229	-0.280879	-0.240772	-0.200954	-0.161122	-0.120573
			-1e+20	-1e+20	-1e+20	-1e+20	-1e+20	-1e+20				-0.0806301	-0.0400483	-0.000501448	0.0391279	0.0791516	0.118489
			-1e+20	-1e+20	-1e+20	-1e+20	-1e+20	-1e+20				0.157924	0.197331	0.23788	0.278392	0.318272	0.358327
			147.488	127.437	160.855	119.819	136.272	108.931				0.398661	0.439489	0.47868	0.518281	0.559215	0.599425
			147.017	104.449	121.036	106.016	125.447	116.702				0.638707	0.677648	0.718352	0.756942	0.795108	0.835086
			137.432	140.878	180.846	228.775	251.13	249.073				0.875772	0.917074	0.958238	0.998896	1.03872	1.07769
			260.362	226.268	203.612	189.238	175.237	175.359				1.11998	1.16094	1.19796	1.23837	1.27982	1.31921
			178.514	167.631	161.401	171.465	171.471	-1e+20				1.35876	1.39938	1.43654	1.47669	1.5174	1.55476
			185.132									1.59675
			-1e+20	-1e+20	-1e+20	-1e+20	-1e+20	-1e+20
			-1e+20	-1e+20	-1e+20	-1e+20	-1e+20	-1e+20
			-1e+20	-1e+20	-1e+20	-1e+20	-1e+20	-1e+20			Energy (meV)
			-1e+20	-1e+20	-1e+20	-1e+20	-1e+20	-1e+20				0.249016	0.398533	0.549209	0.699043	0.849149	0.998952
			-1e+20	-1e+20	-1e+20	-1e+20	-1e+20	-1e+20				1.14841	1.29811	1.44547
			-1e+20	-1e+20	-1e+20	-1e+20	-1e+20	-1e+20
			-1e+20	-1e+20	-1e+20	-1e+20	-1e+20	-1e+20
			-1e+20	-1e+20	-1e+20	-1e+20	-1e+20	-1e+20
			32.5146	30.2371	28.8896	28.8864	27.3418	30.7006
			24.7022	27.8495	24.6605	26.2206	26.7384	29.8941
			29.7964	33.405	39.5916	44.9414	55.4833	61.4895
			58.3271	54.7888	47.6654	41.7807	42.2473	43.9416
			38.7963	40.4253	37.5424	37.3527	44.473	48.9918
			44.281
			-1e+20	-1e+20	-1e+20	-1e+20	-1e+20	-1e+20
			-1e+20	-1e+20	-1e+20	-1e+20	-1e+20	-1e+20
			-1e+20	-1e+20	-1e+20	-1e+20	-1e+20	-1e+20
			-1e+20	-1e+20	-1e+20	-1e+20	-1e+20	-1e+20
			-1e+20	-1e+20	-1e+20	-1e+20	-1e+20	-1e+20
			-1e+20	-1e+20	-1e+20	-1e+20	-1e+20	-1e+20
			-1e+20	-1e+20	-1e+20	-1e+20	-1e+20	-1e+20
			-1e+20	-1e+20	-1e+20	-1e+20	-1e+20	-1e+20
			18.4975	17.8707	17.6847	19.5592	17.6743	12.8671
			13.3246	13.8046	9.59053	9.7007	11.3877	11.5017
			11.2042	13.1412	15.722	17.6881	21.0313	22.8498
			22.2148	16.7621	17.9332	13.3629	15.8364	15.8571
			15.5205	14.2104	15.4015	13.7255	18.4458	16.4876
			16.4876
			-1e+20	-1e+20	-1e+20	-1e+20	-1e+20	-1e+20
			-1e+20	-1e+20	-1e+20	-1e+20	-1e+20	-1e+20
			-1e+20	-1e+20	-1e+20	-1e+20	-1e+20	-1e+20
			-1e+20	-1e+20	-1e+20	-1e+20	-1e+20	-1e+20
			-1e+20	-1e+20	-1e+20	-1e+20	-1e+20	-1e+20
			-1e+20	-1e+20	-1e+20	-1e+20	-1e+20	-1e+20
			-1e+20	-1e+20	-1e+20	-1e+20	-1e+20	-1e+20
			-1e+20	-1e+20	-1e+20	-1e+20	-1e+20	-1e+20
			15.7017	15.0161	14.5079	14.4759	12.6807	14.143
			10.6333	9.24609	7.06799	7.06319	7.21964	7.79718
			7.56707	8.40544	8.61987	12.7797	12.8108	12.6268
			12.7748	11.4058	9.76586	10.4271	9.92758	7.37881
			7.96793	9.35	11.2065	10.0189	12.719	6.59505
			9.4215
			-1e+20	-1e+20	-1e+20	-1e+20	-1e+20	-1e+20
			-1e+20	-1e+20	-1e+20	-1e+20	-1e+20	-1e+20
			-1e+20	-1e+20	-1e+20	-1e+20	-1e+20	-1e+20
			-1e+20	-1e+20	-1e+20	-1e+20	-1e+20	-1e+20
			-1e+20	-1e+20	-1e+20	-1e+20	-1e+20	-1e+20
			-1e+20	-1e+20	-1e+20	-1e+20	-1e+20	-1e+20
			-1e+20	-1e+20	-1e+20	-1e+20	-1e+20	-1e+20
			-1e+20	-1e+20	-1e+20	-1e+20	-1e+20	-1e+20
			12.347	9.57921	12.8867	9.72458	11.6772	12.6487
			9.7208	6.83154	7.63652	5.77382	6.11946	5.07982
			5.66228	8.76756	10.3129	10.5301	9.84315	15.3634
			12.7879	9.03704	10.0599	9.4215	6.34487	8.54862
			-1e+20	8.56451	5.96695	-1e+20	5.0248	-1e+20
			-1e+20
			-1e+20	-1e+20	-1e+20	-1e+20	-1e+20	-1e+20
			-1e+20	-1e+20	-1e+20	-1e+20	-1e+20	-1e+20
			-1e+20	-1e+20	-1e+20	-1e+20	-1e+20	-1e+20
			-1e+20	-1e+20	-1e+20	-1e+20	-1e+20	-1e+20
			-1e+20	-1e+20	-1e+20	-1e+20	-1e+20	-1e+20
			-1e+20	-1e+20	-1e+20	-1e+20	-1e+20	-1e+20
			-1e+20	-1e+20	-1e+20	-1e+20	-1e+20	-1e+20
			-1e+20	-1e+20	-1e+20	-1e+20	-1e+20	-1e+20
			10.1536	6.5548	5.52287	5.80389	6.70582	5.98479
			6.54175	6.39195	5.74543	4.23581	3.81586	4.92595
			3.42781	5.80848	11.5458	9.7925	7.8024	10.5159
			10.4063	6.50678	4.60609	4.32028	4.972	5.8395
			9.01477	3.68916	6.70801	6.12397	-1e+20	5.18182
			-1e+20
			-1e+20	-1e+20	-1e+20	-1e+20	-1e+20	-1e+20
			-1e+20	-1e+20	-1e+20	-1e+20	-1e+20	-1e+20
			-1e+20	-1e+20	-1e+20	-1e+20	-1e+20	-1e+20
			-1e+20	-1e+20	-1e+20	-1e+20	-1e+20	-1e+20
			-1e+20	-1e+20	-1e+20	-1e+20	-1e+20	-1e+20
			-1e+20	-1e+20	-1e+20	-1e+20	-1e+20	-1e+20
			-1e+20	-1e+20	-1e+20	-1e+20	-1e+20	-1e+20
			-1e+20	-1e+20	-1e+20	-1e+20	-1e+20	-1e+20
			10.0618	7.4175	4.78101	5.23202	4.82104	5.12633
			5.64583	5.18745	3.87715	4.50407	4.10736	4.60674
			3.22631	8.20501	12.3074	6.45981	5.70156	10.4394
			10.5906	9.15765	5.98756	4.11768	5.05186	6.68558
			5.60325	6.12397	5.53374	1.41322	-1e+20	7.06612
			-1e+20
			-1e+20	-1e+20	-1e+20	-1e+20	-1e+20	-1e+20
			-1e+20	-1e+20	-1e+20	-1e+20	-1e+20	-1e+20
			-1e+20	-1e+20	-1e+20	-1e+20	-1e+20	-1e+20
			-1e+20	-1e+20	-1e+20	-1e+20	-1e+20	-1e+20
			-1e+20	-1e+20	-1e+20	-1e+20	-1e+20	-1e+20
			-1e+20	-1e+20	-1e+20	-1e+20	-1e+20	-1e+20
			-1e+20	-1e+20	-1e+20	-1e+20	-1e+20	-1e+20
			-1e+20	-1e+20	-1e+20	-1e+20	-1e+20	-1e+20
			8.82425	5.83231	4.65441	3.85068	5.47447	5.97815
			4.95132	4.84135	4.70873	3.58196	3.78716	3.18364
			2.80305	5.32146	10.0166	5.88554	5.62481	5.44785
			12.7205	10.3579	5.90737	5.61589	5.01241	5.64365
			5.53374	5.18182	5.0726	7.06612	8.95042	-1e+20
			-1e+20
			-1e+20	-1e+20	-1e+20	-1e+20	-1e+20	-1e+20
			-1e+20	-1e+20	-1e+20	-1e+20	-1e+20	-1e+20
			-1e+20	-1e+20	-1e+20	-1e+20	-1e+20	-1e+20
			-1e+20	-1e+20	-1e+20	-1e+20	-1e+20	-1e+20
			-1e+20	-1e+20	-1e+20	-1e+20	-1e+20	-1e+20
			-1e+20	-1e+20	-1e+20	-1e+20	-1e+20	-1e+20
			-1e+20	-1e+20	-1e+20	-1e+20	-1e+20	-1e+20
			-1e+20	-1e+20	-1e+20	-1e+20	-1e+20	-1e+20
			7.53744	6.7537	5.58589	5.85254	4.59644	4.73898
			5.45807	4.36319	4.83355	3.32852	3.12707	3.12868
			3.73645	6.99034	9.89236	7.23418	6.04316	4.97406
			9.94094	10.3053	6.36339	5.96695	5.05366	5.38757
			7.37832	3.94952	3.7686	6.59505	3.7686	-1e+20
			-1e+20
		Intensity									(0.5,0.5,-L) (r.l.u.)
			-1e+20	-1e+20	-1e+20	-1e+20	-1e+20	-1e+20				4.28001	4.19039	4.14091	4.08449	4.03305	3.98786
			196.909	196.281	-1e+20	180.422	177.124	191.836				3.9378	3.8911	3.83774	3.78882	3.73885	3.68932
			181.52	169.587	150.333	174.069	189.843	173.475				3.63981	3.58966	3.53885	3.49005	3.44075	3.39082
			178.8	219.349	195.228	178.946	181.787	186.69				3.34072	3.29098	3.2429	3.19227	3.14065	3.09172
			196.565	190.846	189.043	208.149	227.13	228.289				3.04019	2.99025	2.94162	2.89003	2.83856	2.7899
			259.113	261.501	251.724	244.688	240.117	231.649				2.74024	2.69023	2.63999	2.58926	2.53976	2.49037
			211.038	201.418	190.369	180.312	172.63	166.423				2.44061	2.39061	2.3404	2.28987	2.23995	2.19028
			153.024	154.402	153.713	145.689	131.112	134.182				2.1402	2.08962	2.03883	1.98941	1.9398	1.88861
			131.496	128.748	129.179	118.866	123.995	116.146				1.84038	1.79033	1.74087	1.69106	1.64017	1.58962
			119.307	118.733	118.602	133.635	123.979	128.458				1.54119	1.49105	1.44108	1.39115	1.34195	1.29225
			130.05	122.66	129.535	133.039	123.846	138.577				1.24014	1.19113	1.14067	1.09045	1.04017	0.991244
			122.135	138.565	123.415	144.516	135.565	129.568				0.940609	0.890257	0.840713	0.790552	0.739672	0.690813
			130.121	131.721	133.449	134.016	131.341	130.538				0.639768	0.590049	0.540284	0.491217	0.440585	0.391382
			137.307	132.952	130.409	124.132	134.622	126.023				0.340997	0.290209	0.241208	0.191902	0.142381	0.0927248
			129.594	118.044	129.084	120.681	125.691	130.405				0.0426084	-0.00723214	-0.0563513	-0.105987	-0.156608	-0.206334
			135.565	131.177	118.416	118.36	117.332	111.228				-0.256941	-0.307392	-0.35862	-0.40851	-0.458116	-0.5075
			112.19	112.508	112.395	110.948	107.616	98.6775				-0.558615	-0.610051	-0.6611	-0.709208	-0.759098	-0.809078
			110.918	97.0636	106.851	105.3	107.242	101.966				-0.85786	-0.907739	-0.958798	-1.00867	-1.05477	-1.10421
			107.77									-1.14971
			-1e+20	-1e+20	-1e+20	-1e+20	-1e+20	49.9339
			-1e+20	41.4546	44.281	38.7362	44.8516	42.8678
			33.2024	45.7818	40.5124	40.6167	44.2558	40.676			Energy (meV)
			43.4089	44.3244	40.1769	40.3719	40.3867	47.8383				0.249034	0.398499	0.54921	0.69906	0.849155	0.998956
			46.9291	44.4558	46.1354	49.206	49.1585	50.9672				1.1484	1.29808	1.44549
			52.0882	54.4848	59.8165	49.0158	52.0926	45.5541
			45.1794	41.5152	43.8176	36.3869	40.0065	32.6063
			33.6682	34.1096	29.5293	35.1964	33.6341	30.929
			31.2483	29.8668	28.8237	26.0359	28.8009	27.9264
			28.4574	26.5565	29.7054	25.2228	24.9955	27.4275
			26.0585	30.1213	26.4946	25.4641	26.0449	26.8621
			26.4767	23.9276	26.2716	24.5836	28.0615	29.9984
			28.11	26.4803	30.9434	30.2174	30.831	27.3803
			29.6495	30.3048	28.517	26.5151	27.3252	27.475
			25.5041	23.8617	22.3484	25.978	26.4189	24.1307
			23.9308	24.5393	27.1565	21.6189	23.3034	23.581
			26.1637	22.8533	24.5969	22.4903	25.0964	24.7719
			21.5405	21.9785	24.7833	23.8903	25.267	23.6251
			-1e+20
			-1e+20	-1e+20	-1e+20	-1e+20	-1e+20	15.0744
			15.0744	-1e+20	17.4298	16.4876	-1e+20	16.1591
			18.7238	21.2637	18.1384	21.5255	16.6538	15.6509
			18.5192	17.6605	17.0844	14.9052	16.927	15.0529
			16.9106	18.182	16.4221	15.5172	18.8495	19.7606
			20.2693	20.6048	22.5248	21.3666	20.9203	20.0314
			21.0048	19.459	17.8608	18.0495	13.5241	16.0399
			13.0098	13.9106	12.4919	12.8762	12.6126	13.42
			13.5723	12.5044	13.6601	13.2631	11.9074	12.257
			12.3553	8.95077	9.84766	11.819	10.4521	10.8113
			9.13644	9.70751	10.9583	10.5818	9.54005	10.2086
			9.60875	11.9501	8.85186	11.7198	12.3238	16.4589
			16.3851	18.234	20.8571	17.0445	15.982	16.5684
			13.0897	13.155	12.8174	12.7733	11.0829	11.4493
			11.438	11.8776	9.40133	9.19576	10.2627	10.2334
			9.00333	10.8237	9.08793	9.91172	11.2707	9.92182
			11.2242	11.8406	12.4723	11.752	9.65526	10.0536
			9.52149	10.8513	9.6668	8.04372	10.0144	-1e+20
			-1e+20
			-1e+20	-1e+20	-1e+20	-1e+20	-1e+20	-1e+20
			11.3058	7.06612	-1e+20	9.4215	14.2577	12.1507
			10.9307	11.1582	11.2828	7.03805	10.0981	10.2357
			7.61996	10.1012	10.3009	8.8982	8.8083	10.5897
			12.148	10.2113	11.0486	11.8379	11.0608	14.5001
			12.1936	11.1773	14.0777	11.6087	12.8321	15.5832
			14.1237	13.0981	12.497	13.2489	9.9638	10.8255
			10.9454	7.39442	8.83697	7.6879	10.0185	8.81521
			10.2561	9.06001	8.71847	7.82773	9.35407	8.06191
			7.51549	9.06951	8.08894	9.23368	6.65536	7.79644
			5.5619	5.98117	7.43317	6.25593	5.51203	5.75956
			7.85856	9.85761	9.40323	10.7094	12.4102	13.8495
			14.0758	15.8872	14.6072	14.2857	13.8363	13.287
			15.4446	11.7607	10.9042	8.89924	6.37396	8.19612
			7.89501	8.38145	6.23487	7.22446	6.26503	5.07706
			5.79326	6.17405	6.56059	6.55684	6.91678	6.76064
			8.48781	8.84088	7.83703	8.44275	6.87826	7.97232
			6.86715	7.19836	6.73142	5.62807	-1e+20	-1e+20
			-1e+20
			-1e+20	-1e+20	-1e+20	-1e+20	-1e+20	-1e+20
			-1e+20	5.20743	12.1507	-1e+20	7.5372	11.497
			-1e+20	7.04721	8.60832	10.4149	9.9256	9.45265
			8.97603	8.62782	7.82077	7.73752	9.74569	6.54237
			8.10299	9.37471	10.932	10.1142	12.5424	11.4426
			9.75821	12.01	10.5305	10.4026	12.8154	11.2693
			11.1979	11.8519	9.84356	11.9917	11.1443	10.1909
			13.0584	7.63249	8.51131	8.22415	6.8739	9.44161
			8.03917	7.51773	8.74033	7.52667	8.61168	4.95249
			5.82235	4.94175	6.59369	6.36489	6.86814	4.57465
			6.49739	6.20524	6.40038	5.71018	6.91575	8.60545
			7.73024	9.41486	11.4849	13.351	10.5243	10.801
			12.5477	13.428	9.86057	10.351	12.934	10.1617
			9.81698	10.6204	11.2486	9.47936	10.2644	9.1904
			7.12503	7.19144	6.40016	6.07976	5.86577	4.88168
			5.74571	8.03621	5.56867	6.06722	5.9539	5.7689
			6.81948	6.22738	7.58283	7.274	7.57129	8.51907
			7.0048	8.33924	8.47737	-1e+20	-1e+20	-1e+20
			-1e+20
			-1e+20	-1e+20	-1e+20	-1e+20	-1e+20	6.07534
			9.54696	-1e+20	6.44656	7.81115	-1e+20	6.51752
			6.58353	5.99489	6.95816	5.63526	6.29835	5.66576
			6.83204	6.25925	4.44064	5.54347	5.84706	5.57056
			5.27597	6.53027	6.8473	6.88375	6.82858	6.53442
			5.51418	6.51728	7.13972	6.01265	6.54674	7.27646
			8.00095	6.72464	9.71646	6.29881	6.99872	7.50353
			7.94363	8.12904	8.30757	6.65632	6.58047	6.08156
			5.90244	7.11574	5.17239	4.3562	5.53146	5.23469
			3.77443	4.03366	4.31879	5.00378	4.64458	4.53052
			5.02905	6.07153	4.99275	4.66617	5.8809	6.72787
			8.09066	8.70482	9.08184	6.8029	6.90196	7.81158
			6.75953	6.34682	5.94634	6.68379	6.31158	6.11154
			6.44169	5.5068	7.11832	8.68877	7.6141	6.40257
			6.39299	6.25108	5.30567	5.03666	4.64932	3.37149
			4.60541	3.78825	5.24311	4.59003	3.73746	3.06906
			4.41795	3.3874	5.53854	4.367	5.24398	5.44763
			5.80319	4.9636	-1e+20	-1e+20	-1e+20	-1e+20
			-1e+20
			-1e+20	-1e+20	-1e+20	9.25765	6.94324	-1e+20
			6.36464	8.67905	5.22889	5.04236	6.94324	5.6529
			6.43866	6.65462	5.35868	6.4082	6.91707	6.40089
			4.12237	4.80272	5.25653	6.05841	5.42632	6.06539
			4.11506	6.97857	5.43132	5.12162	6.06364	5.97794
			6.29497	5.5452	7.3275	5.14368	7.45064	6.85284
			5.6371	6.16026	7.14692	6.0443	6.98962	5.83861
			6.62928	4.22317	5.91203	4.0105	7.01799	5.70117
			6.98518	4.73488	6.22866	5.11838	3.43828	3.81454
			3.83969	5.2092	4.53445	3.99177	3.94833	3.4717
			3.98218	3.39697	4.36299	4.91886	5.75463	4.72124
			5.44432	5.38825	5.20374	5.72591	4.38769	4.85553
			5.40626	4.75352	5.60313	6.09849	5.9044	6.11922
			6.56074	5.8386	5.71241	6.9287	6.61271	6.05384
			5.51444	4.64985	4.10825	3.97684	4.13954	4.02448
			3.60637	3.98801	4.03202	4.82133	3.53156	4.00091
			3.91297	3.97828	2.99841	3.34077	4.48812	4.74254
			3.31938	5.05292	-1e+20	-1e+20	-1e+20	-1e+20
			-1e+20
			-1e+20	3.47162	3.47162	-1e+20	9.25765	-1e+20
			3.25035	5.31234	4.33953	6.70102	7.26729	8.67905
			4.53893	6.27095	7.07142	6.22314	4.76826	4.01048
			6.28493	5.60225	5.84065	6.10335	5.36996	4.71688
			4.98486	7.62609	6.18913	6.86726	7.55056	4.99793
			5.50957	6.73625	7.5593	4.544	6.32165	7.53375
			5.14008	5.80068	4.98371	5.92141	4.8468	5.84102
			5.8774	5.27077	5.30935	4.01568	5.16101	5.38716
			4.19451	4.56833	5.379	3.75162	4.06043	3.47592
			3.41156	4.39138	2.08883	3.83691	2.94028	2.7393
			3.47651	3.60067	2.20884	4.65388	4.8352	4.11997
			4.36606	3.75381	5.59244	3.75238	4.12173	4.50526
			4.44224	5.14102	4.32416	6.30549	5.43789	5.17183
			5.18234	4.87172	4.35664	5.41063	5.19355	5.07559
			5.51144	4.76244	3.75592	3.89899	4.02073	4.59906
			2.80062	3.20849	4.01745	2.67673	4.01387	2.5457
			4.24767	3.56914	4.75817	2.60659	3.91882	5.39265
			3.90346	-1e+20	-1e+20	-1e+20	-1e+20	-1e+20
			-1e+20
			5.20743	-1e+20	10.9935	-1e+20	7.58415	9.27323
			8.67905	3.25035	7.63298	10.4264	6.8333	7.28801
			7.00035	6.78829	7.09929	4.61669	5.09574	6.2625
			5.28577	3.30903	5.03652	4.49656	4.26343	3.60342
			6.79444	5.97325	7.80324	4.2682	6.42288	4.94171
			4.60663	5.2463	5.94036	6.28934	5.83178	7.26938
			6.53941	5.63276	5.79226	5.34498	5.76484	4.87532
			5.61871	5.21528	5.26653	4.28364	5.52301	4.18492
			5.36852	4.22267	3.69397	3.39055	3.96755	3.28927
			4.21783	3.677	3.2996	4.02679	3.6301	2.1817
			3.08459	3.49833	4.12949	5.64158	2.64022	4.35536
			4.09887	5.75455	4.0044	5.18769	6.19751	5.33148
			6.83777	5.45351	5.90135	5.71749	6.19352	5.63968
			5.5278	6.08907	5.99576	5.77201	5.62347	4.75775
			3.64211	5.02397	3.46098	4.63829	4.56737	4.96592
			3.11312	3.23414	2.63868	2.52819	4.12828	3.25228
			3.97237	5.39758	2.79817	5.71127	2.81109	-1e+20
			-1e+20	-1e+20	-1e+20	-1e+20	-1e+20	-1e+20
			-1e+20

## Sheet: Figure 4d
Figure 4d
	Intensity									(H,H,-0.5) (r.l.u.)
		-1.00000e+20 -1.00000e+20 -1.00000e+20 -1.00000e+20 -1.00000e+20 -1.00000e+20									0	0.025	0.05	0.075	0.1	0.125
		-1.00000e+20 -1.00000e+20 -1.00000e+20 8.50300e-07 3.60000e-08 4.94000e-08									0.15	0.175	0.2	0.225	0.25	0.275
		1.43472e-05 5.80900e-06 4.97200e-06 1.98790e-06 1.10200e-06 9.18700e-07									0.3	0.325	0.35	0.375	0.4	0.425
		1.87523e-05 2.63793e-05 6.61746e-05 2.65844e-05 1.83178e-05 7.62000e-08									0.45	0.475	0.5	0.525	0.55	0.575
		1.18350e-06 2.18190e-06 5.59630e-06 5.90880e-06 1.76010e-05 4.45000e-08									0.6	0.625	0.65	0.675	0.7	0.725
		3.48000e-08 6.82400e-07 3.05670e-06 6.66000e-08 3.21201e-05 3.77249e-05									0.75	0.775	0.8	0.825	0.85	0.875
		5.48350e-06 3.64000e-07 8.56890e-06 1.97140e-06 4.64200e-07									0.9	0.925	0.95	0.975	1
		-1.00000e+20 -1.00000e+20 -1.00000e+20 -1.00000e+20 -1.00000e+20 -1.00000e+20
		-1.00000e+20 -1.00000e+20 -1.00000e+20 9.53900e-07 4.47000e-08 5.78000e-08								Energy (meV)
		1.44621e-05 5.96460e-06 5.35950e-06 2.40480e-06 1.36100e-06 1.00870e-06									0	0.005	0.01	0.015	0.02	0.025
		2.79790e-06 2.99750e-06 3.54780e-06 2.75500e-06 1.65430e-06 8.39000e-08									0.03	0.035	0.04	0.045	0.05	0.055
		1.46180e-06 2.63930e-06 6.02470e-06 5.95030e-06 1.77318e-05 5.24000e-08									0.06	0.065	0.07	0.075	0.08	0.085
		4.32000e-08 7.69100e-07 3.27870e-06 8.18000e-08 3.26805e-05 3.39170e-05									0.09	0.095	0.1	0.105	0.11	0.115
		5.85610e-06 4.43200e-07 9.33920e-06 2.32660e-06 5.68300e-07									0.12	0.125	0.13	0.135	0.14	0.145
		-1.00000e+20 -1.00000e+20 -1.00000e+20 -1.00000e+20 -1.00000e+20 -1.00000e+20									0.15	0.155	0.16	0.165	0.17	0.175
		-1.00000e+20 -1.00000e+20 -1.00000e+20 8.83700e-07 5.24000e-08 7.19000e-08									0.18	0.185	0.19	0.195	0.2	0.205
		1.00463e-05 4.74100e-06 4.50360e-06 2.77690e-06 1.74570e-06 9.35700e-07									0.21	0.215	0.22	0.225	0.23	0.235
		1.21290e-06 8.63800e-07 1.37700e-07 5.43200e-07 4.10000e-08 7.81000e-08									0.24	0.245	0.25	0.255	0.26	0.265
		1.87530e-06 3.04650e-06 5.04040e-06 4.49460e-06 1.22899e-05 6.50000e-08									0.27	0.275	0.28	0.285	0.29	0.295
		5.02000e-08 7.18500e-07 2.96300e-06 1.00600e-07 2.57266e-05 2.05183e-05									0.3	0.305	0.31	0.315	0.32	0.325
		5.19130e-06 5.07300e-07 9.17170e-06 2.40450e-06 6.63900e-07									0.33	0.335	0.34	0.345	0.35	0.355
		-1.00000e+20 -1.00000e+20 -1.00000e+20 -1.00000e+20 -1.00000e+20 -1.00000e+20									0.36	0.365	0.37	0.375	0.38	0.385
		-1.00000e+20 -1.00000e+20 -1.00000e+20 7.36200e-07 6.07000e-08 8.12000e-08									0.39	0.395	0.4	0.405	0.41	0.415
		6.27890e-06 3.47950e-06 3.27150e-06 3.25310e-06 2.02620e-06 7.65400e-07									0.42	0.425	0.43	0.435	0.44	0.445
		1.11340e-06 1.26730e-06 1.47200e-07 9.28900e-07 4.98000e-08 6.42000e-08									0.45	0.455	0.46	0.465	0.47	0.475
		2.17680e-06 3.57040e-06 3.62860e-06 3.02380e-06 7.64370e-06 7.49000e-08									0.48	0.485	0.49	0.495	0.5	0.505
		5.86000e-08 6.06900e-07 2.43320e-06 1.13400e-07 1.79970e-05 1.18976e-05									0.51	0.515	0.52	0.525	0.53	0.535
		3.99370e-06 5.77800e-07 7.39210e-06 2.62400e-06 7.63000e-07									0.54	0.545	0.55	0.555	0.56	0.565
		-1.00000e+20 -1.00000e+20 -1.00000e+20 -1.00000e+20 -1.00000e+20 -1.00000e+20									0.57	0.575	0.58	0.585	0.59	0.595
		-1.00000e+20 -1.00000e+20 -1.00000e+20 5.97500e-07 6.91000e-08 9.09000e-08									0.6	0.605	0.61	0.615	0.62	0.625
		3.80970e-06 2.51250e-06 2.34140e-06 3.55420e-06 2.34090e-06 6.13000e-07									0.63	0.635	0.64	0.645	0.65	0.655
		9.67500e-07 4.40080e-06 5.55900e-06 4.10590e-06 4.56000e-08 5.19000e-08									0.66	0.665	0.67	0.675	0.68	0.685
		2.51570e-06 3.90030e-06 2.56310e-06 1.97740e-06 4.59900e-06 8.28000e-08									0.69	0.695	0.7	0.705	0.71	0.715
		6.71000e-08 5.04600e-07 2.04060e-06 1.28400e-07 1.18578e-05 6.98050e-06									0.72	0.725	0.73	0.735	0.74	0.745
		2.83140e-06 6.31200e-07 5.79710e-06 2.45850e-06 8.70600e-07									0.75	0.755	0.76	0.765	0.77	0.775
		-1.00000e+20 -1.00000e+20 -1.00000e+20 -1.00000e+20 -1.00000e+20 -1.00000e+20									0.78	0.785	0.79	0.795	0.8	0.805
		-1.00000e+20 -1.00000e+20 -1.00000e+20 4.70500e-07 6.92000e-08 9.87000e-08									0.81	0.815	0.82	0.825	0.83	0.835
		2.40070e-06 1.96660e-06 1.70680e-06 3.95240e-06 2.77000e-06 5.05000e-07									0.84	0.845	0.85	0.855	0.86	0.865
		2.00990e-06 8.02980e-06 4.01760e-06 7.79290e-06 1.25750e-06 4.32000e-08									0.87	0.875	0.88	0.885	0.89	0.895
		2.97690e-06 4.33840e-06 1.83460e-06 1.39100e-06 2.85680e-06 9.06000e-08									0.9	0.905	0.91	0.915	0.92	0.925
		6.65000e-08 4.05900e-07 1.78730e-06 1.42500e-07 8.27960e-06 4.61230e-06									0.93	0.935	0.94	0.945	0.95	0.955
		2.03880e-06 6.45900e-07 4.46690e-06 2.31490e-06 9.51000e-07									0.96	0.965	0.97	0.975	0.98	0.985
		-1.00000e+20 -1.00000e+20 -1.00000e+20 -1.00000e+20 -1.00000e+20 -1.00000e+20									0.99	0.995	1	1.005	1.01	1.015
		-1.00000e+20 -1.00000e+20 -1.00000e+20 4.21400e-07 7.70000e-08 1.08400e-07									1.02	1.025	1.03	1.035	1.04	1.045
		1.65340e-06 1.65820e-06 1.24870e-06 4.30510e-06 3.28710e-06 4.22700e-07									1.05	1.055	1.06	1.065	1.07	1.075
		1.97314e-05 4.94020e-06 6.55139e-05 4.66520e-06 1.97158e-05 3.68000e-08									1.08	1.085	1.09	1.095	1.1	1.105
		3.53370e-06 4.72590e-06 1.30380e-06 1.09690e-06 1.92900e-06 9.89000e-08									1.11	1.115	1.12	1.125	1.13	1.135
		7.37000e-08 3.74100e-07 1.60600e-06 1.53700e-07 6.36800e-06 3.38530e-06									1.14	1.145	1.15	1.155	1.16	1.165
		1.56120e-06 6.55100e-07 3.68520e-06 2.18770e-06 1.04820e-06									1.17	1.175	1.18	1.185	1.19	1.195
		-1.00000e+20 -1.00000e+20 -1.00000e+20 -1.00000e+20 -1.00000e+20 -1.00000e+20									1.2	1.205	1.21	1.215	1.22	1.225
		-1.00000e+20 -1.00000e+20 -1.00000e+20 3.68300e-07 8.44000e-08 1.20300e-07									1.23	1.235	1.24	1.245	1.25	1.255
		1.24980e-06 1.44120e-06 1.00210e-06 4.49670e-06 3.81130e-06 3.62700e-07									1.26	1.265	1.27	1.275	1.28	1.285
		2.21939e-05 8.80980e-06 1.02221e-05 8.60280e-06 2.23711e-05 3.23000e-08									1.29	1.295	1.3	1.305	1.31	1.315
		4.09820e-06 4.93520e-06 1.02240e-06 9.05300e-07 1.42880e-06 1.09700e-07									1.32	1.325	1.33	1.335	1.34	1.345
		8.30000e-08 3.35200e-07 1.47900e-06 1.63900e-07 4.88540e-06 2.64200e-06									1.35	1.355	1.36	1.365	1.37	1.375
		1.30400e-06 6.70200e-07 2.95950e-06 2.00580e-06 1.14280e-06									1.38	1.385	1.39	1.395	1.4	1.405
		-1.00000e+20 -1.00000e+20 -1.00000e+20 -1.00000e+20 -1.00000e+20 -1.00000e+20									1.41	1.415	1.42	1.425	1.43	1.435
		-1.00000e+20 -1.00000e+20 -1.00000e+20 3.43700e-07 8.80000e-08 1.25700e-07									1.44	1.445	1.45	1.455	1.46	1.465
		9.88300e-07 1.29130e-06 8.27800e-07 4.74260e-06 4.33790e-06 3.21400e-07									1.47	1.475	1.48	1.485	1.49	1.495
		5.87300e-07 1.33460e-05 1.75435e-05 1.32301e-05 6.84000e-08 2.94000e-08									1.5	1.505	1.51	1.515	1.52	1.525
		4.66550e-06 5.20460e-06 8.16900e-07 7.69400e-07 1.10190e-06 1.16400e-07									1.53	1.535	1.54	1.545	1.55	1.555
		8.50000e-08 3.20800e-07 1.42580e-06 1.75000e-07 3.98820e-06 2.21380e-06									1.56	1.565	1.57	1.575	1.58	1.585
		1.10530e-06 7.06100e-07 2.50190e-06 1.90100e-06 1.22250e-06									1.59	1.595	1.6	1.605	1.61	1.615
		-1.00000e+20 -1.00000e+20 -1.00000e+20 -1.00000e+20 -1.00000e+20 -1.00000e+20									1.62	1.625	1.63	1.635	1.64	1.645
		-1.00000e+20 -1.00000e+20 -1.00000e+20 3.25500e-07 9.29000e-08 1.30100e-07									1.65	1.655	1.66	1.665	1.67	1.675
		8.13500e-07 1.19810e-06 7.58200e-07 4.83360e-06 4.63590e-06 2.88000e-07									1.68	1.685	1.69	1.695	1.7	1.705
		8.96499e-05 0.000249653 3.80209e-05 0.000253592 9.23181e-05 2.72000e-08									1.71	1.715	1.72	1.725	1.73	1.735
		4.98570e-06 5.30240e-06 7.35100e-07 7.04400e-07 8.81800e-07 1.20900e-07									1.74	1.745	1.75	1.755	1.76	1.765
		8.98000e-08 3.06300e-07 1.34690e-06 1.73700e-07 3.37450e-06 1.94460e-06									1.77	1.775	1.78	1.785	1.79	1.795
		9.74200e-07 6.96700e-07 2.16340e-06 1.75610e-06 1.28100e-06									1.8	1.805	1.81	1.815	1.82	1.825
		-1.00000e+20 -1.00000e+20 -1.00000e+20 -1.00000e+20 -1.00000e+20 -1.00000e+20									1.83	1.835	1.84	1.845	1.85	1.855
		-1.00000e+20 -1.00000e+20 -1.00000e+20 3.13600e-07 9.46000e-08 1.35300e-07									1.86	1.865	1.87	1.875	1.88	1.885
		7.05300e-07 1.10600e-06 6.68300e-07 5.03880e-06 5.11600e-06 2.67700e-07									1.89	1.895	1.9	1.905	1.91	1.915
		4.98980e-06 4.64644e-05 2.19940e-06 4.69380e-05 4.71770e-06 2.60000e-08									1.92	1.925	1.93	1.935	1.94	1.945
		5.50320e-06 5.52750e-06 6.30000e-07 6.32800e-07 7.45600e-07 1.23800e-07									1.95	1.955	1.96	1.965	1.97	1.975
		9.10000e-08 3.02500e-07 1.28680e-06 1.91500e-07 2.85660e-06 1.75400e-06									1.98	1.985	1.99	1.995	2
		9.47400e-07 7.10800e-07 1.90010e-06 1.70630e-06 1.36620e-06
		-1.00000e+20 -1.00000e+20 -1.00000e+20 -1.00000e+20 -1.00000e+20 -1.00000e+20
		-1.00000e+20 -1.00000e+20 -1.00000e+20 3.03300e-07 1.01800e-07 1.41600e-07
		6.40400e-07 1.07820e-06 6.08900e-07 5.11760e-06 5.97260e-06 2.44300e-07
		1.90660e-05 4.78930e-06 4.01673e-05 4.56090e-06 1.93130e-05 2.40000e-08
		6.42580e-06 5.61370e-06 5.59400e-07 6.19400e-07 6.64000e-07 1.30200e-07
		9.87000e-08 2.95000e-07 1.26530e-06 2.00800e-07 2.53880e-06 1.62620e-06
		8.60900e-07 6.90200e-07 1.76580e-06 1.62110e-06 1.43580e-06
		-1.00000e+20 -1.00000e+20 -1.00000e+20 -1.00000e+20 -1.00000e+20 -1.00000e+20
		-1.00000e+20 -1.00000e+20 -1.00000e+20 3.00900e-07 1.09200e-07 1.43600e-07
		5.74200e-07 1.02430e-06 5.86200e-07 5.20410e-06 6.20030e-06 2.34600e-07
		7.87071e-05 7.86110e-06 2.04259e-05 7.69650e-06 8.10858e-05 2.52000e-08
		6.67030e-06 5.70670e-06 5.34600e-07 5.84100e-07 5.81500e-07 1.33100e-07
		1.07300e-07 2.96800e-07 1.25040e-06 2.06000e-07 2.22490e-06 1.53010e-06
		8.36600e-07 7.28000e-07 1.59410e-06 1.57870e-06 1.49610e-06
		-1.00000e+20 -1.00000e+20 -1.00000e+20 -1.00000e+20 -1.00000e+20 -1.00000e+20
		-1.00000e+20 -1.00000e+20 -1.00000e+20 3.00900e-07 1.09500e-07 1.52100e-07
		5.52600e-07 9.83500e-07 5.60400e-07 5.25930e-06 6.87420e-06 2.20700e-07
		8.72100e-07 2.86180e-06 5.12740e-06 2.61820e-06 5.25000e-07 2.39000e-08
		7.39660e-06 5.76640e-06 5.01100e-07 5.59100e-07 5.48900e-07 1.40400e-07
		1.06900e-07 3.02600e-07 1.24690e-06 2.21300e-07 2.08290e-06 1.44780e-06
		8.36900e-07 7.12400e-07 1.48390e-06 1.52450e-06 1.57130e-06
		-1.00000e+20 -1.00000e+20 -1.00000e+20 -1.00000e+20 -1.00000e+20 -1.00000e+20
		-1.00000e+20 -1.00000e+20 -1.00000e+20 2.97400e-07 1.15800e-07 1.55600e-07
		5.14700e-07 9.82800e-07 5.42500e-07 5.43730e-06 7.31230e-06 2.16900e-07
		1.00655e-05 3.06530e-06 7.39470e-06 2.83690e-06 1.00628e-05 2.49000e-08
		7.86890e-06 5.96300e-06 4.79200e-07 5.58700e-07 4.98500e-07 1.43400e-07
		1.13000e-07 3.01100e-07 1.21410e-06 2.27600e-07 1.92240e-06 1.43430e-06
		8.29500e-07 7.22200e-07 1.47590e-06 1.51050e-06 1.63750e-06
		-1.00000e+20 -1.00000e+20 -1.00000e+20 -1.00000e+20 -1.00000e+20 -1.00000e+20
		-1.00000e+20 -1.00000e+20 -1.00000e+20 2.92600e-07 1.19200e-07 1.60800e-07
		5.07600e-07 9.42100e-07 5.43900e-07 5.51020e-06 8.27010e-06 2.05800e-07
		8.85170e-06 2.98900e-07 7.05000e-07 3.01000e-08 8.81600e-06 2.51000e-08
		8.90080e-06 6.04250e-06 4.74600e-07 5.38600e-07 4.90900e-07 1.49400e-07
		1.16500e-07 2.96400e-07 1.20520e-06 2.39000e-07 1.75990e-06 1.40020e-06
		8.27200e-07 7.25600e-07 1.42450e-06 1.50540e-06 1.73300e-06
		-1.00000e+20 -1.00000e+20 -1.00000e+20 -1.00000e+20 -1.00000e+20 -1.00000e+20
		-1.00000e+20 -1.00000e+20 -1.00000e+20 2.88000e-07 1.22500e-07 1.71400e-07
		5.00600e-07 9.21000e-07 5.29800e-07 5.56100e-06 8.39610e-06 2.00000e-07
		4.88710e-06 3.14400e-07 1.04200e-07 5.25000e-08 4.72570e-06 2.62000e-08
		9.03530e-06 6.09730e-06 4.54300e-07 5.28200e-07 4.74500e-07 1.58400e-07
		1.20500e-07 2.91300e-07 1.21780e-06 2.40300e-07 1.67310e-06 1.36040e-06
		8.46600e-07 7.31700e-07 1.37110e-06 1.48450e-06 1.80210e-06
		-1.00000e+20 -1.00000e+20 -1.00000e+20 -1.00000e+20 -1.00000e+20 -1.00000e+20
		-1.00000e+20 -1.00000e+20 -1.00000e+20 3.08700e-07 1.27000e-07 1.76000e-07
		4.85000e-07 9.09500e-07 5.25100e-07 5.28310e-06 9.00210e-06 1.96200e-07
		3.09850e-06 1.65800e-06 1.05100e-07 1.42410e-06 2.89060e-06 2.77000e-08
		9.68910e-06 5.78830e-06 4.48700e-07 5.23500e-07 4.50600e-07 1.63800e-07
		1.23700e-07 3.19200e-07 1.21110e-06 2.48300e-07 1.57110e-06 1.34080e-06
		8.40700e-07 7.48500e-07 1.35300e-06 1.48690e-06 1.88920e-06
		-1.00000e+20 -1.00000e+20 -1.00000e+20 -1.00000e+20 -1.00000e+20 -1.00000e+20
		-1.00000e+20 -1.00000e+20 -1.00000e+20 3.11500e-07 1.30900e-07 1.77700e-07
		4.90400e-07 8.88900e-07 5.40100e-07 5.45650e-06 9.84620e-06 1.94100e-07
		3.04800e-07 2.74940e-06 1.03600e-07 2.54660e-06 7.00000e-09 2.81000e-08
		1.05978e-05 5.97870e-06 4.64000e-07 5.12300e-07 4.56500e-07 1.64000e-07
		1.28800e-07 3.25200e-07 1.20740e-06 2.59000e-07 1.50240e-06 1.34100e-06
		8.75100e-07 7.61000e-07 1.33390e-06 1.50940e-06 1.97470e-06
		-1.00000e+20 -1.00000e+20 -1.00000e+20 -1.00000e+20 -1.00000e+20 -1.00000e+20
		-1.00000e+20 -1.00000e+20 -1.00000e+20 3.06100e-07 1.37700e-07 1.84300e-07
		4.91500e-07 8.81900e-07 5.39400e-07 5.50700e-06 1.03759e-05 1.85900e-07
		3.05700e-07 2.62800e-07 1.05600e-07 1.75000e-08 1.17000e-08 2.86000e-08
		1.11684e-05 6.03370e-06 4.59700e-07 5.15000e-07 4.52400e-07 1.73000e-07
		1.37400e-07 3.19300e-07 1.21020e-06 2.64200e-07 1.44520e-06 1.34130e-06
		8.89100e-07 7.58400e-07 1.35890e-06 1.54980e-06 2.05670e-06
		-1.00000e+20 -1.00000e+20 -1.00000e+20 -1.00000e+20 -1.00000e+20 -1.00000e+20
		-1.00000e+20 -1.00000e+20 -1.00000e+20 3.13400e-07 1.38600e-07 1.92600e-07
		4.75500e-07 8.80900e-07 5.38100e-07 5.34020e-06 1.09344e-05 1.86500e-07
		2.88600e-07 2.54900e-07 1.07500e-07 1.71000e-08 2.80000e-09 3.04000e-08
		1.17704e-05 5.84730e-06 4.54500e-07 5.15600e-07 4.33600e-07 1.81600e-07
		1.38300e-07 3.29900e-07 1.22010e-06 2.83700e-07 1.41110e-06 1.35890e-06
		9.10300e-07 7.66000e-07 1.31810e-06 1.56260e-06 2.14170e-06
		-1.00000e+20 -1.00000e+20 -1.00000e+20 -1.00000e+20 -1.00000e+20 -1.00000e+20
		-1.00000e+20 -1.00000e+20 -1.00000e+20 3.77091e-07 1.54170e-07 2.14472e-07
		1.08033e-06 1.11960e-06 8.42131e-07 4.52509e-06 1.23257e-05 2.73181e-07
		6.03601e-06 7.61406e-06 4.92145e-06 7.50226e-06 5.89745e-06 7.78731e-08
		1.32681e-05 4.94266e-06 7.98855e-07 7.72241e-07 1.17279e-06 2.04918e-07
		1.55229e-07 3.89100e-07 1.37434e-06 3.12704e-07 2.91520e-06 2.65205e-06
		1.32761e-06 9.09267e-07 2.03757e-06 1.94348e-06 2.58836e-06
		-1.00000e+20 -1.00000e+20 -1.00000e+20 -1.00000e+20 -1.00000e+20 -1.00000e+20
		-1.00000e+20 -1.00000e+20 -1.00000e+20 3.82165e-07 1.60288e-07 2.23016e-07
		1.03532e-06 1.10644e-06 8.34323e-07 4.54132e-06 1.29182e-05 2.75801e-07
		5.69444e-06 7.13340e-06 4.59205e-06 7.01373e-06 5.55006e-06 8.49349e-08
		1.39061e-05 4.95857e-06 7.85743e-07 7.58707e-07 1.11290e-06 2.13479e-07
		1.61660e-07 3.97046e-07 1.38631e-06 3.25617e-07 2.77470e-06 2.56370e-06
		1.33997e-06 9.41970e-07 2.02611e-06 1.99373e-06 2.71557e-06
		-1.00000e+20 -1.00000e+20 -1.00000e+20 -1.00000e+20 -1.00000e+20 -1.00000e+20
		-1.00000e+20 -1.00000e+20 -1.00000e+20 3.87646e-07 1.66588e-07 2.31824e-07
		9.93747e-07 1.09443e-06 8.28354e-07 4.54914e-06 1.35231e-05 2.79639e-07
		5.35106e-06 6.65694e-06 4.27125e-06 6.52961e-06 5.20071e-06 9.31496e-08
		1.45574e-05 4.96514e-06 7.74706e-07 7.46670e-07 1.05719e-06 2.22337e-07
		1.68303e-07 4.05437e-07 1.39908e-06 3.38948e-07 2.64165e-06 2.48344e-06
		1.35560e-06 9.76371e-07 2.01896e-06 2.04763e-06 2.84875e-06
		-1.00000e+20 -1.00000e+20 -1.00000e+20 -1.00000e+20 -1.00000e+20 -1.00000e+20
		-1.00000e+20 -1.00000e+20 -1.00000e+20 3.93423e-07 1.72991e-07 2.40771e-07
		9.55563e-07 1.08348e-06 8.24024e-07 4.54833e-06 1.41358e-05 2.84312e-07
		5.00914e-06 6.18852e-06 3.96006e-06 6.05381e-06 4.85276e-06 1.02106e-07
		1.52172e-05 4.96216e-06 7.65561e-07 7.36027e-07 1.00568e-06 2.31360e-07
		1.75072e-07 4.14132e-07 1.41236e-06 3.52520e-07 2.51632e-06 2.41099e-06
		1.37389e-06 1.01185e-06 2.01555e-06 2.10411e-06 2.98580e-06
		-1.00000e+20 -1.00000e+20 -1.00000e+20 -1.00000e+20 -1.00000e+20 -1.00000e+20
		-1.00000e+20 -1.00000e+20 -1.00000e+20 3.99597e-07 1.79548e-07 2.49935e-07
		9.20948e-07 1.07383e-06 8.21582e-07 4.53972e-06 1.47586e-05 2.90212e-07
		4.67185e-06 5.73227e-06 3.66165e-06 5.59048e-06 4.50946e-06 1.12173e-07
		1.58878e-05 4.95053e-06 7.58562e-07 7.26960e-07 9.58534e-07 2.40631e-07
		1.82022e-07 4.23244e-07 1.42648e-06 3.66445e-07 2.39922e-06 2.34683e-06
		1.39541e-06 1.04893e-06 2.01665e-06 2.16415e-06 3.12817e-06
		-1.00000e+20 -1.00000e+20 -1.00000e+20 -1.00000e+20 -1.00000e+20 -1.00000e+20
		-1.00000e+20 -1.00000e+20 -1.00000e+20 4.06201e-07 1.86271e-07 2.59334e-07
		8.89930e-07 1.06558e-06 8.21114e-07 4.52385e-06 1.53913e-05 2.97459e-07
		4.34197e-06 5.29159e-06 3.37819e-06 5.14306e-06 4.17360e-06 1.23454e-07
		1.65690e-05 4.93085e-06 7.53793e-07 7.19525e-07 9.15796e-07 2.50166e-07
		1.89165e-07 4.32807e-07 1.44157e-06 3.80747e-07 2.29061e-06 2.29106e-06
		1.42029e-06 1.08774e-06 2.02253e-06 2.22803e-06 3.27616e-06
		-1.00000e+20 -1.00000e+20 -1.00000e+20 -1.00000e+20 -1.00000e+20 -1.00000e+20
		-1.00000e+20 -1.00000e+20 -1.00000e+20 4.13256e-07 1.93170e-07 2.68982e-07
		8.62499e-07 1.05883e-06 8.22660e-07 4.50137e-06 1.60337e-05 3.06198e-07
		4.02190e-06 4.86938e-06 3.11166e-06 4.71445e-06 3.84765e-06 1.36083e-07
		1.72607e-05 4.90382e-06 7.51296e-07 7.13769e-07 8.77439e-07 2.59982e-07
		1.96515e-07 4.42842e-07 1.45773e-06 3.95453e-07 2.19058e-06 2.24366e-06
		1.44866e-06 1.12843e-06 2.03341e-06 2.29603e-06 3.43008e-06
		-1.00000e+20 -1.00000e+20 -1.00000e+20 -1.00000e+20 -1.00000e+20 -1.00000e+20
		-1.00000e+20 -1.00000e+20 -1.00000e+20 4.20788e-07 2.00253e-07 2.78895e-07
		8.38606e-07 1.05362e-06 8.26257e-07 4.47293e-06 1.66856e-05 3.16592e-07
		3.71369e-06 4.46802e-06 2.86391e-06 4.30705e-06 3.53370e-06 1.50218e-07
		1.79626e-05 4.87017e-06 7.51101e-07 7.09706e-07 8.43398e-07 2.70097e-07
		2.04078e-07 4.53378e-07 1.47503e-06 4.10580e-07 2.09913e-06 2.20454e-06
		1.48061e-06 1.17115e-06 2.04949e-06 2.36844e-06 3.59027e-06
		-1.00000e+20 -1.00000e+20 -1.00000e+20 -1.00000e+20 -1.00000e+20 -1.00000e+20
		-1.00000e+20 -1.00000e+20 -1.00000e+20 4.28811e-07 2.07533e-07 2.89091e-07
		8.18166e-07 1.04999e-06 8.31935e-07 4.43925e-06 1.73469e-05 3.28799e-07
		3.41904e-06 4.08951e-06 2.63663e-06 3.92289e-06 3.23347e-06 1.66016e-07
		1.86746e-05 4.83069e-06 7.53238e-07 7.07349e-07 8.13558e-07 2.80527e-07
		2.11869e-07 4.64433e-07 1.49355e-06 4.26155e-07 2.01617e-06 2.17353e-06
		1.51624e-06 1.21607e-06 2.07091e-06 2.44552e-06 3.75707e-06
		-1.00000e+20 -1.00000e+20 -1.00000e+20 -1.00000e+20 -1.00000e+20 -1.00000e+20
		-1.00000e+20 -1.00000e+20 -1.00000e+20 4.37439e-07 2.15082e-07 2.99672e-07
		8.01192e-07 1.04815e-06 8.39928e-07 4.40155e-06 1.80185e-05 3.43566e-07
		3.13950e-06 3.73694e-06 2.43698e-06 3.56505e-06 2.94856e-06 1.84242e-07
		1.93977e-05 4.78669e-06 7.57930e-07 7.06839e-07 7.87894e-07 2.91384e-07
		2.19968e-07 4.76145e-07 1.51365e-06 4.42337e-07 1.94170e-06 2.15084e-06
		1.55621e-06 1.26390e-06 2.09848e-06 2.52857e-06 3.93259e-06
		-1.00000e+20 -1.00000e+20 -1.00000e+20 -1.00000e+20 -1.00000e+20 -1.00000e+20
		-1.00000e+20 -1.00000e+20 -1.00000e+20 4.46497e-07 2.22789e-07 3.10486e-07
		7.87319e-07 1.04777e-06 8.49788e-07 4.35968e-06 1.86974e-05 3.60025e-07
		2.87570e-06 3.40883e-06 2.25742e-06 3.23206e-06 2.67963e-06 2.04010e-07
		2.01286e-05 4.73806e-06 7.64728e-07 7.07874e-07 7.66021e-07 3.02505e-07
		2.28253e-07 4.88305e-07 1.53483e-06 4.58886e-07 1.87509e-06 2.13540e-06
		1.59948e-06 1.31371e-06 2.13097e-06 2.61586e-06 4.11387e-06
		-1.00000e+20 -1.00000e+20 -1.00000e+20 -1.00000e+20 -1.00000e+20 -1.00000e+20
		-1.00000e+20 -1.00000e+20 -1.00000e+20 4.56085e-07 2.30724e-07 3.21632e-07
		7.76523e-07 1.04902e-06 8.61728e-07 4.31489e-06 1.93842e-05 3.78877e-07
		2.62856e-06 3.10733e-06 2.10447e-06 2.92607e-06 2.42762e-06 2.26045e-07
		2.08681e-05 4.68616e-06 7.73834e-07 7.10574e-07 7.47865e-07 3.13996e-07
		2.36801e-07 5.01038e-07 1.55741e-06 4.75959e-07 1.81623e-06 2.12734e-06
		1.64665e-06 1.36618e-06 2.16909e-06 2.70861e-06 4.30289e-06
		-1.00000e+20 -1.00000e+20 -1.00000e+20 -1.00000e+20 -1.00000e+20 -1.00000e+20
		-1.00000e+20 -1.00000e+20 -1.00000e+20 4.66214e-07 2.38898e-07 3.33126e-07
		7.68649e-07 1.05189e-06 8.75749e-07 4.26801e-06 2.00783e-05 4.00354e-07
		2.39856e-06 2.83321e-06 1.98067e-06 2.64785e-06 2.19301e-06 2.50591e-07
		2.16154e-05 4.63188e-06 7.85242e-07 7.14916e-07 7.33230e-07 3.25875e-07
		2.45624e-07 5.14359e-07 1.58142e-06 4.93580e-07 1.76479e-06 2.12633e-06
		1.69779e-06 1.42148e-06 2.21293e-06 2.80706e-06 4.50007e-06
		-1.00000e+20 -1.00000e+20 -1.00000e+20 -1.00000e+20 -1.00000e+20 -1.00000e+20
		-1.00000e+20 -1.00000e+20 -1.00000e+20 4.76889e-07 2.47322e-07 3.44987e-07
		7.63545e-07 1.05637e-06 8.91823e-07 4.21981e-06 2.07791e-05 4.24719e-07
		2.18589e-06 2.58711e-06 1.88920e-06 2.39803e-06 1.97599e-06 2.77932e-07
		2.23697e-05 4.57610e-06 7.98912e-07 7.20863e-07 7.21923e-07 3.38162e-07
		2.54735e-07 5.28278e-07 1.60689e-06 5.11770e-07 1.72039e-06 2.13209e-06
		1.75295e-06 1.47978e-06 2.26254e-06 2.91148e-06 4.70582e-06
		-1.00000e+20 -1.00000e+20 -1.00000e+20 -1.00000e+20 -1.00000e+20 -1.00000e+20
		-1.00000e+20 -1.00000e+20 -1.00000e+20 4.88124e-07 2.56008e-07 3.57235e-07
		7.61058e-07 1.06244e-06 9.09932e-07 4.17115e-06 2.14853e-05 4.52202e-07
		1.99058e-06 2.36952e-06 1.83471e-06 2.17713e-06 1.77663e-06 3.08316e-07
		2.31300e-05 4.51975e-06 8.14822e-07 7.28387e-07 7.13748e-07 3.50879e-07
		2.64149e-07 5.42822e-07 1.63386e-06 5.30561e-07 1.68266e-06 2.14429e-06
		1.81222e-06 1.54126e-06 2.31801e-06 3.02212e-06 4.92055e-06
		-1.00000e+20 -1.00000e+20 -1.00000e+20 -1.00000e+20 -1.00000e+20 -1.00000e+20
		-1.00000e+20 -1.00000e+20 -1.00000e+20 4.99919e-07 2.64966e-07 3.69884e-07
		7.61027e-07 1.07010e-06 9.30075e-07 4.12284e-06 2.21958e-05 4.83146e-07
		1.81251e-06 2.18111e-06 1.82277e-06 1.98578e-06 1.59478e-06 3.42114e-07
		2.38950e-05 4.46372e-06 8.32961e-07 7.37464e-07 7.08503e-07 3.64042e-07
		2.73874e-07 5.57991e-07 1.66235e-06 5.49973e-07 1.65122e-06 2.16264e-06
		1.87563e-06 1.60609e-06 2.37937e-06 3.13927e-06 5.14475e-06
		-1.00000e+20 -1.00000e+20 -1.00000e+20 -1.00000e+20 -1.00000e+20 -1.00000e+20
		-1.00000e+20 -1.00000e+20 -1.00000e+20 5.12406e-07 2.74288e-07 3.83075e-07
		7.63462e-07 1.07951e-06 9.52553e-07 4.07636e-06 2.29112e-05 5.19008e-07
		1.65212e-06 2.03072e-06 1.89866e-06 1.83297e-06 1.43089e-06 3.80850e-07
		2.46650e-05 4.40962e-06 8.53628e-07 7.48256e-07 7.06149e-07 3.77803e-07
		2.84016e-07 5.73955e-07 1.69271e-06 5.70214e-07 1.62591e-06 2.18736e-06
		1.94409e-06 1.67528e-06 2.44769e-06 3.26465e-06 5.38129e-06
		-1.00000e+20 -1.00000e+20 -1.00000e+20 -1.00000e+20 -1.00000e+20 -1.00000e+20
		-1.00000e+20 -1.00000e+20 -1.00000e+20 5.25356e-07 2.83832e-07 3.96592e-07
		7.67920e-07 1.09027e-06 9.76760e-07 4.03118e-06 2.36262e-05 5.58047e-07
		1.50769e-06 1.90592e-06 2.01018e-06 1.70610e-06 1.28323e-06 4.22733e-07
		2.54347e-05 4.35692e-06 8.76207e-07 7.60356e-07 7.06221e-07 3.91932e-07
		2.94417e-07 5.90440e-07 1.72433e-06 5.90968e-07 1.60591e-06 2.21717e-06
		2.01613e-06 1.74745e-06 2.52115e-06 3.39573e-06 5.62602e-06
		-1.00000e+20 -1.00000e+20 -1.00000e+20 -1.00000e+20 -1.00000e+20 -1.00000e+20
		-1.00000e+20 -1.00000e+20 -1.00000e+20 5.38891e-07 2.93680e-07 4.10570e-07
		7.74411e-07 1.10254e-06 1.00299e-06 3.98869e-06 2.43409e-05 6.01659e-07
		1.37942e-06 1.81461e-06 2.20020e-06 1.61316e-06 1.15201e-06 4.69227e-07
		2.62040e-05 4.30711e-06 9.00986e-07 7.73927e-07 7.08683e-07 4.06574e-07
		3.05169e-07 6.07600e-07 1.75751e-06 6.12427e-07 1.59107e-06 2.25230e-06
		2.09258e-06 1.82355e-06 2.60075e-06 3.53415e-06 5.88168e-06
		-1.00000e+20 -1.00000e+20 -1.00000e+20 -1.00000e+20 -1.00000e+20 -1.00000e+20
		-1.00000e+20 -1.00000e+20 -1.00000e+20 5.53021e-07 3.03849e-07 4.25027e-07
		7.82808e-07 1.11630e-06 1.03123e-06 3.94962e-06 2.50533e-05 6.50325e-07
		1.26684e-06 1.75956e-06 2.48982e-06 1.55699e-06 1.03674e-06 5.20846e-07
		2.69708e-05 4.26102e-06 9.27951e-07 7.88943e-07 7.13375e-07 4.21749e-07
		3.16290e-07 6.25455e-07 1.79230e-06 6.34618e-07 1.58105e-06 2.29253e-06
		2.17356e-06 1.90379e-06 2.68661e-06 3.68024e-06 6.14879e-06
		-1.00000e+20 -1.00000e+20 -1.00000e+20 -1.00000e+20 -1.00000e+20 -1.00000e+20
		-1.00000e+20 -1.00000e+20 -1.00000e+20 5.67751e-07 3.14351e-07 4.39980e-07
		7.92996e-07 1.13155e-06 1.06151e-06 3.91470e-06 2.57612e-05 7.04538e-07
		1.16953e-06 1.74412e-06 2.90686e-06 1.54098e-06 9.36991e-07 5.78124e-07
		2.77326e-05 4.21943e-06 9.57126e-07 8.05395e-07 7.20149e-07 4.37478e-07
		3.27796e-07 6.44016e-07 1.82869e-06 6.57580e-07 1.57552e-06 2.33762e-06
		2.25917e-06 1.98838e-06 2.77883e-06 3.83431e-06 6.42791e-06
		-1.00000e+20 -1.00000e+20 -1.00000e+20 -1.00000e+20 -1.00000e+20 -1.00000e+20
		-1.00000e+20 -1.00000e+20 -1.00000e+20 5.83091e-07 3.25198e-07 4.55453e-07
		8.04872e-07 1.14827e-06 1.09385e-06 3.88458e-06 2.64622e-05 7.64844e-07
		1.08701e-06 1.77336e-06 3.49204e-06 1.57028e-06 8.52303e-07 6.41642e-07
		2.84870e-05 4.18306e-06 9.88523e-07 8.23274e-07 7.28873e-07 4.53786e-07
		3.39701e-07 6.63300e-07 1.86672e-06 6.81330e-07 1.57418e-06 2.38742e-06
		2.34953e-06 2.07755e-06 2.87754e-06 3.99670e-06 6.71961e-06
		-1.00000e+20 -1.00000e+20 -1.00000e+20 -1.00000e+20 -1.00000e+20 -1.00000e+20
		-1.00000e+20 -1.00000e+20 -1.00000e+20 5.99051e-07 3.36404e-07 4.71465e-07
		8.18340e-07 1.16646e-06 1.12823e-06 3.85988e-06 2.71538e-05 8.31836e-07
		1.01900e-06 1.85368e-06 4.30024e-06 1.65143e-06 7.82366e-07 7.12036e-07
		2.92313e-05 4.15262e-06 1.02214e-06 8.42569e-07 7.39425e-07 4.70696e-07
		3.52021e-07 6.83330e-07 1.90640e-06 7.05897e-07 1.57675e-06 2.44174e-06
		2.44477e-06 2.17151e-06 2.98292e-06 4.16778e-06 7.02449e-06
		-1.00000e+20 -1.00000e+20 -1.00000e+20 -1.00000e+20 -1.00000e+20 -1.00000e+20
		-1.00000e+20 -1.00000e+20 -1.00000e+20 6.15799e-07 3.48089e-07 4.88193e-07
		8.33510e-07 1.18639e-06 1.16519e-06 3.84215e-06 2.78361e-05 9.08724e-07
		9.67661e-07 2.04077e-06 5.77969e-06 1.84101e-06 7.29428e-07 7.92679e-07
		2.99655e-05 4.12977e-06 1.05850e-06 8.63553e-07 7.51884e-07 4.88403e-07
		3.64893e-07 7.04312e-07 1.94817e-06 7.31543e-07 1.58326e-06 2.50115e-06
		2.54616e-06 2.27171e-06 3.09657e-06 4.35001e-06 7.34656e-06
		-1.00000e+20 -1.00000e+20 -1.00000e+20 -1.00000e+20 -1.00000e+20 -1.00000e+20
		-1.00000e+20 -1.00000e+20 -1.00000e+20 6.33040e-07 3.60063e-07 5.05362e-07
		8.49937e-07 1.20752e-06 1.20387e-06 3.83016e-06 2.85014e-05 9.91673e-07
		9.28466e-07 2.26814e-06 7.46255e-06 2.07147e-06 6.88850e-07 8.79574e-07
		3.06813e-05 4.11318e-06 1.09675e-06 8.85718e-07 7.65799e-07 5.06609e-07
		3.78102e-07 7.25894e-07 1.99125e-06 7.57862e-07 1.59290e-06 2.56418e-06
		2.65171e-06 2.37612e-06 3.21594e-06 4.53976e-06 7.67991e-06
		-1.00000e+20 -1.00000e+20 -1.00000e+20 -1.00000e+20 -1.00000e+20 -1.00000e+20
		-1.00000e+20 -1.00000e+20 -1.00000e+20 6.50939e-07 3.72437e-07 5.23135e-07
		8.67736e-07 1.23013e-06 1.24475e-06 3.82523e-06 2.91494e-05 1.08367e-06
		9.03454e-07 2.58864e-06 9.79935e-06 2.39653e-06 6.62735e-07 9.75860e-07
		3.13784e-05 4.10432e-06 1.13737e-06 9.09327e-07 7.81255e-07 5.25493e-07
		3.91775e-07 7.48279e-07 2.03606e-06 7.85088e-07 1.60576e-06 2.63139e-06
		2.76262e-06 2.48611e-06 3.34254e-06 4.73938e-06 8.02841e-06
		-1.00000e+20 -1.00000e+20 -1.00000e+20 -1.00000e+20 -1.00000e+20 -1.00000e+20
		-1.00000e+20 -1.00000e+20 -1.00000e+20 6.69505e-07 3.85224e-07 5.41539e-07
		8.86859e-07 1.25421e-06 1.28787e-06 3.82789e-06 2.97773e-05 1.18565e-06
		8.92880e-07 3.02460e-06 1.30906e-05 2.83891e-06 6.51354e-07 1.08253e-06
		3.20538e-05 4.10375e-06 1.18041e-06 9.34383e-07 7.98191e-07 5.45085e-07
		4.05928e-07 7.71488e-07 2.08260e-06 8.13264e-07 1.62163e-06 2.70272e-06
		2.87909e-06 2.60196e-06 3.47667e-06 4.94932e-06 8.39277e-06
		-1.00000e+20 -1.00000e+20 -1.00000e+20 -1.00000e+20 -1.00000e+20 -1.00000e+20
		-1.00000e+20 -1.00000e+20 -1.00000e+20 6.88755e-07 3.98445e-07 5.60600e-07
		9.07254e-07 1.27979e-06 1.33332e-06 3.83863e-06 3.03824e-05 1.29873e-06
		8.97339e-07 3.60761e-06 1.77716e-05 3.43074e-06 6.55333e-07 1.20076e-06
		3.27047e-05 4.11202e-06 1.22595e-06 9.60924e-07 8.16537e-07 5.65416e-07
		4.20588e-07 7.95545e-07 2.13093e-06 8.42429e-07 1.64036e-06 2.77812e-06
		3.00130e-06 2.72394e-06 3.61858e-06 5.17005e-06 8.77371e-06
		-1.00000e+20 -1.00000e+20 -1.00000e+20 -1.00000e+20 -1.00000e+20 -1.00000e+20
		-1.00000e+20 -1.00000e+20 -1.00000e+20 7.08703e-07 4.12113e-07 5.80336e-07
		9.28886e-07 1.30689e-06 1.38116e-06 3.85783e-06 3.09623e-05 1.42402e-06
		9.17561e-07 4.37954e-06 2.45400e-05 4.21460e-06 6.75436e-07 1.33173e-06
		3.33282e-05 4.12954e-06 1.27408e-06 9.88970e-07 8.36248e-07 5.86508e-07
		4.35767e-07 8.20470e-07 2.18107e-06 8.72608e-07 1.66180e-06 2.85757e-06
		3.12948e-06 2.85238e-06 3.76854e-06 5.40207e-06 9.17197e-06
		-1.00000e+20 -1.00000e+20 -1.00000e+20 -1.00000e+20 -1.00000e+20 -1.00000e+20
		-1.00000e+20 -1.00000e+20 -1.00000e+20 7.29555e-07 4.26376e-07 6.00967e-07
		9.51959e-07 1.33588e-06 1.43205e-06 3.88722e-06 3.15180e-05 1.56739e-06
		9.62002e-07 5.68115e-06 4.00554e-05 5.53708e-06 7.20394e-07 1.48163e-06
		3.39257e-05 4.15818e-06 1.32548e-06 1.01890e-06 8.57513e-07 6.08601e-07
		4.51639e-07 8.46527e-07 2.23354e-06 9.04122e-07 1.68619e-06 2.94188e-06
		3.26525e-06 2.98920e-06 3.92884e-06 5.64871e-06 9.59279e-06
		-1.00000e+20 -1.00000e+20 -1.00000e+20 -1.00000e+20 -1.00000e+20 -1.00000e+20
		-1.00000e+20 -1.00000e+20 -1.00000e+20 7.50969e-07 4.41003e-07 6.22155e-07
		9.76012e-07 1.36612e-06 1.48496e-06 3.92460e-06 3.20407e-05 1.72167e-06
		1.01889e-06 7.13203e-06 5.92301e-05 7.01128e-06 7.78085e-07 1.64294e-06
		3.44874e-05 4.19559e-06 1.37906e-06 1.05009e-06 8.79867e-07 6.31331e-07
		4.67941e-07 8.73291e-07 2.28744e-06 9.36464e-07 1.71273e-06 3.02944e-06
		3.40614e-06 3.13167e-06 4.09609e-06 5.90513e-06 1.00285e-05
		-1.00000e+20 -1.00000e+20 -1.00000e+20 -1.00000e+20 -1.00000e+20 -1.00000e+20
		-1.00000e+20 -1.00000e+20 -1.00000e+20 7.73135e-07 4.56130e-07 6.44105e-07
		1.00124e-06 1.39797e-06 1.54052e-06 3.97158e-06 3.25315e-05 1.89251e-06
		1.09636e-06 9.06417e-06 9.06069e-05 8.97488e-06 8.56915e-07 1.82158e-06
		3.50149e-05 4.24349e-06 1.43551e-06 1.08292e-06 9.03497e-07 6.54922e-07
		4.84826e-07 9.01006e-07 2.34327e-06 9.69942e-07 1.74167e-06 3.12108e-06
		3.55372e-06 3.28162e-06 4.27246e-06 6.17448e-06 1.04842e-05
		-1.00000e+20 -1.00000e+20 -1.00000e+20 -1.00000e+20 -1.00000e+20 -1.00000e+20
		-1.00000e+20 -1.00000e+20 -1.00000e+20 7.96035e-07 4.71773e-07 6.66841e-07
		1.02691e-06 1.43117e-06 1.59858e-06 4.02840e-06 3.29892e-05 2.08165e-06
		1.19614e-06 1.16545e-05 0.000144881 1.16078e-05 9.58726e-07 2.01947e-06
		3.55065e-05 4.30215e-06 1.49465e-06 1.11711e-06 9.27497e-07 6.79402e-07
		5.02317e-07 9.29672e-07 2.40091e-06 1.00459e-06 1.77128e-06 3.21489e-06
		3.70797e-06 3.43941e-06 4.45791e-06 6.45731e-06 1.09606e-05
		-1.00000e+20 -1.00000e+20 -1.00000e+20 -1.00000e+20 -1.00000e+20 -1.00000e+20
		-1.00000e+20 -1.00000e+20 -1.00000e+20 8.19735e-07 4.87955e-07 6.90396e-07
		1.05385e-06 1.46610e-06 1.65957e-06 4.09542e-06 3.34124e-05 2.29124e-06
		1.32339e-06 1.51600e-05 0.000245782 1.51715e-05 1.08881e-06 2.23881e-06
		3.59608e-05 4.37197e-06 1.55696e-06 1.15308e-06 9.52881e-07 7.04813e-07
		5.20441e-07 9.59354e-07 2.46059e-06 1.04045e-06 1.80340e-06 3.31336e-06
		3.86947e-06 3.60543e-06 4.65336e-06 6.75438e-06 1.14588e-05
		-1.00000e+20 -1.00000e+20 -1.00000e+20 -1.00000e+20 -1.00000e+20 -1.00000e+20
		-1.00000e+20 -1.00000e+20 -1.00000e+20 8.44261e-07 5.04696e-07 7.14802e-07
		1.08230e-06 1.50287e-06 1.72363e-06 4.17300e-06 3.38003e-05 2.52344e-06
		1.48115e-06 1.99643e-05 0.000451219 2.00561e-05 1.25031e-06 2.48187e-06
		3.63772e-05 4.45335e-06 1.62260e-06 1.19095e-06 9.79934e-07 7.31190e-07
		5.39222e-07 9.90084e-07 2.52235e-06 1.07757e-06 1.83833e-06 3.41702e-06
		4.03859e-06 3.78013e-06 4.85929e-06 7.06637e-06 1.19798e-05
		-1.00000e+20 -1.00000e+20 -1.00000e+20 -1.00000e+20 -1.00000e+20 -1.00000e+20
		-1.00000e+20 -1.00000e+20 -1.00000e+20 8.69651e-07 5.22015e-07 7.40092e-07
		1.11219e-06 1.54153e-06 1.79092e-06 4.26143e-06 3.41529e-05 2.78052e-06
		1.67448e-06 2.66134e-05 0.000930559 2.68170e-05 1.44848e-06 2.75105e-06
		3.67554e-05 4.54660e-06 1.69174e-06 1.23078e-06 1.00856e-06 7.58571e-07
		5.58683e-07 1.02191e-06 2.58628e-06 1.11599e-06 1.87601e-06 3.52555e-06
		4.21562e-06 3.96392e-06 5.07628e-06 7.39398e-06 1.25246e-05
		-1.00000e+20 -1.00000e+20 -1.00000e+20 -1.00000e+20 -1.00000e+20 -1.00000e+20
		-1.00000e+20 -1.00000e+20 -1.00000e+20 8.96198e-07 5.40102e-07 7.66545e-07
		1.14394e-06 1.58273e-06 1.86256e-06 4.36321e-06 3.44762e-05 3.07578e-06
		1.93930e-06 4.03357e-05 0.00547392 4.07720e-05 1.72040e-06 3.06034e-06
		3.71018e-05 4.65443e-06 1.76558e-06 1.27320e-06 1.03923e-06 7.87269e-07
		5.79044e-07 1.05520e-06 2.65316e-06 1.15615e-06 1.91739e-06 3.64026e-06
		4.40309e-06 4.15969e-06 5.30800e-06 7.74224e-06 1.31005e-05
		-1.00000e+20 -1.00000e+20 -1.00000e+20 -1.00000e+20 -1.00000e+20 -1.00000e+20
		-1.00000e+20 -1.00000e+20 -1.00000e+20 9.23384e-07 5.58654e-07 7.93716e-07
		1.17639e-06 1.62527e-06 1.93673e-06 4.47449e-06 3.47599e-05 3.39298e-06
		2.23082e-06 5.64937e-05 0.0224676 5.72044e-05 2.01990e-06 3.39273e-06
		3.74057e-05 4.77268e-06 1.84219e-06 1.31705e-06 1.07062e-06 8.16795e-07
		5.99959e-07 1.08933e-06 2.72157e-06 1.19736e-06 1.95981e-06 3.75802e-06
		4.59706e-06 4.36330e-06 5.54880e-06 8.10386e-06 1.36967e-05
		-1.00000e+20 -1.00000e+20 -1.00000e+20 -1.00000e+20 -1.00000e+20 -1.00000e+20
		-1.00000e+20 -1.00000e+20 -1.00000e+20 9.51503e-07 5.77857e-07 8.21877e-07
		1.21014e-06 1.66982e-06 2.01452e-06 4.59761e-06 3.50109e-05 3.74449e-06
		2.58361e-06 8.10184e-05 0.0768987 8.21466e-05 2.38268e-06 3.76120e-06
		3.76740e-05 4.90388e-06 1.92273e-06 1.36302e-06 1.10340e-06 8.47450e-07
		6.21644e-07 1.12466e-06 2.79229e-06 1.24002e-06 2.00456e-06 3.88050e-06
		4.79998e-06 4.57747e-06 5.80228e-06 8.48357e-06 1.43202e-05
		-1.00000e+20 -1.00000e+20 -1.00000e+20 -1.00000e+20 -1.00000e+20 -1.00000e+20
		-1.00000e+20 -1.00000e+20 -1.00000e+20 9.80583e-07 5.97730e-07 8.51062e-07
		1.24517e-06 1.71643e-06 2.09615e-06 4.73289e-06 3.52309e-05 4.13414e-06
		3.00811e-06 0.000119687 0.118158 0.000121475 2.81954e-06 4.16980e-06
		3.79090e-05 5.04838e-06 2.00745e-06 1.41115e-06 1.13754e-06 8.79276e-07
		6.44123e-07 1.16122e-06 2.86538e-06 1.28420e-06 2.05153e-06 4.00776e-06
		5.01220e-06 4.80275e-06 6.06902e-06 8.88231e-06 1.49723e-05
		-1.00000e+20 -1.00000e+20 -1.00000e+20 -1.00000e+20 -1.00000e+20 -1.00000e+20
		-1.00000e+20 -1.00000e+20 -1.00000e+20 1.01065e-06 6.18300e-07 8.81311e-07
		1.28150e-06 1.76520e-06 2.18174e-06 4.88073e-06 3.54227e-05 4.56621e-06
		3.52015e-06 0.000184038 0.156048 0.000186924 3.34689e-06 4.62304e-06
		3.81135e-05 5.20662e-06 2.09649e-06 1.46155e-06 1.17308e-06 9.12321e-07
		6.67428e-07 1.19907e-06 2.94092e-06 1.32994e-06 2.10072e-06 4.13992e-06
		5.23409e-06 5.03971e-06 6.34971e-06 9.30100e-06 1.56543e-05
		-1.00000e+20 -1.00000e+20 -1.00000e+20 -1.00000e+20 -1.00000e+20 -1.00000e+20
		-1.00000e+20 -1.00000e+20 -1.00000e+20 1.04174e-06 6.39590e-07 9.12668e-07
		1.31914e-06 1.81618e-06 2.27154e-06 5.04153e-06 3.55894e-05 5.04535e-06
		4.14014e-06 0.000297252 0.199958 0.000302074 3.98585e-06 5.12585e-06
		3.82909e-05 5.37905e-06 2.19011e-06 1.51431e-06 1.21003e-06 9.46636e-07
		6.91588e-07 1.23823e-06 3.01894e-06 1.37731e-06 2.15213e-06 4.27714e-06
		5.46608e-06 5.28893e-06 6.64505e-06 9.74065e-06 1.63674e-05
		-1.00000e+20 -1.00000e+20 -1.00000e+20 -1.00000e+20 -1.00000e+20 -1.00000e+20
		-1.00000e+20 -1.00000e+20 -1.00000e+20 1.07388e-06 6.61626e-07 9.45168e-07
		1.35816e-06 1.86948e-06 2.36574e-06 5.21569e-06 3.57348e-05 5.57700e-06
		4.88438e-06 0.000513671 0.253185 0.000522196 4.75330e-06 5.68394e-06
		3.84453e-05 5.56608e-06 2.28854e-06 1.56953e-06 1.24843e-06 9.82264e-07
		7.16635e-07 1.27876e-06 3.09953e-06 1.42637e-06 2.20576e-06 4.41957e-06
		5.70858e-06 5.55099e-06 6.95576e-06 1.02023e-05 1.71133e-05
		-1.00000e+20 -1.00000e+20 -1.00000e+20 -1.00000e+20 -1.00000e+20 -1.00000e+20
		-1.00000e+20 -1.00000e+20 -1.00000e+20 1.10743e-06 6.84658e-07 9.79192e-07
		1.39903e-06 1.92589e-06 2.46584e-06 5.40706e-06 3.58728e-05 6.19144e-06
		5.93571e-06 0.00166357 0.318123 0.00169177 5.83846e-06 6.32925e-06
		3.85915e-05 5.77194e-06 2.39340e-06 1.62803e-06 1.28879e-06 1.01963e-06
		7.42859e-07 1.32111e-06 3.18362e-06 1.47767e-06 2.26242e-06 4.56895e-06
		5.96486e-06 5.83005e-06 7.28697e-06 1.06932e-05 1.79020e-05
		-1.00000e+20 -1.00000e+20 -1.00000e+20 -1.00000e+20 -1.00000e+20 -1.00000e+20
		-1.00000e+20 -1.00000e+20 -1.00000e+20 1.14181e-06 7.08294e-07 1.01414e-06
		1.44092e-06 1.98415e-06 2.56963e-06 5.60973e-06 3.59899e-05 6.85036e-06
		7.07716e-06 0.00433587 0.396633 0.00440982 7.01684e-06 7.02142e-06
		3.87151e-05 5.99017e-06 2.50230e-06 1.68856e-06 1.33027e-06 1.05808e-06
		7.69811e-07 1.36454e-06 3.26962e-06 1.53032e-06 2.32067e-06 4.72245e-06
		6.23000e-06 6.12016e-06 7.63123e-06 1.12028e-05 1.87184e-05
		-1.00000e+20 -1.00000e+20 -1.00000e+20 -1.00000e+20 -1.00000e+20 -1.00000e+20
		-1.00000e+20 -1.00000e+20 -1.00000e+20 1.17734e-06 7.32762e-07 1.05038e-06
		1.48432e-06 2.04502e-06 2.67853e-06 5.82731e-06 3.61003e-05 7.58227e-06
		8.46902e-06 0.0142353 0.491294 0.0144787 8.45432e-06 7.79049e-06
		3.88315e-05 6.22473e-06 2.61682e-06 1.75191e-06 1.37336e-06 1.09800e-06
		7.97757e-07 1.40948e-06 3.35844e-06 1.58485e-06 2.38130e-06 4.88172e-06
		6.50712e-06 6.42520e-06 7.99344e-06 1.17379e-05 1.95722e-05
		-1.00000e+20 -1.00000e+20 -1.00000e+20 -1.00000e+20 -1.00000e+20 -1.00000e+20
		-1.00000e+20 -1.00000e+20 -1.00000e+20 1.21408e-06 7.58102e-07 1.08795e-06
		1.52928e-06 2.10863e-06 2.79288e-06 6.06044e-06 3.62101e-05 8.39588e-06
		1.01697e-05 0.0493045 0.604665 0.0501483 1.02114e-05 8.64567e-06
		3.89471e-05 6.47630e-06 2.73731e-06 1.81821e-06 1.41813e-06 1.13947e-06
		8.26745e-07 1.45599e-06 3.45015e-06 1.64135e-06 2.44435e-06 5.04697e-06
		6.79672e-06 6.74600e-06 8.37454e-06 1.23000e-05 2.04652e-05
		-1.00000e+20 -1.00000e+20 -1.00000e+20 -1.00000e+20 -1.00000e+20 -1.00000e+20
		-1.00000e+20 -1.00000e+20 -1.00000e+20 1.25206e-06 7.84342e-07 1.12689e-06
		1.57586e-06 2.17510e-06 2.91289e-06 6.30989e-06 3.63253e-05 9.30116e-06
		1.22697e-05 0.0937318 0.739536 0.0953361 1.23817e-05 9.59745e-06
		3.90685e-05 6.74573e-06 2.86401e-06 1.88761e-06 1.46464e-06 1.18252e-06
		8.56809e-07 1.50412e-06 3.54485e-06 1.69987e-06 2.50989e-06 5.21844e-06
		7.09939e-06 7.08332e-06 8.77551e-06 1.28902e-05 2.13991e-05
		-1.00000e+20 -1.00000e+20 -1.00000e+20 -1.00000e+20 -1.00000e+20 -1.00000e+20
		-1.00000e+20 -1.00000e+20 -1.00000e+20 1.29132e-06 8.11520e-07 1.16727e-06
		1.62411e-06 2.24454e-06 3.03894e-06 6.57618e-06 3.64531e-05 1.03086e-05
		1.48642e-05 0.129058 0.898911 0.131267 1.50638e-05 1.06570e-05
		3.92033e-05 7.03361e-06 2.99737e-06 1.96025e-06 1.51296e-06 1.22724e-06
		8.88000e-07 1.55393e-06 3.64261e-06 1.76049e-06 2.57798e-06 5.39633e-06
		7.41565e-06 7.43800e-06 9.19742e-06 1.35102e-05 2.23758e-05
		-1.00000e+20 -1.00000e+20 -1.00000e+20 -1.00000e+20 -1.00000e+20 -1.00000e+20
		-1.00000e+20 -1.00000e+20 -1.00000e+20 1.33191e-06 8.39667e-07 1.20915e-06
		1.67411e-06 2.31711e-06 3.17130e-06 6.86012e-06 3.66004e-05 1.14304e-05
		1.80855e-05 0.166469 1.08600 0.169319 1.83946e-05 1.18370e-05
		3.93591e-05 7.34081e-06 3.13766e-06 2.03629e-06 1.56316e-06 1.27369e-06
		9.20353e-07 1.60548e-06 3.74355e-06 1.82328e-06 2.64871e-06 5.58090e-06
		7.74612e-06 7.81096e-06 9.64141e-06 1.41614e-05 2.33973e-05
		-1.00000e+20 -1.00000e+20 -1.00000e+20 -1.00000e+20 -1.00000e+20 -1.00000e+20
		-1.00000e+20 -1.00000e+20 -1.00000e+20 1.37429e-06 8.69103e-07 1.25300e-06
		1.72648e-06 2.39390e-06 3.31217e-06 7.16789e-06 3.67914e-05 1.27407e-05
		2.30341e-05 0.211088 1.30420 0.214701 2.35135e-05 1.32158e-05
		3.95619e-05 7.67410e-06 3.28728e-06 2.11690e-06 1.61591e-06 1.32242e-06
		9.54243e-07 1.65936e-06 3.84881e-06 1.88897e-06 2.72299e-06 5.77432e-06
		8.09523e-06 8.20813e-06 1.01149e-05 1.48543e-05 2.44779e-05
		-1.00000e+20 -1.00000e+20 -1.00000e+20 -1.00000e+20 -1.00000e+20 -1.00000e+20
		-1.00000e+20 -1.00000e+20 -1.00000e+20 1.41769e-06 8.99311e-07 1.29806e-06
		1.78020e-06 2.47320e-06 3.45840e-06 7.49030e-06 3.70027e-05 1.41437e-05
		2.84273e-05 0.264174 1.55699 0.268696 2.90924e-05 1.46922e-05
		3.97865e-05 8.02344e-06 3.44285e-06 2.20031e-06 1.67016e-06 1.37256e-06
		9.89075e-07 1.71459e-06 3.95645e-06 1.95640e-06 2.79927e-06 5.97307e-06
		8.45629e-06 8.62082e-06 1.06071e-05 1.55736e-05 2.55961e-05
		-1.00000e+20 -1.00000e+20 -1.00000e+20 -1.00000e+20 -1.00000e+20 -1.00000e+20
		-1.00000e+20 -1.00000e+20 -1.00000e+20 1.46256e-06 9.30608e-07 1.34479e-06
		1.83588e-06 2.55607e-06 3.61207e-06 7.83332e-06 3.72576e-05 1.57100e-05
		3.53036e-05 0.328401 1.84800 0.334023 3.62067e-05 1.63409e-05
		4.00580e-05 8.39535e-06 3.60664e-06 2.28764e-06 1.72653e-06 1.42464e-06
		1.02522e-06 1.77175e-06 4.06756e-06 2.02628e-06 2.87845e-06 6.17926e-06
		8.83349e-06 9.05473e-06 1.11251e-05 1.63292e-05 2.67657e-05
		-1.00000e+20 -1.00000e+20 -1.00000e+20 -1.00000e+20 -1.00000e+20 -1.00000e+20
		-1.00000e+20 -1.00000e+20 -1.00000e+20 1.50895e-06 9.63031e-07 1.39324e-06
		1.89361e-06 2.64271e-06 3.77355e-06 8.19800e-06 3.75646e-05 1.74592e-05
		4.41710e-05 0.405652 2.18085 0.412596 4.53822e-05 1.81825e-05
		4.03855e-05 8.79100e-06 3.77906e-06 2.37912e-06 1.78514e-06 1.47873e-06
		1.06272e-06 1.83092e-06 4.18226e-06 2.09867e-06 2.96061e-06 6.39316e-06
		9.22758e-06 9.51092e-06 1.16704e-05 1.71231e-05 2.79889e-05
		-1.00000e+20 -1.00000e+20 -1.00000e+20 -1.00000e+20 -1.00000e+20 -1.00000e+20
		-1.00000e+20 -1.00000e+20 -1.00000e+20 1.55691e-06 9.96619e-07 1.44349e-06
		1.95344e-06 2.73325e-06 3.94329e-06 8.58549e-06 3.79321e-05 1.94145e-05
		5.56776e-05 0.497989 2.55916 0.506514 5.72896e-05 2.02414e-05
		4.07781e-05 9.21166e-06 3.96060e-06 2.47489e-06 1.84605e-06 1.53491e-06
		1.10162e-06 1.89213e-06 4.30065e-06 2.17366e-06 3.04585e-06 6.61505e-06
		9.63931e-06 9.99056e-06 1.22444e-05 1.79572e-05 2.92683e-05
		-1.00000e+20 -1.00000e+20 -1.00000e+20 -1.00000e+20 -1.00000e+20 -1.00000e+20
		-1.00000e+20 -1.00000e+20 -1.00000e+20 1.60648e-06 1.03142e-06 1.49560e-06
		2.01548e-06 2.82789e-06 4.12177e-06 8.99695e-06 3.83698e-05 2.16027e-05
		7.08884e-05 0.607658 2.98641 0.618060 7.30317e-05 2.25459e-05
		4.12464e-05 9.65859e-06 4.15181e-06 2.57521e-06 1.90937e-06 1.59326e-06
		1.14200e-06 1.95549e-06 4.42286e-06 2.25137e-06 3.13427e-06 6.84525e-06
		1.00694e-05 1.04948e-05 1.28487e-05 1.88336e-05 3.06064e-05
		-1.00000e+20 -1.00000e+20 -1.00000e+20 -1.00000e+20 -1.00000e+20 -1.00000e+20
		-1.00000e+20 -1.00000e+20 -1.00000e+20 1.65823e-06 1.06783e-06 1.55019e-06
		2.08052e-06 2.92804e-06 4.31210e-06 9.44126e-06 3.89137e-05 2.41896e-05
		9.89411e-05 0.737105 3.46591 0.749723 0.000102068 2.52710e-05
		4.18289e-05 1.01415e-05 4.35612e-06 2.68158e-06 1.97597e-06 1.65450e-06
		1.18431e-06 2.02168e-06 4.55023e-06 2.33267e-06 3.22698e-06 7.08647e-06
		1.05236e-05 1.10318e-05 1.34934e-05 1.97663e-05 3.20217e-05
		-1.00000e+20 -1.00000e+20 -1.00000e+20 -1.00000e+20 -1.00000e+20 -1.00000e+20
		-1.00000e+20 -1.00000e+20 -1.00000e+20 1.71124e-06 1.10521e-06 1.60629e-06
		2.14729e-06 3.03160e-06 4.50972e-06 9.90580e-06 3.95225e-05 2.69618e-05
		0.000130437 0.888883 4.00071 0.904099 0.000134669 2.81916e-05
		4.24814e-05 1.06467e-05 4.56855e-06 2.79179e-06 2.04449e-06 1.71753e-06
		1.22780e-06 2.08956e-06 4.68051e-06 2.41613e-06 3.32216e-06 7.33436e-06
		1.09932e-05 1.15897e-05 1.41639e-05 2.07350e-05 3.34866e-05
		-1.00000e+20 -1.00000e+20 -1.00000e+20 -1.00000e+20 -1.00000e+20 -1.00000e+20
		-1.00000e+20 -1.00000e+20 -1.00000e+20 1.76605e-06 1.14394e-06 1.66449e-06
		2.21655e-06 3.13989e-06 4.71770e-06 1.03990e-05 4.02308e-05 3.00738e-05
		0.000175173 1.06576 4.59348 1.08401 0.000180977 3.14704e-05
		4.32410e-05 1.11833e-05 4.79248e-06 2.90726e-06 2.11577e-06 1.78300e-06
		1.27294e-06 2.15981e-06 4.81498e-06 2.50262e-06 3.42088e-06 7.59152e-06
		1.14838e-05 1.21762e-05 1.48698e-05 2.17530e-05 3.50187e-05
		-1.00000e+20 -1.00000e+20 -1.00000e+20 -1.00000e+20 -1.00000e+20 -1.00000e+20
		-1.00000e+20 -1.00000e+20 -1.00000e+20 1.82270e-06 1.18406e-06 1.72484e-06
		2.28841e-06 3.25315e-06 4.93649e-06 1.09225e-05 4.10490e-05 3.35712e-05
		0.000240216 1.27061 5.24645 1.29236 0.000248306 3.51558e-05
		4.41188e-05 1.17530e-05 5.02841e-06 3.02826e-06 2.18991e-06 1.85100e-06
		1.31976e-06 2.23251e-06 4.95379e-06 2.59223e-06 3.52325e-06 7.85832e-06
		1.19962e-05 1.27929e-05 1.56132e-05 2.28230e-05 3.66211e-05
		-1.00000e+20 -1.00000e+20 -1.00000e+20 -1.00000e+20 -1.00000e+20 -1.00000e+20
		-1.00000e+20 -1.00000e+20 -1.00000e+20 1.88127e-06 1.22565e-06 1.78747e-06
		2.36297e-06 3.37159e-06 5.16674e-06 1.14781e-05 4.19871e-05 3.75078e-05
		0.000338283 1.50638 5.96131 1.53217 0.000349825 3.93046e-05
		4.51259e-05 1.23582e-05 5.27708e-06 3.15505e-06 2.26704e-06 1.92168e-06
		1.36836e-06 2.30775e-06 5.09707e-06 2.68507e-06 3.62941e-06 8.13510e-06
		1.25314e-05 1.34412e-05 1.63962e-05 2.39474e-05 3.82970e-05
		-1.00000e+20 -1.00000e+20 -1.00000e+20 -1.00000e+20 -1.00000e+20 -1.00000e+20
		-1.00000e+20 -1.00000e+20 -1.00000e+20 1.94182e-06 1.26874e-06 1.85244e-06
		2.44035e-06 3.49549e-06 5.40919e-06 1.20680e-05 4.30576e-05 4.19458e-05
		0.000492638 1.77609 6.73911 1.80650 0.000509615 4.39823e-05
		4.62756e-05 1.30009e-05 5.53931e-06 3.28794e-06 2.34730e-06 1.99511e-06
		1.41880e-06 2.38560e-06 5.24496e-06 2.78125e-06 3.73949e-06 8.42223e-06
		1.30903e-05 1.41228e-05 1.72207e-05 2.51293e-05 4.00499e-05
		-1.00000e+20 -1.00000e+20 -1.00000e+20 -1.00000e+20 -1.00000e+20 -1.00000e+20
		-1.00000e+20 -1.00000e+20 -1.00000e+20 2.00444e-06 1.31340e-06 1.91984e-06
		2.52066e-06 3.62513e-06 5.66434e-06 1.26943e-05 4.42713e-05 4.69557e-05
		0.000748420 2.08275 7.58020 2.11840 0.000774408 4.92634e-05
		4.75794e-05 1.36835e-05 5.81567e-06 3.42724e-06 2.43080e-06 2.07140e-06
		1.47115e-06 2.46619e-06 5.39762e-06 2.88092e-06 3.85365e-06 8.72012e-06
		1.36742e-05 1.48393e-05 1.80891e-05 2.63716e-05 4.18832e-05
		-1.00000e+20 -1.00000e+20 -1.00000e+20 -1.00000e+20 -1.00000e+20 -1.00000e+20
		-1.00000e+20 -1.00000e+20 -1.00000e+20 2.06978e-06 1.36014e-06 1.99049e-06
		2.60493e-06 3.76251e-06 5.93694e-06 1.33711e-05 4.56899e-05 5.30228e-05
		0.00166376 2.42930 8.48413 2.47089 0.00172200 5.56598e-05
		4.91041e-05 1.44217e-05 6.11144e-06 3.57518e-06 2.51870e-06 2.15150e-06
		1.52603e-06 2.55038e-06 5.55671e-06 2.98520e-06 3.97332e-06 9.03234e-06
		1.42907e-05 1.56023e-05 1.90168e-05 2.76948e-05 4.38230e-05
		-1.00000e+20 -1.00000e+20 -1.00000e+20 -1.00000e+20 -1.00000e+20 -1.00000e+20
		-1.00000e+20 -1.00000e+20 -1.00000e+20 2.13674e-06 1.40813e-06 2.06309e-06
		2.69154e-06 3.90460e-06 6.22027e-06 1.40782e-05 4.72336e-05 5.95138e-05
		0.00312312 2.81860 9.44961 2.86685 0.00323280 6.25033e-05
		5.07634e-05 1.51931e-05 6.41919e-06 3.72845e-06 2.60923e-06 2.23392e-06
		1.58244e-06 2.63674e-06 5.71944e-06 3.09227e-06 4.09615e-06 9.35315e-06
		1.49278e-05 1.63950e-05 1.99816e-05 2.90690e-05 4.58302e-05
		-1.00000e+20 -1.00000e+20 -1.00000e+20 -1.00000e+20 -1.00000e+20 -1.00000e+20
		-1.00000e+20 -1.00000e+20 -1.00000e+20 2.20597e-06 1.45786e-06 2.13842e-06
		2.78147e-06 4.05330e-06 6.51879e-06 1.48293e-05 4.89606e-05 6.68855e-05
		0.00653216 3.25330 10.4744 3.30900 0.00676200 7.02761e-05
		5.26202e-05 1.60129e-05 6.74390e-06 3.88916e-06 2.70347e-06 2.31957e-06
		1.64098e-06 2.72611e-06 5.88743e-06 3.20320e-06 4.22353e-06 9.68598e-06
		1.55931e-05 1.72282e-05 2.09980e-05 3.05137e-05 4.79294e-05
		-1.00000e+20 -1.00000e+20 -1.00000e+20 -1.00000e+20 -1.00000e+20 -1.00000e+20
		-1.00000e+20 -1.00000e+20 -1.00000e+20 2.27755e-06 1.50940e-06 2.21659e-06
		2.87486e-06 4.20895e-06 6.83330e-06 1.56273e-05 5.08854e-05 7.52759e-05
		0.0151256 3.73584 11.5555 3.79979 0.0156584 7.91236e-05
		5.46901e-05 1.68842e-05 7.08644e-06 4.05769e-06 2.80158e-06 2.40857e-06
		1.70173e-06 2.81861e-06 6.06081e-06 3.31814e-06 4.35563e-06 1.00313e-05
		1.62880e-05 1.81042e-05 2.20688e-05 3.20327e-05 5.01249e-05
		-1.00000e+20 -1.00000e+20 -1.00000e+20 -1.00000e+20 -1.00000e+20 -1.00000e+20
		-1.00000e+20 -1.00000e+20 -1.00000e+20 2.35155e-06 1.56282e-06 2.29771e-06
		2.97187e-06 4.37190e-06 7.16476e-06 1.64751e-05 5.30241e-05 8.48324e-05
		0.0350786 4.26829 12.6887 4.34136 0.0363147 8.92013e-05
		5.69904e-05 1.78102e-05 7.44791e-06 4.23445e-06 2.90375e-06 2.50108e-06
		1.76478e-06 2.91434e-06 6.23981e-06 3.43722e-06 4.49263e-06 1.03896e-05
		1.70135e-05 1.90251e-05 2.31972e-05 3.36297e-05 5.24212e-05
		-1.00000e+20 -1.00000e+20 -1.00000e+20 -1.00000e+20 -1.00000e+20 -1.00000e+20
		-1.00000e+20 -1.00000e+20 -1.00000e+20 2.42808e-06 1.61817e-06 2.38189e-06
		3.07265e-06 4.54253e-06 7.51416e-06 1.73763e-05 5.53939e-05 9.57457e-05
		0.0647665 4.85238 13.8690 4.93545 0.0670491 0.000100711
		5.95397e-05 1.87950e-05 7.82942e-06 4.41987e-06 3.01015e-06 2.59722e-06
		1.83021e-06 3.01343e-06 6.42460e-06 3.56060e-06 4.63472e-06 1.07613e-05
		1.77711e-05 1.99933e-05 2.43862e-05 3.53091e-05 5.48229e-05
		-1.00000e+20 -1.00000e+20 -1.00000e+20 -1.00000e+20 -1.00000e+20 -1.00000e+20
		-1.00000e+20 -1.00000e+20 -1.00000e+20 2.50720e-06 1.67555e-06 2.46928e-06
		3.17735e-06 4.72121e-06 7.88247e-06 1.83343e-05 5.80130e-05 0.000108247
		0.0928919 5.48934 15.0905 5.58331 0.0961659 0.000113896
		6.23575e-05 1.98422e-05 8.23207e-06 4.61439e-06 3.12096e-06 2.69717e-06
		1.89813e-06 3.11599e-06 6.61532e-06 3.68845e-06 4.78208e-06 1.11470e-05
		1.85621e-05 2.10110e-05 2.56392e-05 3.70749e-05 5.73346e-05
		-1.00000e+20 -1.00000e+20 -1.00000e+20 -1.00000e+20 -1.00000e+20 -1.00000e+20
		-1.00000e+20 -1.00000e+20 -1.00000e+20 2.58985e-06 1.73563e-06 2.56094e-06
		3.28738e-06 4.91076e-06 8.27684e-06 1.93728e-05 6.09997e-05 0.000124046
		0.123114 6.17990 16.3463 6.28569 0.127453 0.000130560
		6.55714e-05 2.09779e-05 8.66383e-06 4.82114e-06 3.23774e-06 2.80216e-06
		1.96935e-06 3.22324e-06 6.81413e-06 3.82227e-06 4.93654e-06 1.15514e-05
		1.93974e-05 2.20953e-05 2.69790e-05 3.89574e-05 5.99925e-05
		-1.00000e+20 -1.00000e+20 -1.00000e+20 -1.00000e+20 -1.00000e+20 -1.00000e+20
		-1.00000e+20 -1.00000e+20 -1.00000e+20 2.67453e-06 1.79730e-06 2.65514e-06
		3.40054e-06 5.10695e-06 8.68713e-06 2.04584e-05 6.41917e-05 0.000140920
		0.153923 6.92416 17.6287 7.04269 0.159348 0.000148358
		6.90065e-05 2.21655e-05 9.11345e-06 5.03547e-06 3.35808e-06 2.91021e-06
		2.04255e-06 3.33322e-06 7.01750e-06 3.95960e-06 5.09516e-06 1.19669e-05
		2.02604e-05 2.32212e-05 2.83726e-05 4.09124e-05 6.27420e-05
		-1.00000e+20 -1.00000e+20 -1.00000e+20 -1.00000e+20 -1.00000e+20 -1.00000e+20
		-1.00000e+20 -1.00000e+20 -1.00000e+20 2.76210e-06 1.86124e-06 2.75294e-06
		3.51816e-06 5.31243e-06 9.11987e-06 2.16135e-05 6.77005e-05 0.000160442
		0.190740 7.72160 18.9293 7.85379 0.197463 0.000168951
		7.27830e-05 2.34295e-05 9.58822e-06 5.26033e-06 3.48346e-06 3.02255e-06
		2.11854e-06 3.44706e-06 7.22748e-06 4.10191e-06 5.25968e-06 1.23980e-05
		2.11615e-05 2.44048e-05 2.98416e-05 4.29686e-05 6.56174e-05
		-1.00000e+20 -1.00000e+20 -1.00000e+20 -1.00000e+20 -1.00000e+20 -1.00000e+20
		-1.00000e+20 -1.00000e+20 -1.00000e+20 2.85268e-06 1.92752e-06 2.85448e-06
		3.64042e-06 5.52773e-06 9.57663e-06 2.28431e-05 7.15529e-05 0.000183114
		0.234739 8.57099 20.2390 8.71771 0.243013 0.000192867
		7.69296e-05 2.47756e-05 1.00899e-05 5.49634e-06 3.61410e-06 3.13936e-06
		2.19742e-06 3.56494e-06 7.44427e-06 4.24936e-06 5.43034e-06 1.28455e-05
		2.21022e-05 2.56491e-05 3.13902e-05 4.51312e-05 6.86245e-05
		-1.00000e+20 -1.00000e+20 -1.00000e+20 -1.00000e+20 -1.00000e+20 -1.00000e+20
		-1.00000e+20 -1.00000e+20 -1.00000e+20 2.94635e-06 1.99620e-06 2.95989e-06
		3.76755e-06 5.75334e-06 1.00586e-05 2.41523e-05 7.57783e-05 0.000209529
		0.287136 9.47035 21.5483 9.63247 0.297257 0.000220733
		8.14781e-05 2.62091e-05 1.06198e-05 5.74404e-06 3.75024e-06 3.26078e-06
		2.27927e-06 3.68696e-06 7.66811e-06 4.40214e-06 5.60735e-06 1.33097e-05
		2.30843e-05 2.69572e-05 3.30229e-05 4.74060e-05 7.17693e-05
		-1.00000e+20 -1.00000e+20 -1.00000e+20 -1.00000e+20 -1.00000e+20 -1.00000e+20
		-1.00000e+20 -1.00000e+20 -1.00000e+20 3.04325e-06 2.06741e-06 3.06934e-06
		3.89974e-06 5.98974e-06 1.05675e-05 2.55470e-05 8.04081e-05 0.000240460
		0.349235 10.4170 22.8470 10.5953 0.361545 0.000253364
		8.64625e-05 2.77369e-05 1.11799e-05 6.00402e-06 3.89212e-06 3.38706e-06
		2.36424e-06 3.81331e-06 7.89920e-06 4.56045e-06 5.79098e-06 1.37916e-05
		2.41095e-05 2.83325e-05 3.47443e-05 4.97988e-05 7.50580e-05
		-1.00000e+20 -1.00000e+20 -1.00000e+20 -1.00000e+20 -1.00000e+20 -1.00000e+20
		-1.00000e+20 -1.00000e+20 -1.00000e+20 3.14447e-06 2.14198e-06 3.18421e-06
		4.03877e-06 6.24084e-06 1.11134e-05 2.70635e-05 8.56592e-05 0.000282125
		0.422499 11.4073 24.1249 11.6026 0.437391 0.000297321
		9.21163e-05 2.93987e-05 1.17815e-05 6.28067e-06 4.04175e-06 3.51979e-06
		2.45336e-06 3.94542e-06 8.14016e-06 4.72614e-06 5.98349e-06 1.42968e-05
		2.51921e-05 2.97976e-05 3.65860e-05 5.23508e-05 7.85373e-05
		-1.00000e+20 -1.00000e+20 -1.00000e+20 -1.00000e+20 -1.00000e+20 -1.00000e+20
		-1.00000e+20 -1.00000e+20 -1.00000e+20 3.24823e-06 2.21856e-06 3.30233e-06
		4.18187e-06 6.50081e-06 1.16818e-05 2.86508e-05 9.12354e-05 0.000326639
		0.508309 12.4372 25.3717 12.6501 0.526226 0.000344285
		9.81203e-05 3.11385e-05 1.24084e-05 6.56749e-06 4.19604e-06 3.65644e-06
		2.54498e-06 4.08097e-06 8.38668e-06 4.89624e-06 6.18124e-06 1.48162e-05
		2.63103e-05 3.13190e-05 3.85024e-05 5.50019e-05 8.21362e-05
		-1.00000e+20 -1.00000e+20 -1.00000e+20 -1.00000e+20 -1.00000e+20 -1.00000e+20
		-1.00000e+20 -1.00000e+20 -1.00000e+20 3.35556e-06 2.29794e-06 3.42501e-06
		4.33074e-06 6.77334e-06 1.22823e-05 3.03433e-05 9.73372e-05 0.000379736
		0.608359 13.5015 26.5768 13.7326 0.629803 0.000400305
		0.000104691 3.29941e-05 1.30713e-05 6.86863e-06 4.35690e-06 3.79858e-06
		2.64009e-06 4.22134e-06 8.64129e-06 5.07247e-06 6.38639e-06 1.53551e-05
		2.74777e-05 3.29185e-05 4.05234e-05 5.77909e-05 8.58996e-05
		-1.00000e+20 -1.00000e+20 -1.00000e+20 -1.00000e+20 -1.00000e+20 -1.00000e+20
		-1.00000e+20 -1.00000e+20 -1.00000e+20 3.46661e-06 2.38026e-06 3.55244e-06
		4.48563e-06 7.05917e-06 1.29170e-05 3.21486e-05 0.000104017 0.000443537
		0.724363 14.5945 27.7302 14.8444 0.749896 0.000467620
		0.000111884 3.49740e-05 1.37728e-05 7.18496e-06 4.52464e-06 3.94641e-06
		2.73885e-06 4.36670e-06 8.90421e-06 5.25511e-06 6.59925e-06 1.59146e-05
		2.86964e-05 3.46001e-05 4.26549e-05 6.07255e-05 8.98347e-05
		-1.00000e+20 -1.00000e+20 -1.00000e+20 -1.00000e+20 -1.00000e+20 -1.00000e+20
		-1.00000e+20 -1.00000e+20 -1.00000e+20 3.58152e-06 2.46561e-06 3.68480e-06
		4.64680e-06 7.35894e-06 1.35878e-05 3.40754e-05 0.000111330 0.000520840
		0.858119 15.7099 28.8220 15.9788 0.888367 0.000549182
		0.000119760 3.70878e-05 1.45147e-05 7.51720e-06 4.69954e-06 4.10017e-06
		2.84138e-06 4.51725e-06 9.17573e-06 5.44439e-06 6.82009e-06 1.64953e-05
		2.99686e-05 3.63680e-05 4.49033e-05 6.38133e-05 9.39491e-05
		-1.00000e+20 -1.00000e+20 -1.00000e+20 -1.00000e+20 -1.00000e+20 -1.00000e+20
		-1.00000e+20 -1.00000e+20 -1.00000e+20 3.70041e-06 2.55413e-06 3.82231e-06
		4.81454e-06 7.67333e-06 1.42969e-05 3.61324e-05 0.000119339 0.000615325
		1.01149 16.8406 29.8428 17.1289 1.04715 0.000648874
		0.000128386 3.93449e-05 1.52998e-05 7.86617e-06 4.88197e-06 4.26014e-06
		2.94785e-06 4.67316e-06 9.45622e-06 5.64052e-06 7.04923e-06 1.70980e-05
		3.12966e-05 3.82266e-05 4.72751e-05 6.70624e-05 9.82508e-05
		-1.00000e+20 -1.00000e+20 -1.00000e+20 -1.00000e+20 -1.00000e+20 -1.00000e+20
		-1.00000e+20 -1.00000e+20 -1.00000e+20 3.82343e-06 2.64590e-06 3.96517e-06
		4.98911e-06 8.00311e-06 1.50470e-05 3.83293e-05 0.000128111 0.000731820
		1.18641 17.9790 30.7840 18.2868 1.22823 0.000771791
		0.000137834 4.17563e-05 1.61308e-05 8.23275e-06 5.07223e-06 4.42655e-06
		3.05839e-06 4.83465e-06 9.74585e-06 5.84378e-06 7.28700e-06 1.77237e-05
		3.26828e-05 4.01805e-05 4.97772e-05 7.04814e-05 0.000102748
		-1.00000e+20 -1.00000e+20 -1.00000e+20 -1.00000e+20 -1.00000e+20 -1.00000e+20
		-1.00000e+20 -1.00000e+20 -1.00000e+20 3.95202e-06 2.74210e-06 4.11523e-06
		5.17297e-06 8.35403e-06 1.58539e-05 4.07307e-05 0.000138130 0.000916897
		1.38481 19.1173 31.6375 19.4445 1.43362 0.000967078
		0.000148626 4.43930e-05 1.70259e-05 8.62347e-06 5.27307e-06 4.60164e-06
		3.17443e-06 5.00363e-06 1.00480e-05 6.05657e-06 7.53636e-06 1.83803e-05
		3.41468e-05 4.22630e-05 5.24573e-05 7.41305e-05 0.000107506
		-1.00000e+20 -1.00000e+20 -1.00000e+20 -1.00000e+20 -1.00000e+20 -1.00000e+20
		-1.00000e+20 -1.00000e+20 -1.00000e+20 4.08386e-06 2.84088e-06 4.26960e-06
		5.36237e-06 8.71756e-06 1.66946e-05 4.32463e-05 0.000148733 0.00111652
		1.60862 20.2470 32.3963 20.5936 1.66532 0.00117772
		0.000160047 4.71556e-05 1.79590e-05 9.02872e-06 5.48035e-06 4.78195e-06
		3.29372e-06 5.17703e-06 1.03573e-05 6.27502e-06 7.79253e-06 1.90552e-05
		3.56585e-05 4.44248e-05 5.52460e-05 7.79210e-05 0.000112425
		-1.00000e+20 -1.00000e+20 -1.00000e+20 -1.00000e+20 -1.00000e+20 -1.00000e+20
		-1.00000e+20 -1.00000e+20 -1.00000e+20 4.22030e-06 2.94333e-06 4.43002e-06
		5.55957e-06 9.09914e-06 1.75845e-05 4.59364e-05 0.000160373 0.00137489
		1.85975 21.3597 33.0543 21.7254 1.92531 0.00145033
		0.000172586 5.01104e-05 1.89475e-05 9.45469e-06 5.69659e-06 4.96957e-06
		3.41762e-06 5.35663e-06 1.06768e-05 6.50139e-06 8.05836e-06 1.97559e-05
		3.72365e-05 4.66978e-05 5.81886e-05 8.19104e-05 0.000117567
		-1.00000e+20 -1.00000e+20 -1.00000e+20 -1.00000e+20 -1.00000e+20 -1.00000e+20
		-1.00000e+20 -1.00000e+20 -1.00000e+20 4.36151e-06 3.04961e-06 4.59674e-06
		5.76492e-06 9.49976e-06 1.85264e-05 4.88147e-05 0.000173163 0.00171633
		2.14004 22.4468 33.6063 22.8311 2.21548 0.00181062
		0.000186365 5.32729e-05 1.99946e-05 9.90251e-06 5.92221e-06 5.16483e-06
		3.54631e-06 5.54269e-06 1.10068e-05 6.73603e-06 8.33425e-06 2.04834e-05
		3.88839e-05 4.90874e-05 6.12940e-05 8.61093e-05 0.000122942
		-1.00000e+20 -1.00000e+20 -1.00000e+20 -1.00000e+20 -1.00000e+20 -1.00000e+20
		-1.00000e+20 -1.00000e+20 -1.00000e+20 4.50764e-06 3.15986e-06 4.77007e-06
		5.97882e-06 9.92034e-06 1.95239e-05 5.18959e-05 0.000187228 0.00217738
		2.45122 23.4996 34.0484 23.9019 2.53763 0.00229711
		0.000201517 5.66589e-05 2.11044e-05 1.03733e-05 6.15769e-06 5.36810e-06
		3.67997e-06 5.73540e-06 1.13478e-05 6.97923e-06 8.62056e-06 2.12389e-05
		4.06034e-05 5.15998e-05 6.45712e-05 9.05287e-05 0.000128560
		-1.00000e+20 -1.00000e+20 -1.00000e+20 -1.00000e+20 -1.00000e+20 -1.00000e+20
		-1.00000e+20 -1.00000e+20 -1.00000e+20 4.65891e-06 3.27422e-06 4.95026e-06
		6.20166e-06 1.03620e-05 2.05805e-05 5.51959e-05 0.000202718 0.00281204
		2.79488 24.5097 34.3779 24.9293 2.89339 0.00296681
		0.000218205 6.02863e-05 2.22808e-05 1.08683e-05 6.40348e-06 5.57968e-06
		3.81881e-06 5.93508e-06 1.17001e-05 7.23128e-06 8.91770e-06 2.20234e-05
		4.23984e-05 5.42412e-05 6.80303e-05 9.51806e-05 0.000134432
		-1.00000e+20 -1.00000e+20 -1.00000e+20 -1.00000e+20 -1.00000e+20 -1.00000e+20
		-1.00000e+20 -1.00000e+20 -1.00000e+20 4.81549e-06 3.39286e-06 5.13757e-06
		6.43382e-06 1.08259e-05 2.16999e-05 5.87324e-05 0.000219788 0.00371167
		3.17239 25.4689 34.5930 25.9049 3.28422 0.00391609
		0.000236597 6.41744e-05 2.35280e-05 1.13889e-05 6.66005e-06 5.79991e-06
		3.96302e-06 6.14195e-06 1.20642e-05 7.49253e-06 9.22612e-06 2.28380e-05
		4.42721e-05 5.70183e-05 7.16815e-05 0.000100077 0.000140568
		-1.00000e+20 -1.00000e+20 -1.00000e+20 -1.00000e+20 -1.00000e+20 -1.00000e+20
		-1.00000e+20 -1.00000e+20 -1.00000e+20 4.97925e-06 3.51730e-06 5.33453e-06
		6.67878e-06 1.13207e-05 2.29083e-05 6.26200e-05 0.000239656 0.00582285
		3.58495 26.3692 34.6932 26.8206 3.71131 0.00614383
		0.000258005 6.84499e-05 2.48755e-05 1.19449e-05 6.93138e-06 6.03183e-06
		4.11451e-06 6.35851e-06 1.24441e-05 7.76615e-06 9.54971e-06 2.36935e-05
		4.62514e-05 5.99796e-05 7.55968e-05 0.000105306 0.000147055
		-1.00000e+20 -1.00000e+20 -1.00000e+20 -1.00000e+20 -1.00000e+20 -1.00000e+20
		-1.00000e+20 -1.00000e+20 -1.00000e+20 5.14716e-06 3.64510e-06 5.53721e-06
		6.93114e-06 1.18333e-05 2.41679e-05 6.66974e-05 0.000260653 0.00830957
		4.03343 27.2034 34.6793 27.6691 4.17561 0.00876784
		0.000280629 7.29346e-05 2.62810e-05 1.25217e-05 7.21135e-06 6.27074e-06
		4.27026e-06 6.58076e-06 1.28331e-05 8.04706e-06 9.88218e-06 2.45729e-05
		4.82947e-05 6.30526e-05 7.96706e-05 0.000110738 0.000153760
		-1.00000e+20 -1.00000e+20 -1.00000e+20 -1.00000e+20 -1.00000e+20 -1.00000e+20
		-1.00000e+20 -1.00000e+20 -1.00000e+20 5.32095e-06 3.77773e-06 5.74798e-06
		7.19416e-06 1.23722e-05 2.55036e-05 7.10732e-05 0.000283906 0.0121923
		4.51843 27.9647 34.5531 28.4434 4.67770 0.0128650
		0.000305684 7.77485e-05 2.77723e-05 1.31287e-05 7.50366e-06 6.51950e-06
		4.43211e-06 6.81097e-06 1.32351e-05 8.33820e-06 1.02273e-05 2.54863e-05
		5.04277e-05 6.62837e-05 8.39716e-05 0.000116456 0.000160765
		-1.00000e+20 -1.00000e+20 -1.00000e+20 -1.00000e+20 -1.00000e+20 -1.00000e+20
		-1.00000e+20 -1.00000e+20 -1.00000e+20 5.50091e-06 3.91538e-06 5.96719e-06
		7.46839e-06 1.29386e-05 2.69201e-05 7.57724e-05 0.000309695 0.0182731
		5.04019 28.6471 34.3173 29.1375 5.21786 0.0192815
		0.000333474 8.29190e-05 2.93549e-05 1.37675e-05 7.80901e-06 6.77853e-06
		4.60030e-06 7.04958e-06 1.36505e-05 8.64003e-06 1.05856e-05 2.64350e-05
		5.26542e-05 6.96808e-05 8.85128e-05 0.000122475 0.000168083
		-1.00000e+20 -1.00000e+20 -1.00000e+20 -1.00000e+20 -1.00000e+20 -1.00000e+20
		-1.00000e+20 -1.00000e+20 -1.00000e+20 5.68723e-06 4.05823e-06 6.19522e-06
		7.75436e-06 1.35341e-05 2.84229e-05 8.08209e-05 0.000338354 0.0275003
		5.59858 29.2451 33.9758 29.7458 5.79592 0.0290182
		0.000364356 8.84751e-05 3.10350e-05 1.44399e-05 8.12799e-06 7.04832e-06
		4.77506e-06 7.29682e-06 1.40799e-05 8.95291e-06 1.09575e-05 2.74207e-05
		5.49785e-05 7.32528e-05 9.33079e-05 0.000128811 0.000175728
		-1.00000e+20 -1.00000e+20 -1.00000e+20 -1.00000e+20 -1.00000e+20 -1.00000e+20
		-1.00000e+20 -1.00000e+20 -1.00000e+20 5.88013e-06 4.20650e-06 6.43242e-06
		8.05259e-06 1.41603e-05 3.00181e-05 8.62471e-05 0.000370261 0.0405098
		6.19303 29.7545 33.5333 30.2638 6.41133 0.0427460
		0.000398740 9.44478e-05 3.28193e-05 1.51477e-05 8.46127e-06 7.32931e-06
		4.95668e-06 7.55302e-06 1.45238e-05 9.27725e-06 1.13436e-05 2.84446e-05
		5.74050e-05 7.70084e-05 9.83714e-05 0.000135481 0.000183712
		-1.00000e+20 -1.00000e+20 -1.00000e+20 -1.00000e+20 -1.00000e+20 -1.00000e+20
		-1.00000e+20 -1.00000e+20 -1.00000e+20 6.07986e-06 4.36039e-06 6.67922e-06
		8.36361e-06 1.48189e-05 3.17107e-05 9.20837e-05 0.000405855 0.0570767
		6.82256 30.1715 32.9953 30.6880 7.06306 0.0602276
		0.000437098 0.000100873 3.47139e-05 1.58930e-05 8.80944e-06 7.62201e-06
		5.14541e-06 7.81851e-06 1.49825e-05 9.61347e-06 1.17444e-05 2.95084e-05
		5.99379e-05 8.09571e-05 0.000103719 0.000142504 0.000192051
		-1.00000e+20 -1.00000e+20 -1.00000e+20 -1.00000e+20 -1.00000e+20 -1.00000e+20
		-1.00000e+20 -1.00000e+20 -1.00000e+20 6.28887e-06 4.52193e-06 6.93907e-06
		8.69229e-06 1.55227e-05 3.35446e-05 9.85544e-05 0.000448626 0.0805394
		7.48574 30.4935 32.3681 31.0155 7.74961 0.0849858
		0.000483192 0.000107999 3.67680e-05 1.66905e-05 9.17815e-06 7.93065e-06
		5.34383e-06 8.09663e-06 1.54617e-05 9.96580e-06 1.21652e-05 3.06261e-05
		6.26146e-05 8.51695e-05 0.000109459 0.000150005 0.000200859
		-1.00000e+20 -1.00000e+20 -1.00000e+20 -1.00000e+20 -1.00000e+20 -1.00000e+20
		-1.00000e+20 -1.00000e+20 -1.00000e+20 6.50318e-06 4.68792e-06 7.20651e-06
		9.03117e-06 1.62525e-05 3.54573e-05 0.000105340 0.000493746 0.100887
		8.18065 30.7188 31.6585 31.2447 8.46901 0.106457
		0.000531819 0.000115472 3.89113e-05 1.75183e-05 9.55885e-06 8.24860e-06
		5.54791e-06 8.38199e-06 1.59522e-05 1.03275e-05 1.25976e-05 3.17754e-05
		6.53773e-05 8.95398e-05 0.000115431 0.000157795 0.000209956
		-1.00000e+20 -1.00000e+20 -1.00000e+20 -1.00000e+20 -1.00000e+20 -1.00000e+20
		-1.00000e+20 -1.00000e+20 -1.00000e+20 6.72511e-06 4.86024e-06 7.48482e-06
		9.38476e-06 1.70207e-05 3.74894e-05 0.000112655 0.000544461 0.124301
		8.90490 30.8467 30.8738 31.3748 9.21880 0.131164
		0.000586476 0.000123528 4.11897e-05 1.83904e-05 9.95675e-06 8.57988e-06
		5.76005e-06 8.67775e-06 1.64594e-05 1.07025e-05 1.30466e-05 3.29697e-05
		6.82613e-05 9.41353e-05 0.000121739 0.000165996 0.000219454
		-1.00000e+20 -1.00000e+20 -1.00000e+20 -1.00000e+20 -1.00000e+20 -1.00000e+20
		-1.00000e+20 -1.00000e+20 -1.00000e+20 6.95496e-06 5.03917e-06 7.77447e-06
		9.75384e-06 1.78295e-05 3.96493e-05 0.000120541 0.000601620 0.151477
		9.65567 30.8773 30.0217 31.4059 9.99603 0.159840
		0.000648080 0.000132216 4.36126e-05 1.93096e-05 1.03728e-05 8.92505e-06
		5.98059e-06 8.98431e-06 1.69837e-05 1.10913e-05 1.35129e-05 3.42107e-05
		7.12723e-05 9.89672e-05 0.000128402 0.000174629 0.000229368
		-1.00000e+20 -1.00000e+20 -1.00000e+20 -1.00000e+20 -1.00000e+20 -1.00000e+20
		-1.00000e+20 -1.00000e+20 -1.00000e+20 7.19301e-06 5.22494e-06 8.07599e-06
		1.01391e-05 1.86809e-05 4.19456e-05 0.000129052 0.000666255 0.183156
		10.4297 30.8116 29.1101 31.3391 10.7973 0.193268
		0.000717742 0.000141593 4.61899e-05 2.02782e-05 1.08078e-05 9.28478e-06
		6.20984e-06 9.30209e-06 1.75258e-05 1.14944e-05 1.39971e-05 3.55005e-05
		7.44157e-05 0.000104048 0.000135441 0.000183716 0.000239714
		-1.00000e+20 -1.00000e+20 -1.00000e+20 -1.00000e+20 -1.00000e+20 -1.00000e+20
		-1.00000e+20 -1.00000e+20 -1.00000e+20 7.43954e-06 5.41788e-06 8.38987e-06
		1.05414e-05 1.95777e-05 4.43874e-05 0.000138243 0.000739509 0.220089
		11.2231 30.6518 28.1471 31.1765 11.6187 0.232241
		0.000796695 0.000151721 4.89319e-05 2.12994e-05 1.12627e-05 9.65969e-06
		6.44823e-06 9.63145e-06 1.80864e-05 1.19124e-05 1.44999e-05 3.68409e-05
		7.76974e-05 0.000109391 0.000142877 0.000193282 0.000250511
		-1.00000e+20 -1.00000e+20 -1.00000e+20 -1.00000e+20 -1.00000e+20 -1.00000e+20
		-1.00000e+20 -1.00000e+20 -1.00000e+20 7.69763e-06 5.62049e-06 8.72058e-06
		1.09670e-05 2.05378e-05 4.70415e-05 0.000148510 0.000831537 0.263352
		12.0319 30.4004 27.1408 30.9209 12.4560 0.277893
		0.000895887 0.000163036 5.19141e-05 2.23941e-05 1.17451e-05 1.00553e-05
		6.69891e-06 9.97659e-06 1.86720e-05 1.23505e-05 1.50280e-05 3.82501e-05
		8.11659e-05 0.000115091 0.000150862 0.000203496 0.000261900
		-1.00000e+20 -1.00000e+20 -1.00000e+20 -1.00000e+20 -1.00000e+20 -1.00000e+20
		-1.00000e+20 -1.00000e+20 -1.00000e+20 7.96233e-06 5.82875e-06 9.06114e-06
		1.14062e-05 2.15340e-05 4.98110e-05 0.000159288 0.000928557 0.313122
		12.8515 30.0612 26.0992 30.5758 13.3045 0.330411
		0.00100046 0.000174916 5.50269e-05 2.35307e-05 1.22434e-05 1.04630e-05
		6.95684e-06 1.03308e-05 1.92718e-05 1.28003e-05 1.55708e-05 3.96994e-05
		8.47461e-05 0.000121004 0.000159171 0.000214104 0.000273658
		-1.00000e+20 -1.00000e+20 -1.00000e+20 -1.00000e+20 -1.00000e+20 -1.00000e+20
		-1.00000e+20 -1.00000e+20 -1.00000e+20 8.23656e-06 6.04503e-06 9.41579e-06
		1.18650e-05 2.25839e-05 5.27597e-05 0.000170957 0.00103996 0.370657
		13.6771 29.6383 25.0303 30.1457 14.1592 0.391122
		0.00112054 0.000187779 5.83427e-05 2.47296e-05 1.27648e-05 1.08880e-05
		7.22502e-06 1.06981e-05 1.98921e-05 1.32668e-05 1.61346e-05 4.12061e-05
		8.84841e-05 0.000127223 0.000167951 0.000225268 0.000285921
		-1.00000e+20 -1.00000e+20 -1.00000e+20 -1.00000e+20 -1.00000e+20 -1.00000e+20
		-1.00000e+20 -1.00000e+20 -1.00000e+20 8.52065e-06 6.26975e-06 9.78511e-06
		1.23445e-05 2.36904e-05 5.59002e-05 0.000183593 0.00116844 0.436875
		14.5036 29.1366 23.9418 29.6354 15.0149 0.460996
		0.00125902 0.000201711 6.18758e-05 2.59944e-05 1.33106e-05 1.13312e-05
		7.50399e-06 1.10789e-05 2.05335e-05 1.37506e-05 1.67202e-05 4.27724e-05
		9.23871e-05 0.000133763 0.000177228 0.000237018 0.000298709
		-1.00000e+20 -1.00000e+20 -1.00000e+20 -1.00000e+20 -1.00000e+20 -1.00000e+20
		-1.00000e+20 -1.00000e+20 -1.00000e+20 8.81498e-06 6.50319e-06 1.01698e-05
		1.28455e-05 2.48569e-05 5.92455e-05 0.000197293 0.00131708 0.512744
		15.3257 28.5616 22.8409 29.0505 15.8659 0.541055
		0.00141924 0.000216816 6.56409e-05 2.73290e-05 1.38817e-05 1.17933e-05
		7.79411e-06 1.14737e-05 2.11970e-05 1.42523e-05 1.73285e-05 4.44008e-05
		9.64623e-05 0.000140639 0.000187030 0.000249382 0.000312042
		-1.00000e+20 -1.00000e+20 -1.00000e+20 -1.00000e+20 -1.00000e+20 -1.00000e+20
		-1.00000e+20 -1.00000e+20 -1.00000e+20 9.11993e-06 6.74571e-06 1.05706e-05
		1.33692e-05 2.60870e-05 6.28105e-05 0.000212155 0.00149025 0.599280
		16.1379 27.9189 21.7347 28.3969 16.7068 0.632368
		0.00160590 0.000233206 6.96549e-05 2.87374e-05 1.44797e-05 1.22752e-05
		8.09588e-06 1.18831e-05 2.18833e-05 1.47727e-05 1.79605e-05 4.60940e-05
		0.000100718 0.000147871 0.000197387 0.000262392 0.000325940
		-1.00000e+20 -1.00000e+20 -1.00000e+20 -1.00000e+20 -1.00000e+20 -1.00000e+20
		-1.00000e+20 -1.00000e+20 -1.00000e+20 9.43589e-06 6.99771e-06 1.09881e-05
		1.39167e-05 2.73845e-05 6.66108e-05 0.000228291 0.00169289 0.697535
		16.9347 27.2149 20.6299 27.6808 17.5316 0.736049
		0.00182433 0.000251001 7.39355e-05 3.02243e-05 1.51058e-05 1.27778e-05
		8.40979e-06 1.23077e-05 2.25931e-05 1.53125e-05 1.86171e-05 4.78547e-05
		0.000105161 0.000155475 0.000208331 0.000276080 0.000340423
		-1.00000e+20 -1.00000e+20 -1.00000e+20 -1.00000e+20 -1.00000e+20 -1.00000e+20
		-1.00000e+20 -1.00000e+20 -1.00000e+20 9.76690e-06 7.26264e-06 1.14286e-05
		1.44972e-05 2.87779e-05 7.07615e-05 0.000246546 0.00197393 0.808636
		17.7104 26.4560 19.5324 26.9089 18.3347 0.853285
		0.00212727 0.000271137 7.86132e-05 3.18228e-05 1.57708e-05 1.33088e-05
		8.74026e-06 1.27529e-05 2.33352e-05 1.58784e-05 1.93073e-05 4.97071e-05
		0.000109860 0.000163592 0.000220091 0.000290686 0.000355674
		-1.00000e+20 -1.00000e+20 -1.00000e+20 -1.00000e+20 -1.00000e+20 -1.00000e+20
		-1.00000e+20 -1.00000e+20 -1.00000e+20 1.01065e-05 7.53498e-06 1.18822e-05
		1.50966e-05 3.02246e-05 7.50950e-05 0.000265721 0.00226897 0.933592
		18.4597 25.6488 18.4478 26.0878 19.1103 0.985140
		0.00244531 0.000292289 8.34983e-05 3.34834e-05 1.64582e-05 1.38561e-05
		9.08029e-06 1.32099e-05 2.40953e-05 1.64595e-05 2.00167e-05 5.16127e-05
		0.000114709 0.000172011 0.000232327 0.000305848 0.000371403
		-1.00000e+20 -1.00000e+20 -1.00000e+20 -1.00000e+20 -1.00000e+20 -1.00000e+20
		-1.00000e+20 -1.00000e+20 -1.00000e+20 1.04584e-05 7.81808e-06 1.23551e-05
		1.57237e-05 3.17516e-05 7.97214e-05 0.000286603 0.00262324 1.07356
		19.1769 24.8000 17.3814 25.2245 19.8529 1.13284
		0.00282720 0.000315325 8.87154e-05 3.52375e-05 1.71785e-05 1.44271e-05
		9.43414e-06 1.36839e-05 2.48816e-05 1.70624e-05 2.07539e-05 5.35945e-05
		0.000119773 0.000180864 0.000245258 0.000321796 0.000387785
		-1.00000e+20 -1.00000e+20 -1.00000e+20 -1.00000e+20 -1.00000e+20 -1.00000e+20
		-1.00000e+20 -1.00000e+20 -1.00000e+20 1.08231e-05 8.11230e-06 1.28478e-05
		1.63798e-05 3.33636e-05 8.46604e-05 0.000309366 0.00305162 1.22964
		19.8571 23.9164 16.3375 24.3258 20.5571 1.29754
		0.00328897 0.000340439 9.42869e-05 3.70907e-05 1.79332e-05 1.50229e-05
		9.80230e-06 1.41756e-05 2.56952e-05 1.76877e-05 2.15200e-05 5.56560e-05
		0.000125061 0.000190175 0.000258922 0.000338568 0.000404841
		-1.00000e+20 -1.00000e+20 -1.00000e+20 -1.00000e+20 -1.00000e+20 -1.00000e+20
		-1.00000e+20 -1.00000e+20 -1.00000e+20 1.12013e-05 8.41810e-06 1.33615e-05
		1.70664e-05 3.50660e-05 8.99369e-05 0.000334201 0.00357436 1.40292
		20.4952 23.0045 15.3203 23.3983 21.2177 1.48038
		0.00385247 0.000367841 0.000100241 3.90493e-05 1.87240e-05 1.56446e-05
		1.01854e-05 1.46857e-05 2.65370e-05 1.83365e-05 2.23162e-05 5.78003e-05
		0.000130585 0.000199966 0.000273360 0.000356203 0.000422596
		-1.00000e+20 -1.00000e+20 -1.00000e+20 -1.00000e+20 -1.00000e+20 -1.00000e+20
		-1.00000e+20 -1.00000e+20 -1.00000e+20 1.15932e-05 8.73607e-06 1.38970e-05
		1.77851e-05 3.68641e-05 9.55766e-05 0.000361330 0.00421845 1.59442
		21.0866 22.0711 14.3332 22.4489 21.8299 1.68245
		0.00454679 0.000397778 0.000106608 4.11195e-05 1.95531e-05 1.62933e-05
		1.05841e-05 1.52149e-05 2.74080e-05 1.90095e-05 2.31437e-05 6.00311e-05
		0.000136353 0.000210264 0.000288618 0.000374743 0.000441072
		-1.00000e+20 -1.00000e+20 -1.00000e+20 -1.00000e+20 -1.00000e+20 -1.00000e+20
		-1.00000e+20 -1.00000e+20 -1.00000e+20 1.19995e-05 9.06663e-06 1.44552e-05
		1.85375e-05 3.87639e-05 0.000101604 0.000390998 0.00502204 1.80512
		21.6271 21.1222 13.3791 21.4838 22.3894 1.90479
		0.00541304 0.000430517 0.000113414 4.33083e-05 2.04221e-05 1.69703e-05
		1.09991e-05 1.57640e-05 2.83093e-05 1.97079e-05 2.40038e-05 6.23518e-05
		0.000142378 0.000221092 0.000304741 0.000394233 0.000460296
		-1.00000e+20 -1.00000e+20 -1.00000e+20 -1.00000e+20 -1.00000e+20 -1.00000e+20
		-1.00000e+20 -1.00000e+20 -1.00000e+20 1.24256e-05 9.41447e-06 1.50449e-05
		1.93370e-05 4.08099e-05 0.000108226 0.000425164 0.00636454 2.03594
		22.1128 20.1641 12.4605 20.5093 22.8923 2.14835
		0.00686025 0.000468226 0.000120894 4.56676e-05 2.13473e-05 1.76864e-05
		1.14364e-05 1.63402e-05 2.92521e-05 2.04406e-05 2.49086e-05 6.47961e-05
		0.000148754 0.000232655 0.000322068 0.000414996 0.000480489
		-1.00000e+20 -1.00000e+20 -1.00000e+20 -1.00000e+20 -1.00000e+20 -1.00000e+20
		-1.00000e+20 -1.00000e+20 -1.00000e+20 1.28627e-05 9.77218e-06 1.56524e-05
		2.01631e-05 4.29356e-05 0.000115144 0.000461026 0.00777737 2.28765
		22.5404 19.2024 11.5793 19.5312 23.3350 2.41396
		0.00838327 0.000507807 0.000128711 4.81201e-05 2.23040e-05 1.84246e-05
		1.18864e-05 1.69319e-05 3.02180e-05 2.11930e-05 2.58389e-05 6.73105e-05
		0.000155333 0.000244644 0.000340091 0.000436537 0.000501289
		-1.00000e+20 -1.00000e+20 -1.00000e+20 -1.00000e+20 -1.00000e+20 -1.00000e+20
		-1.00000e+20 -1.00000e+20 -1.00000e+20 1.33160e-05 1.01442e-05 1.62861e-05
		2.10284e-05 4.51831e-05 0.000122548 0.000500387 0.00960897 2.56096
		22.9071 18.2426 10.7370 18.5549 23.7146 2.70236
		0.0103577 0.000551254 0.000137079 5.07148e-05 2.33077e-05 1.91955e-05
		1.23549e-05 1.75460e-05 3.12178e-05 2.19738e-05 2.68061e-05 6.99272e-05
		0.000162205 0.000257253 0.000359135 0.000459166 0.000522911
		-1.00000e+20 -1.00000e+20 -1.00000e+20 -1.00000e+20 -1.00000e+20 -1.00000e+20
		-1.00000e+20 -1.00000e+20 -1.00000e+20 1.37861e-05 1.05311e-05 1.69470e-05
		2.19350e-05 4.75607e-05 0.000130480 0.000543677 0.0120066 2.85640
		23.2107 17.2896 9.93459 17.5856 24.0288 3.01412
		0.0129424 0.000599041 0.000146046 5.34613e-05 2.43605e-05 2.00003e-05
		1.28427e-05 1.81833e-05 3.22526e-05 2.27841e-05 2.78116e-05 7.26504e-05
		0.000169384 0.000270513 0.000379255 0.000482936 0.000545379
		-1.00000e+20 -1.00000e+20 -1.00000e+20 -1.00000e+20 -1.00000e+20 -1.00000e+20
		-1.00000e+20 -1.00000e+20 -1.00000e+20 1.42737e-05 1.09335e-05 1.76365e-05
		2.28853e-05 5.00760e-05 0.000138979 0.000591357 0.0151563 3.17437
		23.4492 16.3481 9.17271 16.6279 24.2758 3.34964
		0.0163377 0.000651676 0.000155658 5.63689e-05 2.54654e-05 2.08406e-05
		1.33506e-05 1.88449e-05 3.33236e-05 2.36249e-05 2.88573e-05 7.54847e-05
		0.000176884 0.000284457 0.000400511 0.000507894 0.000568720
		-1.00000e+20 -1.00000e+20 -1.00000e+20 -1.00000e+20 -1.00000e+20 -1.00000e+20
		-1.00000e+20 -1.00000e+20 -1.00000e+20 1.47795e-05 1.13522e-05 1.83558e-05
		2.38812e-05 5.27379e-05 0.000148091 0.000643946 0.0193092 3.51508
		23.6217 15.4222 8.45164 15.6862 24.4544 3.70916
		0.0208146 0.000709735 0.000165965 5.94477e-05 2.66249e-05 2.17182e-05
		1.38796e-05 1.95316e-05 3.44324e-05 2.44977e-05 2.99447e-05 7.84347e-05
		0.000184720 0.000299121 0.000422966 0.000534098 0.000592960
		-1.00000e+20 -1.00000e+20 -1.00000e+20 -1.00000e+20 -1.00000e+20 -1.00000e+20
		-1.00000e+20 -1.00000e+20 -1.00000e+20 1.53041e-05 1.17878e-05 1.91064e-05
		2.49253e-05 5.55556e-05 0.000157866 0.000701993 0.0247564 3.87855
		23.7276 14.5157 7.77130 14.7641 24.5640 4.09271
		0.0266866 0.000773823 0.000177024 6.27087e-05 2.78419e-05 2.26347e-05
		1.44305e-05 2.02445e-05 3.55804e-05 2.54037e-05 3.10757e-05 8.15058e-05
		0.000192906 0.000314543 0.000446686 0.000561600 0.000618124
		-1.00000e+20 -1.00000e+20 -1.00000e+20 -1.00000e+20 -1.00000e+20 -1.00000e+20
		-1.00000e+20 -1.00000e+20 -1.00000e+20 1.58546e-05 1.22466e-05 1.99004e-05
		2.60377e-05 5.86018e-05 0.000168679 0.000770559 0.0345380 4.26461
		23.7668 13.6318 7.13131 13.8652 24.6046 4.50007
		0.0372313 0.000849531 0.000189263 6.62368e-05 2.91406e-05 2.36056e-05
		1.50115e-05 2.09933e-05 3.67820e-05 2.63550e-05 3.22667e-05 8.47434e-05
		0.000201575 0.000331013 0.000472157 0.000590824 0.000644481
		-1.00000e+20 -1.00000e+20 -1.00000e+20 -1.00000e+20 -1.00000e+20 -1.00000e+20
		-1.00000e+20 -1.00000e+20 -1.00000e+20 1.64196e-05 1.27185e-05 2.07186e-05
		2.71874e-05 6.17680e-05 0.000179979 0.000842456 0.0438698 4.67282
		23.7400 12.7736 6.53102 12.9922 24.5768 4.93082
		0.0472911 0.000928919 0.000202053 6.99053e-05 3.04841e-05 2.46067e-05
		1.56096e-05 2.17624e-05 3.80133e-05 2.73319e-05 3.34912e-05 8.80748e-05
		0.000210521 0.000348086 0.000498646 0.000621115 0.000671584
		-1.00000e+20 -1.00000e+20 -1.00000e+20 -1.00000e+20 -1.00000e+20 -1.00000e+20
		-1.00000e+20 -1.00000e+20 -1.00000e+20 1.70059e-05 1.32097e-05 2.15728e-05
		2.83937e-05 6.51225e-05 0.000192120 0.000922327 0.0550937 5.10254
		23.6481 11.9433 5.96957 12.1478 24.4817 5.38428
		0.0593905 0.00101712 0.000215800 7.37941e-05 3.18954e-05 2.56528e-05
		1.62327e-05 2.25611e-05 3.92883e-05 2.83460e-05 3.47651e-05 9.15437e-05
		0.000219868 0.000366038 0.000526617 0.000652879 0.000699692
		-1.00000e+20 -1.00000e+20 -1.00000e+20 -1.00000e+20 -1.00000e+20 -1.00000e+20
		-1.00000e+20 -1.00000e+20 -1.00000e+20 1.76143e-05 1.37208e-05 2.24643e-05
		2.96595e-05 6.86772e-05 0.000205174 0.00101122 0.0682131 5.55291
		23.4929 11.1431 5.44589 11.3339 24.3210 5.85951
		0.0735333 0.00111528 0.000230583 7.79173e-05 3.33779e-05 2.67457e-05
		1.68818e-05 2.33904e-05 4.06087e-05 2.93989e-05 3.60904e-05 9.51560e-05
		0.000229635 0.000384917 0.000556150 0.000686178 0.000728830
		-1.00000e+20 -1.00000e+20 -1.00000e+20 -1.00000e+20 -1.00000e+20 -1.00000e+20
		-1.00000e+20 -1.00000e+20 -1.00000e+20 1.82456e-05 1.42529e-05 2.33954e-05
		3.09880e-05 7.24461e-05 0.000219214 0.00111032 0.0833082 6.02277
		23.2764 10.3746 4.95874 10.5521 24.0969 6.35532
		0.0898060 0.00122472 0.000246487 8.22911e-05 3.49357e-05 2.78881e-05
		1.75581e-05 2.42518e-05 4.19760e-05 3.04920e-05 3.74693e-05 9.89179e-05
		0.000239844 0.000404769 0.000587327 0.000721074 0.000759024
		-1.00000e+20 -1.00000e+20 -1.00000e+20 -1.00000e+20 -1.00000e+20 -1.00000e+20
		-1.00000e+20 -1.00000e+20 -1.00000e+20 1.89008e-05 1.48067e-05 2.43675e-05
		3.23826e-05 7.64433e-05 0.000234323 0.00122101 0.100576 6.51076
		23.0012 9.63892 4.50676 9.80393 23.8120 6.87025
		0.108421 0.00134696 0.000263604 8.69323e-05 3.65729e-05 2.90819e-05
		1.82628e-05 2.51465e-05 4.33922e-05 3.16271e-05 3.89042e-05 0.000102836
		0.000250512 0.000425642 0.000620236 0.000757629 0.000790299
		-1.00000e+20 -1.00000e+20 -1.00000e+20 -1.00000e+20 -1.00000e+20 -1.00000e+20
		-1.00000e+20 -1.00000e+20 -1.00000e+20 1.95887e-05 1.53907e-05 2.53968e-05
		3.38714e-05 8.07774e-05 0.000251158 0.00135616 0.121524 7.01525
		22.6702 8.93709 4.08847 9.09009 23.4693 7.40260
		0.131003 0.00149623 0.000282683 9.19680e-05 3.83232e-05 3.03475e-05
		1.90069e-05 2.60868e-05 4.48755e-05 3.28195e-05 4.04162e-05 0.000106970
		0.000261815 0.000447926 0.000655510 0.000796342 0.000822951
		-1.00000e+20 -1.00000e+20 -1.00000e+20 -1.00000e+20 -1.00000e+20 -1.00000e+20
		-1.00000e+20 -1.00000e+20 -1.00000e+20 2.02950e-05 1.59917e-05 2.64581e-05
		3.54112e-05 8.52852e-05 0.000268760 0.00149752 0.143787 7.53437
		22.2867 8.26963 3.70233 8.41121 23.0723 7.95038
		0.155003 0.00165236 0.000302633 9.72071e-05 4.01348e-05 3.16531e-05
		1.97731e-05 2.70528e-05 4.63960e-05 3.40444e-05 4.19715e-05 0.000111225
		0.000273479 0.000471026 0.000692190 0.000836435 0.000856478
		-1.00000e+20 -1.00000e+20 -1.00000e+20 -1.00000e+20 -1.00000e+20 -1.00000e+20
		-1.00000e+20 -1.00000e+20 -1.00000e+20 2.10282e-05 1.66175e-05 2.75667e-05
		3.70286e-05 9.00713e-05 0.000287750 0.00165683 0.169306 8.06602
		21.8542 7.63681 3.34672 7.76754 22.6246 8.51139
		0.182513 0.00182832 0.000324160 0.000102772 4.20399e-05 3.30183e-05
		2.05717e-05 2.80563e-05 4.79712e-05 3.53163e-05 4.35903e-05 0.000115659
		0.000285673 0.000495312 0.000730883 0.000878386 0.000891162
		-1.00000e+20 -1.00000e+20 -1.00000e+20 -1.00000e+20 -1.00000e+20 -1.00000e+20
		-1.00000e+20 -1.00000e+20 -1.00000e+20 2.17895e-05 1.72692e-05 2.87251e-05
		3.87281e-05 9.51531e-05 0.000308239 0.00183682 0.198506 8.60791
		21.3767 7.03859 3.02000 7.15909 22.1303 9.08320
		0.213991 0.00202712 0.000347390 0.000108684 4.40436e-05 3.44459e-05
		2.14043e-05 2.90992e-05 4.96031e-05 3.66375e-05 4.52755e-05 0.000120278
		0.000298419 0.000520846 0.000771693 0.000922263 0.000927029
		-1.00000e+20 -1.00000e+20 -1.00000e+20 -1.00000e+20 -1.00000e+20 -1.00000e+20
		-1.00000e+20 -1.00000e+20 -1.00000e+20 2.25799e-05 1.79480e-05 2.99354e-05
		4.05144e-05 0.000100552 0.000330365 0.00204078 0.231845 9.15752
		20.8582 6.47472 2.72053 6.58556 21.5934 9.66315
		0.249930 0.00225242 0.000372481 0.000114968 4.61519e-05 3.59389e-05
		2.22723e-05 3.01828e-05 5.12940e-05 3.80097e-05 4.70298e-05 0.000125091
		0.000311743 0.000547689 0.000814725 0.000968134 0.000964101
		-1.00000e+20 -1.00000e+20 -1.00000e+20 -1.00000e+20 -1.00000e+20 -1.00000e+20
		-1.00000e+20 -1.00000e+20 -1.00000e+20 2.34007e-05 1.86550e-05 3.12003e-05
		4.23922e-05 0.000106288 0.000354276 0.00227293 0.269807 9.71215
		20.3028 5.94471 2.44664 6.04647 21.0185 10.2484
		0.290853 0.00250885 0.000399599 0.000121646 4.83705e-05 3.75005e-05
		2.31773e-05 3.13088e-05 5.30460e-05 3.94352e-05 4.88563e-05 0.000130107
		0.000325674 0.000575907 0.000860085 0.00101607 0.00100240
		-1.00000e+20 -1.00000e+20 -1.00000e+20 -1.00000e+20 -1.00000e+20 -1.00000e+20
		-1.00000e+20 -1.00000e+20 -1.00000e+20 2.42530e-05 1.93917e-05 3.25223e-05
		4.43667e-05 0.000112385 0.000380135 0.00253751 0.312900 10.2690
		19.7149 5.44787 2.19670 5.54113 20.4098 10.8360
		0.337308 0.00280112 0.000428932 0.000128749 5.07055e-05 3.91339e-05
		2.41210e-05 3.24790e-05 5.48616e-05 4.09158e-05 5.07581e-05 0.000135336
		0.000340239 0.000605567 0.000907888 0.00106613 0.00104195
		-1.00000e+20 -1.00000e+20 -1.00000e+20 -1.00000e+20 -1.00000e+20 -1.00000e+20
		-1.00000e+20 -1.00000e+20 -1.00000e+20 2.51490e-05 2.01693e-05 3.39246e-05
		4.64800e-05 0.000119029 0.000409277 0.00288111 0.361854 10.8250
		19.0987 4.98336 1.96911 5.06867 19.7719 11.4227
		0.390080 0.00318068 0.000461997 0.000136492 5.32081e-05 4.08685e-05
		2.51185e-05 3.37105e-05 5.67653e-05 4.24728e-05 5.27645e-05 0.000140859
		0.000355684 0.000637222 0.000958977 0.00111891 0.00108308
		-1.00000e+20 -1.00000e+20 -1.00000e+20 -1.00000e+20 -1.00000e+20 -1.00000e+20
		-1.00000e+20 -1.00000e+20 -1.00000e+20 2.60691e-05 2.09697e-05 3.53707e-05
		4.86670e-05 0.000125942 0.000439736 0.00323825 0.416809 11.3771
		18.4586 4.55020 1.76231 4.62810 19.1093 12.0053
		0.449323 0.00357521 0.000496558 0.000144550 5.57996e-05 4.26584e-05
		2.61459e-05 3.49758e-05 5.87170e-05 4.40722e-05 5.48288e-05 0.000146545
		0.000371622 0.000670021 0.00101207 0.00117347 0.00112521
		-1.00000e+20 -1.00000e+20 -1.00000e+20 -1.00000e+20 -1.00000e+20 -1.00000e+20
		-1.00000e+20 -1.00000e+20 -1.00000e+20 2.70247e-05 2.18038e-05 3.68829e-05
		5.09683e-05 0.000133297 0.000472763 0.00365086 0.478574 11.9223
		17.7990 4.14728 1.57479 4.21828 18.4264 12.5806
		0.515907 0.00403104 0.000534039 0.000153128 5.85291e-05 4.45315e-05
		2.72176e-05 3.62910e-05 6.07404e-05 4.57340e-05 5.69789e-05 0.000152473
		0.000388290 0.000704490 0.00106796 0.00123036 0.00116865
		-1.00000e+20 -1.00000e+20 -1.00000e+20 -1.00000e+20 -1.00000e+20 -1.00000e+20
		-1.00000e+20 -1.00000e+20 -1.00000e+20 2.80175e-05 2.26732e-05 3.84644e-05
		5.33906e-05 0.000141129 0.000508602 0.00412994 0.547744 12.4572
		17.1240 3.77341 1.40510 3.83801 17.7276 13.1450
		0.590472 0.00456030 0.000574715 0.000162266 6.14049e-05 4.64921e-05
		2.83357e-05 3.76584e-05 6.28376e-05 4.74607e-05 5.92186e-05 0.000158655
		0.000405720 0.000740712 0.00112679 0.00128967 0.00121342
		-1.00000e+20 -1.00000e+20 -1.00000e+20 -1.00000e+20 -1.00000e+20 -1.00000e+20
		-1.00000e+20 -1.00000e+20 -1.00000e+20 2.90490e-05 2.35795e-05 4.01187e-05
		5.59409e-05 0.000149470 0.000547528 0.00468822 0.624925 12.9788
		16.4377 3.42732 1.25183 3.48599 17.0172 13.6954
		0.673674 0.00517706 0.000618902 0.000172001 6.44353e-05 4.85446e-05
		2.95023e-05 3.90801e-05 6.50121e-05 4.92551e-05 6.15520e-05 0.000165101
		0.000423950 0.000778770 0.00118869 0.00135145 0.00125954
		-1.00000e+20 -1.00000e+20 -1.00000e+20 -1.00000e+20 -1.00000e+20 -1.00000e+20
		-1.00000e+20 -1.00000e+20 -1.00000e+20 3.01206e-05 2.45242e-05 4.18494e-05
		5.86260e-05 0.000158355 0.000589853 0.00534270 0.710735 13.4838
		15.7441 3.10769 1.11369 3.16089 16.2991 14.2283
		0.766178 0.00590010 0.000666952 0.000182374 6.76288e-05 5.06935e-05
		3.07195e-05 4.05583e-05 6.72665e-05 5.11201e-05 6.39828e-05 0.000171824
		0.000443016 0.000818755 0.00125379 0.00141577 0.00130702
		-1.00000e+20 -1.00000e+20 -1.00000e+20 -1.00000e+20 -1.00000e+20 -1.00000e+20
		-1.00000e+20 -1.00000e+20 -1.00000e+20 3.12342e-05 2.55090e-05 4.36600e-05
		6.14547e-05 0.000167828 0.000635906 0.00611338 0.805790 13.9692
		15.0470 2.81317 0.989394 2.86133 15.5774 14.7405
		0.868648 0.00675155 0.000719240 0.000193438 7.09961e-05 5.29434e-05
		3.19896e-05 4.20955e-05 6.96045e-05 5.30582e-05 6.65156e-05 0.000178836
		0.000462958 0.000860759 0.00132223 0.00148270 0.00135589
		-1.00000e+20 -1.00000e+20 -1.00000e+20 -1.00000e+20 -1.00000e+20 -1.00000e+20
		-1.00000e+20 -1.00000e+20 -1.00000e+20 3.24060e-05 2.65503e-05 4.55843e-05
		6.44933e-05 0.000178209 0.000688612 0.00721658 0.910758 14.4320
		14.3498 2.54239 0.877778 2.58592 14.8556 15.2289
		0.981804 0.00797038 0.000779093 0.000205568 7.46174e-05 5.53371e-05
		3.33340e-05 4.37147e-05 7.20586e-05 5.50983e-05 6.91911e-05 0.000186255
		0.000484123 0.000905544 0.00139505 0.00155286 0.00140648
		-1.00000e+20 -1.00000e+20 -1.00000e+20 -1.00000e+20 -1.00000e+20 -1.00000e+20
		-1.00000e+20 -1.00000e+20 -1.00000e+20 3.36097e-05 2.76224e-05 4.75696e-05
		6.76388e-05 0.000189011 0.000743651 0.00835095 1.02613 14.8694
		13.6559 2.29398 0.777727 2.33325 14.1372 15.6904
		1.10618 0.00922365 0.000841599 0.000218192 7.83684e-05 5.78080e-05
		3.47192e-05 4.53789e-05 7.45751e-05 5.71941e-05 7.19444e-05 0.000193894
		0.000505965 0.000951926 0.00147064 0.00162520 0.00145815
		-1.00000e+20 -1.00000e+20 -1.00000e+20 -1.00000e+20 -1.00000e+20 -1.00000e+20
		-1.00000e+20 -1.00000e+20 -1.00000e+20 3.48608e-05 2.87406e-05 4.96479e-05
		7.09550e-05 0.000200541 0.000803738 0.00971044 1.15254 15.2786
		12.9684 2.06658 0.688204 2.10195 13.4255 16.1222
		1.24245 0.0107257 0.000909843 0.000231673 8.23261e-05 6.03964e-05
		3.61653e-05 4.71099e-05 7.71851e-05 5.93727e-05 7.48143e-05 0.000201864
		0.000528816 0.00100063 0.00155000 0.00170033 0.00151123
		-1.00000e+20 -1.00000e+20 -1.00000e+20 -1.00000e+20 -1.00000e+20 -1.00000e+20
		-1.00000e+20 -1.00000e+20 -1.00000e+20 3.61614e-05 2.99070e-05 5.18237e-05
		7.44524e-05 0.000212853 0.000869412 0.0113464 1.29056 15.6572
		12.2901 1.85883 0.608241 1.89065 12.7234 16.5217
		1.39123 0.0125331 0.000984441 0.000246070 8.65035e-05 6.31085e-05
		3.76751e-05 4.89106e-05 7.98928e-05 6.16378e-05 7.78058e-05 0.000210181
		0.000552722 0.00105178 0.00163328 0.00177831 0.00156574
		-1.00000e+20 -1.00000e+20 -1.00000e+20 -1.00000e+20 -1.00000e+20 -1.00000e+20
		-1.00000e+20 -1.00000e+20 -1.00000e+20 3.75135e-05 3.11239e-05 5.41024e-05
		7.81409e-05 0.000226002 0.000941288 0.0133201 1.44068 16.0028
		11.6237 1.66943 0.536940 1.69801 12.0334 16.8864
		1.55307 0.0147138 0.00106609 0.000261452 9.09127e-05 6.59508e-05
		3.92516e-05 5.07841e-05 8.27018e-05 6.39928e-05 8.09246e-05 0.000218862
		0.000577735 0.00110547 0.00172063 0.00185918 0.00162168
		-1.00000e+20 -1.00000e+20 -1.00000e+20 -1.00000e+20 -1.00000e+20 -1.00000e+20
		-1.00000e+20 -1.00000e+20 -1.00000e+20 3.89192e-05 3.23935e-05 5.64889e-05
		8.20324e-05 0.000240056 0.00102004 0.0157149 1.60339 16.3134
		10.9713 1.49711 0.473469 1.52273 11.3581 17.2142
		1.72847 0.0173597 0.00115556 0.000277896 9.55683e-05 6.89298e-05
		4.08978e-05 5.27334e-05 8.56164e-05 6.64417e-05 8.41762e-05 0.000227923
		0.000603905 0.00116183 0.00181220 0.00194300 0.00167905
		-1.00000e+20 -1.00000e+20 -1.00000e+20 -1.00000e+20 -1.00000e+20 -1.00000e+20
		-1.00000e+20 -1.00000e+20 -1.00000e+20 4.03998e-05 3.37373e-05 5.90301e-05
		8.62261e-05 0.000255547 0.00111177 0.0193910 1.77912 16.5873
		10.3351 1.34062 0.417064 1.36357 10.6995 17.5032
		1.91791 0.0214213 0.00125979 0.000296030 0.000100591 7.21050e-05
		4.26422e-05 5.47884e-05 8.86778e-05 6.90208e-05 8.76145e-05 0.000237517
		0.000631695 0.00122182 0.00190915 0.00203040 0.00173822
		-1.00000e+20 -1.00000e+20 -1.00000e+20 -1.00000e+20 -1.00000e+20 -1.00000e+20
		-1.00000e+20 -1.00000e+20 -1.00000e+20 4.19212e-05 3.51214e-05 6.16527e-05
		9.05702e-05 0.000271670 0.00120744 0.0230920 1.96817 16.8229
		9.71687 1.19878 0.367015 1.21930 10.0594 17.7518
		2.12170 0.0255104 0.00136850 0.000314907 0.000105796 7.53834e-05
		4.44402e-05 5.69012e-05 9.18187e-05 7.16715e-05 9.11539e-05 0.000247402
		0.000660380 0.00128393 0.00200966 0.00212027 0.00179848
		-1.00000e+20 -1.00000e+20 -1.00000e+20 -1.00000e+20 -1.00000e+20 -1.00000e+20
		-1.00000e+20 -1.00000e+20 -1.00000e+20 4.35036e-05 3.65663e-05 6.44013e-05
		9.51586e-05 0.000288933 0.00131274 0.0275624 2.17084 17.0190
		9.11801 1.07047 0.322677 1.08879 9.43942 17.9587
		2.34019 0.0304497 0.00148816 0.000335123 0.000111298 7.88218e-05
		4.63187e-05 5.91003e-05 9.50788e-05 7.44286e-05 9.48455e-05 0.000257724
		0.000690398 0.00134910 0.00211485 0.00221321 0.00186018
		-1.00000e+20 -1.00000e+20 -1.00000e+20 -1.00000e+20 -1.00000e+20 -1.00000e+20
		-1.00000e+20 -1.00000e+20 -1.00000e+20 4.51495e-05 3.80745e-05 6.72820e-05
		0.000100006 0.000307418 0.00142883 0.0329390 2.38732 17.1747
		8.53987 0.954601 0.283459 0.970941 8.84090 18.1230
		2.57356 0.0363901 0.00162009 0.000356777 0.000117114 8.24280e-05
		4.82812e-05 6.13893e-05 9.84626e-05 7.72964e-05 9.86965e-05 0.000268503
		0.000721814 0.00141745 0.00222487 0.00230926 0.00192332
		-1.00000e+20 -1.00000e+20 -1.00000e+20 -1.00000e+20 -1.00000e+20 -1.00000e+20
		-1.00000e+20 -1.00000e+20 -1.00000e+20 4.68616e-05 3.96493e-05 7.03023e-05
		0.000105128 0.000327234 0.00155690 0.0393529 2.61771 17.2894
		7.98345 0.850159 0.248821 0.864711 8.26486 18.2440
		2.82192 0.0434768 0.00176564 0.000379995 0.000123265 8.62115e-05
		5.03322e-05 6.37721e-05 0.000101975 8.02796e-05 0.000102714 0.000279761
		0.000754692 0.00148912 0.00233987 0.00240844 0.00198789
		-1.00000e+20 -1.00000e+20 -1.00000e+20 -1.00000e+20 -1.00000e+20 -1.00000e+20
		-1.00000e+20 -1.00000e+20 -1.00000e+20 4.86431e-05 4.12938e-05 7.34691e-05
		0.000110543 0.000348475 0.00169848 0.0469360 2.86201 17.3627
		7.44954 0.756183 0.218267 0.769126 7.71214 18.3214
		3.08527 0.0518552 0.00192656 0.000404888 0.000129772 9.01812e-05
		5.24757e-05 6.62532e-05 0.000105623 8.33836e-05 0.000106905 0.000291521
		0.000789106 0.00156428 0.00246000 0.00251078 0.00205389
		-1.00000e+20 -1.00000e+20 -1.00000e+20 -1.00000e+20 -1.00000e+20 -1.00000e+20
		-1.00000e+20 -1.00000e+20 -1.00000e+20 5.04966e-05 4.30112e-05 7.67908e-05
		0.000116269 0.000371262 0.00185531 0.0558000 3.12010 17.3947
		6.93873 0.671769 0.191344 0.683266 7.18332 18.3552
		3.36350 0.0616488 0.00210482 0.000431600 0.000136657 9.43479e-05
		5.47162e-05 6.88366e-05 0.000109409 8.66129e-05 0.000111279 0.000303808
		0.000825126 0.00164305 0.00258541 0.00261630 0.00212130
		-1.00000e+20 -1.00000e+20 -1.00000e+20 -1.00000e+20 -1.00000e+20 -1.00000e+20
		-1.00000e+20 -1.00000e+20 -1.00000e+20 5.24518e-05 4.48327e-05 8.03366e-05
		0.000122466 0.000396593 0.00204355 0.0675558 3.39178 17.3856
		6.45140 0.596074 0.167715 0.606276 6.67880 18.3456
		3.65637 0.0746377 0.00231881 0.000461305 0.000144116 9.87998e-05
		5.70952e-05 7.15642e-05 0.000113392 9.00183e-05 0.000115911 0.000316840
		0.000863400 0.00172671 0.00271736 0.00272562 0.00219053
		-1.00000e+20 -1.00000e+20 -1.00000e+20 -1.00000e+20 -1.00000e+20 -1.00000e+20
		-1.00000e+20 -1.00000e+20 -1.00000e+20 5.44611e-05 4.67089e-05 8.39976e-05
		0.000128888 0.000422967 0.00223914 0.0792119 3.67667 17.3360
		5.98772 0.528307 0.146891 0.537349 6.19878 18.2933
		3.96349 0.0875164 0.00254116 0.000492235 0.000151850 0.000103398
		5.95471e-05 7.43687e-05 0.000117478 9.35187e-05 0.000120680 0.000330269
		0.000902905 0.00181327 0.00285380 0.00283754 0.00226077
		-1.00000e+20 -1.00000e+20 -1.00000e+20 -1.00000e+20 -1.00000e+20 -1.00000e+20
		-1.00000e+20 -1.00000e+20 -1.00000e+20 5.65527e-05 4.86696e-05 8.78398e-05
		0.000135687 0.000451305 0.00245710 0.0924580 3.97433 17.2468
		5.54772 0.467738 0.128518 0.475742 5.74327 18.1991
		4.28437 0.102152 0.00278895 0.000525476 0.000160042 0.000108228
		6.21114e-05 7.72900e-05 0.000121723 9.71615e-05 0.000125659 0.000344304
		0.000944259 0.00190393 0.00299594 0.00295265 0.00233240
		-1.00000e+20 -1.00000e+20 -1.00000e+20 -1.00000e+20 -1.00000e+20 -1.00000e+20
		-1.00000e+20 -1.00000e+20 -1.00000e+20 5.87300e-05 5.07186e-05 9.18732e-05
		0.000142888 0.000481793 0.00270055 0.107459 4.28416 17.1191
		5.13126 0.413687 0.112046 0.420767 5.31213 18.0643
		4.61837 0.118726 0.00306573 0.000561246 0.000168723 0.000113300
		6.47936e-05 8.03333e-05 0.000126133 0.000100953 0.000130856 0.000358975
		0.000987550 0.00199887 0.00314391 0.00307095 0.00240540
		-1.00000e+20 -1.00000e+20 -1.00000e+20 -1.00000e+20 -1.00000e+20 -1.00000e+20
		-1.00000e+20 -1.00000e+20 -1.00000e+20 6.09971e-05 5.28600e-05 9.61081e-05
		0.000150516 0.000514605 0.00297275 0.124403 4.60544 16.9541
		4.73807 0.365529 0.0960310 0.371784 4.90509 17.8902
		4.96471 0.137448 0.00337522 0.000599750 0.000177926 0.000118630
		6.75990e-05 8.35044e-05 0.000130714 0.000104901 0.000136283 0.000374312
		0.00103287 0.00209826 0.00329783 0.00319242 0.00247975
		-1.00000e+20 -1.00000e+20 -1.00000e+20 -1.00000e+20 -1.00000e+20 -1.00000e+20
		-1.00000e+20 -1.00000e+20 -1.00000e+20 6.33580e-05 5.50989e-05 0.000100556
		0.000158599 0.000549940 0.00327790 0.143516 4.93733 16.7535
		4.36776 0.322687 0.0737614 0.328208 4.52172 17.6786
		5.32249 0.158566 0.00372217 0.000641224 0.000187683 0.000124231
		7.05345e-05 8.68090e-05 0.000135474 0.000109011 0.000141951 0.000390348
		0.00108032 0.00220227 0.00345784 0.00331704 0.00255544
		-1.00000e+20 -1.00000e+20 -1.00000e+20 -1.00000e+20 -1.00000e+20 -1.00000e+20
		-1.00000e+20 -1.00000e+20 -1.00000e+20 6.58165e-05 5.74396e-05 0.000105228
		0.000167168 0.000588018 0.00362070 0.165036 5.27885 16.5191
		4.01982 0.284628 0.0325284 0.289498 4.16151 17.4312
		5.69065 0.182343 0.00411196 0.000685924 0.000198034 0.000130119
		7.36060e-05 9.02524e-05 0.000140420 0.000113290 0.000147870 0.000407118
		0.00112999 0.00231109 0.00362403 0.00344479 0.00263244
		-1.00000e+20 -1.00000e+20 -1.00000e+20 -1.00000e+20 -1.00000e+20 -1.00000e+20
		-1.00000e+20 -1.00000e+20 -1.00000e+20 6.84140e-05 5.99270e-05 0.000110231
		0.000176494 0.000630827 0.00405072 0.189704 5.62892 16.2528
		3.69364 0.250880 0.0293010 0.255172 3.82384 17.1502
		6.06803 0.209598 0.00460096 0.000736193 0.000209308 0.000136428
		7.68736e-05 9.38941e-05 0.000145629 0.000117809 0.000154148 0.000424937
		0.00118280 0.00242628 0.00379771 0.00357629 0.00271119
		-1.00000e+20 -1.00000e+20 -1.00000e+20 -1.00000e+20 -1.00000e+20 -1.00000e+20
		-1.00000e+20 -1.00000e+20 -1.00000e+20 7.10842e-05 6.24899e-05 0.000115399
		0.000186160 0.000675367 0.00449516 0.216755 5.98632 15.9566
		3.38857 0.220978 0.0153479 0.224758 3.50801 16.8376
		6.45331 0.239487 0.00510636 0.000788499 0.000220997 0.000142948
		8.02421e-05 9.76395e-05 0.000150976 0.000122454 0.000160614 0.000443302
		0.00123729 0.00254535 0.00397662 0.00371021 0.00279078
		-1.00000e+20 -1.00000e+20 -1.00000e+20 -1.00000e+20 -1.00000e+20 -1.00000e+20
		-1.00000e+20 -1.00000e+20 -1.00000e+20 7.38662e-05 6.51713e-05 0.000120831
		0.000196420 0.000723482 0.00499883 0.247037 6.34973 15.6328
		3.10386 0.194524 0.0116257 0.197851 3.21326 16.4959
		6.84508 0.272945 0.00567913 0.000845013 0.000233411 0.000149805
		8.37692e-05 0.000101544 0.000156535 0.000127293 0.000167370 0.000462517
		0.00129435 0.00266979 0.00416202 0.00384713 0.00287163
		-1.00000e+20 -1.00000e+20 -1.00000e+20 -1.00000e+20 -1.00000e+20 -1.00000e+20
		-1.00000e+20 -1.00000e+20 -1.00000e+20 7.67651e-05 6.79769e-05 0.000126543
		0.000207316 0.000775509 0.00557099 0.280854 6.71774 15.2837
		2.83872 0.171142 0.0103009 0.174068 2.93878 16.1276
		7.24179 0.310309 0.00632981 0.000906131 0.000246603 0.000157021
		8.74626e-05 0.000105616 0.000162315 0.000132333 0.000174431 0.000482621
		0.00135409 0.00279981 0.00435396 0.00398699 0.00295370
		-1.00000e+20 -1.00000e+20 -1.00000e+20 -1.00000e+20 -1.00000e+20 -1.00000e+20
		-1.00000e+20 -1.00000e+20 -1.00000e+20 7.97865e-05 7.09127e-05 0.000132552
		0.000218892 0.000831813 0.00622272 0.318517 7.08882 14.9117
		2.59233 0.150478 0.00967978 0.153051 2.68370 15.7351
		7.64182 0.351923 0.00707100 0.000972283 0.000260624 0.000164615
		9.13305e-05 0.000109863 0.000168324 0.000137584 0.000181810 0.000503660
		0.00141663 0.00293560 0.00455252 0.00412975 0.00303697
		-1.00000e+20 -1.00000e+20 -1.00000e+20 -1.00000e+20 -1.00000e+20 -1.00000e+20
		-1.00000e+20 -1.00000e+20 -1.00000e+20 8.29360e-05 7.39854e-05 0.000138873
		0.000231196 0.000892788 0.00696737 0.360351 7.46139 14.5193
		2.36382 0.132171 0.00932550 0.134431 2.44714 15.3210
		8.04346 0.398145 0.00791789 0.00104393 0.000275536 0.000172608
		9.53819e-05 0.000114293 0.000174573 0.000143055 0.000189523 0.000525678
		0.00148211 0.00307737 0.00475776 0.00427533 0.00312142
		-1.00000e+20 -1.00000e+20 -1.00000e+20 -1.00000e+20 -1.00000e+20 -1.00000e+20
		-1.00000e+20 -1.00000e+20 -1.00000e+20 8.62190e-05 7.72023e-05 0.000145525
		0.000244280 0.000958896 0.00782003 0.406691 7.83379 14.1090
		2.15234 0.115762 0.00909709 0.117741 2.22820 14.8880
		8.44491 0.449345 0.00888762 0.00112163 0.000291400 0.000181026
		9.96268e-05 0.000118913 0.000181073 0.000148756 0.000197587 0.000548727
		0.00155067 0.00322532 0.00496971 0.00442365 0.00320702
		-1.00000e+20 -1.00000e+20 -1.00000e+20 -1.00000e+20 -1.00000e+20 -1.00000e+20
		-1.00000e+20 -1.00000e+20 -1.00000e+20 8.96951e-05 8.06300e-05 0.000152674
		0.000258605 0.00103434 0.00895355 0.458019 8.20432 13.6831
		1.95698 0.101850 0.00899940 0.103590 2.02596 14.4386
		8.84433 0.506058 0.0101769 0.00121032 0.000308783 0.000190079
		0.000104155 0.000123810 0.000187930 0.000154785 0.000206157 0.000573265
		0.00162354 0.00338132 0.00518963 0.00457534 0.00329428
		-1.00000e+20 -1.00000e+20 -1.00000e+20 -1.00000e+20 -1.00000e+20 -1.00000e+20
		-1.00000e+20 -1.00000e+20 -1.00000e+20 9.32690e-05 8.41623e-05 0.000160059
		0.000273460 0.00111273 0.0101131 0.514384 8.57119 13.2442
		1.77688 0.0882653 0.00885908 0.0897729 1.83951 13.9755
		9.23983 0.568335 0.0114957 0.00130247 0.000326812 0.000199435
		0.000108823 0.000128848 0.000194969 0.000160984 0.000214985 0.000598561
		0.00169874 0.00354233 0.00541511 0.00472892 0.00338214
		-1.00000e+20 -1.00000e+20 -1.00000e+20 -1.00000e+20 -1.00000e+20 -1.00000e+20
		-1.00000e+20 -1.00000e+20 -1.00000e+20 9.69965e-05 8.78626e-05 0.000167839
		0.000289278 0.00119797 0.0114536 0.576292 8.93265 12.7947
		1.61114 0.0723976 0.00875520 0.0736334 1.66793 13.5012
		9.62949 0.636737 0.0130204 0.00140269 0.000346021 0.000209295
		0.000113717 0.000134105 0.000202294 0.000167447 0.000224218 0.000625051
		0.00177746 0.00371015 0.00564736 0.00488500 0.00347107
		-1.00000e+20 -1.00000e+20 -1.00000e+20 -1.00000e+20 -1.00000e+20 -1.00000e+20
		-1.00000e+20 -1.00000e+20 -1.00000e+20 0.000100885 9.17396e-05 0.000176036
		0.000306130 0.00129076 0.0130062 0.644091 9.28690 12.3370
		1.45890 0.0449146 0.00867626 0.0456797 1.51033 13.0182
		10.0114 0.711648 0.0147864 0.00151180 0.000366495 0.000219690
		0.000118849 0.000139593 0.000209916 0.000174185 0.000233877 0.000652796
		0.00185987 0.00388499 0.00588635 0.00504346 0.00356106
		-1.00000e+20 -1.00000e+20 -1.00000e+20 -1.00000e+20 -1.00000e+20 -1.00000e+20
		-1.00000e+20 -1.00000e+20 -1.00000e+20 0.000104942 9.58022e-05 0.000184674
		0.000324095 0.00139189 0.0148079 0.718125 9.63217 11.8734
		1.31932 0.0214221 0.00861536 0.0217851 1.36583 12.5290
		10.3836 0.793448 0.0168356 0.00163072 0.000388330 0.000230652
		0.000124230 0.000145322 0.000217849 0.000181210 0.000243983 0.000681858
		0.00194613 0.00406705 0.00613206 0.00520420 0.00365208
		-1.00000e+20 -1.00000e+20 -1.00000e+20 -1.00000e+20 -1.00000e+20 -1.00000e+20
		-1.00000e+20 -1.00000e+20 -1.00000e+20 0.000109175 0.000100062 0.000193782
		0.000343255 0.00150219 0.0169034 0.798731 9.96669 11.4060
		1.19157 0.0138248 0.00856837 0.0140576 1.23357 12.0358
		10.7442 0.882509 0.0192192 0.00176046 0.000411627 0.000242214
		0.000129876 0.000151305 0.000226107 0.000188536 0.000254559 0.000712307
		0.00203641 0.00425656 0.00638445 0.00536712 0.00374411
		-1.00000e+20 -1.00000e+20 -1.00000e+20 -1.00000e+20 -1.00000e+20 -1.00000e+20
		-1.00000e+20 -1.00000e+20 -1.00000e+20 0.000113664 0.000104609 0.000203601
		0.000364368 0.00163024 0.0197910 0.886293 10.2888 10.9371
		1.07485 0.0130852 0.00854379 0.0133053 1.11273 11.5410
		11.0914 0.979256 0.0225037 0.00191110 0.000437318 0.000254690
		0.000135910 0.000157655 0.000234829 0.000196294 0.000265815 0.000744763
		0.00213231 0.00445555 0.00664469 0.00553287 0.00383775
		-1.00000e+20 -1.00000e+20 -1.00000e+20 -1.00000e+20 -1.00000e+20 -1.00000e+20
		-1.00000e+20 -1.00000e+20 -1.00000e+20 0.000118282 0.000109297 0.000213752
		0.000386262 0.00176307 0.0227065 0.980998 10.5967 10.4685
		0.968385 0.0108263 0.00851502 0.0110075 1.00251 11.0465
		11.4233 1.08390 0.0258200 0.00206735 0.000463964 0.000267590
		0.000142135 0.000164191 0.000243789 0.000204273 0.000277416 0.000778236
		0.00223129 0.00466064 0.00691028 0.00569985 0.00393178
		-1.00000e+20 -1.00000e+20 -1.00000e+20 -1.00000e+20 -1.00000e+20 -1.00000e+20
		-1.00000e+20 -1.00000e+20 -1.00000e+20 0.000123104 0.000114216 0.000224463
		0.000409654 0.00190857 0.0260926 1.08320 10.8889 10.0022
		0.871435 0.00984271 0.00849479 0.0100070 0.902147 10.5545
		11.7384 1.19682 0.0296716 0.00223853 0.000492444 0.000281210
		0.000148669 0.000171019 0.000253120 0.000212599 0.000289561 0.000813322
		0.00233486 0.00487379 0.00718233 0.00586866 0.00402676
		-1.00000e+20 -1.00000e+20 -1.00000e+20 -1.00000e+20 -1.00000e+20 -1.00000e+20
		-1.00000e+20 -1.00000e+20 -1.00000e+20 0.000128139 0.000119376 0.000235771
		0.000434660 0.00206807 0.0300242 1.19316 11.1639 9.53992
		0.783295 0.00931671 0.00848181 0.00947190 0.810900 10.0667
		12.0348 1.31831 0.0341437 0.00242621 0.000522903 0.000295596
		0.000155530 0.000178154 0.000262838 0.000221285 0.000302280 0.000850099
		0.00244323 0.00509521 0.00746072 0.00603918 0.00412268
		-1.00000e+20 -1.00000e+20 -1.00000e+20 -1.00000e+20 -1.00000e+20 -1.00000e+20
		-1.00000e+20 -1.00000e+20 -1.00000e+20 0.000133399 0.000124791 0.000247712
		0.000461404 0.00224327 0.0345722 1.31113 11.4202 9.08327
		0.703290 0.00898919 0.00847531 0.00913865 0.728075 9.58480
		12.3111 1.44865 0.0393171 0.00263238 0.000555491 0.000310794
		0.000162736 0.000185612 0.000272962 0.000230351 0.000315600 0.000888656
		0.00255662 0.00532510 0.00774534 0.00621130 0.00421954
		-1.00000e+20 -1.00000e+20 -1.00000e+20 -1.00000e+20 -1.00000e+20 -1.00000e+20
		-1.00000e+20 -1.00000e+20 -1.00000e+20 0.000138893 0.000130476 0.000260325
		0.000490019 0.00243594 0.0398180 1.43730 11.6567 8.63374
		0.630784 0.00876470 0.00847461 0.00891020 0.653013 9.11044
		12.5660 1.58806 0.0452842 0.00285912 0.000590371 0.000326856
		0.000170304 0.000193408 0.000283510 0.000239812 0.000329554 0.000929083
		0.00267523 0.00556365 0.00803605 0.00638489 0.00431733
		-1.00000e+20 -1.00000e+20 -1.00000e+20 -1.00000e+20 -1.00000e+20 -1.00000e+20
		-1.00000e+20 -1.00000e+20 -1.00000e+20 0.000144634 0.000136444 0.000273655
		0.000520668 0.00264808 0.0458464 1.57184 11.8720 8.19265
		0.565174 0.00859997 0.00847917 0.00874253 0.585090 8.64500
		12.7981 1.73671 0.0521416 0.00310879 0.000627745 0.000343839
		0.000178256 0.000201560 0.000294502 0.000249688 0.000344173 0.000971478
		0.00279930 0.00581105 0.00833269 0.00655984 0.00441605
		-1.00000e+20 -1.00000e+20 -1.00000e+20 -1.00000e+20 -1.00000e+20 -1.00000e+20
		-1.00000e+20 -1.00000e+20 -1.00000e+20 0.000150736 0.000142837 0.000288094
		0.000554773 0.00290121 0.0536717 1.71490 12.0651 7.76120
		0.505894 0.00851336 0.00849253 0.00865431 0.523721 8.18973
		13.0063 1.89479 0.0610430 0.00340675 0.000669358 0.000362248
		0.000186783 0.000210233 0.000306135 0.000260166 0.000359771 0.00101674
		0.00293089 0.00606953 0.00863638 0.00673694 0.00451651
		-1.00000e+20 -1.00000e+20 -1.00000e+20 -1.00000e+20 -1.00000e+20 -1.00000e+20
		-1.00000e+20 -1.00000e+20 -1.00000e+20 0.000157015 0.000149430 0.000303023
		0.000590123 0.00316271 0.0615372 1.86652 12.2352 7.34046
		0.452411 0.00840144 0.00850606 0.00854035 0.468352 7.74575
		13.1897 2.06231 0.0699901 0.00371458 0.000712496 0.000381287
		0.000195581 0.000219160 0.000318088 0.000270945 0.000375847 0.00106344
		0.00306668 0.00633527 0.00894442 0.00691428 0.00461714
		-1.00000e+20 -1.00000e+20 -1.00000e+20 -1.00000e+20 -1.00000e+20 -1.00000e+20
		-1.00000e+20 -1.00000e+20 -1.00000e+20 0.000163579 0.000156359 0.000318816
		0.000628053 0.00345228 0.0704140 2.02674 12.3815 6.93134
		0.404226 0.00831308 0.00852385 0.00845034 0.418468 7.31405
		13.3473 2.23933 0.0800877 0.00405546 0.000758798 0.000401437
		0.000204833 0.000228500 0.000330551 0.000282203 0.000392699 0.00111243
		0.00320865 0.00661040 0.00925784 0.00709263 0.00471872
		-1.00000e+20 -1.00000e+20 -1.00000e+20 -1.00000e+20 -1.00000e+20 -1.00000e+20
		-1.00000e+20 -1.00000e+20 -1.00000e+20 0.000170443 0.000163642 0.000335531
		0.000668786 0.00377322 0.0803924 2.19555 12.5033 6.53463
		0.360876 0.00824213 0.00854566 0.00837804 0.373590 6.89542
		13.4787 2.42585 0.0914384 0.00443330 0.000808539 0.000422773
		0.000214564 0.000238274 0.000343547 0.000293961 0.000410369 0.00116383
		0.00335706 0.00689508 0.00957643 0.00727186 0.00482128
		-1.00000e+20 -1.00000e+20 -1.00000e+20 -1.00000e+20 -1.00000e+20 -1.00000e+20
		-1.00000e+20 -1.00000e+20 -1.00000e+20 0.000177624 0.000171298 0.000353227
		0.000712552 0.00412981 0.0915767 2.37285 12.6003 6.15098
		0.321930 0.00818478 0.00857126 0.00831956 0.333270 6.49060
		13.5832 2.62175 0.104161 0.00485313 0.000861999 0.000445371
		0.000224801 0.000248503 0.000357101 0.000306246 0.000428901 0.00121776
		0.00351218 0.00718948 0.00989998 0.00745187 0.00492482
		-1.00000e+20 -1.00000e+20 -1.00000e+20 -1.00000e+20 -1.00000e+20 -1.00000e+20
		-1.00000e+20 -1.00000e+20 -1.00000e+20 0.000185135 0.000179348 0.000371967
		0.000759626 0.00452664 0.104078 2.55852 12.6720 5.78093
		0.286985 0.00813855 0.00860047 0.00827239 0.297094 6.10012
		13.6606 2.82689 0.118382 0.00532038 0.000919519 0.000469313
		0.000235573 0.000259212 0.000371239 0.000319081 0.000448338 0.00127436
		0.00367428 0.00749374 0.0102282 0.00763257 0.00502940
		-1.00000e+20 -1.00000e+20 -1.00000e+20 -1.00000e+20 -1.00000e+20 -1.00000e+20
		-1.00000e+20 -1.00000e+20 -1.00000e+20 0.000192995 0.000187817 0.000391824
		0.000810278 0.00496904 0.118020 2.75234 12.7185 5.42490
		0.255671 0.00810159 0.00863313 0.00823464 0.264676 5.72443
		13.7106 3.04105 0.134241 0.00584131 0.000981429 0.000494694
		0.000246913 0.000270425 0.000385991 0.000332496 0.000468727 0.00133376
		0.00384363 0.00780800 0.0105609 0.00781385 0.00513503
		-1.00000e+20 -1.00000e+20 -1.00000e+20 -1.00000e+20 -1.00000e+20 -1.00000e+20
		-1.00000e+20 -1.00000e+20 -1.00000e+20 0.000201372 0.000196924 0.000413467
		0.000867362 0.00551681 0.134088 2.95407 12.7396 5.08318
		0.227663 0.00808049 0.00867141 0.00821303 0.235680 5.36384
		13.7334 3.26394 0.152518 0.00648638 0.00105124 0.000522377
		0.000259120 0.000282388 0.000401639 0.000346758 0.000490538 0.00139727
		0.00402286 0.00813458 0.0108992 0.00799679 0.00524289
		-1.00000e+20 -1.00000e+20 -1.00000e+20 -1.00000e+20 -1.00000e+20 -1.00000e+20
		-1.00000e+20 -1.00000e+20 -1.00000e+20 0.000209995 0.000206320 0.000435845
		0.000926475 0.00607895 0.151275 3.16334 12.7356 4.75598
		0.202615 0.00805726 0.00871048 0.00818924 0.209749 5.01858
		13.7291 3.49515 0.172070 0.00714836 0.00112353 0.000551004
		0.000271717 0.000294706 0.000417725 0.000361431 0.000513025 0.00146281
		0.00420772 0.00846927 0.0112401 0.00817905 0.00535087
		-1.00000e+20 -1.00000e+20 -1.00000e+20 -1.00000e+20 -1.00000e+20 -1.00000e+20
		-1.00000e+20 -1.00000e+20 -1.00000e+20 0.000219024 0.000216213 0.000459585
		0.000990242 0.00670977 0.170342 3.37976 12.7068 4.44340
		0.180248 0.00804052 0.00875266 0.00817204 0.186593 4.68874
		13.6981 3.73428 0.193759 0.00789128 0.00120154 0.000581387
		0.000284990 0.000307612 0.000434516 0.000376774 0.000536629 0.00153161
		0.00440073 0.00881430 0.0115847 0.00836164 0.00546009
		-1.00000e+20 -1.00000e+20 -1.00000e+20 -1.00000e+20 -1.00000e+20 -1.00000e+20
		-1.00000e+20 -1.00000e+20 -1.00000e+20 0.000228479 0.000226631 0.000484786
		0.00105910 0.00741884 0.191451 3.60287 12.6536 4.14545
		0.160288 0.00802957 0.00879786 0.00816074 0.165929 4.37434
		13.6407 3.98080 0.217772 0.00872638 0.00128581 0.000613654
		0.000298978 0.000321137 0.000452048 0.000392819 0.000561412 0.00160385
		0.00460220 0.00916976 0.0119326 0.00854452 0.00557062
		-1.00000e+20 -1.00000e+20 -1.00000e+20 -1.00000e+20 -1.00000e+20 -1.00000e+20
		-1.00000e+20 -1.00000e+20 -1.00000e+20 0.000238386 0.000237608 0.000511545
		0.00113355 0.00821791 0.214777 3.83215 12.5767 3.86207
		0.142478 0.00802387 0.00884600 0.00815477 0.147491 4.07530
		13.5578 4.23412 0.244306 0.00966752 0.00137692 0.000647928
		0.000313724 0.000335317 0.000470358 0.000409600 0.000587438 0.00167970
		0.00481243 0.00953573 0.0122836 0.00872764 0.00568253
		-1.00000e+20 -1.00000e+20 -1.00000e+20 -1.00000e+20 -1.00000e+20 -1.00000e+20
		-1.00000e+20 -1.00000e+20 -1.00000e+20 0.000248766 0.000249176 0.000539974
		0.00121408 0.00911921 0.240499 4.06699 12.4767 3.59310
		0.126561 0.00802303 0.00889701 0.00815374 0.131013 3.79148
		13.4500 4.49359 0.273565 0.0107291 0.00147553 0.000684357
		0.000329276 0.000350185 0.000489483 0.000427155 0.000614775 0.00175936
		0.00503177 0.00991227 0.0126374 0.00891095 0.00579592
		-1.00000e+20 -1.00000e+20 -1.00000e+20 -1.00000e+20 -1.00000e+20 -1.00000e+20
		-1.00000e+20 -1.00000e+20 -1.00000e+20 0.000259645 0.000261371 0.000570192
		0.00130130 0.0101387 0.268802 4.30674 12.3544 3.33833
		0.112248 0.00802666 0.00895081 0.00815723 0.116195 3.52265
		13.3182 4.75850 0.305761 0.0119299 0.00158233 0.000723093
		0.000345681 0.000365778 0.000509465 0.000445525 0.000643495 0.00184301
		0.00526053 0.0102994 0.0129937 0.00909444 0.00591092
		-1.00000e+20 -1.00000e+20 -1.00000e+20 -1.00000e+20 -1.00000e+20 -1.00000e+20
		-1.00000e+20 -1.00000e+20 -1.00000e+20 0.000271277 0.000274545 0.000603370
		0.00140128 0.0114545 0.300094 4.55069 12.2109 3.09752
		0.0998888 0.00803782 0.00900913 0.00816839 0.103400 3.26854
		13.1635 5.02803 0.341357 0.0134799 0.00170482 0.000765651
		0.000363421 0.000382466 0.000530720 0.000465103 0.000674306 0.00193253
		0.00550189 0.0106996 0.0133537 0.00927969 0.00602919
		-1.00000e+20 -1.00000e+20 -1.00000e+20 -1.00000e+20 -1.00000e+20 -1.00000e+20
		-1.00000e+20 -1.00000e+20 -1.00000e+20 0.000283254 0.000288138 0.000637662
		0.00150458 0.0127924 0.334128 4.79805 12.0471 2.87034
		0.0882672 0.00804932 0.00906838 0.00817989 0.0913688 3.02881
		12.9869 5.30134 0.380072 0.0150559 0.00183138 0.000809644
		0.000381730 0.000399655 0.000552571 0.000485251 0.000706072 0.00202492
		0.00575063 0.0111082 0.0137142 0.00946361 0.00614784
		-1.00000e+20 -1.00000e+20 -1.00000e+20 -1.00000e+20 -1.00000e+20 -1.00000e+20
		-1.00000e+20 -1.00000e+20 -1.00000e+20 0.000295815 0.000302482 0.000674170
		0.00161682 0.0143129 0.371338 5.04801 11.8643 2.65641
		0.0770011 0.00806458 0.00913028 0.00819520 0.0797053 2.80308
		12.7898 5.57752 0.422400 0.0168470 0.00196893 0.000856498
		0.000401064 0.000417695 0.000575415 0.000506345 0.000739466 0.00212196
		0.00600982 0.0115274 0.0140762 0.00964774 0.00626848
		-1.00000e+20 -1.00000e+20 -1.00000e+20 -1.00000e+20 -1.00000e+20 -1.00000e+20
		-1.00000e+20 -1.00000e+20 -1.00000e+20 0.000308995 0.000317625 0.000713063
		0.00173892 0.0160434 0.411929 5.29969 11.6634 2.45535
		0.0643870 0.00808342 0.00919482 0.00821416 0.0666462 2.59092
		12.5733 5.85561 0.468574 0.0188855 0.00211859 0.000906431
		0.000421486 0.000436636 0.000599303 0.000528434 0.000774581 0.00222389
		0.00627981 0.0119573 0.0144395 0.00983212 0.00639129
		-1.00000e+20 -1.00000e+20 -1.00000e+20 -1.00000e+20 -1.00000e+20 -1.00000e+20
		-1.00000e+20 -1.00000e+20 -1.00000e+20 0.000322826 0.000333616 0.000754510
		0.00187190 0.0180134 0.456104 5.55220 11.4460 2.26673
		0.0476687 0.00810568 0.00926196 0.00823658 0.0493383 2.39188
		12.3388 6.13460 0.518825 0.0212063 0.00228163 0.000959661
		0.000443066 0.000456527 0.000624287 0.000551569 0.000811510 0.00233096
		0.00656095 0.0123978 0.0148038 0.0100168 0.00651641
		-1.00000e+20 -1.00000e+20 -1.00000e+20 -1.00000e+20 -1.00000e+20 -1.00000e+20
		-1.00000e+20 -1.00000e+20 -1.00000e+20 0.000337346 0.000350510 0.000798711
		0.00201687 0.0202579 0.504066 5.80458 11.2131 2.09009
		0.0302434 0.00813121 0.00933167 0.00826231 0.0312984 2.20548
		12.0878 6.41346 0.573385 0.0238505 0.00245940 0.00101645
		0.000465879 0.000477420 0.000650424 0.000575805 0.000850356 0.00244344
		0.00685361 0.0128489 0.0151688 0.0102019 0.00664407
		-1.00000e+20 -1.00000e+20 -1.00000e+20 -1.00000e+20 -1.00000e+20 -1.00000e+20
		-1.00000e+20 -1.00000e+20 -1.00000e+20 0.000352919 0.000368842 0.000847608
		0.00218626 0.0232017 0.556115 6.05588 10.9662 1.92495
		0.0276891 0.00816208 0.00940551 0.00829348 0.0286538 2.03122
		11.8217 6.69111 0.632593 0.0273186 0.00266718 0.00107931
		0.000490658 0.000499854 0.000678288 0.000601692 0.000892125 0.00256379
		0.00716134 0.0133130 0.0155363 0.0103895 0.00677661
		-1.00000e+20 -1.00000e+20 -1.00000e+20 -1.00000e+20 -1.00000e+20 -1.00000e+20
		-1.00000e+20 -1.00000e+20 -1.00000e+20 0.000368959 0.000387760 0.000898140
		0.00236082 0.0261676 0.612248 6.30507 10.7067 1.77083
		0.0191967 0.00819373 0.00948033 0.00832542 0.0198617 1.86860
		11.5419 6.96645 0.696446 0.0308128 0.00288132 0.00114428
		0.000516237 0.000522967 0.000706950 0.000628341 0.000935206 0.00268805
		0.00747824 0.0137851 0.0159021 0.0105758 0.00691012
		-1.00000e+20 -1.00000e+20 -1.00000e+20 -1.00000e+20 -1.00000e+20 -1.00000e+20
		-1.00000e+20 -1.00000e+20 -1.00000e+20 0.000385811 0.000407771 0.000952132
		0.00255195 0.0295394 0.672761 6.55117 10.4359 1.62724
		0.0152070 0.00822834 0.00955766 0.00836038 0.0157310 1.71707
		11.2500 7.23836 0.765282 0.0347852 0.00311584 0.00121372
		0.000543308 0.000547266 0.000736958 0.000656276 0.000980556 0.00281858
		0.00780775 0.0142676 0.0162679 0.0107629 0.00704683
		-1.00000e+20 -1.00000e+20 -1.00000e+20 -1.00000e+20 -1.00000e+20 -1.00000e+20
		-1.00000e+20 -1.00000e+20 -1.00000e+20 0.000403523 0.000428946 0.00100986
		0.00276157 0.0333651 0.737837 6.79316 10.1552 1.49367
		0.0132169 0.00826583 0.00963751 0.00839826 0.0136704 1.57613
		10.9474 7.50573 0.839309 0.0392924 0.00337307 0.00128798
		0.000571972 0.000572822 0.000768379 0.000685566 0.00102831 0.00295569
		0.00815022 0.0147603 0.0166334 0.0109510 0.00718703
		-1.00000e+20 -1.00000e+20 -1.00000e+20 -1.00000e+20 -1.00000e+20 -1.00000e+20
		-1.00000e+20 -1.00000e+20 -1.00000e+20 0.000422143 0.000451362 0.00107160
		0.00299173 0.0376965 0.807651 7.03000 9.86605 1.36961
		0.0120968 0.00830612 0.00971985 0.00843897 0.0125104 1.44522
		10.6357 7.76742 0.918727 0.0443955 0.00365556 0.00136744
		0.000602335 0.000599706 0.000801290 0.000716282 0.00107859 0.00309971
		0.00850604 0.0152631 0.0169985 0.0111401 0.00733099
		-1.00000e+20 -1.00000e+20 -1.00000e+20 -1.00000e+20 -1.00000e+20 -1.00000e+20
		-1.00000e+20 -1.00000e+20 -1.00000e+20 0.000441722 0.000475100 0.00113769
		0.00324483 0.0425888 0.882365 7.26073 9.56976 1.25458
		0.0113847 0.00834916 0.00980470 0.00848248 0.0117729 1.32383
		10.3163 8.02235 1.00372 0.0501595 0.00396625 0.00145253
		0.000634506 0.000627993 0.000835768 0.000748503 0.00113155 0.00325099
		0.00887556 0.0157759 0.0173629 0.0113307 0.00747903
		-1.00000e+20 -1.00000e+20 -1.00000e+20 -1.00000e+20 -1.00000e+20 -1.00000e+20
		-1.00000e+20 -1.00000e+20 -1.00000e+20 0.000462318 0.000500254 0.00120849
		0.00352352 0.0480957 0.962126 7.48433 9.26768 1.14807
		0.0108907 0.00839488 0.00989205 0.00852869 0.0112610 1.21144
		9.99065 8.26941 1.09445 0.0566476 0.00430840 0.00154371
		0.000668615 0.000657769 0.000871905 0.000782306 0.00118735 0.00340987
		0.00925914 0.0162985 0.0177264 0.0115228 0.00763148
		-1.00000e+20 -1.00000e+20 -1.00000e+20 -1.00000e+20 -1.00000e+20 -1.00000e+20
		-1.00000e+20 -1.00000e+20 -1.00000e+20 0.000484510 0.000527729 0.00128774
		0.00385917 0.0549119 1.04711 7.69985 8.96113 1.04960
		0.0106574 0.00844493 0.00998340 0.00857930 0.0110190 1.10754
		9.66019 8.50754 1.19112 0.0646785 0.00472060 0.00164583
		0.000705910 0.000689887 0.000910565 0.000818533 0.00124752 0.00357976
		0.00966089 0.0168338 0.0180917 0.0117201 0.00779199
		-1.00000e+20 -1.00000e+20 -1.00000e+20 -1.00000e+20 -1.00000e+20 -1.00000e+20
		-1.00000e+20 -1.00000e+20 -1.00000e+20 0.000507367 0.000556078 0.00136955
		0.00420321 0.0618401 1.13734 7.90635 8.65138 0.958701
		0.0103271 0.00849586 0.0100758 0.00863080 0.0106767 1.01162
		9.32627 8.73569 1.29376 0.0728413 0.00514312 0.00175125
		0.000744398 0.000722976 0.000950341 0.000855829 0.00130960 0.00375519
		0.0100739 0.0173756 0.0184533 0.0119166 0.00795465
		-1.00000e+20 -1.00000e+20 -1.00000e+20 -1.00000e+20 -1.00000e+20 -1.00000e+20
		-1.00000e+20 -1.00000e+20 -1.00000e+20 0.000531438 0.000586159 0.00145740
		0.00458417 0.0695551 1.23294 8.10294 8.33964 0.874901
		0.0100678 0.00854935 0.0101706 0.00868489 0.0104078 0.923193
		8.99020 8.95290 1.40251 0.0819312 0.00561104 0.00186448
		0.000785262 0.000757847 0.000992054 0.000894990 0.00137505 0.00393940
		0.0105020 0.0179268 0.0188138 0.0121158 0.00812289
		-1.00000e+20 -1.00000e+20 -1.00000e+20 -1.00000e+20 -1.00000e+20 -1.00000e+20
		-1.00000e+20 -1.00000e+20 -1.00000e+20 0.000556796 0.000618092 0.00155181
		0.00500684 0.0781220 1.33399 8.28877 8.02708 0.797757
		0.00985633 0.00860536 0.0102680 0.00874155 0.0101884 0.841789
		8.65326 9.15822 1.51747 0.0920248 0.00613025 0.00198621
		0.000828666 0.000794605 0.00103582 0.000936119 0.00144406 0.00413282
		0.0109457 0.0184871 0.0191731 0.0123179 0.00829717
		-1.00000e+20 -1.00000e+20 -1.00000e+20 -1.00000e+20 -1.00000e+20 -1.00000e+20
		-1.00000e+20 -1.00000e+20 -1.00000e+20 0.000583518 0.000652008 0.00165335
		0.00547642 0.0876193 1.44054 8.46303 7.71480 0.726837
		0.00967980 0.00866388 0.0103679 0.00880073 0.0100052 0.766952
		8.31663 9.35077 1.63866 0.103215 0.00670716 0.00211716
		0.000874789 0.000833367 0.00108174 0.000979322 0.00151684 0.00433588
		0.0114052 0.0190563 0.0195311 0.0125235 0.00847797
		-1.00000e+20 -1.00000e+20 -1.00000e+20 -1.00000e+20 -1.00000e+20 -1.00000e+20
		-1.00000e+20 -1.00000e+20 -1.00000e+20 0.000611685 0.000688050 0.00176264
		0.00599905 0.0981204 1.55258 8.62501 7.40387 0.661723
		0.00952947 0.00872486 0.0104703 0.00886241 0.00984906 0.698243
		7.98143 9.52973 1.76612 0.115587 0.00734931 0.00225817
		0.000923832 0.000874252 0.00112995 0.00102472 0.00159361 0.00454904
		0.0118810 0.0196341 0.0198879 0.0127329 0.00866579
		-1.00000e+20 -1.00000e+20 -1.00000e+20 -1.00000e+20 -1.00000e+20 -1.00000e+20
		-1.00000e+20 -1.00000e+20 -1.00000e+20 0.000641390 0.000726368 0.00188040
		0.00658192 0.109715 1.67012 8.77401 7.09526 0.602019
		0.00939986 0.00878830 0.0105752 0.00892658 0.00971436 0.635241
		7.64875 9.69437 1.89983 0.129249 0.00806555 0.00241012
		0.000976002 0.000917396 0.00118056 0.00107244 0.00167461 0.00477277
		0.0123734 0.0202205 0.0202435 0.0129467 0.00886120
		-1.00000e+20 -1.00000e+20 -1.00000e+20 -1.00000e+20 -1.00000e+20 -1.00000e+20
		-1.00000e+20 -1.00000e+20 -1.00000e+20 0.000673569 0.000768591 0.00201428
		0.00731101 0.122899 1.79312 8.90944 6.78988 0.547352
		0.00930648 0.00885568 0.0106843 0.00899474 0.00961716 0.577555
		7.31953 9.84401 2.03975 0.144783 0.00896167 0.00258297
		0.00103354 0.000964189 0.00123495 0.00112376 0.00176223 0.00501154
		0.0128870 0.0208189 0.0206020 0.0131703 0.00906979
		-1.00000e+20 -1.00000e+20 -1.00000e+20 -1.00000e+20 -1.00000e+20 -1.00000e+20
		-1.00000e+20 -1.00000e+20 -1.00000e+20 0.000706716 0.000812122 0.00215218
		0.00805259 0.136928 1.92147 9.03076 6.48856 0.497345
		0.00920374 0.00892400 0.0107944 0.00906385 0.00951025 0.524786
		6.99472 9.97805 2.18575 0.161312 0.00987312 0.00276103
		0.00109288 0.00101240 0.00129090 0.00117660 0.00185262 0.00525811
		0.0134137 0.0214218 0.0209559 0.0133950 0.00928250
		-1.00000e+20 -1.00000e+20 -1.00000e+20 -1.00000e+20 -1.00000e+20 -1.00000e+20
		-1.00000e+20 -1.00000e+20 -1.00000e+20 0.000741712 0.000858494 0.00230118
		0.00888397 0.152341 2.05506 9.13750 6.19209 0.451660
		0.00911376 0.00899473 0.0109071 0.00913540 0.00941652 0.476578
		6.67512 10.0960 2.33772 0.179473 0.0108951 0.00295346
		0.00115611 0.00106333 0.00134971 0.00123219 0.00194805 0.00551678
		0.0139579 0.0220326 0.0213091 0.0136258 0.00950471
		-1.00000e+20 -1.00000e+20 -1.00000e+20 -1.00000e+20 -1.00000e+20 -1.00000e+20
		-1.00000e+20 -1.00000e+20 -1.00000e+20 0.000778680 0.000907911 0.00246241
		0.00981792 0.169246 2.19377 9.22929 5.90116 0.409973
		0.00903451 0.00906787 0.0110224 0.00920938 0.00933389 0.432588
		6.36148 10.1974 2.49550 0.199390 0.0120431 0.00316173
		0.00122354 0.00111717 0.00141154 0.00129068 0.00204882 0.00578809
		0.0145201 0.0226511 0.0216618 0.0138635 0.00973710
		-1.00000e+20 -1.00000e+20 -1.00000e+20 -1.00000e+20 -1.00000e+20 -1.00000e+20
		-1.00000e+20 -1.00000e+20 -1.00000e+20 0.000817742 0.000960619 0.00263697
		0.0108690 0.187757 2.33739 9.30582 5.61639 0.371976
		0.00896480 0.00914342 0.0111403 0.00928580 0.00926111 0.392493
		6.05450 10.2820 2.65888 0.221200 0.0133353 0.00338729
		0.00129550 0.00117410 0.00147657 0.00135224 0.00215523 0.00607261
		0.0151005 0.0232770 0.0220143 0.0141087 0.00998043
		-1.00000e+20 -1.00000e+20 -1.00000e+20 -1.00000e+20 -1.00000e+20 -1.00000e+20
		-1.00000e+20 -1.00000e+20 -1.00000e+20 0.000859036 0.00101685 0.00282621
		0.0120531 0.207989 2.48573 9.36688 5.33834 0.337378
		0.00890340 0.00922137 0.0112609 0.00936465 0.00919691 0.355984
		5.75476 10.3494 2.82762 0.245039 0.0147911 0.00363186
		0.00137231 0.00123432 0.00154497 0.00141705 0.00226764 0.00637093
		0.0156994 0.0239103 0.0223670 0.0143624 0.0102355
		-1.00000e+20 -1.00000e+20 -1.00000e+20 -1.00000e+20 -1.00000e+20 -1.00000e+20
		-1.00000e+20 -1.00000e+20 -1.00000e+20 0.000904014 0.00107937 0.00304487
		0.0135781 0.230263 2.63853 9.41232 5.06750 0.305939
		0.00885702 0.00930315 0.0113857 0.00944737 0.00914823 0.322807
		5.46280 10.3996 3.00144 0.271283 0.0166663 0.00391459
		0.00145777 0.00129998 0.00161876 0.00148700 0.00238943 0.00668850
		0.0163222 0.0245557 0.0227258 0.0146324 0.0105105
		-1.00000e+20 -1.00000e+20 -1.00000e+20 -1.00000e+20 -1.00000e+20 -1.00000e+20
		-1.00000e+20 -1.00000e+20 -1.00000e+20 0.000950349 0.00114380 0.00326966
		0.0151161 0.254292 2.79548 9.44208 4.80429 0.277351
		0.00880902 0.00938593 0.0115116 0.00953110 0.00909786 0.292641
		5.17905 10.4325 3.17998 0.299595 0.0185576 0.00420525
		0.00154587 0.00136765 0.00169470 0.00155904 0.00251515 0.00701646
		0.0169594 0.0252035 0.0230805 0.0149060 0.0107923
		-1.00000e+20 -1.00000e+20 -1.00000e+20 -1.00000e+20 -1.00000e+20 -1.00000e+20
		-1.00000e+20 -1.00000e+20 -1.00000e+20 0.000999405 0.00121269 0.00351424
		0.0168539 0.280416 2.95626 9.45620 4.54906 0.251399
		0.00876742 0.00947113 0.0116403 0.00961728 0.00905409 0.265255
		4.90391 10.4481 3.36288 0.330377 0.0206945 0.00452157
		0.00164011 0.00143933 0.00177467 0.00163496 0.00264800 0.00736009
		0.0176159 0.0258582 0.0234368 0.0151908 0.0110887
		-1.00000e+20 -1.00000e+20 -1.00000e+20 -1.00000e+20 -1.00000e+20 -1.00000e+20
		-1.00000e+20 -1.00000e+20 -1.00000e+20 0.00105136 0.00128641 0.00378066
		0.0188191 0.308765 3.12052 9.45477 4.30210 0.227858
		0.00873167 0.00955875 0.0117717 0.00970590 0.00901635 0.240413
		4.63768 10.4465 3.54973 0.363779 0.0231113 0.00486621
		0.00174102 0.00151530 0.00185893 0.00171499 0.00278842 0.00772004
		0.0182922 0.0265199 0.0237953 0.0154878 0.0114007
		-1.00000e+20 -1.00000e+20 -1.00000e+20 -1.00000e+20 -1.00000e+20 -1.00000e+20
		-1.00000e+20 -1.00000e+20 -1.00000e+20 0.00110642 0.00136537 0.00407126
		0.0210402 0.339468 3.28786 9.43798 4.06364 0.206514
		0.00870128 0.00964881 0.0119059 0.00979698 0.00898414 0.217890
		4.38062 10.4280 3.74009 0.399956 0.0258428 0.00524219
		0.00184914 0.00159587 0.00194774 0.00179937 0.00293687 0.00809698
		0.0189884 0.0271883 0.0241567 0.0157981 0.0117293
		-1.00000e+20 -1.00000e+20 -1.00000e+20 -1.00000e+20 -1.00000e+20 -1.00000e+20
		-1.00000e+20 -1.00000e+20 -1.00000e+20 0.00116479 0.00144999 0.00438856
		0.0235507 0.372656 3.45785 9.40606 3.83385 0.187168
		0.00867592 0.00974130 0.0120429 0.00989052 0.00895710 0.197474
		4.13290 10.3927 3.93346 0.439059 0.0289304 0.00565283
		0.00196507 0.00168133 0.00204137 0.00188838 0.00309381 0.00849161
		0.0197050 0.0278636 0.0245217 0.0161229 0.0120759
		-1.00000e+20 -1.00000e+20 -1.00000e+20 -1.00000e+20 -1.00000e+20 -1.00000e+20
		-1.00000e+20 -1.00000e+20 -1.00000e+20 0.00122671 0.00154073 0.00473550
		0.0263836 0.408459 3.63005 9.35934 3.61285 0.169628
		0.00865525 0.00983624 0.0121827 0.00998653 0.00893489 0.178965
		3.89466 10.3411 4.12935 0.481245 0.0324148 0.00610189
		0.00208945 0.00177206 0.00214013 0.00198229 0.00325975 0.00890467
		0.0204421 0.0285457 0.0248912 0.0164635 0.0124416
		-1.00000e+20 -1.00000e+20 -1.00000e+20 -1.00000e+20 -1.00000e+20 -1.00000e+20
		-1.00000e+20 -1.00000e+20 -1.00000e+20 0.00129473 0.00164301 0.00514718
		0.0300073 0.447095 3.80397 9.29823 3.40071 0.153946
		0.00864266 0.00993511 0.0123270 0.0100865 0.00892101 0.162416
		3.66597 10.2736 4.32719 0.526769 0.0368720 0.00663497
		0.00222977 0.00187183 0.00224727 0.00208417 0.00343984 0.00934313
		0.0212069 0.0292422 0.0252752 0.0168324 0.0128395
		-1.00000e+20 -1.00000e+20 -1.00000e+20 -1.00000e+20 -1.00000e+20 -1.00000e+20
		-1.00000e+20 -1.00000e+20 -1.00000e+20 0.00136474 0.00174825 0.00556810
		0.0336389 0.488503 3.97909 9.22317 3.19745 0.139576
		0.00863034 0.0100350 0.0124726 0.0101876 0.00890738 0.147252
		3.44685 10.1906 4.52639 0.575558 0.0413388 0.00718000
		0.00237417 0.00197455 0.00235753 0.00218907 0.00362576 0.00979560
		0.0219865 0.0299389 0.0256572 0.0172095 0.0132486
		-1.00000e+20 -1.00000e+20 -1.00000e+20 -1.00000e+20 -1.00000e+20 -1.00000e+20
		-1.00000e+20 -1.00000e+20 -1.00000e+20 0.00143914 0.00186141 0.00603040
		0.0377067 0.532902 4.15487 9.13465 3.00306 0.126501
		0.00862205 0.0101375 0.0126211 0.0102911 0.00889790 0.133454
		3.23729 10.0928 4.72636 0.627873 0.0463423 0.00777872
		0.00252950 0.00208378 0.00247398 0.00229988 0.00382241 0.0102688
		0.0227876 0.0306430 0.0260469 0.0176068 0.0136813
		-1.00000e+20 -1.00000e+20 -1.00000e+20 -1.00000e+20 -1.00000e+20 -1.00000e+20
		-1.00000e+20 -1.00000e+20 -1.00000e+20 0.00151824 0.00198322 0.00653874
		0.0422513 0.580411 4.33078 9.03326 2.81747 0.114517
		0.00861756 0.0102424 0.0127726 0.0103972 0.00889231 0.120807
		3.03722 9.98079 4.92646 0.683851 0.0519325 0.00843718
		0.00269678 0.00219999 0.00259702 0.00241694 0.00403044 0.0107635
		0.0236104 0.0313547 0.0264453 0.0180259 0.0141390
		-1.00000e+20 -1.00000e+20 -1.00000e+20 -1.00000e+20 -1.00000e+20 -1.00000e+20
		-1.00000e+20 -1.00000e+20 -1.00000e+20 0.00160240 0.00211445 0.00709865
		0.0473146 0.631141 4.50624 8.91959 2.64058 0.103389
		0.00861671 0.0103499 0.0129270 0.0105059 0.00889045 0.109064
		2.84654 9.85520 5.12606 0.743624 0.0581609 0.00916255
		0.00287708 0.00232370 0.00272707 0.00254069 0.00425049 0.0112806
		0.0244553 0.0320743 0.0268538 0.0184685 0.0146236
		-1.00000e+20 -1.00000e+20 -1.00000e+20 -1.00000e+20 -1.00000e+20 -1.00000e+20
		-1.00000e+20 -1.00000e+20 -1.00000e+20 0.00169197 0.00225600 0.00771604
		0.0529378 0.685198 4.68067 8.79430 2.47228 0.0928292
		0.00861937 0.0104600 0.0130845 0.0106172 0.00889220 0.0979195
		2.66511 9.71676 5.32448 0.807317 0.0650781 0.00996251
		0.00307166 0.00245547 0.00286461 0.00267154 0.00448328 0.0118209
		0.0253227 0.0328024 0.0272739 0.0189366 0.0151369
		-1.00000e+20 -1.00000e+20 -1.00000e+20 -1.00000e+20 -1.00000e+20 -1.00000e+20
		-1.00000e+20 -1.00000e+20 -1.00000e+20 0.00178738 0.00240880 0.00839782
		0.0591652 0.742676 4.85348 8.65807 2.31241 0.0824805
		0.00862538 0.0105726 0.0132450 0.0107311 0.00889737 0.0869981
		2.49276 9.56624 5.52105 0.875042 0.0727387 0.0108460
		0.00328177 0.00259590 0.00301011 0.00280994 0.00472958 0.0123852
		0.0262128 0.0335393 0.0277070 0.0194318 0.0156808
		-1.00000e+20 -1.00000e+20 -1.00000e+20 -1.00000e+20 -1.00000e+20 -1.00000e+20
		-1.00000e+20 -1.00000e+20 -1.00000e+20 0.00189328 0.00258418 0.00923092
		0.0664883 0.803712 5.02407 8.51161 2.16078 0.0755459
		0.00863701 0.0106894 0.0134104 0.0108491 0.00890831 0.0796794
		2.32931 9.40442 5.71511 0.946959 0.0817474 0.0119260
		0.00352317 0.00275199 0.00316914 0.00296095 0.00499704 0.0129829
		0.0271360 0.0342978 0.0281697 0.0199744 0.0162757
		-1.00000e+20 -1.00000e+20 -1.00000e+20 -1.00000e+20 -1.00000e+20 -1.00000e+20
		-1.00000e+20 -1.00000e+20 -1.00000e+20 0.00200218 0.00276406 0.0100772
		0.0740507 0.868283 5.19183 8.35568 2.01719 0.0662337
		0.00864933 0.0108074 0.0135773 0.0109683 0.00891994 0.0698517
		2.17452 9.23213 5.90595 1.02304 0.0910504 0.0130230
		0.00377075 0.00291252 0.00333271 0.00311639 0.00527326 0.0135987
		0.0280736 0.0350556 0.0286353 0.0205321 0.0168886
		-1.00000e+20 -1.00000e+20 -1.00000e+20 -1.00000e+20 -1.00000e+20 -1.00000e+20
		-1.00000e+20 -1.00000e+20 -1.00000e+20 0.00211842 0.00295890 0.0110156
		0.0823704 0.936504 5.35617 8.19103 1.88143 0.0569441
		0.00866472 0.0109280 0.0137473 0.0110902 0.00893470 0.0600478
		2.02816 9.05021 6.09289 1.10343 0.101285 0.0142397
		0.00403904 0.00308398 0.00350603 0.00328101 0.00556555 0.0142414
		0.0290352 0.0358245 0.0291195 0.0211240 0.0175388
		-1.00000e+20 -1.00000e+20 -1.00000e+20 -1.00000e+20 -1.00000e+20 -1.00000e+20
		-1.00000e+20 -1.00000e+20 -1.00000e+20 0.00224259 0.00317022 0.0120577
		0.0915071 1.00843 5.51651 8.01843 1.75325 0.0482929
		0.00868309 0.0110513 0.0139205 0.0112148 0.00895251 0.0509174
		1.88998 8.85950 6.27528 1.18817 0.112525 0.0155908
		0.00433013 0.00326725 0.00368977 0.00345542 0.00587484 0.0149120
		0.0300215 0.0366056 0.0296243 0.0217523 0.0182289
		-1.00000e+20 -1.00000e+20 -1.00000e+20 -1.00000e+20 -1.00000e+20 -1.00000e+20
		-1.00000e+20 -1.00000e+20 -1.00000e+20 0.00237530 0.00339963 0.0132159
		0.101528 1.08408 5.67224 7.83867 1.63241 0.0411063
		0.00870438 0.0111774 0.0140969 0.0113422 0.00897328 0.0433325
		1.75971 8.66088 6.45243 1.27731 0.124854 0.0170928
		0.00464628 0.00346326 0.00388466 0.00364027 0.00620213 0.0156115
		0.0310328 0.0374000 0.0301521 0.0224199 0.0189613
		-1.00000e+20 -1.00000e+20 -1.00000e+20 -1.00000e+20 -1.00000e+20 -1.00000e+20
		-1.00000e+20 -1.00000e+20 -1.00000e+20 0.00251727 0.00364897 0.0145042
		0.112504 1.16350 5.82280 7.65253 1.51864 0.0356570
		0.00872849 0.0113062 0.0142767 0.0114723 0.00899693 0.0375808
		1.63706 8.45521 6.62371 1.37089 0.138357 0.0187635
		0.00499003 0.00367308 0.00409146 0.00383627 0.00654847 0.0163411
		0.0320699 0.0382088 0.0307051 0.0231296 0.0197391
		-1.00000e+20 -1.00000e+20 -1.00000e+20 -1.00000e+20 -1.00000e+20 -1.00000e+20
		-1.00000e+20 -1.00000e+20 -1.00000e+20 0.00266922 0.00392031 0.0159384
		0.124506 1.24668 5.96765 7.46080 1.41168 0.0317063
		0.00875537 0.0114378 0.0144598 0.0116052 0.00902340 0.0334103
		1.52176 8.24337 6.78848 1.46889 0.153122 0.0206238
		0.00536425 0.00389781 0.00431104 0.00404416 0.00691495 0.0171017
		0.0331333 0.0390335 0.0312860 0.0238844 0.0205649
		-1.00000e+20 -1.00000e+20 -1.00000e+20 -1.00000e+20 -1.00000e+20 -1.00000e+20
		-1.00000e+20 -1.00000e+20 -1.00000e+20 0.00284018 0.00423926 0.0177294
		0.137837 1.33362 6.10626 7.26425 1.31126 0.0302146
		0.00878681 0.0115738 0.0146483 0.0117426 0.00905452 0.0318346
		1.41351 8.02620 6.94615 1.57134 0.169522 0.0229473
		0.00580449 0.00415098 0.00455319 0.00427251 0.00731300 0.0179064
		0.0342392 0.0398954 0.0319218 0.0247150 0.0214697
		-1.00000e+20 -1.00000e+20 -1.00000e+20 -1.00000e+20 -1.00000e+20 -1.00000e+20
		-1.00000e+20 -1.00000e+20 -1.00000e+20 0.00301565 0.00456484 0.0195352
		0.152112 1.42426 6.23810 7.06365 1.21710 0.0276232
		0.00881907 0.0117112 0.0148382 0.0118813 0.00908645 0.0290983
		1.31200 7.80455 7.09613 1.67813 0.187083 0.0252899
		0.00625388 0.00441084 0.00480202 0.00450745 0.00772414 0.0187335
		0.0353588 0.0407584 0.0325689 0.0255714 0.0224034
		-1.00000e+20 -1.00000e+20 -1.00000e+20 -1.00000e+20 -1.00000e+20 -1.00000e+20
		-1.00000e+20 -1.00000e+20 -1.00000e+20 0.00320398 0.00492062 0.0215472
		0.167654 1.51855 6.36271 6.85975 1.12893 0.0256928
		0.00885397 0.0118514 0.0150317 0.0120229 0.00912105 0.0270595
		1.21694 7.57926 7.23787 1.78924 0.206205 0.0279003
		0.00674512 0.00468995 0.00506676 0.00475699 0.00815922 0.0195953
		0.0365075 0.0416427 0.0332528 0.0264830 0.0233951
		-1.00000e+20 -1.00000e+20 -1.00000e+20 -1.00000e+20 -1.00000e+20 -1.00000e+20
		-1.00000e+20 -1.00000e+20 -1.00000e+20 0.00340628 0.00530990 0.0237888
		0.184552 1.61643 6.47963 6.65327 1.04645 0.0242082
		0.00889147 0.0119946 0.0152287 0.0121675 0.00915829 0.0254911
		1.12803 7.35112 7.37088 1.90457 0.226994 0.0308088
		0.00728281 0.00498994 0.00534851 0.00502216 0.00861967 0.0204931
		0.0376860 0.0425503 0.0339769 0.0274535 0.0244488
		-1.00000e+20 -1.00000e+20 -1.00000e+20 -1.00000e+20 -1.00000e+20 -1.00000e+20
		-1.00000e+20 -1.00000e+20 -1.00000e+20 0.00362376 0.00573640 0.0262831
		0.202892 1.71781 6.58845 6.44494 0.969406 0.0230328
		0.00893155 0.0121407 0.0154292 0.0123150 0.00919813 0.0242488
		1.04497 7.12093 7.49466 2.02402 0.249557 0.0340453
		0.00787212 0.00531265 0.00564855 0.00530408 0.00910692 0.0214282
		0.0388955 0.0434835 0.0347449 0.0284870 0.0255681
		-1.00000e+20 -1.00000e+20 -1.00000e+20 -1.00000e+20 -1.00000e+20 -1.00000e+20
		-1.00000e+20 -1.00000e+20 -1.00000e+20 0.00385778 0.00620425 0.0290578
		0.222764 1.82256 6.68879 6.23542 0.897520 0.0220782
		0.00897417 0.0122899 0.0156334 0.0124656 0.00924054 0.0232395
		0.967478 6.88944 7.60880 2.14744 0.274005 0.0376459
		0.00851878 0.00566011 0.00596829 0.00560392 0.00962255 0.0224021
		0.0401375 0.0444451 0.0355605 0.0295875 0.0267573
		-1.00000e+20 -1.00000e+20 -1.00000e+20 -1.00000e+20 -1.00000e+20 -1.00000e+20
		-1.00000e+20 -1.00000e+20 -1.00000e+20 0.00412465 0.00676739 0.0324682
		0.244371 1.93057 6.78031 6.02540 0.830531 0.0214993
		0.00902091 0.0124438 0.0158434 0.0126210 0.00928712 0.0226265
		0.895261 6.65738 7.71291 2.27471 0.300588 0.0420721
		0.00929772 0.00605692 0.00632400 0.00593535 0.0101828 0.0234334
		0.0414364 0.0454677 0.0364632 0.0307978 0.0280583
		-1.00000e+20 -1.00000e+20 -1.00000e+20 -1.00000e+20 -1.00000e+20 -1.00000e+20
		-1.00000e+20 -1.00000e+20 -1.00000e+20 0.00439810 0.00733952 0.0359068
		0.267575 2.04165 6.86270 5.81547 0.768163 0.0207698
		0.00906855 0.0125992 0.0160550 0.0127778 0.00933458 0.0218545
		0.828025 6.42543 7.80663 2.40558 0.329135 0.0465348
		0.0100891 0.00646350 0.00668926 0.00627621 0.0107615 0.0244907
		0.0427493 0.0464971 0.0373892 0.0320483 0.0294026
		-1.00000e+20 -1.00000e+20 -1.00000e+20 -1.00000e+20 -1.00000e+20 -1.00000e+20
		-1.00000e+20 -1.00000e+20 -1.00000e+20 0.00469321 0.00796968 0.0397073
		0.292587 2.15562 6.93572 5.60624 0.710165 0.0201471
		0.00911867 0.0127577 0.0162704 0.0129377 0.00938455 0.0211951
		0.765500 6.19424 7.88969 2.53988 0.359909 0.0514674
		0.0109609 0.00690255 0.00707930 0.00663933 0.0113739 0.0255917
		0.0440995 0.0475639 0.0383759 0.0333800 0.0308302
		-1.00000e+20 -1.00000e+20 -1.00000e+20 -1.00000e+20 -1.00000e+20 -1.00000e+20
		-1.00000e+20 -1.00000e+20 -1.00000e+20 0.00501201 0.00866504 0.0438999
		0.319502 2.27230 6.99913 5.39826 0.656289 0.0196072
		0.00917127 0.0129194 0.0164896 0.0131009 0.00943699 0.0206230
		0.707419 5.96445 7.96182 2.67736 0.393022 0.0569092
		0.0119233 0.00737715 0.00749605 0.00702630 0.0120220 0.0267381
		0.0454888 0.0486722 0.0394281 0.0347977 0.0323463
		-1.00000e+20 -1.00000e+20 -1.00000e+20 -1.00000e+20 -1.00000e+20 -1.00000e+20
		-1.00000e+20 -1.00000e+20 -1.00000e+20 0.00535670 0.00943274 0.0485158
		0.348410 2.39145 7.05277 5.19206 0.606293 0.0191327
		0.00922632 0.0130843 0.0167127 0.0132672 0.00949190 0.0201199
		0.653520 5.73661 8.02283 2.81775 0.428588 0.0629005
		0.0129861 0.00789061 0.00794170 0.00743893 0.0127079 0.0279318
		0.0469192 0.0498254 0.0405509 0.0363070 0.0339560
		-1.00000e+20 -1.00000e+20 -1.00000e+20 -1.00000e+20 -1.00000e+20 -1.00000e+20
		-1.00000e+20 -1.00000e+20 -1.00000e+20 0.00572991 0.0102816 0.0535870
		0.379403 2.51284 7.09651 4.98812 0.559944 0.0187119
		0.00928384 0.0132525 0.0169398 0.0134369 0.00954928 0.0196732
		0.603553 5.51128 8.07259 2.96078 0.466718 0.0694831
		0.0141615 0.00844691 0.00841848 0.00787905 0.0134339 0.0291748
		0.0483933 0.0510281 0.0417498 0.0379134 0.0356648
		-1.00000e+20 -1.00000e+20 -1.00000e+20 -1.00000e+20 -1.00000e+20 -1.00000e+20
		-1.00000e+20 -1.00000e+20 -1.00000e+20 0.00613423 0.0112210 0.0591500
		0.412568 2.63620 7.13026 4.78690 0.517017 0.0183356
		0.00934380 0.0134241 0.0171708 0.0136099 0.00960910 0.0192735
		0.557275 5.28895 8.11099 3.10613 0.507522 0.0767043
		0.0154627 0.00904993 0.00892906 0.00834887 0.0142025 0.0304692
		0.0499135 0.0522847 0.0430305 0.0396226 0.0374782
		-1.00000e+20 -1.00000e+20 -1.00000e+20 -1.00000e+20 -1.00000e+20 -1.00000e+20
		-1.00000e+20 -1.00000e+20 -1.00000e+20 0.00660464 0.0123813 0.0655556
		0.448046 2.76126 7.15400 4.58882 0.477318 0.0180450
		0.00940774 0.0136009 0.0174082 0.0137881 0.00967289 0.0189640
		0.514476 5.07008 8.13798 3.25348 0.551172 0.0850196
		0.0170706 0.00975252 0.00950430 0.00887294 0.0150399 0.0318460
		0.0515210 0.0536478 0.0444519 0.0414937 0.0394525
		-1.00000e+20 -1.00000e+20 -1.00000e+20 -1.00000e+20 -1.00000e+20 -1.00000e+20
		-1.00000e+20 -1.00000e+20 -1.00000e+20 0.00708457 0.0135511 0.0722010
		0.485808 2.88769 7.16772 4.39423 0.440602 0.0177298
		0.00947262 0.0137793 0.0176474 0.0139679 0.00973761 0.0186285
		0.474892 4.85508 8.15358 3.40246 0.597631 0.0936463
		0.0186918 0.0104692 0.0100938 0.00941122 0.0159033 0.0332528
		0.0531457 0.0550308 0.0459182 0.0434304 0.0414960
		-1.00000e+20 -1.00000e+20 -1.00000e+20 -1.00000e+20 -1.00000e+20 -1.00000e+20
		-1.00000e+20 -1.00000e+20 -1.00000e+20 0.00760623 0.0148487 0.0794538
		0.525989 3.01520 7.17146 4.20349 0.406688 0.0174439
		0.00953997 0.0139612 0.0178908 0.0141513 0.00980478 0.0183237
		0.438330 4.64433 8.15784 3.55270 0.647067 0.103062
		0.0204904 0.0112488 0.0107265 0.00998664 0.0168175 0.0347187
		0.0548260 0.0564834 0.0474854 0.0454893 0.0436626
		-1.00000e+20 -1.00000e+20 -1.00000e+20 -1.00000e+20 -1.00000e+20 -1.00000e+20
		-1.00000e+20 -1.00000e+20 -1.00000e+20 0.00817379 0.0162888 0.0873589
		0.568662 3.14345 7.16532 4.01689 0.375389 0.0171835
		0.00960978 0.0141466 0.0181384 0.0143381 0.00987439 0.0180457
		0.404585 4.43815 8.15085 3.70381 0.699569 0.113324
		0.0224869 0.0120973 0.0114059 0.0106022 0.0177856 0.0362465
		0.0565659 0.0580117 0.0491605 0.0476772 0.0459593
		-1.00000e+20 -1.00000e+20 -1.00000e+20 -1.00000e+20 -1.00000e+20 -1.00000e+20
		-1.00000e+20 -1.00000e+20 -1.00000e+20 0.00879196 0.0178871 0.0959636
		0.613896 3.27210 7.14944 3.83471 0.346523 0.0169455
		0.00968206 0.0143356 0.0183903 0.0145285 0.00994645 0.0177913
		0.373465 4.23686 8.13278 3.85539 0.755221 0.124495
		0.0247033 0.0130221 0.0121361 0.0112610 0.0188110 0.0378395
		0.0583690 0.0596219 0.0509509 0.0500014 0.0483926
		-1.00000e+20 -1.00000e+20 -1.00000e+20 -1.00000e+20 -1.00000e+20 -1.00000e+20
		-1.00000e+20 -1.00000e+20 -1.00000e+20 0.00946589 0.0196610 0.105319
		0.661750 3.40079 7.12397 3.65718 0.319921 0.0167276
		0.00975683 0.0145282 0.0186465 0.0147225 0.0100210 0.0175579
		0.344783 4.04070 8.10380 4.00702 0.814097 0.136641
		0.0271635 0.0140309 0.0129213 0.0119664 0.0198972 0.0395007
		0.0602403 0.0613208 0.0528639 0.0524695 0.0509697
		-1.00000e+20 -1.00000e+20 -1.00000e+20 -1.00000e+20 -1.00000e+20 -1.00000e+20
		-1.00000e+20 -1.00000e+20 -1.00000e+20 0.0102007 0.0216285 0.115477
		0.712276 3.52915 7.08914 3.48449 0.295419 0.0165276
[truncated: 6,424 more rows]

## Sheet: Figure 4e
Figure 4e
	Intensity											(H,H,-0.5) (r.l.u.)
		0.00000 0.00000 -1.00000e+20 -1.00000e+20 -1.00000e+20 -1.00000e+20											-0.114965	-0.0865426	-0.0466067	-0.00574149	0.0341304	0.0738993
		-1.00000e+20 -1.00000e+20 0.00000 0.000636945 0.000427417 0.000381975											0.113881	0.154222	0.192895	0.232325	0.272241	0.312143
		0.000409602 0.000383839 0.000566393 0.000603767 0.000291178 0.00107041											0.351727	0.391653	0.431251	0.471461	0.511759	0.551795
		-0.000148912 0.000481862 0.000569005 0.000941859 0.000219293 0.000593450											0.591859	0.631848	0.671792	0.711558	0.751672	0.791942
		0.000409935 0.000216596 0.00147801 0.000458139 0.000902705 0.000981585											0.831957	0.871961	0.911859	0.951911	0.991863	1.03192
		0.000767267 0.00132698 0.000933988 0.000776442 0.00109141 0.00152267											1.07193	1.11189	1.15194	1.19194	1.23197	1.27196
		0.00113089 0.000794731 0.00114545 0.000460314 0.000331578 0.000680249											1.31156	1.35148	1.39147	1.43144	1.47137	1.51097
		0.000642540 0.000911533 0.000352644 0.000719505 0 0											1.55076	1.59056	1.6297	1.6638
		0.000420723 0.000381860 -1.00000e+20 -1.00000e+20 -1.00000e+20 -1.00000e+20
		-1.00000e+20 -1.00000e+20 0.00128422 0.000267217 0.000739066 0.000423774
		0.000797422 0.000675734 0.000553907 0.000631910 0.000740927 0.000424327
		0.000551288 0.000471813 0.000653426 0.000379697 0.000816562 0.00106070										Energy (meV)
		0.000192617 0.000223171 0.000592353 0.000694859 0.000763105 0.000972637											-0.817631	-0.786536	-0.74512	-0.703733	-0.662307	-0.620892
		0.00131878 0.000999685 0.000899747 0.00117539 0.00119200 0.00111976											-0.579443	-0.543319	-0.50702	-0.465476	-0.424227	-0.382721
		0.000710351 0.000872551 0.00105055 0.000520732 0.000661356 0.000746144											-0.341386	-0.299977	-0.258576	-0.222437	-0.186117	-0.144807
		0.00101869 0.000684587 0.000824194 0.000312504 0 0											-0.103382	-0.0620241	-0.0206054	0.0207562	0.0569408	0.0931611
		0.00000 0.000230867 0.00000 -1.00000e+20 -1.00000e+20 -1.00000e+20											0.13459	0.175986	0.217352	0.258791	0.300195	0.341618
		-1.00000e+20 0.00308077 0.000161580 0.000461067 0.000476342 0.000460934											0.377799	0.414029	0.455403	0.4968	0.538197	0.579597
		0.000307596 0.000716542 0.000429805 0.000520779 0.000462517 0.000543084											0.621004	0.657189	0.693488	0.734914	0.77632	0.817743
		0.000664434 0.000223917 0.000857316 0.000721475 0.000753048 0.000411861											0.859091	0.900492	0.936698	0.972914	1.01431	1.05571
		0.000750087 0.000747807 0.000768949 0.00112270 0.000697350 0.00109595											1.09706	1.13853	1.17996
		0.00105298 0.00105128 0.00161420 0.00131059 0.00102359 0.000632363
		0.00126713 0.00135368 0.00105092 0.000949125 0.000894107 0.000825656
		0.000647107 0.000682349 0.000820948 0.000163657 0 0
		0.00000 0.000420420 0.000998286 -1.00000e+20 -1.00000e+20 -1.00000e+20
		-1.00000e+20 -0.000588694 0.000849719 0.000476298 0.000355328 0.000426776
		0.000762616 0.000778655 0.000490631 0.000803528 0.000679417 0.00113977
		0.000620288 0.000156534 0.000736728 0.000564455 0.000617366 0.000603375
		0.000726625 0.000966008 0.000715872 0.00116969 0.00107310 0.000976663
		0.00107242 0.00130245 0.00106656 0.00112912 0.000924291 0.000533077
		0.000693899 0.000734611 0.00152586 0.00107179 0.000879749 0.000661589
		0.000650046 0.000798108 0.00117893 6.26296e-05 0 0
		-1.00000e+20 0.000729801 0.000738097 -1.00000e+20 -1.00000e+20 -1.00000e+20
		-1.00000e+20 0.000563509 0.000471107 0.000390423 0.000842388 0.000559475
		0.000830111 0.000588869 0.000562893 0.000443391 0.000712600 0.000801859
		0.000885483 0.000783526 0.000697349 0.00101750 6.41602e-05 0.000504845
		0.000613282 0.00177054 0.00159316 0.000738167 0.000895751 0.000970086
		0.00131597 0.00145975 0.000897906 0.00135678 0.00127100 0.00161652
		0.00120011 0.00115806 0.00117223 0.00114789 0.000780230 0.00118332
		0.00112183 0.000588708 0.000484827 0.000781358 0 0
		-1.00000e+20 0.000264236 0.00103582 -1.00000e+20 -1.00000e+20 -1.00000e+20
		-1.00000e+20 6.89167e-05 0.000800139 0.000634365 0.000549882 0.000573129
		0.00115768 0.000474377 0.000487879 0.000461215 0.000913127 0.000522714
		0.000276112 0.000328898 0.000486391 0.000902276 0.000892250 0.000834741
		0.000763708 0.000491148 0.00155571 0.00153880 0.000977620 0.00193924
		0.00133940 0.00130040 0.00145660 0.00127711 0.00104572 0.00114434
		0.00124376 0.00130364 0.00107075 0.00157076 0.00100606 0.000946608
		0.000617587 0.000744337 0.000948520 0.00000 0 0
		-1.00000e+20 0.000365135 0.000754032 0.00000 -1.00000e+20 -1.00000e+20
		0.00222375 0.000404517 0.000563441 0.000692417 0.000592307 0.000663181
		0.000961643 0.00109763 0.000793140 0.00123586 0.000762481 0.000978660
		0.00110059 0.000918555 0.000378502 0.000743648 0.000592507 0.000739718
		0.000803499 0.000930660 0.00129615 0.000905721 0.000906041 0.00116949
		0.00153442 0.00125028 0.00128269 0.00145033 0.00127061 0.00160815
		0.00142040 0.00104216 0.00158700 0.000489836 0.00132175 0.00109870
		0.000672249 0.00118146 0.000805678 -1.00000e+20 0 0
		-1.00000e+20 0.0113245 0.000764284 0.00000 -1.00000e+20 -1.00000e+20
		0.00000 0.00166558 0.000375597 0.000624316 0.000275213 0.000615011
		0.000574235 0.000521905 0.00131308 0.000545064 0.000741969 0.000722851
		0.000439821 0.000506739 0.000711015 0.000748894 0.000811734 0.000658808
		0.00107679 0.00115204 0.00135969 0.00158434 0.00135045 0.000714467
		0.00102754 0.00161268 0.00118637 0.000916852 0.00153007 0.00140704
		0.00166640 0.00145911 0.00149887 0.00119356 0.00156836 0.00114927
		0.00107977 0.000477512 0.00116042 -1.00000e+20 0 0
		-1.00000e+20 0.00000 0.000741358 0.000720464 -1.00000e+20 -1.00000e+20
		-9.55836e-05 0.000883957 0.000715972 0.000836694 0.000628262 0.000902788
		0.00102623 0.00102134 0.000995203 0.00121884 0.000614948 0.000466773
		0.000887081 0.00102295 0.00102456 0.000846129 0.000853141 0.000662031
		0.00106024 0.00127687 0.00143269 0.000900937 0.00156496 0.00129910
		0.00117894 0.00141913 0.00164595 0.00140421 0.00197447 0.00139665
		0.00149564 0.00142741 0.00121274 0.00138095 0.00108407 0.00162679
		0.00103195 0.000696158 0.00108973 -1.00000e+20 0 0
		-1.00000e+20 0.00000 0.000169707 0.00116957 0.000940563 0.00219216
		0.000597223 0.000815562 0.000828454 0.000794161 0.00105075 0.00101112
		0.00103404 0.000881738 0.000933566 0.000272175 0.000712562 0.000709777
		0.00101666 0.000839632 0.000680780 0.00107795 0.00110562 0.00132359
		0.000716026 0.00163151 0.00162884 0.00148116 0.00114518 0.00124151
		0.00142376 0.00160585 0.00198494 0.00161091 0.00224409 0.00142358
		0.00153934 0.00134458 0.00201270 0.00160747 0.000901417 0.00137345
		0.00132166 0.00106151 0.000670573 -1.00000e+20 0 0
		-1.00000e+20 -1.00000e+20 0.000453124 0.000492123 0.000914605 0.00101306
		0.000740391 0.000774654 0.00114148 0.000924719 0.000993111 0.000743032
		0.000591351 0.000739226 0.000819527 0.000847071 0.000709642 0.00164880
		0.00123955 0.00102297 0.00124508 0.00146627 0.00145606 0.000713851
		0.000688489 0.00115481 0.00131685 0.00143155 0.00162084 0.00166066
		0.00151850 0.00234394 0.00189158 0.00188060 0.00230125 0.00200967
		0.00151988 0.00118919 0.00141377 0.00135019 0.00162791 0.00130406
		0.00131532 0.00106104 0.00153206 -1.00000e+20 0 0
		-1.00000e+20 -1.00000e+20 2.11550e-06 0.000915335 0.00135236 0.00131131
		0.00141183 0.000495530 0.000846143 0.00105990 0.00108089 0.000983701
		0.000851164 0.00115177 0.00142153 0.000562944 0.00101441 0.000281072
		0.000924117 0.00143349 0.000870113 0.000953811 0.00173916 0.00162251
		0.00191837 0.00155555 0.00156618 0.00152387 0.00143128 0.00186650
		0.00173849 0.00209568 0.00218871 0.00185667 0.00250479 0.00206557
		0.00162601 0.00154827 0.00177093 0.00185231 0.00120103 0.00102552
		0.00195632 0.00116549 0.00000 -1.00000e+20 0 0
		-1.00000e+20 -1.00000e+20 0.00108930 0.00127599 0.000927305 0.00135982
		0.000778258 0.000887971 0.00113198 0.000961582 0.000973866 0.00107578
		0.00114912 0.000902389 0.000917573 0.00100285 0.000789391 0.000617187
		0.000952544 0.00114166 0.00124493 0.00123489 0.00137798 0.000898341
		0.00157330 0.00133214 0.00190422 0.00137131 0.00187555 0.00206532
		0.00196325 0.00204328 0.00268171 0.00191928 0.00207498 0.00228563
		0.00161656 0.00175471 0.00197805 0.00185527 0.00144165 0.00193756
		0.00189533 0.00130035 -1.00000e+20 -1.00000e+20 0 0
		-1.00000e+20 -1.00000e+20 0.000747752 0.00107634 0.00187093 0.00121091
		0.00118037 0.00103677 0.00101160 0.00123138 0.00112111 0.00141435
		0.00103892 0.000978795 0.000934840 0.00135144 0.000721427 0.00108756
		0.000841559 0.000916170 0.00177168 0.00141880 0.00177788 0.00136331
		0.00132730 0.00150621 0.00174627 0.00190873 0.00173914 0.00168576
		0.00232148 0.00241689 0.00242032 0.00278108 0.00279726 0.00212085
		0.00168930 0.00215728 0.00170288 0.00129933 0.00204844 0.00123139
		0.00157599 0.00113098 -1.00000e+20 -1.00000e+20 0 0
		-1.00000e+20 -1.00000e+20 0.00000 0.000692391 0.000673663 0.00172255
		0.00127090 0.00141549 0.00162489 0.00146192 0.00124155 0.00136513
		0.00133033 0.00134576 0.00144275 0.00131737 0.00135125 0.00167590
		0.00114656 0.000991696 0.00158486 0.00132901 0.00135539 0.00150948
		0.00154404 0.00187592 0.00188576 0.00215610 0.00205845 0.00203107
		0.00259159 0.00263071 0.00265303 0.00254966 0.00315743 0.00271134
		0.00171763 0.00215451 0.00186089 0.00222521 0.00156479 0.00167695
		0.00152158 0.00134929 -1.00000e+20 -1.00000e+20 0 0
		-1.00000e+20 -1.00000e+20 -1.00000e+20 0.00147287 0.00200562 0.00155786
		0.00146940 0.00121865 0.00161465 0.00130424 0.00112952 0.00143539
		0.00134632 0.00164832 0.00173541 0.00122338 0.00137083 0.00144640
		0.00118389 0.00107160 0.00116878 0.00163000 0.00208283 0.00154474
		0.00166568 0.00158807 0.00209842 0.00208052 0.00188430 0.00259729
		0.00335523 0.00325247 0.00258841 0.00257593 0.00309040 0.00220492
		0.00240645 0.00213718 0.00182848 0.00171778 0.00141323 0.00267909
		0.00156061 0.00278616 -1.00000e+20 -1.00000e+20 0 0
		-1.00000e+20 -1.00000e+20 -1.00000e+20 0.000572481 0.00143971 0.00156490
		0.00182800 0.00196785 0.00189083 0.00172902 0.00149221 0.00178287
		0.00174884 0.00145762 0.00194176 0.00175985 0.00169466 0.00136622
		0.00166576 0.00145055 0.00179963 0.000929613 0.00170514 0.00193090
		0.00203001 0.00235181 0.00189597 0.00218906 0.00277380 0.00320440
		0.00277130 0.00281813 0.00356088 0.00286891 0.00290118 0.00240655
		0.00311102 0.00179723 0.00223358 0.00186353 0.00218338 0.00205965
		0.00187030 0.00135679 -1.00000e+20 -1.00000e+20 0 0
		-1.00000e+20 -1.00000e+20 -1.00000e+20 0.00497233 0.00383384 0.00322804
		0.00352751 0.00376605 0.00309023 0.00261060 0.00287078 0.00290002
		0.00228867 0.00288334 0.00268048 0.00205184 0.00221689 0.00323749
		0.00263885 0.00293360 0.00257824 0.00301239 0.00330789 0.00285730
		0.00407844 0.00361582 0.00407345 0.00413262 0.00466943 0.00609225
		0.00580466 0.00689524 0.00654515 0.00671192 0.00492723 0.00596424
		0.00572876 0.00607655 0.00723689 0.00681121 0.00562365 0.00646743
		0.00654718 0.00000 -1.00000e+20 -1.00000e+20 0 0
		-1.00000e+20 -1.00000e+20 -1.00000e+20 0.117018 0.136322 0.143081
		0.138921 0.127167 0.108924 0.0831543 0.0825016 0.0770533
		0.0563809 0.0730128 0.0719459 0.0575394 0.0775460 0.0713212
		0.0694618 0.0743900 0.0687099 0.0818947 0.0812940 0.0799915
		0.0939788 0.0822532 0.109996 0.108863 0.137562 0.160487
		0.186083 0.197372 0.192531 0.171919 0.144804 0.149745
		0.166336 0.156070 0.173701 0.167800 0.185903 0.188264
		0.156631 -1.00000e+20 -1.00000e+20 -1.00000e+20 0 0
		-1.00000e+20 -1.00000e+20 -1.00000e+20 1.08985 2.02224 2.00067
		1.96298 1.86523 1.63331 1.31359 1.21840 1.08656
		0.894739 1.02571 0.976343 0.878566 1.01422 0.989894
		0.952414 1.05143 1.01250 1.05118 1.12684 1.08951
		1.25398 1.16693 1.42767 1.48744 1.83330 2.10417
		2.50630 2.60743 2.61611 2.20379 1.86704 1.84180
		1.87813 1.76964 1.85077 1.83775 1.91453 1.85994
		1.67720 -1.00000e+20 -1.00000e+20 -1.00000e+20 0 0
		-1.00000e+20 -1.00000e+20 -1.00000e+20 -1.00000e+20 5.04732 4.96868
		4.84799 4.63759 4.15917 3.48676 3.03331 2.75843
		2.55151 2.49635 2.45900 2.41260 2.50164 2.53029
		2.53403 2.60647 2.60849 2.64376 2.72395 2.81474
		3.01371 3.12946 3.40049 3.76814 4.50038 5.40232
		6.10685 6.92573 6.39279 5.27937 4.58980 4.26050
		4.06843 3.93503 3.91713 3.86714 3.95482 4.05100
		3.69889 -1.00000e+20 -1.00000e+20 -1.00000e+20 0 0
		-1.00000e+20 -1.00000e+20 -1.00000e+20 -1.00000e+20 3.88596 3.66327
		3.54657 3.43961 3.12103 2.67671 2.23151 2.05903
		2.02220 1.80045 1.84302 1.90367 1.82524 1.87009
		1.93240 1.92125 1.98880 1.97710 2.00260 2.06725
		2.19077 2.35958 2.45919 2.85257 3.28889 4.14852
		4.39831 5.34906 4.65341 3.80055 3.28712 2.97522
		2.74817 2.63030 2.59342 2.56035 2.59034 2.66753
		2.66953 -1.00000e+20 -1.00000e+20 -1.00000e+20 0 0
		-1.00000e+20 -1.00000e+20 -1.00000e+20 -1.00000e+20 0.359391 0.352107
		0.339317 0.337513 0.334286 0.295076 0.227873 0.224614
		0.258121 0.165992 0.199212 0.229740 0.178759 0.206086
		0.223204 0.209847 0.237175 0.219479 0.210867 0.226603
		0.220688 0.284679 0.255492 0.308897 0.336877 0.506852
		0.431515 0.655744 0.540512 0.420652 0.396423 0.313741
		0.276344 0.248381 0.248801 0.273678 0.279116 0.295995
		0.380530 -1.00000e+20 -1.00000e+20 -1.00000e+20 0 0
		-1.00000e+20 -1.00000e+20 -1.00000e+20 -1.00000e+20 0.000418932 0.00259160
		0.00351505 0.00352583 0.00356535 0.00338742 0.00282015 0.00317150
		0.00307127 0.00291093 0.00298242 0.00348907 0.00295175 0.00324316
		0.00317354 0.00332692 0.00358881 0.00330597 0.00393540 0.00366180
		0.00357575 0.00428124 0.00499976 0.00464794 0.00517807 0.00573509
		0.00696798 0.00784335 0.00728343 0.00674073 0.00627310 0.00567390
		0.00522901 0.00525547 0.00497392 0.00459748 0.00559424 0.00482569
		0.0120160 -1.00000e+20 -1.00000e+20 -1.00000e+20 0 0
		-1.00000e+20 -1.00000e+20 -1.00000e+20 -1.00000e+20 0.00000 0.00260632
		0.00255377 0.00215093 0.00203776 0.00179921 0.00202415 0.00231678
		0.00191063 0.00189976 0.00209021 0.00199583 0.00256034 0.00251091
		0.00171348 0.00227485 0.00234034 0.00239976 0.00247936 0.00218885
		0.00263133 0.00250740 0.00307053 0.00330524 0.00374169 0.00401708
		0.00369631 0.00455470 0.00349240 0.00340816 0.00381518 0.00373678
		0.00371301 0.00375332 0.00330879 0.00297087 0.00319366 0.00275306
		-1.00000e+20 -1.00000e+20 -1.00000e+20 -1.00000e+20 0 0
		-1.00000e+20 -1.00000e+20 -1.00000e+20 -1.00000e+20 -1.00000e+20 0.00102904
		0.00155981 0.00170236 0.00192006 0.00131083 0.00136851 0.00189852
		0.00136979 0.00152417 0.00184348 0.00175048 0.00184764 0.00209962
		0.00177979 0.00176015 0.00138253 0.00179410 0.00155895 0.00212796
		0.00184979 0.00193720 0.00217429 0.00296290 0.00245406 0.00279671
		0.00449809 0.00394780 0.00329687 0.00320393 0.00243197 0.00232096
		0.00255819 0.00296538 0.00268043 0.00275571 0.00267899 0.00213596
		-1.00000e+20 -1.00000e+20 -1.00000e+20 -1.00000e+20 0 0
		-1.00000e+20 -1.00000e+20 -1.00000e+20 -1.00000e+20 -1.00000e+20 0.00137947
		0.00147234 0.00175620 0.00144196 0.00120323 0.00166165 0.00146203
		0.00150974 0.00146419 0.00154604 0.00152834 0.00229173 0.00158887
		0.00142707 0.00163708 0.00161855 0.00161370 0.00186834 0.00201928
		0.00173632 0.00204126 0.00254004 0.00230113 0.00308069 0.00287366
		0.00359375 0.00339749 0.00316786 0.00252867 0.00291710 0.00270310
		0.00243415 0.00240865 0.00267675 0.00238529 0.00251376 0.00210793
		-1.00000e+20 -1.00000e+20 -1.00000e+20 -1.00000e+20 0 0
		-1.00000e+20 -1.00000e+20 -1.00000e+20 -1.00000e+20 -1.00000e+20 0.000949667
		0.00154838 0.00160046 0.00108352 0.00131231 0.00131305 0.00115418
		0.00156385 0.00167600 0.00171153 0.00210476 0.00194998 0.00204127
		0.00182060 0.00194053 0.00144930 0.00147133 0.00111590 0.00150834
		0.00176438 0.00194017 0.00235004 0.00237259 0.00249206 0.00240883
		0.00248860 0.00321872 0.00291494 0.00347219 0.00219784 0.00256888
		0.00247627 0.00259877 0.00272026 0.00212171 0.00240989 0.000218677
		-1.00000e+20 -1.00000e+20 -1.00000e+20 -1.00000e+20 0 0
		-1.00000e+20 -1.00000e+20 -1.00000e+20 -1.00000e+20 -1.00000e+20 0.000576500
		0.00154125 0.00131446 0.00116929 0.00123825 0.00125629 0.00166813
		0.00127595 0.00118751 0.00131840 0.00173333 0.00182283 0.00150785
		0.00171619 0.00163849 0.00151312 0.00147466 0.00147003 0.00154208
		0.00130576 0.00148330 0.00204922 0.00192319 0.00184501 0.00192550
		0.00260358 0.00225844 0.00236328 0.00219782 0.00173177 0.00176183
		0.00282118 0.00217319 0.00188328 0.00153076 0.00190185 0.00000
		-1.00000e+20 -1.00000e+20 -1.00000e+20 -1.00000e+20 0 0
		-1.00000e+20 -1.00000e+20 -1.00000e+20 -1.00000e+20 -1.00000e+20 0.00000
		0.00114777 0.000947463 0.00118120 0.00112402 0.00112183 0.000976768
		0.00116617 0.00127259 0.00141699 0.00159558 0.00160119 0.00167241
		0.00142298 0.00138626 0.00148573 0.00131148 0.00129226 0.00134275
		0.00171190 0.00156977 0.00168007 0.00248764 0.00177269 0.00181192
		0.00244824 0.00239722 0.00273355 0.00197280 0.00174508 0.00167405
		0.00175766 0.00167474 0.00154521 0.00131591 0.00176781 -1.00000e+20
		-1.00000e+20 -1.00000e+20 -1.00000e+20 -1.00000e+20 0 0
		-1.00000e+20 -1.00000e+20 -1.00000e+20 -1.00000e+20 -1.00000e+20 -1.00000e+20
		0.00105249 0.00143186 0.000927341 0.000993532 0.000733178 0.00108640
		0.000999254 0.00113295 0.00145730 0.00132707 0.00158601 0.00161568
		0.00161715 0.00134450 0.000981773 0.00121766 0.00127568 0.00117039
		0.00134088 0.00111487 0.00175588 0.00197026 0.00178075 0.00171253
		0.00246833 0.00221407 0.00259932 0.00170008 0.00200486 0.00231398
		0.00164614 0.00170810 0.00189051 0.00184891 0.00140776 -1.00000e+20
		-1.00000e+20 -1.00000e+20 -1.00000e+20 -1.00000e+20 0 0
		-1.00000e+20 -1.00000e+20 -1.00000e+20 -1.00000e+20 -1.00000e+20 -1.00000e+20
		0.000406019 0.00101238 0.000743203 0.000703747 0.00101398 0.00109424
		0.000961236 0.00126510 0.00143624 0.00161713 0.00128852 0.00160440
		0.00156234 0.00118178 0.00118397 0.00105082 0.00135573 0.00103313
		0.00106120 0.00165625 0.00154353 0.00173310 0.00163988 0.00151056
		0.00177671 0.00168989 0.00217112 0.00189609 0.00152097 0.00153785
		0.00125402 0.00146388 0.00139900 0.00176721 0.000291163 -1.00000e+20
		-1.00000e+20 -1.00000e+20 -1.00000e+20 -1.00000e+20 0 0
		-1.00000e+20 -1.00000e+20 -1.00000e+20 -1.00000e+20 -1.00000e+20 -1.00000e+20
		0.000522983 0.00111209 0.000968304 0.000724605 0.000598158 0.000829014
		0.00142462 0.000956278 0.00136712 0.00174916 0.00222436 0.00181731
		0.00121752 0.00112563 0.00131970 0.00116766 0.00120563 0.00109729
		0.00101258 0.00161570 0.00153809 0.00170680 0.00117983 0.00159471
		0.00215475 0.00188635 0.00149325 0.00164911 0.00122048 0.00160716
		0.00200371 0.00144101 0.00168560 0.00133628 0.00118318 -1.00000e+20
		-1.00000e+20 -1.00000e+20 -1.00000e+20 -1.00000e+20 0 0
		-1.00000e+20 -1.00000e+20 -1.00000e+20 -1.00000e+20 -1.00000e+20 -1.00000e+20
		0.00000 0.00111270 0.000764372 0.000670751 0.000895974 0.00109393
		0.000570332 0.000760186 0.00102451 0.00150057 0.00194182 0.00180728
		0.00169136 0.00132329 0.000787941 0.000764433 0.000896401 0.00119408
		0.00124979 0.00133898 0.00152384 0.00115841 0.00146034 0.00121733
		0.00175984 0.00211621 0.00137764 0.00150438 0.00160629 0.00177368
		0.00200894 0.00121083 0.00125392 0.000989501 0.00000 -1.00000e+20
		-1.00000e+20 -1.00000e+20 -1.00000e+20 -1.00000e+20 0 0
		-1.00000e+20 -1.00000e+20 -1.00000e+20 -1.00000e+20 -1.00000e+20 -1.00000e+20
		-1.00000e+20 0.000818074 0.000890471 0.000971912 0.000897538 0.000840439
		0.000961615 0.00115447 0.00121029 0.00179070 0.00182891 0.00186780
		0.00161502 0.00143538 0.00123926 0.000924530 0.00123715 0.00122714
		0.00123867 0.00139906 0.00139012 0.00128503 0.00148935 0.00128789
		0.00151885 0.00172513 0.00119368 0.00184380 0.00153117 0.00114336
		0.00116315 0.00108041 0.00116519 0.00128437 -1.00000e+20 -1.00000e+20
		-1.00000e+20 -1.00000e+20 -1.00000e+20 -1.00000e+20 0 0
		-1.00000e+20 -1.00000e+20 -1.00000e+20 -1.00000e+20 -1.00000e+20 -1.00000e+20
		-1.00000e+20 0.000600214 0.000887192 0.000648064 0.000894023 0.000895071
		0.000944893 0.00110600 0.00163999 0.00155676 0.00220946 0.00178403
		0.00164494 0.00134198 0.00102454 0.000852777 0.00115652 0.000920790
		0.00117736 0.00125871 0.00106818 0.00128821 0.00126643 0.00156247
		0.00156897 0.00123258 0.00140951 0.00124420 0.00131072 0.00137180
		0.00156182 0.00108239 0.000683223 0.000641219 -1.00000e+20 -1.00000e+20
		-1.00000e+20 -1.00000e+20 -1.00000e+20 -1.00000e+20 0 0
		-1.00000e+20 -1.00000e+20 -1.00000e+20 -1.00000e+20 -1.00000e+20 -1.00000e+20
		-1.00000e+20 0.00668963 0.000500270 0.000650590 0.000717422 0.000477549
		0.000795450 0.00118422 0.00125790 0.00118577 0.00158756 0.00144020
		0.00141812 0.00106995 0.000761327 0.000940336 0.000698173 0.000970045
		0.000998733 0.000654199 0.000717535 0.000688386 0.00177746 0.00164951
		0.000986804 0.000795674 0.00102548 0.00150981 0.00180585 0.00197839
		0.000734369 0.000865473 0.000436990 0.000676457 -1.00000e+20 -1.00000e+20
		-1.00000e+20 -1.00000e+20 -1.00000e+20 -1.00000e+20 0 0
		-1.00000e+20 -1.00000e+20 -1.00000e+20 -1.00000e+20 -1.00000e+20 -1.00000e+20
		-1.00000e+20 0.00000 0.000554287 0.000572170 0.000551624 0.000697805
		0.000645212 0.000941662 0.00106677 0.00116337 0.00140400 0.00133476
		0.00138219 0.00127068 0.000823762 0.000657675 0.000555571 0.000907629
		0.000567772 0.00116391 0.000790072 0.00128529 0.00149441 0.00102060
		0.000929026 0.00160944 0.00131264 0.00211517 0.00290705 0.00149664
		0.000954090 0.000575968 0.000530733 0.00000 -1.00000e+20 -1.00000e+20
		-1.00000e+20 -1.00000e+20 -1.00000e+20 -1.00000e+20 0 0
		-1.00000e+20 -1.00000e+20 -1.00000e+20 -1.00000e+20 -1.00000e+20 -1.00000e+20
		-1.00000e+20 0.00000 0.000282536 0.000511480 0.000708990 0.000541007
		0.000495215 0.000877833 0.000756217 0.00117605 0.00161084 0.00108533
		0.00144661 0.00102599 0.000910137 0.000732455 0.000839356 0.000618571
		0.000731488 0.000743486 0.000741924 0.00141360 0.00128537 0.00141650
		0.00101167 0.00126349 0.00156796 0.00311215 0.00224013 0.00104089
		0.000987511 0.000668358 0.000880569 -1.00000e+20 -1.00000e+20 -1.00000e+20
		-1.00000e+20 -1.00000e+20 -1.00000e+20 -1.00000e+20 0 0
		-1.00000e+20 -1.00000e+20 -1.00000e+20 -1.00000e+20 -1.00000e+20 -1.00000e+20
		-1.00000e+20 -1.00000e+20 0.00109419 0.000235631 0.000493187 0.000574279
		0.000632416 0.000815951 0.000970795 0.00122174 0.00133157 0.00102055
		0.00100722 0.00121846 0.000939546 0.000964626 0.000831470 0.000612455
		0.000649823 0.00122662 0.00104092 0.000715462 0.00101948 0.00101296
		0.000774349 0.00135519 0.00181137 0.00166502 0.00116594 0.000751662
		0.000866688 0.000589365 0.000785960 -1.00000e+20 -1.00000e+20 -1.00000e+20
		-1.00000e+20 -1.00000e+20 -1.00000e+20 -1.00000e+20 0 0
		-1.00000e+20 -1.00000e+20 -1.00000e+20 -1.00000e+20 -1.00000e+20 -1.00000e+20
		-1.00000e+20 -1.00000e+20 0.00382304 0.000623162 0.000477116 0.000486002
		0.000682988 0.000838140 0.00115020 0.000741841 0.00129460 0.000741073
		0.000856032 0.00124916 0.000678780 0.000585480 0.000607000 0.000511775
		0.000726786 0.00109888 0.00116251 0.000691428 0.00133553 0.00113630
		0.00141303 0.00149332 0.000900877 0.000870403 0.000777797 0.000860809
		0.000963204 0.000450201 0.000542193 -1.00000e+20 -1.00000e+20 -1.00000e+20
		-1.00000e+20 -1.00000e+20 -1.00000e+20 -1.00000e+20 0 0
		-1.00000e+20 -1.00000e+20 -1.00000e+20 -1.00000e+20 -1.00000e+20 -1.00000e+20
		-1.00000e+20 -1.00000e+20 0.00000 0.000448320 0.000286627 0.000407394
		0.000657448 0.000659787 0.000831337 0.00119659 0.00104856 0.000854516
		0.00118248 0.000740206 0.00103717 0.000401240 0.000877518 0.000695505
		0.00109258 0.000569424 0.000710529 0.000511423 0.000977127 0.000574588
		0.00141583 0.00106750 0.000838822 0.00117413 0.000682184 0.000795485
		0.000634818 0.00114572 0.00134580 -1.00000e+20 -1.00000e+20 -1.00000e+20
		-1.00000e+20 -1.00000e+20 -1.00000e+20 -1.00000e+20 0 0
		-1.00000e+20 -1.00000e+20 -1.00000e+20 -1.00000e+20 -1.00000e+20 -1.00000e+20
		-1.00000e+20 -1.00000e+20 -1.00000e+20 0.000627938 0.000456120 0.000571436
		0.000503827 0.000773551 0.000738455 0.00118690 0.00102485 0.00102436
		0.000803105 0.000730032 0.000652566 0.00104616 0.000841123 0.000948210
		0.000280517 0.000912826 0.000518258 0.000709218 0.000532171 0.00126484
		0.00118306 0.00150968 0.00142117 0.00105037 0.000613417 0.000611357
		0.000391220 0.000551907 0.00000 -1.00000e+20 -1.00000e+20 -1.00000e+20
		-1.00000e+20 -1.00000e+20 -1.00000e+20 -1.00000e+20 0 0
		-1.00000e+20 -1.00000e+20 -1.00000e+20 -1.00000e+20 -1.00000e+20 -1.00000e+20
		-1.00000e+20 -1.00000e+20 -1.00000e+20 0.00141633 0.000338433 0.000236156
		0.000672401 0.000539631 0.000836065 0.000831254 0.000680683 0.000641398
		0.000588006 0.000852122 0.00108139 0.000950668 0.000821591 0.000638618
		0.000712791 0.000633875 0.000746273 0.000544010 0.00100431 0.00119366
		0.00145817 0.000683365 0.000826198 0.00106744 0.000671265 0.000403162
		0.000678367 0.00127306 -1.00000e+20 -1.00000e+20 -1.00000e+20 -1.00000e+20
		-1.00000e+20 -1.00000e+20 -1.00000e+20 -1.00000e+20 0 0
		-1.00000e+20 -1.00000e+20 -1.00000e+20 -1.00000e+20 -1.00000e+20 -1.00000e+20
		-1.00000e+20 -1.00000e+20 -1.00000e+20 -0.000412092 0.000274214 0.000528814
		0.000729649 0.000542382 0.000700068 0.000361667 0.000551993 0.000472784
		0.000855976 0.000416970 0.000961121 0.000423720 0.000480597 0.000289019
		0.000375346 0.000330989 0.000659416 0.000963344 0.000673404 0.00122350
		0.000579457 0.000927111 0.00109728 0.000763937 0.000265493 0.000411133
		0.000936365 0.000739615 -1.00000e+20 -1.00000e+20 -1.00000e+20 -1.00000e+20
		-1.00000e+20 -1.00000e+20 -1.00000e+20 -1.00000e+20 0 0
		-1.00000e+20 -1.00000e+20 -1.00000e+20 -1.00000e+20 -1.00000e+20 -1.00000e+20
		-1.00000e+20 -1.00000e+20 -1.00000e+20 0.00000 0.000492755 0.000166322
		0.000514962 0.000528535 0.00110530 0.000602085 0.000854482 0.000491087
		0.000723805 0.000758503 0.000411369 0.000766342 0.000564844 0.000635646
		0.000765606 0.000757086 0.000708048 0.00122598 0.000447592 0.00107146
		0.000927893 0.000861059 0.000753486 0.000923436 0.000665789 0.000631018
		0.000333484 0.000302695 -1.00000e+20 -1.00000e+20 -1.00000e+20 -1.00000e+20
		-1.00000e+20 -1.00000e+20 -1.00000e+20 -1.00000e+20 0 0
		-1.00000e+20 -1.00000e+20 -1.00000e+20 -1.00000e+20 -1.00000e+20 -1.00000e+20
		-1.00000e+20 -1.00000e+20 -1.00000e+20 -1.00000e+20 0.000181408 0.000330244
		0.000479697 0.000553440 0.000777836 0.000789779 0.000668116 0.000463173
		0.000658846 0.000559782 0.000674613 0.000532493 0.000545398 0.000626875
		0.000950427 0.000667712 0.00110271 0.00101839 0.000637843 0.00131161
		0.000649028 0.000739290 0.000705635 0.000565855 9.86727e-05 0.000394603
		0.000596617 0.00000 -1.00000e+20 -1.00000e+20 -1.00000e+20 -1.00000e+20
		-1.00000e+20 -1.00000e+20 -1.00000e+20 -1.00000e+20 0 0
		-1.00000e+20 -1.00000e+20 -1.00000e+20 -1.00000e+20 -1.00000e+20 -1.00000e+20
		-1.00000e+20 -1.00000e+20 -1.00000e+20 -1.00000e+20 -0.00118625 0.000122500
		0.000268100 0.000677953 0.000774792 0.000473274 0.000381316 0.000442086
		0.000431602 0.000946624 0.000588010 0.000608753 0.000687143 0.000557161
		0.000618122 0.00101593 0.000836680 0.000388141 0.000887984 0.000786419
		0.000543264 0.00122130 0.000734257 0.000772078 0.000470151 0.000378087
		0.000441016 -1.00000e+20 -1.00000e+20 -1.00000e+20 -1.00000e+20 -1.00000e+20
		-1.00000e+20 -1.00000e+20 -1.00000e+20 -1.00000e+20 0 0
		-1.00000e+20 -1.00000e+20 -1.00000e+20 -1.00000e+20 -1.00000e+20 -1.00000e+20
		-1.00000e+20 -1.00000e+20 -1.00000e+20 -1.00000e+20 0.00000 0.000165118
		0.000563034 0.000517782 0.000612779 0.000838659 0.000388311 0.000410630
		0.000388772 0.000455196 0.00112001 0.000564297 0.000316274 0.000704563
		0.000815848 0.000458588 0.000656884 0.000498445 0.000574375 0.000553269
		0.000272196 0.000774130 0.000652858 0.000471588 0.000557928 0.000768963
		0.000301596 -1.00000e+20 -1.00000e+20 -1.00000e+20 -1.00000e+20 -1.00000e+20
		-1.00000e+20 -1.00000e+20 -1.00000e+20 -1.00000e+20 0 0
		-1.00000e+20 -1.00000e+20 -1.00000e+20 -1.00000e+20 -1.00000e+20 -1.00000e+20
		-1.00000e+20 -1.00000e+20 -1.00000e+20 -1.00000e+20 0.00000 0.000452793
		0.000587113 0.000893374 0.000720805 0.000610061 0.000544361 0.000219978
		0.000688743 0.000580299 0.000644941 0.000653734 0.000562523 0.000383704
		9.07926e-05 0.000484164 0.000857691 0.000735316 0.000556419 0.00144444
		0.000611166 0.000446723 0.000769241 0.000729014 0.000545171 0.000629844
		0.000914468 -1.00000e+20 -1.00000e+20 -1.00000e+20 -1.00000e+20 -1.00000e+20
		-1.00000e+20 -1.00000e+20 -1.00000e+20 -1.00000e+20 0 0
		-1.00000e+20 -1.00000e+20 -1.00000e+20 -1.00000e+20 -1.00000e+20 -1.00000e+20
		-1.00000e+20 -1.00000e+20 -1.00000e+20 -1.00000e+20 -1.00000e+20 0.000757207
		0.000505429 0.000584329 0.000341320 0.000754192 0.000748009 0.000530514
		0.000428019 0.000385079 0.000342050 0.000477252 0.000163450 0.000668085
		0.00122253 0.000884759 0.000884405 0.00169531 0.00198743 0.00178646
		0.00190050 0.00198515 0.00199445 0.00208856 0.00165785 0.00151784
		0.00000 -1.00000e+20 -1.00000e+20 -1.00000e+20 -1.00000e+20 -1.00000e+20
		-1.00000e+20 -1.00000e+20 -1.00000e+20 -1.00000e+20 0 0
	Intensity											(0.5,0.5,-L) (r.l.u.)
		0	0	0	0.000858259	0.000370541	0						2.60708	2.5687	2.51978	2.47095	2.4215	2.37168
		0.000393081	0.00141115	0.000172787	0.00113506	0.0008369	0.000760928						2.32179	2.27184	2.22175	2.17174	2.12188	2.07202
		0.00095621	0.00108181	0.000159722	0.00107819	0.000525004	0.000580555						2.02212	1.97216	1.92226	1.87223	1.82224	1.77224
		0.00105522	-5.18085e-05	0.000439547	-2.57891e-06	0.000560167	9.04138e-05						1.72229	1.67229	1.62227	1.57228	1.52239	1.47238
		0.000451751	0.000463678	0.000560606	0.000431649	0.000620851	0.000344396						1.42242	1.37246	1.32244	1.27249	1.2225	1.17251
		0.000748525	0.000576052	0.000804041	0.0007368	0.000964103	0.000381209						1.1225	1.0725	1.0226	0.972649	0.922703	0.872596
		0.00108931	0	0.000622351	0.00023553	0.000895385	0.00106375						0.82263	0.772712	0.722713	0.672735	0.622793	0.572779
		0.000513244	0.000268534	0.00114576	0.000211233	0.000461032	0.000850827						0.522774	0.472827	0.422835	0.372862	0.322789	0.272757
		0.000457932	0.000478149	0.000673959	0.000756218	0.000595692	0						0.222872	0.172902	0.122895	0.0729045	0.0230001	-0.026895
		-1e+20	-1e+20	-1e+20	-1e+20	-1e+20	-1e+20						-0.0770065	-0.126975	-0.177005	-0.226636	-0.276822	-0.326952
		-1e+20	-1e+20	-1e+20	-1e+20	-1e+20	-1e+20						-0.377043	-0.427033	-0.477032	-0.527172	-0.577109	-0.627044
		-1e+20	-1e+20	-1e+20	-1e+20	-1e+20	-1e+20						-0.677188	-0.727035	-0.776879	-0.827244	-0.876949	-0.927053
		-1e+20	-1e+20	-1e+20	-1e+20	-1e+20	-1e+20						-0.977019	-1.02713	-1.07712	-1.12713	-1.17719	-1.22717
		-1e+20	-1e+20	-1e+20	-1e+20	-1e+20	-1e+20						-1.27719	-1.32721	-1.37703	-1.42717	-1.47711	-1.52717
		-1e+20	-1e+20	-1e+20	-1e+20	-1e+20	-1e+20						-1.57711	-1.62726	-1.67739	-1.72733	-1.77724	-1.82713
		-1e+20	-1e+20	-1e+20	-1e+20	-1e+20	-1e+20						-1.87733	-1.92752	-1.97734	-2.02754	-2.0771	-2.12677
		-1e+20	-1e+20	-1e+20	-1e+20	-1e+20	-1e+20						-2.17734	-2.2274	-2.27743	-2.32754	-2.37751	-2.42748
		-1e+20	-1e+20	-1e+20	-1e+20	-1e+20	-1e+20						-2.47751	-2.52744	-2.57747	-2.62707	-2.677	-2.72702
		-1e+20	-1e+20	-1e+20	-1e+20	-1e+20	-1e+20						-2.77685	-2.82702	-2.8772	-2.92696	-2.97693	-3.027
		-1e+20	-1e+20	-1e+20	-1e+20	-1e+20	-1e+20						-3.07678	-3.12677	-3.17676	-3.22664	-3.27684	-3.32704
		-1e+20	1.84317e-06	0.00109728	0	0.000577699	0						-3.377	-3.42645	-3.47661	-3.52595	-3.57497	-3.62354
		0											-3.66184
		0	0	0.000467014	0.000193085	0.00132172	0
		0.00136437	0.000356414	0.000918684	0.000883115	0.00116777	0.00046584
		0.000709498	0.00106897	0.000565287	0.000687816	0.00032377	0.000469243					Energy (meV)
		0.000693299	0.000372568	0.000526487	0.000679335	0.000444887	0.000874713						-0.817644	-0.786569	-0.745167	-0.703778	-0.662373	-0.620961
		0.000961485	0.000918419	0.000407519	0.00046796	0.000528987	0.000382889						-0.579558	-0.543361	-0.507114	-0.465711	-0.42432	-0.382918
		0.00048526	0.000688477	0.000720688	0.000673172	0.000550443	0.000621902						-0.341522	-0.300116	-0.258708	-0.222509	-0.186261	-0.144858
		0.000653451	0.000726319	0.000442498	0.00027765	0.00151484	0.000337095						-0.103454	-0.0620461	-0.0206676	0.0207756	0.0569901	0.0933169
		0.000639701	0.000807447	0.000704209	0.00068887	0.00044189	0.000325756						0.134713	0.176118	0.217516	0.25891	0.300315	0.341711
		0.000737513	0.000235599	0.000934743	0.000462557	0.000245079	0.00111096						0.377857	0.414086	0.455472	0.49688	0.53829	0.579745
		-1e+20	-1e+20	-1e+20	-1e+20	-1e+20	-1e+20						0.62107	0.65727	0.693569	0.734914	0.77634	0.817833
		-1e+20	-1e+20	-1e+20	-1e+20	-1e+20	-1e+20						0.859239	0.900666	0.936781	0.973038	1.0145	1.05571
		-1e+20	-1e+20	-1e+20	-1e+20	-1e+20	-1e+20						1.09717	1.13858	1.17997
		-1e+20	-1e+20	-1e+20	-1e+20	-1e+20	-1e+20
		-1e+20	-1e+20	-1e+20	-1e+20	-1e+20	-1e+20
		-1e+20	-1e+20	-1e+20	-1e+20	-1e+20	-1e+20
		-1e+20	-1e+20	-1e+20	-1e+20	-1e+20	-1e+20
		-1e+20	-1e+20	-1e+20	-1e+20	-1e+20	-1e+20
		-1e+20	-1e+20	-1e+20	-1e+20	-1e+20	-1e+20
		-1e+20	-1e+20	-1e+20	-1e+20	-1e+20	-1e+20
		-1e+20	-1e+20	-1e+20	-1e+20	-1e+20	-1e+20
		0	0.00286501	0.00177725	0.00100739	0.00071391	0
		0
		0	0	0.000329463	0.000173772	0.000369723	0.0011458
		0.00102017	0.00077593	0.000590638	0.000729974	0.000613527	0.00083749
		0.00144485	0.00048777	0.000853699	0.000342081	0.000716291	0.000519315
		0.000133975	0.000561892	0.000589918	0.000580907	0.000703547	0.000564829
		0.000629784	0.000564153	0.000371405	0.000699312	0.000220466	0.000475581
		0.000493143	0.00047032	0.00042347	0.000706062	0.000674882	0.00081056
		0.000528015	0.000427482	0.000310111	0.000607966	0.000402947	0.000677056
		0.000490299	0.000704854	-1.80902e-05	0.00105483	0.000447241	0.000732162
		0.000115488	0.000582573	0.000222843	0.000637739	0.000374467	0.000374844
		0	-1e+20	-1e+20	-1e+20	-1e+20	-1e+20
		-1e+20	-1e+20	-1e+20	-1e+20	-1e+20	-1e+20
		-1e+20	-1e+20	-1e+20	-1e+20	-1e+20	-1e+20
		-1e+20	-1e+20	-1e+20	-1e+20	-1e+20	-1e+20
		-1e+20	-1e+20	-1e+20	-1e+20	-1e+20	-1e+20
		-1e+20	-1e+20	-1e+20	-1e+20	-1e+20	-1e+20
		-1e+20	-1e+20	-1e+20	-1e+20	-1e+20	-1e+20
		-1e+20	-1e+20	-1e+20	-1e+20	-1e+20	-1e+20
		-1e+20	-1e+20	-1e+20	-1e+20	-1e+20	-1e+20
		-1e+20	-1e+20	-1e+20	-1e+20	-1e+20	-1e+20
		-1e+20	-1e+20	-1e+20	-1e+20	-1e+20	-1e+20
		0.000974179	0.000550665	0.000407307	0.00116461	0.000872214	0.000779173
		0.0110073
		-1e+20	0	0	0.0002323	0.000411744	0
		0.00119018	0.000776339	0.000840899	0.000636727	0.00078589	0.000586036
		0.000913392	0.000918861	0.000905836	0.00039792	0.000872012	0.000795308
		0.00052224	0.000491142	0.000661398	0.000448554	0.000722999	0.000483095
		0.00104873	0.000366329	0.000628291	0.000680468	0.000629249	0.000576147
		0.000613466	0.00071293	0.00068446	0.000604416	0.000295421	0.000568665
		0.00108675	0.00107196	0.000786681	0.00086656	0.000553822	0.000375087
		0.00123188	0.00122507	0.000666538	0.00139711	0.00035868	0.000243733
		0.000808144	0.000574252	0.00114834	0.00111078	0.000604652	0.00123016
		0.00109333	0	-1e+20	-1e+20	-1e+20	-1e+20
		-1e+20	-1e+20	-1e+20	-1e+20	-1e+20	-1e+20
		-1e+20	-1e+20	-1e+20	-1e+20	-1e+20	-1e+20
		-1e+20	-1e+20	-1e+20	-1e+20	-1e+20	-1e+20
		-1e+20	-1e+20	-1e+20	-1e+20	-1e+20	-1e+20
		-1e+20	-1e+20	-1e+20	-1e+20	-1e+20	-1e+20
		-1e+20	-1e+20	-1e+20	-1e+20	-1e+20	-1e+20
		-1e+20	-1e+20	-1e+20	-1e+20	-1e+20	-1e+20
		-1e+20	-1e+20	-1e+20	-1e+20	-1e+20	-1e+20
		-1e+20	-1e+20	-1e+20	-1e+20	-1e+20	-1e+20
		-1e+20	-1e+20	-1e+20	-1e+20	-1e+20	0.00258451
		0.000564633	0.000394175	0.000996288	0.000736589	0.000271208	0
		-1e+20
		-1e+20	0	0	0.00416787	0.000423977	0.000785289
		0.000781274	0.00247035	0.00103458	0.000811686	0.000830121	0.000886376
		0.00122798	0.00105131	0.000408493	0.000517832	0.000880627	0.000772019
		0.000746914	0.000445023	0.000572788	0.000733185	0.000353559	0.000858947
		0.00125601	0.00100001	0.000311535	0.000463527	0.000535723	0.000524278
		0.000736841	0.000941142	0.000447867	0.000598961	0.000448229	0.00027542
		0.000491384	0.000575011	0.00100334	0.000214536	0.000425689	0.000304544
		0.000546761	0.000847818	0.000371297	0.000725305	0.000622421	0.000569664
		0.00118456	0.00138865	0.000390973	0.000573005	0.00063892	0.000627761
		0.00139722	0	-1e+20	-1e+20	-1e+20	-1e+20
		-1e+20	-1e+20	-1e+20	-1e+20	-1e+20	-1e+20
		-1e+20	-1e+20	-1e+20	-1e+20	-1e+20	-1e+20
		-1e+20	-1e+20	-1e+20	-1e+20	-1e+20	-1e+20
		-1e+20	-1e+20	-1e+20	-1e+20	-1e+20	-1e+20
		-1e+20	-1e+20	-1e+20	-1e+20	-1e+20	-1e+20
		-1e+20	-1e+20	-1e+20	-1e+20	-1e+20	-1e+20
		-1e+20	-1e+20	-1e+20	-1e+20	-1e+20	-1e+20
		-1e+20	-1e+20	-1e+20	-1e+20	-1e+20	-1e+20
		-1e+20	-1e+20	-1e+20	-1e+20	-1e+20	-1e+20
		-1e+20	-1e+20	-1e+20	-1e+20	-1e+20	0.000914304
		0.00203072	0.000375653	0.00138435	0.000700226	0.00141926	0
		-1e+20
		-1e+20	-1e+20	0	0	0.000685349	0.00090278
		0.000743082	0.000226293	0.00158344	0.00106633	0.000665917	0.000651617
		0.00119984	0.000537488	0.000443873	0.000524439	0.00105371	0.000523167
		0.000987715	0.000581832	0.000375429	0.00106564	0.000660779	0.000762986
		0.00128804	0.000604329	0.000473514	0.000966099	0.00051293	0.000835072
		0.000736835	0.000313197	0.000861211	0.000604508	0.000632559	0.000530071
		0.000665008	0.000539772	0.000721069	0.000754353	0.00101747	0.000393111
		0.000500237	0.000776639	0.000463606	0.000141166	0.000479912	0.000503819
		0.000636037	0.000973563	0.00067846	0.000604302	0.000347904	0.000627756
		0.0010155	0.000539296	0	-1e+20	-1e+20	-1e+20
		-1e+20	-1e+20	-1e+20	-1e+20	-1e+20	-1e+20
		-1e+20	-1e+20	-1e+20	-1e+20	-1e+20	-1e+20
		-1e+20	-1e+20	-1e+20	-1e+20	-1e+20	-1e+20
		-1e+20	-1e+20	-1e+20	-1e+20	-1e+20	-1e+20
		-1e+20	-1e+20	-1e+20	-1e+20	-1e+20	-1e+20
		-1e+20	-1e+20	-1e+20	-1e+20	-1e+20	-1e+20
		-1e+20	-1e+20	-1e+20	-1e+20	-1e+20	-1e+20
		-1e+20	-1e+20	-1e+20	-1e+20	-1e+20	-1e+20
		-1e+20	-1e+20	-1e+20	-1e+20	-1e+20	-1e+20
		-1e+20	-1e+20	-1e+20	-1e+20	0.00215988	0
		0.00124627	0.00111699	0.000788742	0.00144908	0.00103469	0.00206304
		-1e+20
		-1e+20	-1e+20	0	0.0125908	0.00023994	0.000545697
		0.000957181	0.00201629	0.000869465	0.000619902	0.00152879	0.000915805
		0.00138366	0.000547294	0.000585373	0.000958923	0.00108283	0.000661957
		0.000689836	0.000962359	0.000595127	0.000768993	0.00039443	0.000452531
		0.000714407	0.00105599	0.000543671	0.000578989	0.000349021	0.000865277
		0.000986833	0.000617531	0.000748979	0.000478963	0.000814645	0.000432388
		0.000718444	0.000832422	0.000595188	0.000556376	0.00085163	0.000477188
		0.000768179	0.00109754	0.00111125	0.000690855	0.000728265	0.000702002
		0.000787642	0.000224225	0.000700173	0.000377448	0.000817405	1.13031e-05
		0.000403622	0.00107422	0.00231938	-1e+20	-1e+20	-1e+20
		-1e+20	-1e+20	-1e+20	-1e+20	-1e+20	-1e+20
		-1e+20	-1e+20	-1e+20	-1e+20	-1e+20	-1e+20
		-1e+20	-1e+20	-1e+20	-1e+20	-1e+20	-1e+20
		-1e+20	-1e+20	-1e+20	-1e+20	-1e+20	-1e+20
		-1e+20	-1e+20	-1e+20	-1e+20	-1e+20	-1e+20
		-1e+20	-1e+20	-1e+20	-1e+20	-1e+20	-1e+20
		-1e+20	-1e+20	-1e+20	-1e+20	-1e+20	-1e+20
		-1e+20	-1e+20	-1e+20	-1e+20	-1e+20	-1e+20
		-1e+20	-1e+20	-1e+20	-1e+20	-1e+20	-1e+20
		-1e+20	-1e+20	-1e+20	0	0.00162625	0.0014225
		0.000351351	0.0016759	0.000542686	0.000906968	-0.000806285	0
		-1e+20
		-1e+20	-1e+20	0	0	0	4.60022e-05
		0.000779545	0.0010408	0.00220008	0.000728489	0.000961077	0.000978754
		0.000575191	0.00111235	0.00124494	0.0011646	0.00130875	0.000790211
		0.00175351	0.00114253	0.000838735	0.000768655	0.000865739	0.000604603
		0.00113419	0.000742299	0.000488017	0.000232109	0.000961549	0.000713903
		0.0012636	0.000212963	0.000786107	0.000563264	0.000827509	0.000540797
		0.000738275	0.000623409	0.000807418	0.000871161	0.000838347	0.000575342
		0.000871599	0.000740637	0.000669925	0.000833036	0.000917378	0.000749149
		0.00111367	0.00093195	0.000760792	0.000323789	0.000293914	0.000800551
		0.000921201	1.32911e-05	0.00195077	0	-1e+20	-1e+20
		-1e+20	-1e+20	-1e+20	-1e+20	-1e+20	-1e+20
		-1e+20	-1e+20	-1e+20	-1e+20	-1e+20	-1e+20
		-1e+20	-1e+20	-1e+20	-1e+20	-1e+20	-1e+20
		-1e+20	-1e+20	-1e+20	-1e+20	-1e+20	-1e+20
		-1e+20	-1e+20	-1e+20	-1e+20	-1e+20	-1e+20
		-1e+20	-1e+20	-1e+20	-1e+20	-1e+20	-1e+20
		-1e+20	-1e+20	-1e+20	-1e+20	-1e+20	-1e+20
		-1e+20	-1e+20	-1e+20	-1e+20	-1e+20	-1e+20
		-1e+20	-1e+20	-1e+20	-1e+20	-1e+20	-1e+20
		-1e+20	-1e+20	-1e+20	0	0	0.00135322
		0.000976494	0.00134569	0.0016062	0.000466953	0.00231763	-1e+20
		-1e+20
		-1e+20	-1e+20	-1e+20	0.00890789	0	0.000206671
		0.00116995	0.00200401	0.000610825	0.000751705	0.00121839	0.00143552
		0.000829828	0.00134452	0.00139196	0.00119065	0.000605728	0.000950553
		0.00192268	0.000505633	0.00106695	0.000624692	0.00110545	0.000557952
		0.000757296	0.000991033	0.0013549	0.000696218	0.000927163	0.000660059
		0.000769286	0.000687711	0.00107302	0.000719405	0.000954029	0.000870744
		0.000665274	0.000566692	0.000606435	0.000817953	0.00106023	0.000802189
		0.000907279	0.000634511	0.00102996	0.00106935	0.00129285	0.000972439
		0.00104143	0.00073547	0.00112347	0.00171133	0.000865834	0.00107029
		0.000842563	0.00107426	0.000844789	0	-1e+20	-1e+20
		-1e+20	-1e+20	-1e+20	-1e+20	-1e+20	-1e+20
		-1e+20	-1e+20	-1e+20	-1e+20	-1e+20	-1e+20
		-1e+20	-1e+20	-1e+20	-1e+20	-1e+20	-1e+20
		-1e+20	-1e+20	-1e+20	-1e+20	-1e+20	-1e+20
		-1e+20	-1e+20	-1e+20	-1e+20	-1e+20	-1e+20
		-1e+20	-1e+20	-1e+20	-1e+20	-1e+20	-1e+20
		-1e+20	-1e+20	-1e+20	-1e+20	-1e+20	-1e+20
		-1e+20	-1e+20	-1e+20	-1e+20	-1e+20	-1e+20
		-1e+20	-1e+20	-1e+20	-1e+20	-1e+20	-1e+20
		-1e+20	-1e+20	0	0	0.00340548	0.000782796
		0.000900508	0.00184389	0.00163683	0.00102451	0.0046448	-1e+20
		-1e+20
		-1e+20	-1e+20	-1e+20	0	0	0.000755127
		0.00104694	0.00138408	0.0010154	0.000912272	0.000780639	0.0012978
		0.00153404	0.00158262	0.00122714	0.000924705	0.00063097	0.00139116
		0.000967945	0.00115837	0.00110313	0.00117246	0.00105752	0.00125983
		0.000973586	0.000843301	0.0013284	0.000762864	0.000512328	0.000890279
		0.000998831	0.000658707	0.000689816	0.00084018	0.000677916	0.000830828
		0.00060331	0.00085019	0.000882023	0.000550857	0.000590077	0.000463493
		0.000459002	0.000481569	0.000326507	0.000452297	0.00133904	0.000456776
		0.00134997	0.000491102	0.000740928	0.000654589	0.000351419	0.000491576
		0.00137958	0.00138308	0.00107905	0.00197331	0	-1e+20
		-1e+20	-1e+20	-1e+20	-1e+20	-1e+20	-1e+20
		-1e+20	-1e+20	-1e+20	-1e+20	-1e+20	-1e+20
		-1e+20	-1e+20	-1e+20	-1e+20	-1e+20	-1e+20
		-1e+20	-1e+20	-1e+20	-1e+20	-1e+20	-1e+20
		-1e+20	-1e+20	-1e+20	-1e+20	-1e+20	-1e+20
		-1e+20	-1e+20	-1e+20	-1e+20	-1e+20	-1e+20
		-1e+20	-1e+20	-1e+20	-1e+20	-1e+20	-1e+20
		-1e+20	-1e+20	-1e+20	-1e+20	-1e+20	-1e+20
		-1e+20	-1e+20	-1e+20	-1e+20	-1e+20	-1e+20
		-1e+20	-1e+20	0	0.00291003	0.00252862	0.00196481
		0.00130442	0.00120815	0.00153884	0.00209631	0	-1e+20
		-1e+20
		-1e+20	-1e+20	-1e+20	0	0.0077751	0.00100408
		0.000591017	0.000196735	0.000941152	0.00111813	0.00113004	0.00112262
		0.00163143	0.00109908	0.00140922	0.00111509	0.00102099	0.00149819
		0.00149865	0.00175444	0.0011692	0.000561198	0.0008424	0.0011307
		0.00127786	0.00108111	0.00104269	0.00126849	0.00074943	0.00124841
		0.00105135	0.0012019	0.000701916	0.000841177	0.000786837	0.000902865
		0.000676282	0.000836835	0.000940684	0.000767505	0.000714186	0.00143108
		0.000951018	0.000937492	0.000673905	0.00134159	0.000580872	0.00127929
		0.000893251	0.000748667	0.00122939	0.00132283	0.00119154	0.00114978
		0.000968671	0.000974572	0.0010485	0.000821457	0.00253286	-1e+20
		-1e+20	-1e+20	-1e+20	-1e+20	-1e+20	-1e+20
		-1e+20	-1e+20	-1e+20	-1e+20	-1e+20	-1e+20
		-1e+20	-1e+20	-1e+20	-1e+20	-1e+20	-1e+20
		-1e+20	-1e+20	-1e+20	-1e+20	-1e+20	-1e+20
		-1e+20	-1e+20	-1e+20	-1e+20	-1e+20	-1e+20
		-1e+20	-1e+20	-1e+20	-1e+20	-1e+20	-1e+20
		-1e+20	-1e+20	-1e+20	-1e+20	-1e+20	-1e+20
		-1e+20	-1e+20	-1e+20	-1e+20	-1e+20	-1e+20
		-1e+20	-1e+20	-1e+20	-1e+20	-1e+20	-1e+20
		-1e+20	0	0.0016444	0.00138226	0.00226177	0.000973528
		0.00142553	0.000836329	0.000727522	0	-1e+20	-1e+20
		-1e+20
		-1e+20	-1e+20	-1e+20	-1e+20	0	0
		0.000474703	0.00107901	0.00179071	0.00218582	0.00168561	0.00106993
		0.00143329	0.000729002	0.00173269	0.00126002	0.00163613	0.00163449
		0.00145632	0.00117956	0.00101034	0.00126193	0.000871078	0.000380333
		0.000767493	0.000642286	0.000842459	0.000997319	0.000798491	0.0011751
		0.000819165	0.00142793	0.00116047	0.0010368	0.000684088	0.000649691
		0.000994906	0.00114354	0.00114967	0.000923215	0.000793614	0.000924217
		0.000347934	0.000819806	0.000894814	0.00129614	0.00110969	0.00128087
		0.001496	0.00122263	0.00114164	0.00154723	0.000637396	0.00141556
		0.00114863	0.00103208	0.000157306	0.000766774	0.00182848	0
		-1e+20	-1e+20	-1e+20	-1e+20	-1e+20	-1e+20
		-1e+20	-1e+20	-1e+20	-1e+20	-1e+20	-1e+20
		-1e+20	-1e+20	-1e+20	-1e+20	-1e+20	-1e+20
		-1e+20	-1e+20	-1e+20	-1e+20	-1e+20	-1e+20
		-1e+20	-1e+20	-1e+20	-1e+20	-1e+20	-1e+20
		-1e+20	-1e+20	-1e+20	-1e+20	-1e+20	-1e+20
		-1e+20	-1e+20	-1e+20	-1e+20	-1e+20	-1e+20
		-1e+20	-1e+20	-1e+20	-1e+20	-1e+20	-1e+20
		-1e+20	-1e+20	-1e+20	-1e+20	-1e+20	-1e+20
		-1e+20	0.00123814	0.0024193	0.00273394	0.000309374	0.00122214
		0.000466748	0.00147456	0.00380868	0	-1e+20	-1e+20
		-1e+20
		-1e+20	-1e+20	-1e+20	-1e+20	0	0
		0.00458349	0.000714836	0.00118265	0.00169308	0.00143332	0.00174311
		0.000965853	0.00094169	0.00154074	0.00105823	0.00116082	0.00152786
		0.00119404	0.00119878	0.00100009	0.000828627	0.00177025	0.00100129
		0.00127296	0.000653915	0.00115951	0.000800751	0.000913243	0.00106369
		0.000949262	0.00130227	0.000972477	0.00101317	0.00128512	0.00093687
		0.000981262	0.000891326	0.000990294	0.00111221	0.00109121	0.000856798
		0.000922354	0.000651539	0.000843087	0.00163392	0.000855838	0.000772947
		0.000614016	0.00168568	0.00174254	0.0015963	0.00100273	0.000359847
		0.000628704	0.000509236	0.000975785	0.000447598	0.00174762	0
		-1e+20	-1e+20	-1e+20	-1e+20	-1e+20	-1e+20
		-1e+20	-1e+20	-1e+20	-1e+20	-1e+20	-1e+20
		-1e+20	-1e+20	-1e+20	-1e+20	-1e+20	-1e+20
		-1e+20	-1e+20	-1e+20	-1e+20	-1e+20	-1e+20
		-1e+20	-1e+20	-1e+20	-1e+20	-1e+20	-1e+20
		-1e+20	-1e+20	-1e+20	-1e+20	-1e+20	-1e+20
		-1e+20	-1e+20	-1e+20	-1e+20	-1e+20	-1e+20
		-1e+20	-1e+20	-1e+20	-1e+20	-1e+20	-1e+20
		-1e+20	-1e+20	-1e+20	-1e+20	-1e+20	-1e+20
		0.00635656	0.00159385	0.0022751	-8.59724e-05	0.00212422	0.0014455
		0.00146345	0.0018173	0.00257571	-1e+20	-1e+20	-1e+20
		-1e+20
		-1e+20	-1e+20	-1e+20	-1e+20	-1e+20	0.00954871
		0	0.00355315	0.00428631	0.00099583	0.00120354	0.00181766
		0.00108606	0.00169591	0.00166347	0.00207419	0.00185926	0.00105591
		0.00189064	0.000734535	0.000840315	0.000694072	0.00160673	0.00129102
		0.00109193	0.000876376	0.00140433	0.00122744	0.0016903	0.00104985
		0.00137942	0.00106735	0.00115363	0.00104415	0.000584089	0.00127571
		0.00126063	0.00078349	0.00137004	0.0014782	0.00144504	0.000648923
		0.00107907	0.00143992	0.00125543	0.000792381	0.00112955	0.00154537
		0.000784692	0.00107927	0.000801509	0.00151409	0.000998614	0.000981037
		0.00128519	0.00115093	0.00144266	0.00117058	0.000881272	0.000431139
		-1.55453e-05	-1e+20	-1e+20	-1e+20	-1e+20	-1e+20
		-1e+20	-1e+20	-1e+20	-1e+20	-1e+20	-1e+20
		-1e+20	-1e+20	-1e+20	-1e+20	-1e+20	-1e+20
		-1e+20	-1e+20	-1e+20	-1e+20	-1e+20	-1e+20
		-1e+20	-1e+20	-1e+20	-1e+20	-1e+20	-1e+20
		-1e+20	-1e+20	-1e+20	-1e+20	-1e+20	-1e+20
		-1e+20	-1e+20	-1e+20	-1e+20	-1e+20	-1e+20
		-1e+20	-1e+20	-1e+20	-1e+20	-1e+20	-1e+20
		-1e+20	-1e+20	-1e+20	-1e+20	-1e+20	-1e+20
		0.00300984	0.00232049	0.00297831	0.000624502	0.00121203	0.00023047
		0.00150075	0.00117344	0.00265746	-1e+20	-1e+20	-1e+20
		-1e+20
		-1e+20	-1e+20	-1e+20	-1e+20	-1e+20	0
		0	0.000919383	0.000887963	0.00204764	0.00157628	0.00118974
		0.00141663	0.00165381	0.000941316	0.00147763	0.00106149	0.0014377
		0.00148225	0.00171836	0.0020608	0.00144334	0.00163694	0.00147387
		0.00107104	0.00166103	0.00163029	0.00162012	0.00147926	0.00126534
		0.00109093	0.00133628	0.00156271	0.00114483	0.00138923	0.00119161
		0.00140879	0.00114588	0.00097539	0.000989142	0.00135739	0.00132889
		0.00141491	0.001744	0.000742365	0.00074271	0.00182687	0.000612455
		0.00110598	0.00105452	0.00074362	0.00160145	0.00138328	0.000907354
		0.00127633	0.00161437	0.00178873	0.000799587	0.000811712	0.000256713
		0.00135914	0	-1e+20	-1e+20	-1e+20	-1e+20
		-1e+20	-1e+20	-1e+20	-1e+20	-1e+20	-1e+20
		-1e+20	-1e+20	-1e+20	-1e+20	-1e+20	-1e+20
		-1e+20	-1e+20	-1e+20	-1e+20	-1e+20	-1e+20
		-1e+20	-1e+20	-1e+20	-1e+20	-1e+20	-1e+20
		-1e+20	-1e+20	-1e+20	-1e+20	-1e+20	-1e+20
		-1e+20	-1e+20	-1e+20	-1e+20	-1e+20	-1e+20
		-1e+20	-1e+20	-1e+20	-1e+20	-1e+20	-1e+20
		-1e+20	-1e+20	-1e+20	-1e+20	-1e+20	0.00313544
		0.000744109	0.00438195	0.00341982	0.0038822	0.00233963	0.00175697
		0.00117215	0.00103978	-1e+20	-1e+20	-1e+20	-1e+20
		-1e+20
		-1e+20	-1e+20	-1e+20	-1e+20	-1e+20	0
		0	0.00671287	0.00186052	0.00123229	0.00172742	0.00349975
		0.00245169	0.00149878	0.00161043	0.00176094	0.00135906	0.00167297
		0.00152523	0.00172795	0.00128014	0.0021338	0.00159188	0.00178031
		0.00134662	0.00120467	0.00108202	0.00156986	0.00151253	0.00107924
		0.00133165	0.00121377	0.00129977	0.00141292	0.0011751	0.0017775
		0.00117505	0.00107624	0.00110653	0.00168352	0.00169199	0.00143742
		0.00149309	0.0011212	0.00172925	0.00179285	0.00109382	0.000956835
		0.00133828	0.000589377	0.000644709	0.00206998	0.00134046	0.00193028
		0.000639375	0.000837323	0.00175058	0.00172254	0.00178427	0.000601198
		0.00423952	0.00102705	-1e+20	-1e+20	-1e+20	-1e+20
		-1e+20	-1e+20	-1e+20	-1e+20	-1e+20	-1e+20
		-1e+20	-1e+20	-1e+20	-1e+20	-1e+20	-1e+20
		-1e+20	-1e+20	-1e+20	-1e+20	-1e+20	-1e+20
		-1e+20	-1e+20	-1e+20	-1e+20	-1e+20	-1e+20
		-1e+20	-1e+20	-1e+20	-1e+20	-1e+20	-1e+20
		-1e+20	-1e+20	-1e+20	-1e+20	-1e+20	-1e+20
		-1e+20	-1e+20	-1e+20	-1e+20	-1e+20	-1e+20
		-1e+20	-1e+20	-1e+20	-1e+20	0	0.00116192
		0.000944281	0.00414619	0.00354788	0.00256791	0.00163062	0.00165452
		0.000858695	0.0025417	-1e+20	-1e+20	-1e+20	-1e+20
		-1e+20
		-1e+20	-1e+20	-1e+20	-1e+20	-1e+20	-1e+20
		0	0.00124531	0.0043632	0.00224567	0.00133002	0.00210284
		0.00183162	0.00118469	0.0014735	0.00167202	0.00143205	0.00196926
		0.00160374	0.00164995	0.00122404	0.00129613	0.00168315	0.0016766
		0.00143092	0.00140611	0.00139863	0.00191043	0.00146614	0.00138316
		0.00163649	0.00115767	0.00173413	0.00143689	0.00141771	0.00144102
		0.00117456	0.00141094	0.00127453	0.0013509	0.00216679	0.0019455
		0.00152946	0.00163866	0.000952679	0.00171097	0.00143259	0.00289063
		0.00196409	0.000456496	0.00136831	0.0021898	0.0021971	0.000898104
		0.00156269	0.00140173	0.00186292	0.00165909	0.00168088	0.00136873
		0.00191081	0.00375655	0	-1e+20	-1e+20	-1e+20
		-1e+20	-1e+20	-1e+20	-1e+20	-1e+20	-1e+20
		-1e+20	-1e+20	-1e+20	-1e+20	-1e+20	-1e+20
		-1e+20	-1e+20	-1e+20	-1e+20	-1e+20	-1e+20
		-1e+20	-1e+20	-1e+20	-1e+20	-1e+20	-1e+20
		-1e+20	-1e+20	-1e+20	-1e+20	-1e+20	-1e+20
		-1e+20	-1e+20	-1e+20	-1e+20	-1e+20	-1e+20
		-1e+20	-1e+20	-1e+20	-1e+20	-1e+20	-1e+20
		-1e+20	-1e+20	-1e+20	-1e+20	0.00537663	0.00388402
		0.00311063	0.0020455	0.00322619	0.00167497	0.00183455	0.00287344
		0.00125066	0	-1e+20	-1e+20	-1e+20	-1e+20
		-1e+20
		-1e+20	-1e+20	-1e+20	-1e+20	-1e+20	-1e+20
		0	0.016357	0.00153641	0.00254561	0.00836485	0.00386183
		0.00158748	0.00416418	0.00298333	0.00438972	0.00378561	0.00319526
		0.00312436	0.0032418	0.00356156	0.00352791	0.00350275	0.00235926
		0.00167919	0.00305861	0.00232515	0.00271321	0.00235503	0.00212163
		0.00266999	0.00305201	0.00216448	0.00301309	0.0015049	0.00320298
		0.00264156	0.0027553	0.00193212	0.00253681	0.00254186	0.00253964
		0.00201744	0.00202561	0.00233545	0.00316342	0.00253648	0.00283487
		0.00249976	0.00216589	0.0023435	0.00343923	0.00344101	0.00292242
		0.00215095	0.00190719	0.00230294	0.00206754	0.00237581	0.00219936
		0.00256761	0.00140103	0.00226975	0	-1e+20	-1e+20
		-1e+20	-1e+20	-1e+20	-1e+20	-1e+20	-1e+20
		-1e+20	-1e+20	-1e+20	-1e+20	-1e+20	-1e+20
		-1e+20	-1e+20	-1e+20	-1e+20	-1e+20	-1e+20
		-1e+20	-1e+20	-1e+20	-1e+20	-1e+20	-1e+20
		-1e+20	-1e+20	-1e+20	-1e+20	-1e+20	-1e+20
		-1e+20	-1e+20	-1e+20	-1e+20	-1e+20	-1e+20
		-1e+20	-1e+20	-1e+20	-1e+20	-1e+20	-1e+20
		-1e+20	-1e+20	-1e+20	0.0146482	0.00772388	0.0193916
		0.0130872	0.0125818	0.0155595	0.0152197	0.0133878	0.00950258
		0.00922436	0.000387092	-1e+20	-1e+20	-1e+20	-1e+20
		-1e+20
		-1e+20	-1e+20	-1e+20	-1e+20	-1e+20	-1e+20
		-1e+20	0.129144	0.119314	0.106845	0.138551	0.116707
		0.0935059	0.0903534	0.0907871	0.0962465	0.096706	0.0930767
		0.0871435	0.0888031	0.0866087	0.0872045	0.0827602	0.0794218
		0.0765465	0.0743031	0.0726526	0.0731779	0.0760039	0.0758561
		0.074798	0.0702258	0.0734672	0.0697805	0.0698969	0.0682757
		0.0681238	0.0687719	0.0719635	0.0674608	0.0620012	0.0640925
		0.0679301	0.0735343	0.0628758	0.0512042	0.0719753	0.0743001
		0.0599533	0.0611747	0.0629325	0.0607558	0.0626	0.0590143
		0.0626502	0.0651088	0.0696659	0.0699581	0.0635137	0.0724823
		0.0720993	0.0739685	0.0789512	0.0926851	-1e+20	-1e+20
		-1e+20	-1e+20	-1e+20	-1e+20	-1e+20	-1e+20
		-1e+20	-1e+20	-1e+20	-1e+20	-1e+20	-1e+20
		-1e+20	-1e+20	-1e+20	-1e+20	-1e+20	-1e+20
		-1e+20	-1e+20	-1e+20	-1e+20	-1e+20	-1e+20
		-1e+20	-1e+20	-1e+20	-1e+20	-1e+20	-1e+20
		-1e+20	-1e+20	-1e+20	-1e+20	-1e+20	-1e+20
		-1e+20	-1e+20	-1e+20	-1e+20	-1e+20	-1e+20
		-1e+20	-1e+20	0.410206	0.324896	0.303408	0.334954
		0.305581	0.352357	0.374826	0.328362	0.334391	0.27493
		0.245102	0.14646	-1e+20	-1e+20	-1e+20	-1e+20
		-1e+20
		-1e+20	-1e+20	-1e+20	-1e+20	-1e+20	-1e+20
		-1e+20	1.49043	1.68223	1.56711	1.58267	1.49321
		1.33547	1.25466	1.23216	1.2991	1.29507	1.1965
		1.1803	1.17583	1.18281	1.13867	1.09383	1.08831
		1.04499	1.05174	1.03293	1.04198	1.07564	1.06208
		1.04086	1.02395	0.990302	1.00303	0.995464	0.989438
		0.985252	0.996096	0.993198	0.981598	0.962677	0.927325
		0.945054	0.927156	1.03752	0.947113	0.87357	0.906644
		0.982129	0.941263	0.915148	0.910786	0.908891	0.926011
		0.943356	0.964512	0.960397	0.957361	0.957453	0.956988
		1.00941	1.00844	1.0688	1.07556	1.33984	-1e+20
		-1e+20	-1e+20	-1e+20	-1e+20	-1e+20	-1e+20
		-1e+20	-1e+20	-1e+20	-1e+20	-1e+20	-1e+20
		-1e+20	-1e+20	-1e+20	-1e+20	-1e+20	-1e+20
		-1e+20	-1e+20	-1e+20	-1e+20	-1e+20	-1e+20
		-1e+20	-1e+20	-1e+20	-1e+20	-1e+20	-1e+20
		-1e+20	-1e+20	-1e+20	-1e+20	-1e+20	-1e+20
		-1e+20	-1e+20	-1e+20	-1e+20	-1e+20	-1e+20
		-1e+20	-1e+20	2.63618	2.27034	2.57529	2.42489
		2.59135	2.52855	2.68853	2.55097	2.46034	2.23258
		1.86046	-1e+20	-1e+20	-1e+20	-1e+20	-1e+20
		-1e+20
		-1e+20	-1e+20	-1e+20	-1e+20	-1e+20	-1e+20
		-1e+20	3.99605	4.08521	3.8184	3.6757	3.5059
		3.30521	3.19902	3.13234	3.11082	3.01898	2.93437
		2.9145	2.88793	2.81988	2.79779	2.75912	2.73582
		2.66762	2.69728	2.67108	2.69418	2.66221	2.64368
		2.61159	2.60268	2.58136	2.55878	2.54153	2.5349
		2.53857	2.52871	2.51824	2.5023	2.47008	2.47254
		2.46457	2.45535	2.44276	2.46377	2.46833	2.45862
		2.41138	2.42393	2.45643	2.41812	2.42137	2.39516
		2.41999	2.36912	2.41693	2.40507	2.45233	2.45225
		2.45634	2.50969	2.49628	2.58989	2.61198	2.65642
		-1e+20	-1e+20	-1e+20	-1e+20	-1e+20	-1e+20
		-1e+20	-1e+20	-1e+20	-1e+20	-1e+20	-1e+20
		-1e+20	-1e+20	-1e+20	-1e+20	-1e+20	-1e+20
		-1e+20	-1e+20	-1e+20	-1e+20	-1e+20	-1e+20
		-1e+20	-1e+20	-1e+20	-1e+20	-1e+20	-1e+20
		-1e+20	-1e+20	-1e+20	-1e+20	-1e+20	-1e+20
		-1e+20	-1e+20	-1e+20	-1e+20	-1e+20	-1e+20
		-1e+20	4.1597	4.21677	4.05412	4.05499	4.11445
		4.17903	4.1601	4.24573	4.09659	4.00056	3.79113
		3.74971	-1e+20	-1e+20	-1e+20	-1e+20	-1e+20
		-1e+20
		-1e+20	-1e+20	-1e+20	-1e+20	-1e+20	-1e+20
		-1e+20	-1e+20	3.36036	2.89549	2.76293	2.43136
		2.45848	2.39852	2.34192	2.33083	2.18861	2.10374
		2.13282	2.07336	2.08496	2.01535	2.00089	2.02002
		2.03847	2.03411	2.03002	2.02312	1.96622	1.90543
		1.95318	1.92865	1.91483	1.95036	1.90916	1.8946
		1.88369	1.88379	1.9	1.8347	1.85491	1.86792
		1.93243	1.83022	1.83197	1.7846	1.89451	1.92713
		1.80887	1.83243	1.8665	1.82262	1.79639	1.81157
		1.79748	1.77407	1.79753	1.79922	1.83046	1.81162
		1.83604	1.84345	1.80601	1.81857	1.83045	1.74921
		-1e+20	-1e+20	-1e+20	-1e+20	-1e+20	-1e+20
		-1e+20	-1e+20	-1e+20	-1e+20	-1e+20	-1e+20
		-1e+20	-1e+20	-1e+20	-1e+20	-1e+20	-1e+20
		-1e+20	-1e+20	-1e+20	-1e+20	-1e+20	-1e+20
		-1e+20	-1e+20	-1e+20	-1e+20	-1e+20	-1e+20
		-1e+20	-1e+20	-1e+20	-1e+20	-1e+20	-1e+20
		-1e+20	-1e+20	-1e+20	-1e+20	-1e+20	-1e+20
		1.7392	2.35202	2.13979	2.1856	2.22218	2.10704
		2.15059	2.18217	2.21972	2.176	2.15304	2.3764
		-1e+20	-1e+20	-1e+20	-1e+20	-1e+20	-1e+20
		-1e+20
		-1e+20	-1e+20	-1e+20	-1e+20	-1e+20	-1e+20
		-1e+20	-1e+20	0.55147	0.321316	0.241306	0.248672
		0.231923	0.28583	0.282061	0.247272	0.213963	0.194951
		0.235716	0.210155	0.209371	0.202125	0.211011	0.234655
		0.223099	0.231142	0.225274	0.227606	0.212942	0.205736
		0.203917	0.208273	0.2079	0.213188	0.213341	0.202718
		0.203163	0.195682	0.197505	0.184489	0.19642	0.203438
		0.206148	0.202312	0.216214	0.228789	0.159714	0.204825
		0.211069	0.209656	0.192211	0.198474	0.202879	0.204476
		0.197833	0.186439	0.183183	0.195747	0.181677	0.185942
		0.189315	0.182276	0.180103	0.189782	0.163657	0.223424
		0.116076	-1e+20	-1e+20	-1e+20	-1e+20	-1e+20
		-1e+20	-1e+20	-1e+20	-1e+20	-1e+20	-1e+20
		-1e+20	-1e+20	-1e+20	-1e+20	-1e+20	-1e+20
		-1e+20	-1e+20	-1e+20	-1e+20	-1e+20	-1e+20
		-1e+20	-1e+20	-1e+20	-1e+20	-1e+20	-1e+20
		-1e+20	-1e+20	-1e+20	-1e+20	-1e+20	-1e+20
		-1e+20	-1e+20	-1e+20	-1e+20	-1e+20	0.0148088
		0.169849	0.112482	0.124399	0.142193	0.120324	0.120613
		0.127706	0.129347	0.131965	0.130272	0.138206	-1e+20
		-1e+20	-1e+20	-1e+20	-1e+20	-1e+20	-1e+20
		-1e+20
		-1e+20	-1e+20	-1e+20	-1e+20	-1e+20	-1e+20
		-1e+20	-1e+20	-1e+20	0.0108089	0.000942227	0.00568763
		0.00292847	0.00492017	0.00380629	0.00422229	0.00471123	0.0031644
		0.00375661	0.00348301	0.00338481	0.00421405	0.00387718	0.00375826
		0.00289208	0.00291242	0.00297698	0.0026267	0.00263547	0.00309271
		0.00292212	0.00309384	0.00315927	0.00232392	0.00302023	0.00356505
		0.00272838	0.00325471	0.00282292	0.00245105	0.00305207	0.00313272
		0.00293372	0.00325335	0.00359633	0.00467149	0.00355851	0.00287579
		0.00277437	0.0032578	0.00323449	0.00356083	0.00296257	0.00335641
		0.00206796	0.0031412	0.00301438	0.0034097	0.0019388	0.00273637
		0.00349239	0.00249624	0.00304339	0.00327228	0.00317607	0.00279251
		0.0050094	0.00732264	-1e+20	-1e+20	-1e+20	-1e+20
		-1e+20	-1e+20	-1e+20	-1e+20	-1e+20	-1e+20
		-1e+20	-1e+20	-1e+20	-1e+20	-1e+20	-1e+20
		-1e+20	-1e+20	-1e+20	-1e+20	-1e+20	-1e+20
		-1e+20	-1e+20	-1e+20	-1e+20	-1e+20	-1e+20
		-1e+20	-1e+20	-1e+20	-1e+20	-1e+20	-1e+20
		-1e+20	-1e+20	-1e+20	-1e+20	-1e+20	0.00784972
		0.00830256	0.00668132	0.00171897	0.00652786	0.00456128	0.00569965
		0.00432514	0.00347215	0.0042263	0.00308875	0.00323821	-1e+20
		-1e+20	-1e+20	-1e+20	-1e+20	-1e+20	-1e+20
		-1e+20
		-1e+20	-1e+20	-1e+20	-1e+20	-1e+20	-1e+20
		-1e+20	-1e+20	-1e+20	0	0.00623215	0.00546036
		0.00398421	0.00320702	0.00508114	0.00100113	0.00290321	0.00281446
		0.00274555	0.00314516	0.00336813	0.00170014	0.00200196	0.00299229
		0.00227132	0.00305867	0.00295879	0.00229508	0.00205963	0.00226423
		0.00186616	0.00162379	0.00217524	0.00195566	0.0026379	0.00211885
		0.00201825	0.00191165	0.00207041	0.00233643	0.00256784	0.00251443
		0.00238275	0.00247637	0.00215202	0.00202324	0.00214092	0.00124434
		0.00185379	0.00246996	0.00215102	0.00183118	0.00246295	0.00294757
		0.00337537	0.00206782	0.00178939	0.00180546	0.00185073	0.00224423
		0.00211285	0.00186705	0.00203216	0.00200251	0.0019055	0.00167713
		0.002151	0.000967034	0	-1e+20	-1e+20	-1e+20
		-1e+20	-1e+20	-1e+20	-1e+20	-1e+20	-1e+20
		-1e+20	-1e+20	-1e+20	-1e+20	-1e+20	-1e+20
		-1e+20	-1e+20	-1e+20	-1e+20	-1e+20	-1e+20
		-1e+20	-1e+20	-1e+20	-1e+20	-1e+20	-1e+20
		-1e+20	-1e+20	-1e+20	-1e+20	-1e+20	-1e+20
		-1e+20	-1e+20	-1e+20	-1e+20	0.00579407	0.00240352
		0.00507953	0.00396827	0.0024958	0.00424747	0.00275118	0.0038487
		0.00500918	0.00259248	0.00242913	0.00158626	0.0033783	-1e+20
		-1e+20	-1e+20	-1e+20	-1e+20	-1e+20	-1e+20
		-1e+20
		-1e+20	-1e+20	-1e+20	-1e+20	-1e+20	-1e+20
		-1e+20	-1e+20	-1e+20	-1e+20	0	0.0049989
		0.00114984	0.0014317	0.0026353	0.00261023	0.00330983	0.0018642
		0.00289196	0.00174137	0.00178309	0.00263689	0.0021391	0.00189836
		0.00247705	0.00152535	0.00136987	0.00184427	0.00175918	0.00184601
		0.00124877	0.00188321	0.00136672	0.0015269	0.0022673	0.0014275
		0.00180502	0.00159293	0.00146512	0.00158362	0.00157049	0.00181739
		0.00184267	0.00192737	0.00174061	0.00212994	0.00163312	0.00172997
		0.00169784	0.00141761	0.00138748	0.00210984	0.00089988	0.00163394
		0.0017317	0.00120353	0.000789472	0.00173549	0.00189143	0.00202233
		0.00130975	0.00159552	0.00224999	0.00155771	0.0017132	0.00186976
		0.00134935	0.00181601	0.00159993	0.00650347	-1e+20	-1e+20
		-1e+20	-1e+20	-1e+20	-1e+20	-1e+20	-1e+20
		-1e+20	-1e+20	-1e+20	-1e+20	-1e+20	-1e+20
		-1e+20	-1e+20	-1e+20	-1e+20	-1e+20	-1e+20
		-1e+20	-1e+20	-1e+20	-1e+20	-1e+20	-1e+20
		-1e+20	-1e+20	-1e+20	-1e+20	-1e+20	-1e+20
		-1e+20	-1e+20	-1e+20	0.00318892	0.00503746	0.00430399
		0.00381597	0.00299783	0.00330412	0.00336272	0.00333379	0.000918685
		0.00208736	0.00237246	0.00127969	0.00132361	0	-1e+20
		-1e+20	-1e+20	-1e+20	-1e+20	-1e+20	-1e+20
		-1e+20
		-1e+20	-1e+20	-1e+20	-1e+20	-1e+20	-1e+20
		-1e+20	-1e+20	-1e+20	-1e+20	0.0227582	0.000288707
		0.000407812	0.00120231	0.00154329	0.00210598	0.00196494	0.00202105
		0.00147568	0.00145344	0.002115	0.00177152	0.00201787	0.00208717
		0.00149556	0.00152958	0.00115238	0.00135296	0.00116879	0.00168706
		0.00112187	0.00157582	0.00159373	0.00176604	0.00129969	0.00137061
		0.00161847	0.00137706	0.00113611	0.00123953	0.00221539	0.00154094
		0.00194171	0.00203803	0.00174754	0.00218503	0.00193824	0.00230926
		0.00099567	0.00129651	0.000645145	0.00168121	0.000692817	0.000649491
		0.00106443	0.00177236	0.00183699	0.00218943	0.00135588	0.00111013
		0.00156059	0.00153768	0.00193849	0.00253784	0.00185442	0.00262264
		0.00156804	0.00183823	0.000425105	0.0010587	0.0065197	-1e+20
		-1e+20	-1e+20	-1e+20	-1e+20	-1e+20	-1e+20
		-1e+20	-1e+20	-1e+20	-1e+20	-1e+20	-1e+20
		-1e+20	-1e+20	-1e+20	-1e+20	-1e+20	-1e+20
		-1e+20	-1e+20	-1e+20	-1e+20	-1e+20	-1e+20
		-1e+20	-1e+20	-1e+20	-1e+20	-1e+20	-1e+20
		-1e+20	-1e+20	0.00379293	0.00338856	0.00176658	0.00178522
		0.0028571	0.00169234	0.00114058	0.00328826	0.00298532	0.000848145
		0.0021768	0.000585194	0.00129609	0	-1e+20	-1e+20
		-1e+20	-1e+20	-1e+20	-1e+20	-1e+20	-1e+20
		-1e+20
		-1e+20	-1e+20	-1e+20	-1e+20	-1e+20	-1e+20
		-1e+20	-1e+20	-1e+20	-1e+20	0	0
		0.00120924	0.000769721	0.00365549	0.00184003	0.00225067	0.00242478
		0.00215427	0.00118609	0.00139433	0.00196838	0.000940759	0.00140229
		0.00166171	0.00166494	0.00126317	0.00179096	0.00112651	0.00176037
		0.00150227	0.00124534	0.00159638	0.00159795	0.000946964	0.00114032
		0.000985901	0.000998132	0.00129687	0.00142502	0.00184591	0.00192414
		0.0021617	0.00209091	0.0016837	0.00194261	0.0014747	0.00164773
		0.000766921	0.00163448	0.00137316	0.00109558	0.00133213	0.00221757
		0.00115022	0.00193452	0.0015898	0.00135778	0.000810622	0.000604116
		0.00147626	0.00102541	0.00128323	0.00195399	0.0017753	0.0014509
		0.000459904	0.00140576	0.000902662	0.000388058	0.00205888	0.017805
		-1e+20	-1e+20	-1e+20	-1e+20	-1e+20	-1e+20
		-1e+20	-1e+20	-1e+20	-1e+20	-1e+20	-1e+20
		-1e+20	-1e+20	-1e+20	-1e+20	-1e+20	-1e+20
		-1e+20	-1e+20	-1e+20	-1e+20	-1e+20	-1e+20
		-1e+20	-1e+20	-1e+20	-1e+20	-1e+20	-1e+20
		-1e+20	0	0.00321584	0.00490131	0.00252981	0.0010959
		0.00201386	0.00202128	0.00167269	0.00296491	0.00355209	0.00201056
		0.00146608	0.0021828	0.00371401	0	-1e+20	-1e+20
		-1e+20	-1e+20	-1e+20	-1e+20	-1e+20	-1e+20
		-1e+20
		-1e+20	-1e+20	-1e+20	-1e+20	-1e+20	-1e+20
		-1e+20	-1e+20	-1e+20	-1e+20	-1e+20	0
		-0.0047927	1.01216e-05	0.000784538	0.00197421	0.0011962	0.00139262
		0.00220833	0.00125502	0.00124899	0.00126615	0.00144436	0.00117892
		0.00169	0.00156964	0.00193091	0.00154665	0.00103025	0.00135637
		0.00136657	0.00159608	0.00183108	0.00122127	0.00120466	0.00120666
		0.0013262	0.00142178	0.0013755	0.00159871	0.00148613	0.00177518
		0.00151888	0.00170305	0.00205905	0.00143582	0.00129232	0.00105707
		0.00133421	0.00135304	0.00140397	0.00103776	0.00102071	0.00207296
		0.00171122	0.000602087	0.00160877	0.00133865	0.00262236	0.00127641
		0.0004232	0.000838715	0.00123172	0.00165243	0.00135012	0.00154626
		0.00186584	0.000597655	0.00105726	0.00191047	0.000415787	0.00165571
		0	-1e+20	-1e+20	-1e+20	-1e+20	-1e+20
		-1e+20	-1e+20	-1e+20	-1e+20	-1e+20	-1e+20
		-1e+20	-1e+20	-1e+20	-1e+20	-1e+20	-1e+20
		-1e+20	-1e+20	-1e+20	-1e+20	-1e+20	-1e+20
		-1e+20	-1e+20	-1e+20	-1e+20	-1e+20	-1e+20
		0.00154573	0.00140376	0.00376752	-8.72932e-07	0.00350724	0.00227108
		0.00158791	0.00098494	0.00302818	0.00229333	0.00176854	0.00169605
		0.00289025	0.00228073	0.00146144	0	-1e+20	-1e+20
		-1e+20	-1e+20	-1e+20	-1e+20	-1e+20	-1e+20
		-1e+20
		-1e+20	-1e+20	-1e+20	-1e+20	-1e+20	-1e+20
		-1e+20	-1e+20	-1e+20	-1e+20	-1e+20	0
		0	0.000252273	0.000684185	0.0036127	0.0009992	0.00159883
		0.00173938	0.000863887	0.00158894	0.00140911	0.000515475	0.001411
		0.00144511	0.000929899	0.00124685	0.00121581	0.00147136	0.00144253
		0.000876928	0.0013361	0.000908148	0.0010981	0.00100155	0.00102714
		0.000729018	0.00191703	0.00152495	0.00124169	0.0015609	0.00162798
		0.00164628	0.00143255	0.00138957	0.00120798	0.00180041	0.00142258
		0.00110991	0.00133894	0.000763383	0.00129255	0.000574742	0.00104895
		0.00172059	0.00103948	0.00125612	0.00159999	0.000819816	0.000671803
		0.000989232	0.000903047	0.0013116	0.00178468	0.00151612	0.00124388
		0.00141739	0.00163905	0.00156526	0.00152375	0.000968414	0.00119697
		0.00160973	0	-1e+20	-1e+20	-1e+20	-1e+20
		-1e+20	-1e+20	-1e+20	-1e+20	-1e+20	-1e+20
		-1e+20	-1e+20	-1e+20	-1e+20	-1e+20	-1e+20
		-1e+20	-1e+20	-1e+20	-1e+20	-1e+20	-1e+20
		-1e+20	-1e+20	-1e+20	-1e+20	-1e+20	0.00390247
		0	0.000571477	0.00249134	0.00122598	0.00137278	0.00206519
		0.0017378	0.00130753	0.000584924	0.0013879	0.00320775	0.00216823
		0.00183577	0.00220704	-4.499e-05	-1e+20	-1e+20	-1e+20
		-1e+20	-1e+20	-1e+20	-1e+20	-1e+20	-1e+20
		-1e+20
		-1e+20	-1e+20	-1e+20	-1e+20	-1e+20	-1e+20
		-1e+20	-1e+20	-1e+20	-1e+20	-1e+20	-1e+20
		0	0.00700051	0.00100259	0.000404135	0.00085238	0.00125886
		0.00237315	0.000745265	0.00135816	0.00058304	0.00109369	0.000708602
		0.000775919	0.00123376	0.00094877	0.00126145	0.00105593	0.00146387
		0.00112273	0.00130566	0.00119992	0.000823568	0.00112103	0.0013688
		0.00147754	0.00134779	0.00177647	0.0013661	0.00114979	0.00149559
		0.00197327	0.00131665	0.00157707	0.00163921	0.001094	0.00127906
		0.00116896	0.000951991	0.000884059	0.00183248	0.00089163	0.000782978
		0.001089	0.000868301	0.00134813	0.000632381	0.00157053	0.00144244
		0.000884336	0.00151452	0.000640804	0.00160872	0.00151852	0.00103369
		0.000828522	0.000194947	0.000382273	0.000828236	0.000544421	0.00182405
		0.00178685	0.00222885	0	-1e+20	-1e+20	-1e+20
		-1e+20	-1e+20	-1e+20	-1e+20	-1e+20	-1e+20
		-1e+20	-1e+20	-1e+20	-1e+20	-1e+20	-1e+20
		-1e+20	-1e+20	-1e+20	-1e+20	-1e+20	-1e+20
		-1e+20	-1e+20	-1e+20	-1e+20	0	0.00197752
		0.00160794	-0.000820084	0.00248712	0.00148258	0.00100803	0.000975187
		0.0020792	0.00251001	0.00168534	0.00270918	0.00244948	0.00275249
		0.00144279	0.00125286	-1e+20	-1e+20	-1e+20	-1e+20
		-1e+20	-1e+20	-1e+20	-1e+20	-1e+20	-1e+20
		-1e+20
		-1e+20	-1e+20	-1e+20	-1e+20	-1e+20	-1e+20
		-1e+20	-1e+20	-1e+20	-1e+20	-1e+20	-1e+20
		0	0	0.00390269	0.00347883	0.00120161	0.00141987
		0.000536144	0.00170868	0.0016888	0.00141472	0.0013789	0.000596761
		0.000907729	0.00145913	0.000945385	0.00144403	0.000842944	0.00164013
		0.00088045	0.00102112	0.00118812	0.000855183	0.000982109	0.0012822
		0.00137276	0.00144734	0.00162638	0.00114187	0.0010674	0.00155404
		0.00139939	0.00174667	0.00114684	0.00160546	0.000941219	0.00133062
		0.00115219	0.000923167	0.000823876	0.00136598	0.00174751	0.000804293
		0.00142937	0.00112753	0.000691965	0.0009765	0.0012374	0.00101659
		0.00139451	0.00132623	0.000991076	0.000853213	0.00109279	0.00203612
		0.000747876	0.00157956	0.00148967	0.00114359	0.0016133	0.000919611
		0.0011359	0.00178718	0.000905824	0.00125799	-1e+20	-1e+20
		-1e+20	-1e+20	-1e+20	-1e+20	-1e+20	-1e+20
		-1e+20	-1e+20	-1e+20	-1e+20	-1e+20	-1e+20
		-1e+20	-1e+20	-1e+20	-1e+20	-1e+20	-1e+20
		-1e+20	-1e+20	0	0.00183297	0.00198969	0.00257943
		0.00142064	0.00174556	0.000901479	0.00172923	0.0013674	0.0016923
		0.00213667	0.00158141	0.00181394	0.00261618	0.00180977	0.00202753
		0.00234163	0.00286492	-1e+20	-1e+20	-1e+20	-1e+20
		-1e+20	-1e+20	-1e+20	-1e+20	-1e+20	-1e+20
		-1e+20
		-1e+20	-1e+20	-1e+20	-1e+20	-1e+20	-1e+20
		-1e+20	-1e+20	-1e+20	-1e+20	-1e+20	-1e+20
		-1e+20	0	0	0.000196967	0.000834648	0.000969818
		0.00128949	0.000618889	0.00104766	0.000956164	0.000831286	0.0015805
		0.00116186	0.0016118	0.000913609	0.00119601	0.000537418	0.000798325
		0.00105667	0.000732321	0.000930496	0.000678057	0.000992733	0.000833171
		0.001473	0.00110311	0.00117999	0.00140855	0.00194668	0.00148283
		0.00195579	0.00217201	0.00176797	0.0015641	0.00174284	0.00104036
		0.00103778	0.00132303	0.00163949	0.00130541	0.000745119	0.000674632
		0.00124947	0.000644366	0.0010275	0.000623663	0.00115999	0.000927306
		0.000427553	0.0016328	0.00149123	0.000826674	0.001153	0.000775133
		0.00105268	0.000805651	0.000862155	0.0008478	0.00100931	0.00103338
		0.000649895	0	0.00215856	0.00045152	0.00315328	0.00384888
		-1e+20	-1e+20	-1e+20	-1e+20	-1e+20	-1e+20
		-1e+20	-1e+20	-1e+20	-1e+20	-1e+20	-1e+20
		-1e+20	-1e+20	-1e+20	-1e+20	-1e+20	-1e+20
		-1e+20	0	0.00367036	0.00123398	0.000748313	0.00152146
		0.00145281	0.00313996	0.00300204	0.00099648	0.00114763	0.0013793
		0.00193035	0.000882624	0.00184865	0.00148875	0.000687881	0.00069607
		0.00120433	-1e+20	-1e+20	-1e+20	-1e+20	-1e+20
		-1e+20	-1e+20	-1e+20	-1e+20	-1e+20	-1e+20
		-1e+20
		-1e+20	-1e+20	-1e+20	-1e+20	-1e+20	-1e+20
		-1e+20	-1e+20	-1e+20	-1e+20	-1e+20	-1e+20
		-1e+20	0	0	0.000248509	0.000485595	0.0025397
		0.00152873	0.000782293	0.0015173	0.00115085	0.00133223	0.00148076
		0.000751267	0.00104284	0.00101609	0.000788497	0.000809341	0.0007316
		0.00108008	0.0013711	0.000793691	0.000475614	0.000877537	0.00094847
		0.000977732	0.000791164	0.0011869	0.00179043	0.00141239	0.00150642
		0.00195661	0.00199456	0.00155911	0.00181472	0.00156074	0.000911884
		0.00112296	0.00107195	0.000874309	0.000812011	0.00101554	0.00112204
		0.000769402	0.00164359	0.00061393	0.000605193	0.00109107	0.000849713
		0.00067094	0.000800346	0.00124456	0.000786121	0.00136488	0.000638857
		0.00121715	0.000910395	0.00109363	0.0014079	0.000920429	0.000504855
		0.0013765	0.00165958	0.00126869	0.000437771	0.00227073	0.000538498
		0	0	-1e+20	-1e+20	-1e+20	-1e+20
		-1e+20	-1e+20	-1e+20	-1e+20	-1e+20	-1e+20
		-1e+20	-1e+20	-1e+20	-1e+20	-1e+20	0
		0	0.00187871	0.00152529	0.000656284	0.00156166	0.00218877
		0.00164972	0.00268042	0.00229348	0.00139854	0.00146815	0.00127757
		0.000420776	0.00185721	0.000694644	0.00176224	0.0019513	0.00106368
		0.000957588	-1e+20	-1e+20	-1e+20	-1e+20	-1e+20
		-1e+20	-1e+20	-1e+20	-1e+20	-1e+20	-1e+20
		-1e+20
		-1e+20	-1e+20	-1e+20	-1e+20	-1e+20	-1e+20
		-1e+20	-1e+20	-1e+20	-1e+20	-1e+20	-1e+20
		-1e+20	-1e+20	0	0	0.000577708	0.000686998
		0.000655093	0.00206107	0.000870287	0.00122065	0.0016394	0.000723424
		0.00106936	0.00130616	0.000666511	0.00113441	0.000917553	0.00117261
		0.000960601	0.000959121	0.000852284	0.000790002	0.000947797	0.000677582
		0.00111121	0.00168312	0.00122636	0.00133658	0.00169133	0.00192243
		0.00187561	0.00188145	0.00151263	0.0019823	0.00136284	0.00112573
		0.00118408	0.000838826	0.00121122	0.00114938	0.000859351	0.000927979
		0.000774652	0.000984328	0.000775252	0.00141341	0.00046438	0.000579697
		0.00103076	0.00048662	0.00122649	0.00164762	0.000762519	0.00108249
		0.00135604	0.00213225	0.000609908	0.000592018	0.00163001	0.000418181
		0.00116659	0.00152635	0.000439334	0.000535499	0.00162795	0.000993227
		0.00151234	0.00140202	0.000831411	0.00275176	0	-1e+20
		-1e+20	-1e+20	-1e+20	-1e+20	-1e+20	-1e+20
		-1e+20	-1e+20	0	0	0.00543157	0.00218087
		0.00270211	0.00258771	0.000741285	0.00130776	0.000991949	0.0019809
		0.00148463	0.00228316	0.00161347	0.00199863	0.00225909	0.00204311
		0.00168379	0.00132448	0.00128152	0.000862558	0.00216434	0.00142761
		0	-1e+20	-1e+20	-1e+20	-1e+20	-1e+20
		-1e+20	-1e+20	-1e+20	-1e+20	-1e+20	-1e+20
		-1e+20
		-1e+20	-1e+20	-1e+20	-1e+20	-1e+20	-1e+20
		-1e+20	-1e+20	-1e+20	-1e+20	-1e+20	-1e+20
		-1e+20	-1e+20	0	0	0.00120111	0.000150944
		0.00126393	0.00143777	0.00105138	0.00177224	0.000846387	0.00126156
		0.00119917	0.000771342	0.00121735	0.000878557	0.000801218	0.000724091
		0.00139154	0.00108844	0.00110288	0.00102296	0.00116736	0.0010779
		0.00135471	0.00130552	0.00155848	0.00162824	0.0015232	0.00184126
		0.00205702	0.00168302	0.00194388	0.00167529	0.00129329	0.0012531
		0.00109882	0.000996809	0.00133353	0.000617761	0.000522544	0.000859347
		0.000859685	0.00143872	0.00124844	0.000763069	0.000701532	0.000673175
		0.000638686	0.000685976	0.00147918	0.00114648	0.00130665	0.000850499
		0.000992001	0.000691663	0.000923418	0.000629966	0.00112978	0.00117441
		0.000702167	0.000312568	0.00175311	0.000210977	0.00103673	0.00219123
		0.00138562	0	0.000969801	0.00225425	0.00243498	0.00167271
		0.00109498	0.00381081	0.00466065	0	0	0.00238576
		0.00100544	0.00166645	0.000841805	0.00324709	0.00222844	-0.000108849
		0.00123048	0.000532731	0.00135653	0.00103646	0.00164606	0.00280736
		0.00167799	0.00229652	0.00322611	0.00182498	0.00193711	0.00264002
		0.00226559	0.000940391	0.0010614	0.000717613	0.000518495	0.00193384
		0	-1e+20	-1e+20	-1e+20	-1e+20	-1e+20
		-1e+20	-1e+20	-1e+20	-1e+20	-1e+20	-1e+20
		-1e+20	0	0	0	0	0
		-1e+20	-1e+20	-1e+20	-1e+20	-1e+20	-1e+20
		-1e+20	-1e+20	-1e+20	-1e+20	-1e+20	-1e+20
		-1e+20	-1e+20	-1e+20	0	0	0.004074
		0.00133292	0.000659532	0.000653591	0.00104084	0.0005043	0.000132459
		0.000706333	0.000288441	0.000749587	0.00135135	0.000964325	0.0010513
		0.000699691	0.0009567	0.000484655	0.000636691	0.000829023	0.000709364
		0.000903091	0.0011125	0.00135899	0.00142392	0.000868426	0.00180862
		0.0011068	0.000991858	0.00162571	0.00150723	0.00119913	0.000905061
		0.000768159	0.000887244	0.00106219	0.000726417	0.000601861	0.000946375
		0.000121569	0.00121574	0.00088528	0.000567451	0.00123978	0.000891339
		0.000615401	0.000621254	0.00137416	0.00172648	0.000672894	0.00093406
		0.00120536	0.00080571	0.000769273	0.00120372	0.000764217	0.000721587
		0.000408694	0.00154655	0.00110304	0.000387642	0.00144601	0.00189851
		0.000563106	0.00108631	0.00319637	0.00225185	0.00116263	0.00274686
		0.00228233	0.000611265	0.00149332	0.00320039	0.00344773	0.00284864
		0.000567901	0.00223583	0.00151877	0.00191338	0.000644183	0.000232221
		0.0010465	0.000343243	0.00138772	0.000646433	0.00185998	0.00297335
		0.00266975	0.00242608	0.00275668	0.0023356	0.00219707	0.00129136
		0.0015876	0.000934621	0.00109761	0.00036308	-0.000365357	0
		-1e+20	-1e+20	-1e+20	-1e+20	-1e+20	-1e+20
		-1e+20	-1e+20	-1e+20	-1e+20	-1e+20	-1e+20
		-1e+20
		-1e+20	-1e+20	-1e+20	-1e+20	-1e+20	-1e+20
		-1e+20	-1e+20	-1e+20	-1e+20	-1e+20	-1e+20
		-1e+20	-1e+20	-1e+20	0	0	0
		0.000220443	0.000968604	0.000128167	0.000547693	0.000478086	0.00103902
		0.000984529	-1.60004e-05	0.000792321	0.000809193	0.001114	0.00100084
		0.000577122	0.000412328	0.00148467	0.000629105	0.00120057	0.000937494
		0.00102062	0.00120998	0.00169443	0.00178586	0.00162265	0.00134275
		0.00138276	0.00147313	0.00101678	0.00126799	0.00116491	0.00106349
		0.0007876	0.000871784	0.000700188	0.000854168	0.000603848	0.000306641
		0.000834068	0.00068919	0.000475158	0.000818582	0.00158001	0.00101629
		0.00053361	0.00103547	0.000721581	0.000693502	0.000779941	0.0017389
		0.00137299	0.000972503	0.000947721	0.00133371	0.00144753	0.000401087
		0.00124995	0.000924161	0.000578592	0.000788323	0.00051827	0.00154875
		0.00189909	0.00198532	0.00231	0.00129456	0.00150083	0.000686799
		0.0025762	0.00157767	0.00358542	0.000104142	0.000976703	0.00291141
		0	0.00117137	0.00286412	0.0020042	0.00221861	0.00224538
		0.00125451	0.000441121	0.00272211	0.00263318	0.00367578	0.00265009
		0.00154824	0.00133951	0.001179	0.000240046	0.00101896	0.000901338
		0.000623168	0.000601964	0.00080895	0.000348013	0	-1e+20
		-1e+20	-1e+20	-1e+20	-1e+20	-1e+20	-1e+20
		-1e+20	-1e+20	-1e+20	-1e+20	-1e+20	-1e+20
		-1e+20
		-1e+20	-1e+20	-1e+20	-1e+20	-1e+20	-1e+20
		-1e+20	-1e+20	-1e+20	-1e+20	-1e+20	-1e+20
		-1e+20	-1e+20	-1e+20	-1e+20	0	0.00536936
		0.00308349	0.00115966	0.000966766	0.00113992	0.000884249	0.000525625
		0.000494373	0.000790844	0.000823752	0.000594265	0.00087037	0.000688127
		0.00103665	0.000670998	0.000972057	0.00042955	0.000659883	0.000962717
		0.00104814	0.0010721	0.00133495	0.00131425	0.00155146	0.00138458
		0.0012997	0.00151164	0.000990357	0.00127899	0.000933367	0.00119885
		0.00117691	0.0010661	0.000999765	0.00075156	0.000491046	0.000426822
		0.000725719	0.000481814	0.000957059	0.000641249	0.000838254	0.000289002
		0.00110221	0.000777316	0.000775011	0.00079646	0.000835684	0.00181319
		0.00116392	0.000924528	0.0015355	0.000249731	0.000360405	0.00221024
		0.00142748	0.000467172	0.00107617	0.00187958	0.00127797	0.00187095
		0.00214682	0.00219658	0.00236928	0.00145676	0.00148453	0.000614526
		0.00118586	0.00143026	0.00156909	0.001611	0.00297049	0.00332611
		0.00122175	0.00119281	0.000782754	0.00144773	0.00104987	0.00257483
		0.00091765	0.00328175	0.00357309	0.00175934	0.00198816	0.00271938
		0.00113942	0.00198988	0.00159958	0.00121697	0.00166851	0.00111383
		0.000386834	0.00131592	0.000644549	0.00158517	0.00414217	-1e+20
		-1e+20	-1e+20	-1e+20	-1e+20	-1e+20	-1e+20
		-1e+20	-1e+20	-1e+20	-1e+20	-1e+20	-1e+20
		-1e+20
		-1e+20	-1e+20	-1e+20	-1e+20	-1e+20	-1e+20
		-1e+20	-1e+20	-1e+20	-1e+20	-1e+20	-1e+20
		-1e+20	-1e+20	-1e+20	-1e+20	0	0
		0.00384755	0.000709326	0.00256569	0.000679199	0.000866572	0.000816232
		0.000664218	0.000843155	0.000397213	0.000678756	0.000617877	0.0010529
		0.000844445	0.000834306	0.00115557	0.000750025	0.000695959	0.00054377
		0.000878191	0.00112939	0.00125251	0.000562735	0.00164233	0.00121824
		0.00159271	0.00115901	0.00122499	0.00118707	0.00112206	0.000707714
		0.000994505	0.00061975	0.000966909	0.000947235	0.000738986	0.000628202
		0.000485521	0.000638196	0.000461794	0.000742022	0.00102303	0.000575909
		0.000495458	0.00075685	0.000658845	0.0012132	0.00101888	0.000843775
		0.000485713	0.000327851	0.000378929	0.00123008	0.000877225	0.00151985
		0.00099198	0.000946632	0.000290866	0.000780851	0.00196754	0.00112679
		0.00201672	0.00122926	-0.000245699	0.00270428	0.00186412	0.00162485
		0.000514445	-0.000200631	0.00149409	0.00102734	0.00224787	0.00165981
		0.00211969	0.00197447	0.00189174	0.00100236	0.00208849	0.00317136
		0.001661	0.00186368	0.00156395	0.00134049	0.00100289	0.000785456
		0.000806976	0.00107415	0.000949453	0.00172319	0.000714128	0.00132064
		0.000755364	0.000895157	0.000516064	0.00154847	-1e+20	-1e+20
		-1e+20	-1e+20	-1e+20	-1e+20	-1e+20	-1e+20
		-1e+20	-1e+20	-1e+20	-1e+20	-1e+20	-1e+20
		-1e+20
		-1e+20	-1e+20	-1e+20	-1e+20	-1e+20	-1e+20
		-1e+20	-1e+20	-1e+20	-1e+20	-1e+20	-1e+20
		-1e+20	-1e+20	-1e+20	-1e+20	-1e+20	0
		0	0.00040123	0.000470588	0.000486399	0.000388781	0.000363076
		0.000630329	0.000689278	0.000793625	0.000812697	0.000638058	0.000815311
		0.000881061	0.000990382	0.000586049	0.000589414	0.000856244	0.000663161
		0.000999231	0.000911716	0.0013221	0.00124917	0.000821805	0.00110875
		0.000988305	0.000798685	0.00089291	0.000960933	0.00117333	0.00130953
		0.000903842	0.000879083	0.000962038	0.000903271	0.000381734	0.00112507
		0.000649803	0.000934946	0.000632135	0.000365448	0.00064871	0.00122579
		0.000707482	0.000777673	0.000597128	0.000687043	0.000871262	0.00126778
		0.000880815	0.00126911	0.0014075	0.000337817	0.000749376	0.000668503
		0.00105103	0.000750478	0.000688511	0.0011858	0.00155069	0.00136823
		0.00111502	0.00204175	0.000494652	0.00205878	0.00199819	0.00207033
		0.00181388	0.00203657	0.00140114	0.00115019	0.000801677	0.000898744
		0.000612555	0.00244323	0.00104955	0.00188669	0.00120578	0.000546568
		0.000390403	0.00176453	0.00134313	0.000930555	0.000364094	0.000387339
		0.000828063	0.00120864	0.000844785	0.00108043	0.00104654	0.00157353
		0.00128544	0.000583814	0.00158675	0	-1e+20	-1e+20
		-1e+20	-1e+20	-1e+20	-1e+20	-1e+20	-1e+20
		-1e+20	-1e+20	-1e+20	-1e+20	-1e+20	-1e+20
		-1e+20
		-1e+20	-1e+20	-1e+20	-1e+20	-1e+20	-1e+20
		-1e+20	-1e+20	-1e+20	-1e+20	-1e+20	-1e+20
		-1e+20	-1e+20	-1e+20	-1e+20	-1e+20	0
		0	0	0.000381846	0.00257073	0.000790277	0.000639403
		0.000808781	0.000182925	0.000412548	0.00077168	0.000326103	0.000602354
		0.00069771	0.000723427	0.000775298	0.000695872	0.000937729	0.000440305
		0.00138973	0.0012973	0.000740682	0.00108136	0.000300803	0.00139153
		0.00106271	0.000940482	0.000957295	0.000911599	0.000539535	0.000981029
		0.000777725	0.000759519	0.000887043	0.00106421	0.00037231	0.000763503
		0.000566073	0.000287283	0.000394661	0.000600971	0.000477002	0.000397268
		0.000191028	0.000290057	0.000716658	0.000987973	0.000532612	0.00094173
		0.00025699	0.00142553	0.00103104	0.000375396	0.000503128	0.000881461
		0.000285649	0.00114927	0.00219291	0.00187753	0.000962952	0.00118047
		0.00235305	0.00167194	0.00078159	0.000316715	0.000666122	0.000345602
		0.00180433	0.000338593	0.000528413	0.000571976	0.00152801	0.00157215
		0.00166037	0.000931131	0.00191591	0.0011021	0.00111928	0.00147626
		0.00143937	0.000913391	0.00159598	0.00162462	0.0017033	0.00113437
		0.000733349	0.000540875	0.000804181	0.00111097	0.00127605	0.000489806
		0.00122021	0.00124167	0	0	-1e+20	-1e+20
		-1e+20	-1e+20	-1e+20	-1e+20	-1e+20	-1e+20
		-1e+20	-1e+20	-1e+20	-1e+20	-1e+20	-1e+20
		-1e+20
		-1e+20	-1e+20	-1e+20	-1e+20	-1e+20	-1e+20
		-1e+20	-1e+20	-1e+20	-1e+20	-1e+20	-1e+20
		-1e+20	-1e+20	-1e+20	-1e+20	-1e+20	-1e+20
		0	0	0	0.00377327	0.000458417	0.000867725
		0.000240084	0.000846333	0.000382617	0.000724737	0.000837469	0.000837461
		0.000646524	0.000765003	0.000617925	0.000835774	0.000952736	0.000936451
		0.00101685	0.00145499	0.00121558	0.000692479	0.000507791	0.00106483
		0.00123734	0.000898726	0.00109153	0.000779176	0.00136866	0.000663606
		0.000916289	0.000720745	0.000943599	0.00076095	0.000752276	0.000935802
		0.000535485	0.000665658	0.000355364	0.00071204	0.000193811	0.000455572
		0.00113948	0.000961655	0.000236097	0.000288986	0.000646751	0.000335755
		0.000588995	0.000800007	0.000478575	0.000581963	0.000354531	-4.21521e-06
		0.00129473	0.000575641	0.00079351	0.00187902	0.00202536	0.00102147
		0.00172026	0.000649202	0.000919362	0.00106655	0.0014756	0.000683195
		0.00165072	0.00034504	0.00167747	0.00130928	0.00133752	0.00121729
		0.00079968	0.00149565	0.0006242	0.00116475	0.0016878	0.000678331
		0.000290384	0.000359463	0.000450301	0.000749077	0.00121041	0.000792395
		0.00108618	0.0012064	0.000821716	0.000605771	0.00121365	0.00117193
		0.000679768	0.000306376	-0.000863445	-1e+20	-1e+20	-1e+20
		-1e+20	-1e+20	-1e+20	-1e+20	-1e+20	-1e+20
		-1e+20	-1e+20	-1e+20	-1e+20	-1e+20	-1e+20
		-1e+20
		-1e+20	-1e+20	-1e+20	-1e+20	-1e+20	-1e+20
		-1e+20	-1e+20	-1e+20	-1e+20	-1e+20	-1e+20
		-1e+20	-1e+20	-1e+20	-1e+20	-1e+20	-1e+20
		-1e+20	0	0.00450286	0.00332962	0.000665429	0.000514681
		0.000760142	0.00130882	0.000911505	0.000618363	0.000412457	0.000785844
		0.00050225	0.0005131	0.0009024	0.000686447	0.000718556	0.000715475
		0.000891805	0.000776969	0.00115907	0.000925685	0.000780667	0.000508276
		0.000654541	0.000895902	0.00102772	0.000961302	0.000893499	0.000855443
		0.000935668	0.000832865	0.000601745	0.000687155	0.000391125	0.000449152
		0.000649347	6.08791e-05	0.000526898	8.76771e-05	0.00102462	0.000407456
		0.000283788	5.07683e-06	0.000327099	0.00046365	0.000256993	0.000542301
		0.000798425	-0.000293888	0.000631766	0.000883451	0.000791336	0.000691413
		0.00187174	0.000737687	0.00124885	0.00130525	0.000842264	0.000715935
		0.0011069	0.000914696	-0.000113162	0.000139329	0.000951664	0.000895792
		0.00109905	0.00151432	-0.000106218	0.00127897	0.00056581	0.00124748
		0.000910579	0.000442129	0.000201972	0.000759514	0.00191346	0.000791989
		-0.000173877	0.00123668	0.000160018	0.000736126	0.000969111	0.00115372
		0.000940767	0.00140884	0.000216667	0.00128815	0.00122467	0.000293344
		0.00128429	0.0015065	0	-1e+20	-1e+20	-1e+20
		-1e+20	-1e+20	-1e+20	-1e+20	-1e+20	-1e+20
		-1e+20	-1e+20	-1e+20	-1e+20	-1e+20	-1e+20
		-1e+20
		-1e+20	-1e+20	-1e+20	-1e+20	-1e+20	-1e+20
		-1e+20	-1e+20	-1e+20	-1e+20	-1e+20	-1e+20
		-1e+20	-1e+20	-1e+20	-1e+20	-1e+20	-1e+20
		-1e+20	0	0.00865458	-0.000284196	0.000387831	0.00032691
		0.000274795	0.000418653	0.00121767	0.000922549	0.000646738	0.000361118
		0.000913907	0.000895095	0.000999751	0.000534854	0.000766151	0.000918398
		0.00112731	0.000275635	0.000666565	0.000909511	0.000678316	0.000420963
		0.000558071	0.000374881	0.000710434	0.000808044	0.000657037	1.44987e-05
		0.000995804	0.000824193	0.000532755	0.00108814	0.000578909	0.000495739
		0.000263037	0.000290886	0.00102727	0.000520113	0.000520275	0.000702793
		0.000334829	0.000958355	0.000372363	0.00113426	0.00090918	0.000145365
		-0.000131539	0.000882594	0.00122169	0.000815786	0.000586548	0.0011266
		0.000290629	0.000775978	0.00184697	0.000904653	0.00118191	0.00153506
		-1.2697e-05	0.00130307	0.00124699	0.00118822	0.000750109	0.000985669
		0.000131039	0.00141674	-2.3423e-05	0.000723152	0.00172804	0.00231751
		0.00128354	0.00115252	0.000901979	0.00104838	0.000299681	0.00109178
		0.000934344	0.00139817	0.00160075	0.000881558	0.00143566	0.000700778
		0.000364811	0.00015187	0.000867874	0.00143205	0.000879566	0.0012998
		0	0	-1e+20	-1e+20	-1e+20	-1e+20
		-1e+20	-1e+20	-1e+20	-1e+20	-1e+20	-1e+20
		-1e+20	-1e+20	-1e+20	-1e+20	-1e+20	-1e+20
		-1e+20
		-1e+20	-1e+20	-1e+20	-1e+20	-1e+20	-1e+20
		-1e+20	-1e+20	-1e+20	-1e+20	-1e+20	-1e+20
		-1e+20	-1e+20	-1e+20	-1e+20	-1e+20	-1e+20
		-1e+20	-1e+20	0	0	0.00615289	0.000817307
		-2.43171e-06	0.000406128	0.000331797	0.000620893	0.000574739	0.000409661
		0.000653861	0.000799637	0.00057706	0.000896595	0.000541846	0.000586029
		0.00100781	0.0007616	0.00105864	0.000622547	0.00052535	0.000667719
		0.000748807	0.000533605	0.00103616	0.000662532	0.000417248	0.000832042
		0.000614195	0.000541033	0.000878807	0.000623321	0.000579792	0.000406848
		0.000512458	0.0007275	0.000616881	0.000827046	0.000275604	0.000975364
		0.000984147	0.000326386	-0.000118631	0.000733034	0.000287713	0.000768208
		0.000103995	0.000430542	0.000137084	0.000327603	0.000711608	0.000976651
		0.00165002	0.000556641	0.000707783	0.000951285	0.00171807	0.000374442
		0.000538517	0.000954454	0.000820529	0.000496601	0.00162323	0.00137472
		0.000995019	0.000396889	0.00109709	0.000425565	0.00104957	0.00117127
		0.000575335	0.00030117	0.0012155	0.001582	0.000727138	0.00110587
		0.00101687	0.000963719	0.000168366	0.00111029	-0.000262951	0.000859598
		0.00076494	0.000452453	0.000941306	0.000247634	0.000956165	0.000574459
		1.58223e-05	0	-1e+20	-1e+20	-1e+20	-1e+20
		-1e+20	-1e+20	-1e+20	-1e+20	-1e+20	-1e+20
		-1e+20	-1e+20	-1e+20	-1e+20	-1e+20	-1e+20
		-1e+20
		-1e+20	-1e+20	-1e+20	-1e+20	-1e+20	-1e+20
		-1e+20	-1e+20	-1e+20	-1e+20	-1e+20	-1e+20
		-1e+20	-1e+20	-1e+20	-1e+20	-1e+20	-1e+20
		-1e+20	-1e+20	0	0	0.000744509	0.000158115
		0.000936422	-8.59073e-05	0.000637988	2.50101e-05	0.00036453	9.26597e-05
		0.000492866	0.000732075	0.000675246	0.000600149	0.000741326	0.000578664
		0.000748899	0.000732522	0.000559733	0.00110711	0.000620537	0.000758928
		0.000714198	0.000436365	0.000855175	0.000555256	0.000374467	0.000827139
[truncated: 102 more rows]
