# Supplementary material for: Evidence for pressure induced unconventional quantum criticality in the coupled spin ladder antiferromagnet C9H18N2CuBr4
Source: Nat Commun. 2022 Jun 2;13:3073. doi: 10.1038/s41467-022-30769-8 (PMC9163114; doi:10.1038/s41467-022-30769-8)
Supplement: Supplementary file 3 — Source Data [file 41467_2022_30769_MOESM3_ESM.zip › Supplementary_Figure 1.xlsx]

## Sheet: Supplementary Figure 1a
Supplementary Figure 1a
	Ambient			0.38 Gpa			1.0 Gpa
	Temperature (K)	Cp		Temperature (K)	Cp		Temperature (K)	Cp
	1.91092	52514.5		0.28643	53762.1		0.40639	253948
	1.91318	52535.3		0.30193	53936.6		0.4167	252676
	1.91559	52591.2		0.30243	53485.4		0.42709	251403
	1.91795	52665.4		0.30247	53425.1		0.43765	247490
	1.92054	52739.1		0.30455	53586.7		0.44815	244518
	1.92318	52802.3		0.30962	53618.8		0.45842	245537
	1.92581	52862		0.31001	54025.3		0.4689	246048
	1.92862	52941.3		0.31094	53670.6		0.47927	250396
	1.93133	53068.7		0.31159	53615.3		0.49019	253452
	1.9343	53263.5		0.31744	53965.6		0.50108	252090
	1.93724	53525.8		0.31891	54110.6		0.51231	252016
	1.93994	53837.1		0.32824	54157.9		0.52361	246548
	1.94287	54169.9		0.33869	54214.4		0.53637	243732
	1.94546	54500.7		0.34932	54739.6		0.54748	258009
	1.94812	54818.2		0.3595	54754.4		0.5586	265186
	1.95107	55121.2		0.36992	55377.6		0.56954	255782
	1.95407	55410.6		0.38005	55520.8		0.58058	248559
	1.95675	55683.7		0.39233	55809.4		0.59172	248581
	1.95936	55933.4		0.40276	56421.3		0.60291	253479
	1.96203	56153.1		0.41339	57271.9		0.61387	257553
	1.96457	56342.1		0.42404	57105.6		0.62492	259373
	1.96752	56508.7		0.43467	57862.6		0.63595	258180
	1.97039	56670		0.44533	58317.1		0.64694	254651
	1.97294	56848.7		0.4558	59078.6		0.65799	252591
	1.9755	57067.2		0.46644	59213.4		0.66903	249903
	1.97809	57338.2		0.47681	59769.3		0.67993	249422
	1.98097	57657		0.48728	60056.7		0.69083	256361
	1.98393	57997.5		0.49914	60159.9		0.70158	262205
	1.98674	58317.3		0.51028	60678.9		0.71238	261747
	1.98936	58568.2		0.52194	61097.8		0.72317	260770
	1.99187	58710.4		0.53522	61529.8		0.734	255863
	1.99454	58723.7		0.54642	61701.7		0.74497	251656
	1.99707	58612.7		0.55721	61770.3		0.75559	257614
	1.99995	58403.1		0.56803	62001		0.76654	266776
	2.00265	58130.6		0.57892	62195		0.77709	269457
	2.00532	57826.3		0.58993	62862.5		0.78773	261990
	2.00799	57505.4		0.601	63327.2		0.79826	255920
	2.01065	57163.2		0.61207	63953.3		0.80909	258525
	2.01347	56781		0.62323	64078		0.81948	258248
	2.01638	56336.1		0.63437	64241.6		0.8298	256883
	2.01924	55809.2		0.64547	64873		0.84021	268131
	2.02204	55187.4		0.65664	65787.4		0.85087	279596
	2.0248	54463.7		0.6678	66097.8		0.86128	276424
	2.02738	53638.9		0.67916	66239.2		0.8718	266433
	2.03025	52723.9		0.69051	66386.5		0.88233	258287
	2.03317	51742.7		0.70174	66791.2		0.8929	255828
	2.03603	50731.1		0.71361	67173		0.90341	257816
	2.03881	49730.8		0.72507	67786.5		0.91384	263572
	2.0416	48780.3		0.73647	67989.6		0.92452	268032
	2.04422	47906.7		0.74782	68732.4		0.93512	261963
	2.04705	47122.8		0.75927	69089.3		0.94582	256071
	2.0499	46429		0.77057	69380.8		0.95637	258383
	2.05274	45820.6		0.78144	69680.9		0.96693	262039
	2.05531	45294.1		0.79237	69953.2		0.97749	263305
	2.05783	44848.8		0.80352	70270.8		0.98787	263055
	2.06061	44484.3		0.81433	71202.8		0.99829	262382
	2.06326	44196.7		0.82515	71982.3		1.00864	265543
	2.0662	43975.5		0.83586	72205.1		1.01909	271015
	2.0689	43805.3		0.84684	72354.2		1.02944	268368
	2.07177	43669.1		0.85799	72243.9		1.03983	264872
	2.07463	43551.8		0.86895	72726.7		1.05013	263695
	2.0773	43443.8		0.87997	72390		1.06046	262877
	2.0799	43340.6		0.89123	73779.3		1.07064	267190
	2.08278	43241.4		0.90226	73830.2		1.08098	268266
	2.08582	43146.5		0.91328	73799.8		1.09141	262653
	2.08876	43055.3		0.92444	74190.6		1.10187	266932
	2.09158	42965.5		0.93554	74981.6		1.11221	279778
	2.09417	42873.3		0.94682	75832.4		1.12241	275684
	2.09684	42775.1		0.95812	76122.6		1.13265	260442
	2.09938	42669.7		0.96911	77132.5		1.14287	252542
	2.10231	42561.3		0.98027	76893.3		1.153	251357
	2.10529	42459.3		0.99133	77634.5		1.16316	259158
	2.10783	42374.9		1.00245	77878.6		1.17338	262981
	2.11055	42314.3		1.01345	78546.8		1.18379	257225
	2.11341	42274.8		1.02462	78635.3		1.19403	255934
	2.11601	42245.3		1.03595	78731.5		1.20437	255749
	2.11864	42213.7		1.04717	79059.7		1.21459	254547
	2.12156	42174.6		1.0583	79646.2		1.2247	254975
	2.12436	42132.9		1.06969	79748.6		1.23523	260151
	2.12727	42099.9		1.08097	80237.3		1.24552	270840
	2.12999	42085.9		1.09217	80732.4		1.25594	271260
	2.13254	42092.4		1.10318	80784.8		1.2662	257726
	2.13511	42110		1.1145	81590.9		1.27683	250669
	2.13775	42122.2		1.13995	81868.8		1.27829	254213
	2.14071	42113.2		1.15084	82943.7		1.2875	252725
	2.14361	42074.1		1.16193	82633.2		1.28845	255123
	2.14625	42004.7		1.17304	84179.5		1.28862	265159
	2.1491	41911.3		1.18393	83429.5		1.28901	266154
	2.15194	41802.7		1.19471	83554.8		1.29848	266551
	2.15455	41687.4		1.20558	84100.3		1.29894	271856
	2.15735	41573.2		1.21688	86308.6		1.29937	272940
	2.15997	41468.1		1.22785	86082.4		1.29952	271207
	2.16281	41379.8		1.23792	87833.6		1.29964	270204
	2.16551	41315.6		1.23885	86253		1.30928	269934
	2.16838	41280.3		1.25068	87728.5		1.30989	267635
	2.17104	41274.3		1.25235	86549.9		1.31082	267369
	2.17373	41292		1.26332	87996.4		1.32195	271432
	2.17628	41322.8		1.27596	88073.9		1.33347	269898
	2.17883	41352.7		1.2881	88621.3		1.34435	266604
	2.18159	41369.8		1.30004	90442.9		1.34489	268769
	2.18442	41369.2		1.31166	91945.6		1.35459	269416
	2.18725	41354.8		1.32365	91190.1		1.3561	268720
	2.18979	41337.7		1.33527	91668		1.35656	272713
	2.19241	41329.1		1.34656	91418		1.35762	271606
	2.19514	41333		1.35762	90595.3		1.36544	264504
	2.19784	41343.1		1.36934	91579.3		1.36761	260585
	2.2009	41345.7		1.38047	93303.6		1.36808	262425
	2.20387	41327.9		1.39157	93574.3		1.36875	266482
	2.20686	41285.1		1.40254	94535.8		1.3688	262186
	2.20957	41223.1		1.41342	94613.6		1.37593	261006
	2.21242	41153.1		1.42435	94154.2		1.37881	267813
	2.21516	41085.3		1.43548	94691.3		1.37913	276429
	2.2178	41023.4		1.44637	96178.5		1.38054	282204
	2.2207	40965.7		1.45728	95977.9		1.38067	280739
	2.22375	40908.7		1.46859	98195.5		1.38687	285834
	2.22658	40852.4		1.47956	96046.4		1.38975	292201
	2.22933	40801.1		1.49088	96733.3		1.39201	288035
	2.23196	40760.4		1.50184	96733		1.3922	275468
	2.23481	40732.3		1.52382	98417.4		1.39315	269366
	2.23742	40714.2		1.54047	98907.1		1.39777	282014
	2.24003	40701.9		1.5574	99758.3		1.4028	290529
	2.24287	40693.8		1.57257	100776		1.40372	284495
	2.24557	40693.2		1.58808	101500		1.40549	274960
	2.24819	40705.1		1.60165	101570		1.4081	268990
	2.25103	40731.7		1.61013	106620		1.41503	267722
	2.25352	40768.2		1.61359	102092		1.41733	272109
	2.25636	40803.2		1.62206	107295		1.41899	274607
	2.25937	40822.5		1.62531	103522		1.4264	262685
	2.26232	40816		1.63466	107819		1.42839	262063
	2.2652	40782		1.64608	107059		1.42974	276439
	2.26785	40728.2		1.65827	106093		1.43783	277439
	2.27039	40669		1.67014	109193		1.43935	274998
	2.27315	40621.1		1.68235	108847		1.43989	273341
	2.27575	40599.5		1.69449	110255		1.44924	260998
	2.27844	40614.6		1.70717	112284		1.45081	255268
	2.281	40669		1.72108	111669		1.45104	269788
	2.28395	40756.6		1.73358	113287		1.45874	280159
	2.28678	40863.2		1.74663	114324		1.46066	273307
	2.28957	40969.7		1.75872	114471		1.46147	270229
	2.2923	41057.3		1.77017	115912		1.46257	275821
	2.29478	41113.8		1.78359	117725		1.47189	279352
	2.2974	41135		1.79728	119961		1.47204	277293
	2.3002	41123.9		1.8092	121107		1.47357	273396
	2.30287	41087.6		1.82079	119428		1.47717	267171
	2.30561	41034.2		1.83108	123219		1.48291	267522
	2.3083	40973.1		1.84329	123106		1.48353	277661
	2.31097	40914.2		1.85561	123826		1.49037	273419
	2.31344	40866.7		1.86937	122498		1.49357	261728
	2.31597	40836.7		1.88313	124179		1.50201	262746
	2.31874	40824.5		1.89847	126470		1.51383	271668
	2.3218	40825.6		1.91396	128807		1.52596	281663
	2.32469	40832.7		1.9415	131253		1.53798	281758
	2.32765	40839.4		1.95491	130890		1.5506	276006
	2.33069	40843.7		1.97075	132691		1.5629	284270
	2.33342	40848.2		1.98182	137283		1.57521	293308
	2.33613	40858.3		1.99417	139773		1.5871	283597
	2.33886	40877.9		2.00362	141059		1.5993	269234
	2.34174	40906.5		2.01279	145532		1.61193	265278
	2.34429	40938.7		2.02207	148594		1.62419	269885
	2.34735	40967		2.03201	148703		1.63695	276561
	2.35017	40985		2.04372	150679		1.64962	279614
	2.35276	40987.9		2.0559	151501		1.66244	276104
	2.35534	40972.4		2.0669	154524		1.67527	270766
	2.35798	40935.3		2.07802	156476		1.68803	272357
	2.36076	40875.2		2.08839	160691		1.70155	278630
	2.36365	40794.6		2.09863	160515		1.71459	285292
	2.36655	40702.1		2.10899	164650		1.72729	286611
	2.36912	40610.4		2.11958	170905		1.7403	277343
	2.37184	40533.2		2.13051	174176		1.75397	271841
	2.37438	40480.4		2.14039	174743		1.7677	271231
	2.37707	40456.1		2.14881	172775		1.78107	271489
	2.37992	40458.6		2.16173	161805		1.7947	273191
	2.38285	40482.1		2.17769	157763		1.81043	269415
	2.38596	40519.4		2.19369	153056		1.82836	267690
	2.38881	40563.5		2.20479	154658		1.83845	273476
	2.39163	40608.1		2.21536	151529		1.85271	279491
	2.39429	40648.2		2.22584	154435		1.8677	280277
	2.39678	40680.4		2.23622	155239		1.88278	283854
	2.39938	40703		2.247	147060		1.89747	286073
	2.40227	40714.8		2.25864	151887		1.91362	275414
	2.40507	40714.4		2.27121	153537		1.9291	265992
	2.40765	40700.8		2.28319	151458		1.94407	267072
	2.41026	40675.5		2.29468	150061		1.95951	275856
	2.41281	40644.8		2.30574	148156		1.97588	281301
	2.41565	40617.9		2.31615	150947		1.99138	280793
	2.41847	40603.4		2.32612	151858		2.0068	286143
	2.42108	40605		2.33697	153978		2.02322	284963
	2.42388	40620.4		2.34674	155194		2.03926	273169
	2.42666	40643.1		2.35689	160691		2.0555	266695
	2.42955	40665.3		2.36621	158680		2.07092	269540
	2.43232	40680.7		2.376	159561		2.08678	277917
	2.43486	40685.4		2.38522	153992		2.1027	288293
	2.43768	40678.2		2.39405	159782		2.11889	292810
	2.44046	40659.5		2.4013	157671		2.13501	284258
	2.44305	40632.1		2.41485	159846		2.15147	273165
	2.44561	40601.3		2.4374	158290		2.16811	268223
	2.44826	40574.4		2.45949	160483		2.18495	266334
	2.45109	40557.6		2.47808	160323		2.20166	265442
	2.45387	40552.9		2.49425	161028		2.2185	271027
	2.45668	40557.4		2.50221	160403		2.23558	278133
	2.45944	40565.9		2.51343	159229		2.25222	276636
	2.4622	40575.9		2.52472	162556		2.269	280416
	2.46485	40590.4		2.53587	160435		2.28593	289716
	2.46754	40616		2.54723	160339		2.30238	290905
	2.47058	40658.4		2.55926	159925		2.31867	288464
	2.47359	40717.9		2.57066	162065		2.33536	284470
	2.47649	40788		2.5928	165445		2.35268	283795
	2.47954	40857.6		2.61446	165956		2.36985	288122
	2.48249	40914.5		2.63609	172719		2.38661	282891
	2.48531	40950.4		2.65727	166609		2.40363	275784
	2.48789	40962.9		2.67826	168986		2.42162	282106
	2.49055	40955.4		2.70665	168933		2.44003	285011
	2.49311	40935.3		2.73156	173950		2.45969	279645
	2.49592	40911.1		2.75739	174101		2.47771	277342
	2.49854	40889.6		2.78051	172055		2.49675	280651
	2.5014	40874.7		2.8026	176601		2.51558	290782
	2.5043	40866.6		2.82452	175466		2.53336	289924
	2.50717	40862.5		2.84698	181763		2.55065	290027
	2.50986	40858.5		2.86915	184597		2.56767	300643
	2.51241	40850.9		2.89175	180298		2.58565	289063
	2.51504	40838.1		2.91474	181825		2.60283	273533
	2.51802	40821.5		2.93701	181866		2.61968	276850
	2.52091	40805.1		2.95955	186867		2.63684	285658
	2.5236	40794.7		2.98215	191397		2.6537	296317
	2.52639	40794		3.00456	187804		2.66966	295640
	2.52924	40801.2		3.02665	192105		2.68547	282456
	2.53186	40808.8		3.04893	189840		2.70123	269923
	2.53478	40806.9		3.07158	191830		2.71678	266310
	2.53766	40789.7		3.0942	188551		2.73252	279621
	2.54051	40758.9		3.11611	199976		2.74823	285549
	2.54339	40720.7		3.13885	196391		2.76453	272664
	2.54603	40680.6		3.16185	200498		2.78184	268821
	2.54864	40638.4		3.18466	200374		2.79872	280479
	2.55122	40589.9		3.20752	202007		2.81485	293474
	2.5538	40533.6		3.22946	207311		2.83162	296166
	2.55649	40475		3.25185	203256		2.84833	284638
	2.55939	40426.5		3.27399	203874		2.865	273948
	2.56194	40400.2		3.29645	205696		2.88098	273215
	2.56452	40400.9		3.31875	208681		2.89715	271341
	2.5672	40423.2		3.34121	207045		2.91387	273132
	2.57006	40453.8		3.36327	205933		2.93127	278050
	2.57263	40478.5		3.38496	213099		2.9478	282685
	2.57516	40488.2		3.4064	214862		2.96409	291347
	2.57786	40482.7		3.42915	215754		2.98093	290326
	2.58055	40468.5		3.45203	213750		2.99723	279899
	2.58334	40453.8		3.47396	217443		3.01373	273105
	2.58598	40443		3.49667	219638		3.02978	272410
	2.58869	40434.4		3.51969	219398		3.04655	273773
	2.5914	40420.4		3.54314	222520		3.06171	272087
	2.59438	40392.4		3.56745	225133		3.07726	271441
	2.59717	40345.9		3.59248	221877		3.09283	280880
	2.59975	40285.3		3.61794	225511		3.10858	289674
	2.60245	40223.8		3.63914	225196		3.12337	282496
	2.60489	40179.9		3.66335	233015		3.13984	272848
	2.60753	40169.2		3.68552	231442		3.1558	276173
	2.61001	40197.2		3.70783	233218		3.17155	284565
	2.61286	40256.4		3.73397	236090		3.18968	286420
	2.61546	40328.2		3.75734	237062		3.20656	279438
	2.61819	40391.9		3.78031	237973		3.22395	274424
	2.62102	40432.7		3.80134	244996		3.24238	275255
	2.62375	40446.7		3.82505	245369		3.2591	274138
	2.62665	40439.3		3.8485	244141		3.27534	275548
	2.62937	40420.6		3.87314	245294		3.29363	279732
	2.63228	40399.5		3.89614	250093		3.31054	280173
	2.6351	40382.5		3.92005	243146		3.32797	282373
	2.63793	40374.4		3.94273	250716		3.34452	288699
	2.64063	40379		3.96477	257902		3.36127	291487
	2.64343	40400.1		3.99052	254560		3.37775	287916
	2.64617	40439.5		4.00474	254600		3.39511	284734
	2.64881	40495		4.02905	254078		3.41166	288316
	2.65163	40559.4					3.42886	290372
	2.65454	40621.2					3.44616	284692
	2.65728	40669.2					3.46349	276780
	2.66003	40697					3.48108	274060
	2.66266	40706.2					3.49807	283436
	2.66524	40705.2					3.51511	294498
	2.668	40703.6					3.53168	297622
	2.67085	40706.6					3.54812	299127
	2.67369	40711.5					3.56563	293411
	2.67663	40709					3.58346	285490
	2.67931	40688.7					3.60002	291709
	2.68205	40644.5					3.61701	303558
	2.6848	40578.3					3.63458	306481
	2.68768	40498.2					3.65181	295155
	2.69056	40415					3.66904	282624
	2.69337	40338.6					3.6848	287141
	2.69634	40277.2					3.7015	296395
	2.69907	40237.9					3.71846	291918
	2.70199	40225.8					3.73592	283312
	2.70462	40241.4					3.75182	281199
	2.70717	40279.4					3.76879	282051
	2.70977	40331.9					3.78495	284630
	2.71233	40393.3					3.80193	284297
	2.71518	40464.2					3.81908	285430
	2.71795	40549.3					3.8339	288811
	2.72062	40650.4
	2.72344	40759.5
	2.72614	40858.7
	2.72899	40926.4
	2.73166	40948.8
	2.7344	40925.5
	2.73705	40868.9
	2.73993	40797.2
	2.74268	40727.6
	2.74543	40673.2
	2.748	40643.9
	2.75072	40645.7
	2.75335	40677.8
	2.75619	40728.3
	2.75883	40775.9
	2.76145	40797.8
	2.76435	40780.5
	2.76689	40727
	2.76971	40653.7
	2.77225	40582.4
	2.77486	40530.9
	2.77769	40508.2
	2.78019	40515.7
	2.78305	40549.8
	2.78585	40603.6
	2.78854	40666.8
	2.79109	40727.5
	2.79369	40774.8
	2.7965	40803.7
	2.79921	40816.3
	2.80187	40819.6
	2.80475	40820.3
	2.80734	40822.6
	2.80989	40827.6
	2.8124	40836.4
	2.81538	40851.6
	2.81814	40876.2
	2.82096	40911.9
	2.82388	40956.3
	2.8265	41001.8
	2.82916	41037
	2.83177	41049.1
	2.83428	41028.8
	2.83688	40973.5
	2.83956	40889.2
	2.84232	40790
	2.84491	40693.9
	2.84777	40618
	2.8505	40573.1
	2.85314	40560.9
	2.85574	40574.6
	2.8583	40602.2
	2.86106	40632.3
	2.86373	40657.3
	2.86644	40674.7
	2.86924	40685.8
	2.87178	40693.5
	2.8746	40701.1
	2.87733	40711.3
	2.88014	40725
	2.8828	40740.2
	2.88537	40752.4
	2.88803	40756.6
	2.89083	40751.1
	2.89371	40739.1
	2.8965	40727.6
	2.89931	40722.6
	2.90192	40726
	2.90441	40735.6
	2.90728	40747.8
	2.90997	40760.3
	2.91258	40772.3
	2.91513	40783.7
	2.91805	40793.4
	2.92088	40799
	2.92346	40798.1
	2.92605	40790.3
	2.92874	40778.5
	2.9314	40768.2
	2.934	40763.5
	2.93667	40764.5
	2.93931	40767.4
	2.9419	40767.9
	2.94458	40764.8
	2.94721	40759.8
	2.95003	40754.8
	2.95287	40749.8
	2.95589	40742.6
	2.95895	40731.3
	2.96184	40716
	2.96448	40698.5
	2.96713	40679.8
	2.96975	40658.3
	2.97243	40630.7
	2.97526	40594.6
	2.97776	40551.9
	2.9806	40508.9
	2.98332	40474.3
	2.98616	40455.3
	2.98902	40455.5
	2.99154	40475.1
	2.99402	40512.2
	2.9968	40563.6
	2.99966	40625.2
	3.00224	40691.4
	3.00479	40754.3
	3.00755	40803.9
	3.0104	40829.8
	3.01312	40823.6
	3.0158	40783.8
	3.01857	40718.7
	3.02119	40646.5
	3.02399	40589.4
	3.0265	40564.3
	3.02923	40573.9
	3.03201	40604.7
	3.03486	40634
	3.03746	40640.6
	3.04022	40614.3
	3.04305	40558.8
	3.0457	40487.5
	3.04854	40416.6
	3.05152	40359.6
	3.05428	40325.4
	3.05704	40318.3
	3.05973	40339.1
	3.06259	40384.6
	3.06542	40447
	3.06819	40514.4
	3.07088	40572.9
	3.0736	40609.9
	3.07629	40616.4
	3.07895	40588.2
	3.08152	40527.6
	3.08433	40445.9
	3.08708	40363.2
	3.08981	40304.3
	3.09261	40288.7
	3.09558	40322.5
	3.09836	40396.1
	3.1012	40490.2
	3.10385	40585.9
	3.10642	40671
	3.10923	40741.1
	3.11179	40795.8
	3.11426	40834.2
	3.11686	40853.2
	3.11969	40848.9
	3.12233	40820.2
	3.12507	40771.8
	3.12756	40713.9
	3.13023	40659.4
	3.1331	40619.3
	3.13563	40598.2
	3.13829	40593.5
	3.14122	40595.9
	3.14418	40593.4
	3.1471	40575.9
	3.1498	40540.1
	3.15272	40491.1
	3.15561	40439.6
	3.15809	40396.9
	3.16071	40370.3
	3.1633	40362.7
	3.16598	40373.5
	3.16884	40400.8
	3.17132	40441.1
	3.17385	40488.8
	3.17638	40535.5
	3.1792	40572.5
	3.18203	40593.5
	3.18497	40597.5
	3.18777	40589.5
	3.19031	40578.3
	3.19278	40573
	3.19541	40578.8
	3.19807	40595.5
	3.20064	40618.3
	3.2033	40641.1
	3.20609	40660
	3.20877	40674.8
	3.21138	40688.1
	3.21413	40703
	3.21695	40720.7
	3.21968	40739.8
	3.22224	40757.2
	3.22484	40769.6
	3.22771	40775.1
	3.23044	40774.9
	3.23324	40772.6
	3.23616	40772.4
	3.23872	40775.9
	3.24147	40781.5
	3.24427	40786.3
	3.247	40790.3
	3.24954	40797.2
	3.2524	40811.6
	3.25492	40835.2
	3.25747	40865.2
	3.26054	40897
	3.26345	40927.2
	3.26629	40955.8
	3.269	40984.2
	3.27173	41012.8
	3.27426	41038.7
	3.27682	41056.7
	3.27957	41060.8
	3.28216	41046.5
	3.28493	41011.2
	3.28789	40954.9
	3.29072	40881.5
	3.29343	40798.8
	3.29616	40717.2
	3.29895	40646.1
	3.30185	40590.1
	3.30487	40548.9
	3.30743	40518.8
	3.31021	40495.7
	3.31304	40476
	3.31562	40458.1
	3.31839	40442.4
	3.32122	40431.6
	3.32399	40428.9
	3.3265	40435.9
	3.32905	40449.6
	3.33188	40463.2
	3.33452	40468.8
	3.33726	40462.7
	3.34007	40447.8
	3.34292	40433
	3.3457	40427.4
	3.34852	40435.1
	3.35122	40453.1
	3.35383	40474.6
	3.35659	40493.8
	3.35954	40508.6
	3.36236	40519.6
	3.36503	40527.7
	3.36773	40532.7
	3.37047	40534.2
	3.37298	40532.3
	3.37567	40528.3
	3.3783	40523.7
	3.38091	40520.5
	3.38379	40520.4
	3.38641	40524.1
	3.38897	40531.4
	3.39153	40540.3
	3.39417	40548
	3.39672	40552.6
	3.39932	40553.9
	3.40207	40554.8
	3.40472	40559.9
	3.40738	40573
	3.41014	40594.8
	3.41297	40622.3
	3.41567	40650.9
	3.41856	40677.6
	3.42134	40701.7
	3.42411	40724.1
	3.42683	40744.6
	3.42943	40760.3
	3.43232	40767.1
	3.43482	40763
	3.43754	40750
	3.44013	40733.9
	3.44272	40721.1
	3.44542	40715
	3.4482	40714.7
	3.45116	40716.7
	3.45394	40717
	3.45648	40714
	3.45929	40708
	3.4621	40700.2
	3.46495	40689.6
	3.46774	40673.7
	3.47044	40649.9
	3.4731	40618.4
	3.4761	40582.6
	3.47916	40548.5
	3.48172	40521.4
	3.48422	40504.9
	3.48697	40499.7
	3.48956	40505.1
	3.49231	40518.5
	3.49509	40536.5
	3.49763	40553.5
	3.50021	40562.2
	3.50313	40554.5
	3.50593	40524.2
	3.50848	40470.5
	3.51095	40400.2
	3.51339	40326.3
	3.51627	40264.9
	3.51911	40230.3
	3.52212	40231
	3.52503	40267.4
	3.52776	40331.7
	3.53056	40410.4
	3.53316	40488.3
	3.53568	40553
	3.53844	40598.4
	3.54127	40624.6
	3.54421	40636.3
	3.54707	40639.2
	3.54979	40637.5
	3.55245	40633
	3.55513	40626.2
	3.55779	40617.5
	3.56047	40607.5
	3.5632	40596.2
	3.56612	40582.1
	3.56898	40562.9
	3.572	40537.5
	3.57463	40508.3
	3.57744	40482.6
	3.58007	40470
	3.58267	40477.6
	3.58531	40506
	3.5879	40549.4
	3.59045	40598.6
	3.5933	40645.7
	3.596	40686.6
	3.59888	40720.4
	3.60141	40748.1
	3.60407	40770.8
	3.60661	40788.6
	3.60922	40801.1
	3.61177	40807.2
	3.61459	40806.6
	3.61714	40799.7
	3.61985	40788.3
	3.62262	40775.7
	3.62522	40766
	3.62782	40762.8
	3.63045	40768.6
	3.63299	40782.8
	3.63563	40802.4
	3.63829	40821.6
	3.64111	40834.6
	3.64394	40836.3
	3.64666	40823.8
	3.64957	40797.8
	3.65252	40762.2
	3.65542	40724.1
	3.65801	40691.3
	3.66074	40669.3
	3.66353	40659.1
	3.66634	40657
	3.66896	40657.5
	3.67175	40656.8
	3.67424	40654.1
	3.67702	40652.5
	3.67973	40656
	3.68226	40667.4
	3.68467	40687.3
	3.68722	40713.5
	3.6899	40742.1
	3.69281	40768.7
	3.69573	40789.4
	3.69844	40801.8
	3.70121	40804.3
	3.70393	40796.9
	3.70649	40781.1
	3.7093	40760.7
	3.71181	40740.3
	3.71462	40724
	3.71737	40713.9
	3.72019	40710.1
	3.72289	40712.1
	3.7254	40720
	3.72793	40735.5
	3.73049	40760.7
	3.73324	40796.2
	3.73597	40840.2
	3.73858	40888.3
	3.74109	40934.7
	3.74386	40973.9
	3.74672	41000.4
	3.74945	41009
	3.75213	40996.3
	3.7546	40963.6
	3.7571	40918.6
	3.75973	40874.5
	3.76249	40844.7
	3.76514	40837.1
	3.76766	40851
	3.77025	40878.6
	3.77289	40910.1
	3.77556	40937.6
	3.77826	40956.8
	3.78136	40965.3
	3.78434	40959.5
	3.78724	40934
	3.79017	40885.3
	3.79279	40814.8
	3.79545	40731
	3.79805	40647.3
	3.80095	40577
	3.80349	40529.1
	3.80619	40506.6
	3.80892	40506.8
	3.81171	40523.7
	3.81468	40549.6
	3.81763	40576.7
	3.8203	40597.6
	3.82293	40606
	3.82576	40596.7
	3.82854	40567.5
	3.83118	40520.3
	3.83389	40461.1
	3.83689	40400.2
	3.8397	40349.8
	3.84245	40322
	3.84525	40326.6
	3.84783	40367.9
	3.85038	40442.6
	3.85322	40539.5
	3.85608	40641.4
	3.8589	40730.2
	3.86189	40792.4
	3.86449	40822
	3.86706	40820.6
	3.86958	40794.8
	3.87216	40754.4
	3.87501	40709.2
	3.87757	40667.8
	3.8802	40636.2
	3.88286	40617.9
	3.88577	40613.9
	3.88856	40623
	3.89125	40641.8
	3.89393	40664.8
	3.89695	40685.2
	3.89966	40696.7
	3.90232	40695.5
	3.905	40681.5
	3.9077	40658.3
	3.91071	40631.4
	3.91342	40606.1
	3.91606	40586.8
	3.91865	40576.4
	3.92129	40576.5
	3.92402	40587.2
	3.92678	40607.1
	3.92939	40633
	3.93221	40661
	3.93503	40686.8
	3.93782	40706.5
	3.94058	40716.7
	3.94322	40715.4
	3.94566	40702.4
	3.94824	40679.4
	3.95079	40649.4
	3.95338	40614.9
	3.95599	40578.1
	3.95868	40540.3
	3.96139	40502.9
	3.96412	40467.6
	3.96701	40436.5
	3.96962	40412.4
	3.97239	40397.4
	3.97536	40391.6
	3.97797	40392.3
	3.98047	40394.5
	3.98334	40394
	3.98643	40388.9
	3.98945	40380.1
	3.99238	40369.7
	3.99484	40360.5
	3.99765	40355.9
	4.00013	40359.4
	4.00281	40373.9
	4.00543	40399.4
	4.00829	40431.9
	4.01112	40464.7
	4.0138	40492.6
	4.01626	40514.7
	4.01887	40534.1
	4.02165	40555.5
	4.02446	40581.7
	4.02733	40612.3
	4.03018	40644
	4.03278	40673.3
	4.03547	40697.3
	4.03828	40714.8
	4.04105	40725.4
	4.04394	40728.6
	4.04683	40724.1
	4.04956	40713
	4.05241	40699.2
	4.05518	40688.2
	4.05773	40685.6
	4.06029	40694.8
	4.06272	40716.5
	4.06535	40749.2
	4.06793	40789.6
	4.07067	40832.5
	4.0732	40870.5
	4.07587	40895.2
	4.07865	40899.7
	4.08157	40880
	4.08429	40837
	4.08704	40775.9
	4.08995	40705.8
	4.09266	40637.5
	4.0954	40581
	4.09797	40543.3
	4.10071	40526
	4.10346	40525.3
	4.10598	40533.1
	4.10887	40540.4
	4.1117	40540.4
	4.11458	40531
	4.11747	40514.6
	4.11997	40496
	4.12268	40480.1
	4.12529	40469.9
	4.12797	40465.7
	4.13076	40466.2
	4.13349	40469.4
	4.13616	40475.1
	4.13877	40486.3
	4.14142	40507.7
	4.14438	40543.4
	4.14722	40592.6
	4.14983	40649.2
	4.15219	40703.2
	4.15477	40745.6
	4.15745	40771.3
	4.16005	40780.7
	4.16265	40778.6
	4.16558	40771.3
	4.16808	40763.7
	4.1708	40757.6
	4.17357	40751.2
	4.17624	40741
	4.17904	40725
	4.18202	40704
	4.18462	40681.7
	4.18751	40661.7
	4.19059	40645.8
	4.19368	40633.7
	4.19666	40623.7
	4.19974	40614.2
	4.20263	40604.1
	4.20578	40594.4
	4.20871	40588.1
	4.21179	40589.3
	4.21432	40600
	4.21715	40618.8
	4.21965	40641
	4.22237	40660.9
	4.22517	40674.1
	4.22776	40677.8
	4.23028	40670.5
	4.23318	40651.8
	4.23586	40623
	4.23832	40588.2
	4.24085	40554
	4.24352	40527.4
	4.24615	40513.4
	4.24892	40512.8
	4.25152	40521.9
	4.25426	40533.6
	4.25706	40540
	4.25965	40534.9
	4.2623	40515.7
	4.26511	40483.5
	4.26792	40443
	4.27103	40401.4
	4.27357	40366.8
	4.27633	40347.6
	4.27893	40350.7
	4.2815	40378.6
	4.28401	40428.1
	4.28676	40489.2
	4.28943	40547.4
	4.29209	40588.4
	4.29486	40602.2
	4.29724	40586.8
	4.29984	40547.4
	4.30244	40494
	4.30505	40437.5
	4.30774	40386.9
	4.31059	40347.5
	4.31332	40321.5
	4.31602	40308.5
	4.31875	40306.6
	4.32164	40314
	4.32456	40329.5
	4.32742	40352.3
	4.32987	40381.4
	4.33258	40415
	4.33521	40452.5
	4.33795	40494.3
	4.34065	40540.9
	4.34346	40590.2
	4.34628	40635.2
	4.34907	40665.8
	4.35175	40672.6
	4.35447	40652.6
	4.35696	40609.8
	4.35995	40554.4
	4.36276	40498.2
	4.3655	40451.2
	4.36843	40420.8
	4.37159	40411
	4.3746	40423.8
	4.3775	40458.4
	4.38045	40511.8
	4.38313	40578.7
	4.3859	40652.4
	4.38868	40725.1
	4.39157	40788
	4.39472	40832.5
	4.39733	40852.8
	4.4002	40847.4
	4.40314	40820
	4.4061	40777.5
	4.40922	40727.2
	4.41164	40674.8
	4.41414	40624.4
	4.41655	40579.6
	4.41932	40545.5
	4.42193	40527.2
	4.42444	40528
	4.42721	40545.8
	4.42991	40573
	4.43262	40598.9
	4.43531	40614
	4.43792	40614.5
	4.44068	40605.1
	4.44325	40596.7
	4.44567	40601
	4.4481	40623.8
	4.45088	40660.1
	4.4537	40696.6
	4.45678	40719
	4.45994	40720.3
	4.46268	40706
	4.46519	40690.1
	4.46785	40687.6
	4.47062	40705.4
	4.47329	40740.5
	4.47601	40781.9
	4.47885	40817.1
	4.48166	40836.5
	4.48444	40836.4
	4.48707	40820
	4.48991	40796.1
	4.49264	40776.2
	4.49548	40770.4
	4.49816	40782.5
	4.50084	40808.4
	4.50351	40836.7
	4.50603	40852.3
	4.5087	40840.9
	4.51145	40794
	4.51446	40712.6
	4.51724	40608.3
	4.5199	40500.6
	4.52267	40410.2
	4.5254	40352.1
	4.52803	40332.1
	4.53085	40347.2
	4.53358	40389.6
	4.53613	40451.2
	4.53887	40526.2
	4.54137	40610.5
	4.54432	40700.3
	4.547	40790.5
	4.54971	40875.9
	4.55273	40952.5
	4.55565	41018.4
	4.55826	41072.4
	4.56114	41113.4
	4.56383	41139.6
	4.56669	41148.4
	4.56973	41139.2
	4.57259	41114
	4.57529	41077.8
	4.5779	41036.7
	4.58076	40996
	4.58364	40959.6
	4.58647	40929.8
	4.58933	40908.8
	4.59215	40898.1
	4.59496	40897.9
	4.59756	40906.4
	4.60009	40919.3
	4.60276	40931
	4.60563	40935.8
	4.60878	40930.4
	4.61147	40915.3
	4.61443	40894.5
	4.61706	40872.8
	4.61971	40852.6
	4.6228	40832.8
	4.62527	40809.9
	4.62791	40781.1
	4.63069	40746.6
	4.6333	40711
	4.63604	40681.8
	4.63873	40666.8
	4.64124	40670.5
	4.64405	40691.7
	4.6467	40723.1
	4.64946	40753.9
	4.65212	40774.6
	4.65471	40780.6
	4.65729	40773.6
	4.65998	40759.5
	4.6627	40745
	4.66535	40733.7
	4.66819	40725
	4.67083	40714.5
	4.67361	40696.5
	4.67654	40667.4
	4.67941	40627.8
	4.68197	40583.9
	4.68454	40546.7
	4.68711	40528.6
	4.69022	40538.9
	4.69301	40580.5
	4.6958	40649.6
	4.69835	40739.5
	4.70111	40843.4
	4.70397	40955
	4.70667	41066.8
	4.70946	41169
	4.71225	41250.7
	4.71506	41303.2
	4.71779	41323.1
	4.72073	41312.8
	4.72344	41279.7
	4.72601	41234.6
	4.72872	41188.9
	4.73148	41152.1
	4.73418	41129.5
	4.73691	41120.2
	4.7398	41119.2
	4.74276	41119.5
	4.74525	41115.7
	4.74787	41105.6
	4.75042	41089
	4.75325	41066.2
	4.756	41035.6
	4.75888	40994
	4.76157	40937.6
	4.76433	40864.2
	4.76714	40776.2
	4.76996	40681.8
	4.77284	40594.5
	4.77545	40529.4
	4.77813	40498.9
	4.78093	40509.3
	4.78361	40558.9
	4.78616	40639.6
	4.78923	40738.6
	4.79223	40841.6
	4.79498	40935.1
	4.79784	41008.8
	4.80081	41055.8
	4.80366	41072.8
	4.80645	41059.3
	4.80923	41018
	4.81202	40954.4
	4.8147	40877.1
	4.81744	40796.9
	4.82025	40723.7
	4.82324	40663.5
	4.82594	40616.9
	4.82858	40581.8
	4.83126	40557.8
	4.83398	40549.2
	4.83679	40562.7
	4.83954	40602.2
	4.84251	40663.8
	4.84553	40736.5
	4.84811	40806.6
	4.85083	40863
	4.85363	40900.1
	4.85631	40916.5
	4.85905	40913.5
	4.8618	40895.1
	4.86451	40868.2
	4.86739	40843.1
	4.87029	40831
	4.87311	40841.9
	4.87578	40880.4
	4.87845	40943.7
	4.88143	41021.2
	4.88404	41095.7
	4.88696	41149.7
	4.88979	41171.2
	4.89265	41158.3
	4.89559	41118.7
	4.89834	41064.4
	4.90135	41005.3
	4.9041	40945.9
	4.90666	40887.2
	4.90928	40830.1
	4.91231	40776.9
	4.91534	40730.2
	4.91827	40690.4
	4.92128	40656.4
	4.92415	40627.3
	4.92698	40603.8
	4.92973	40588
	4.93237	40581.4
	4.93546	40583.7
	4.9387	40593.7
	4.94126	40609.7
	4.94408	40630.7
	4.94658	40656.1
	4.9497	40685.7
	4.95269	40719.7
	4.95563	40757.5
	4.9586	40797.3
	4.96142	40836.2
	4.96438	40871
	4.96715	40899.7
	4.96984	40922.7
	4.97268	40941.9
	4.97543	40959.8
	4.97812	40978.3
	4.98089	40999.7
	4.98398	41026.1
	4.98688	41058.2
	4.98978	41092.5
	4.9928	41120.8
	4.99567	41133.5
	4.9985	41126.2
	5.00143	41102.6
	5.00417	41073.5
	5.00672	41051
	5.0092	41041.3
	5.01194	41042.8
	5.01453	41047.5
	5.01714	41046.4
	5.01976	41034.9
	5.02268	41014.8
	5.02535	40993.1
	5.02803	40977.3
	5.0306	40971.4
	5.03328	40974.8
	5.03624	40983.1
	5.0389	40991.5
	5.04159	40996.1
	5.04405	40996
	5.04654	40992.8
	5.04924	40990.1
	5.05196	40991.9
	5.05469	41000.1
	5.0576	41013.7
	5.06037	41029.2
	5.06307	41042.4
	5.06566	41050.3
	5.06872	41052.3
	5.0719	41049.3
	5.07459	41042.4
	5.07726	41032.5
	5.0799	41020.5
	5.0826	41007.8
	5.08558	40996.4
	5.08837	40988
	5.09112	40983.9
	5.09369	40986.1
	5.09631	40997.6
	5.09919	41022.2
	5.10182	41061.6
	5.10439	41111.9
	5.10738	41163.2
	5.11014	41202
	5.11289	41216.5

## Sheet: Supplemenary Figure 1b
Supplementary Figure 1b
	Ambient			0.51 Gpa
	Temperature (K)	Cp		Temperature (K)	Cp
	1.89312	48686.5		0.82771	86224
	1.90359	49671.4		0.83818	86710
	1.91465	50580		0.83889	87882
	1.92556	50680.3		0.85011	89054
	1.93605	52062		0.86134	89683
	1.94672	53335.8		0.87208	89846
	1.95734	53671.9		0.88214	90124
	1.96804	54151.9		0.89242	90817
	1.97857	55880.9		0.90296	91561
	1.9892	57538.7		0.91345	91892
	1.99973	58069.6		0.92354	91890
	2.01041	57005.6		0.93381	92014
	2.02098	54189.9		0.94457	92520
	2.03151	51048.9		0.95549	93301
	2.04236	48325		0.96601	94186
	2.05306	46296.3		0.97666	95137
	2.06388	45124.6		0.98733	96128
	2.07484	44293.2		0.99766	97062
	2.08579	43762.5		1.00787	97886
	2.09645	43239.3		1.01829	98620
	2.10718	43184.9		1.02905	99187
	2.11799	42925.7		1.03992	99446
	2.12887	42730.1		1.05058	99410
	2.13945	42543.7		1.06101	99370
	2.15001	42582.7		1.07259	99676
	2.16074	42677.6		1.08412	100444
	2.17141	42543.7		1.09566	101458
	2.18222	42524.1		1.10685	102318
	2.19286	42349.9		1.11759	102734
	2.20374	42183.9		1.12782	102744
	2.21457	42305		1.13882	102682
	2.22541	42375.6		1.1501	102888
	2.2359	42190.3		1.16142	103414
	2.24657	42070.1		1.17226	104070
	2.25723	41941.6		1.18267	104714
	2.26806	42060.7		1.1929	105398
	2.27897	42385.1		1.20376	106189
	2.28971	42273.1		1.21486	107028
	2.30044	42269.8		1.226	107772
	2.31128	42257		1.23691	108250
	2.32206	42149.1		1.24747	108398
	2.33268	42177.6		1.25754	108396
	2.34324	42260.3		1.26819	108553
	2.35408	42333.8		1.27914	109046
	2.36484	42218.8		1.28993	109831
	2.37565	42333.8		1.30069	110678
	2.38641	42433.5		1.31108	111334
	2.39717	42273.1		1.3216	111763
	2.40781	42327.4		1.33184	112204
	2.41881	42343.4		1.34218	112822
	2.42948	42228.4		1.35289	113458
	2.44045	42592.5		1.36353	113869
	2.45134	42375.6		1.37428	114096
	2.46199	42401.3		1.38481	114390
	2.47264	42576.2		1.39515	114902
	2.48326	42674.3		1.40559	115564
	2.49398	42472.3		1.41579	116170
	2.50499	42514.5		1.42642	116574
	2.5155	42337		1.43717	116878
	2.52599	42423.8		1.44746	117354
	2.53668	42605.6		1.45828	118134
	2.5475	42608.8		1.46912	119058
	2.55805	42485.2		1.47975	119866
	2.56883	42514.5		1.49014	120418
	2.5796	42674.3		1.50047	120692
	2.59036	42507.9		1.51057	120692
	2.60108	42720.2		1.52078	120470
	2.61164	42612.1		1.5313	120168
	2.6223	42763.1		1.54194	119948
	2.63296	42746.6		1.55291	119977
	2.64355	42530.7		1.56004	120392
	2.65421	42789.6		1.56363	121183
	2.66491	42849.1		1.57152	122110
	2.67552	42862.4		1.57188	122902
	2.68647	42905.7		1.57391	123535
	2.69719	42865.8		1.58314	124189
	2.70801	42782.9		1.58421	124862
	2.71863	42882.4		1.58426	125294
	2.7293	42835.9		1.59479	125329
	2.73997	42972.5		1.59663	125160
	2.7506	43016.1		1.60877	125130
	2.76129	42962.5		1.62094	125440
	2.7718	43042.9		1.63287	126090
	2.78249	43019.4		1.64489	126955
	2.79315	42965.8		1.65619	127826
	2.80369	42932.4		1.66722	128479
	2.81447	43019.4		1.67745	128923
	2.82528	42949.1		1.68804	129426
	2.83582	43103.6		1.69869	130106
	2.8467	43201.8		1.70929	130788
	2.85725	43140.7		1.71985	131389
	2.86792	43123.8		1.73067	132096
	2.87867	43552.4		1.74134	132952
	2.88945	43376.1		1.75175	133708
	2.90019	43184.9		1.76223	134212
	2.9112	43283.6		1.7728	134662
	2.92195	43331.4		1.78315	135403
	2.93259	43307.5		1.79359	136640
	2.94319	43365.8		1.80388	138361
	2.95385	43548.9		1.81427	140326
	2.96432	43528.1		1.8244	141980
	2.97507	43486.5		1.83492	142596
	2.9859	43542		1.8455	141844
	2.99655	43239.3		1.85607	140304
	3.0072	43660.6		1.87358	139128
	3.01771	43514.2		1.87803	139117
	3.02843	43517.7		1.88629	140226
	3.03925	43451.9		1.88959	142112
	3.0497	43479.5		1.89212	144834
	3.06045	43611.7		1.90742	148663
	3.07112	43569.8		1.92348	153424
	3.08174	43625.6		1.93915	158468
	3.09229	43872.2		1.95337	163204
	3.10314	43608.2		1.96651	167398
	3.11418	43925.5		1.97685	171050
	3.12483	43681.6		2.00356	174043
	3.13553	43773.1		2.01683	175984
	3.14634	43671.1		2.02809	176570
	3.15708	43720.3		2.05427	175981
	3.16766	43751.9		2.06459	174540
	3.17815	43808.4		2.07777	172266
	3.18893	43688.7		2.09054	169216
	3.19981	43954		2.10317	165992
	3.21045	43989.8		2.11515	163388
	3.22098	44004.1		2.12684	161690
	3.23164	43875.7		2.13788	160645
	3.24224	43900.6		2.15006	159830
	3.25317	43971.9		2.16433	158924
	3.26367	44086.7		2.17788	157940
	3.2744	43720.3		2.18977	157378
	3.28491	44011.3		2.20091	157843
	3.29568	43911.2		2.21178	159312
	3.30629	44111.9		2.22279	161016
	3.3172	44057.9		2.23476	162202
	3.32787	44220.4		2.24692	162782
	3.33855	44421.4		2.25899	163078
	3.34918	43801.4		2.27083	163260
	3.35982	44014.9		2.28204	163321
	3.37061	44169.7		2.29346	163378
	3.38128	44373.7		2.30451	163606
	3.39208	44293.2		2.31657	164000
	3.40297	44176.9		2.32932	164581
	3.41362	44264.1		2.34259	165676
	3.42449	44296.9		2.35552	167540
	3.43507	44267.7		2.36818	169717
	3.44572	44484.1		2.38052	171322
	3.45652	44148		2.39214	172004
	3.4673	44119.1		2.40398	172196
	3.47798	44216.8		2.4165	172472
	3.48873	44454.6		2.42903	173142
	3.49928	44421.4		2.43998	174318
	3.51011	44469.3		2.45331	176028
	3.52087	44454.6		2.46701	178198
	3.5314	44495.2		2.48005	180493
	3.54192	44495.2		2.49275	182180
	3.55257	44296.9		2.50465	182618
	3.56336	44432.5		2.51675	182026
	3.57424	44606.5		2.52913	181321
	3.58483	44231.4		2.54118	181141
	3.59577	44267.7		2.55292	181422
	3.60642	44733.4		2.56453	181862
	3.617	44632.6		2.57587	182482
	3.62771	44718.4		2.58853	183583
	3.6385	44572.9		2.60182	185292
	3.64906	44748.5		2.61505	187294
	3.65969	44584.1		2.6281	189048
	3.67024	44417.8		2.63988	190168
	3.68087	44722.3		2.65198	190722
	3.69138	44628.8		2.66364	191124
	3.70196	44547		2.67611	191672
	3.71278	44737.3		2.68748	192319
	3.72351	44580.4		2.69891	192913
	3.73433	44654.9		2.71195	193477
	3.74489	44786.1		2.72591	194060
	3.75536	44891.8		2.7396	194472
	3.76596	44547		2.75263	194412
	3.7766	44752.3		2.75338	193928
	3.78713	44827.6		2.76432	193598
	3.79766	44880.4		2.76525	194080
	3.80842	44696		2.77752	195528
	3.81911	44903.2		2.78991	197530
	3.82997	44895.6		2.80216	199638
	3.84089	44899.4		2.81565	201716
	3.85177	44964		2.82911	203672
	3.86231	44778.5		2.84225	205138
	3.87302	44979.2		2.85402	205666
	3.88357	44994.5		2.86493	205230
	3.89455	45032.6		2.87587	204424
	3.90544	44899.4		2.88703	204055
	3.91646	45143.9		2.89813	204378
	3.9275	45013.5		2.91002	204938
	3.93822	44801.2		2.92206	205252
	3.94896	45078.5		2.93477	205446
	3.95976	44967.8		2.94765	205998
	3.97025	45040.3		2.96022	207140
	3.98069	45353		2.97199	208750
	3.9912	45290.8		2.98369	210588
	4.00216	45209.4		2.99534	212404
	4.01274	45399.9		2.99736	214051
	4.02351	45190.2		3.00735	215586
	4.03401	45224.9		3.01002	217186
	4.04463	45213.3		3.02407	218890
	4.05539	45178.6		3.03841	220408
	4.06616	45093.9		3.05215	221312
	4.07681	45521.6		3.09094	221611
	4.08786	45290.8		3.10302	221905
				3.11656	222808
				3.12973	224406
				3.14288	226370
				3.15666	228358
				3.17081	230074
				3.18548	231145
				3.19908	231205
				3.2119	230314
				3.22402	229168
				3.23494	228562
				3.24641	228668
				3.2575	229056
				3.26944	229381
				3.28084	229738
				3.29189	230371
				3.30383	231326
				3.31544	232478
				3.32641	233740
				3.33755	235249
				3.34838	237326
				3.3595	240126
				3.37022	243170
				3.38079	245347
				3.39211	245746
				3.40343	244822
				3.41507	244423
				3.42673	246104
				3.43824	249426
				3.44953	252493
				3.46079	254022
				3.47173	254198
				3.48287	253795
				3.494	253268
				3.50541	252714
				3.51654	252180
				3.5272	252004
				3.53821	252692
				3.54911	254089
				3.56045	255127
				3.57184	255172
				3.58262	255074
				3.59459	256033
				3.60572	258002
				3.61682	260065
				3.62802	261758
				3.63912	263162
				3.64986	264270
				3.66155	265148
				3.67282	266218
				3.68354	267583
				3.69468	268742
				3.70565	269430
				3.71761	270092
				3.72921	271249
				3.73945	273139
				3.75196	275953
				3.76527	279422
				3.77815	282169
				3.79096	282598
				3.80282	280813
				3.80348	278857
				3.81431	278719
				3.81493	280502
				3.8262	282728
				3.83839	283825
				3.85106	283266
				3.86347	281917
				3.87543	281552
				3.88784	283495
				3.90012	287442
				3.91264	291756
				3.92577	295066
				3.93771	297162
				3.94951	298274
				3.96208	298280
				3.97506	297224
				3.98791	295996
