# Supplementary material for: Evidence for pressure induced unconventional quantum criticality in the coupled spin ladder antiferromagnet C9H18N2CuBr4
Source: Nat Commun. 2022 Jun 2;13:3073. doi: 10.1038/s41467-022-30769-8 (PMC9163114; doi:10.1038/s41467-022-30769-8)
Supplement: Supplementary file 3 — Source Data [file 41467_2022_30769_MOESM3_ESM.zip › Supplementary_Figure 2.xlsx]

## Sheet: Supplementary Figure 2
Supplementary Figure 2
	pw	b
	1	0.68
	0.85577	0.681
	0.71154	0.681
	0.63942	0.682
	0.48846	0.684
	0.28365	0.683
	0.15385	0.676
	0.21154	0.677
	0.11538	0.671
