# Supplementary material for: Evidence for pressure induced unconventional quantum criticality in the coupled spin ladder antiferromagnet C9H18N2CuBr4
Source: Nat Commun. 2022 Jun 2;13:3073. doi: 10.1038/s41467-022-30769-8 (PMC9163114; doi:10.1038/s41467-022-30769-8)
Supplement: Supplementary file 3 — Source Data [file 41467_2022_30769_MOESM3_ESM.zip › Supplementary_Figure 3.xlsx]

## Sheet: Supplementary Figure 3a
Supplementary Figure 3a
	TM			LM			Two-LM continuum
	k	Energy (meV)		k	Energy (meV)		k	Energy (meV)
	0	1.49675		0	1.58785		0	0
	0.00746	1.50325		0.00746	1.58785		0.01026	0.01881
	0.03731	1.51627		0.04478	1.59436		0.03077	0.05643
	0.06716	1.52928		0.08209	1.60087		0.05128	0.10345
	0.09701	1.5423		0.11194	1.60738		0.08205	0.15047
	0.12687	1.54881		0.14179	1.61388		0.10256	0.2069
	0.15672	1.55531		0.17911	1.62039		0.13333	0.25392
	0.19403	1.56833		0.20896	1.6269		0.15385	0.31035
	0.23134	1.57484		0.23134	1.6269		0.17436	0.36677
	0.26866	1.58134		0.26866	1.6269		0.19487	0.4232
	0.30597	1.57484		0.31343	1.62039		0.20513	0.47962
	0.35075	1.57484		0.34328	1.62039		0.21539	0.53605
	0.39552	1.56833		0.3806	1.60738		0.22564	0.59248
	0.42537	1.54881		0.41045	1.59436		0.2359	0.6489
	0.45522	1.52928		0.4403	1.56833		0.25641	0.70533
	0.47761	1.50325		0.47015	1.5423		0.26667	0.75235
	0.50746	1.47722		0.5	1.51627		0.27692	0.80878
	0.52985	1.45119		0.52239	1.48373		0.28718	0.8558
	0.5597	1.42516		0.53731	1.45119		0.30769	0.92163
	0.56716	1.39262		0.5597	1.41215		0.31795	0.98746
	0.58955	1.36009		0.57463	1.37961		0.33846	1.04389
	0.60448	1.32755		0.58955	1.34707		0.35897	1.10031
	0.6194	1.29501		0.61194	1.31453		0.37949	1.14734
	0.63433	1.26247		0.6194	1.282		0.38974	1.19436
	0.64925	1.22993		0.63433	1.24946		0.42051	1.25078
	0.66418	1.19089		0.64925	1.21692		0.44103	1.31661
	0.6791	1.15184		0.66418	1.17787		0.46154	1.36364
	0.70149	1.1128		0.6791	1.13883		0.4718	1.42006
	0.71642	1.07375		0.69403	1.10629		0.50256	1.47649
	0.73134	1.03471		0.70896	1.06725		0.54359	1.53292
	0.75373	0.99566		0.72388	1.0282		0.58462	1.56113
	0.76119	0.95662		0.73881	0.98915		0.64615	1.59875
	0.77612	0.91757		0.74627	0.95011		0.68718	1.61755
	0.79105	0.87853		0.76119	0.90456		0.75897	1.6269
	0.81343	0.81345		0.76866	0.86551		0.82051	1.62039
	0.82836	0.7744		0.78358	0.82646		0.89231	1.60738
	0.84328	0.74187		0.79105	0.78742		0.95385	1.59436
	0.85821	0.70282		0.81343	0.70933		1	1.58757
	0.87313	0.67028		0.82836	0.67028		2	0
	0.88806	0.63124		0.84328	0.63124		1.98974	0.01881
	0.91791	0.55965		0.85075	0.59219		1.96923	0.05643
	0.92537	0.52712		0.85821	0.55315		1.94872	0.10345
	0.9403	0.48807		0.87313	0.5141		1.91795	0.15047
	0.96269	0.45553		0.88806	0.47505		1.89744	0.2069
	0.97761	0.42299		0.90299	0.42299		1.86667	0.25392
	1	0.4		0.90299	0.37093		1.84615	0.31035
	2	1.49675		0.91791	0.33189		1.82564	0.36677
	1.99254	1.50325		0.92537	0.28633		1.80513	0.4232
	1.96269	1.51627		0.94776	0.20174		1.79487	0.47962
	1.93284	1.52928		0.96269	0.16269		1.78462	0.53605
	1.90299	1.5423		0.97015	0.12364		1.77436	0.59248
	1.87313	1.54881		0.98508	0.07809		1.7641	0.6489
	1.84328	1.55531		1	0		1.74359	0.70533
	1.80597	1.56833		2	1.58785		1.73333	0.75235
	1.76866	1.57484		1.99254	1.58785		1.72308	0.80878
	1.73134	1.58134		1.95522	1.59436		1.71282	0.8558
	1.69403	1.57484		1.91791	1.60087		1.69231	0.92163
	1.64925	1.57484		1.88806	1.60738		1.68205	0.98746
	1.60448	1.56833		1.85821	1.61388		1.66154	1.04389
	1.57463	1.54881		1.8209	1.62039		1.64103	1.10031
	1.54478	1.52928		1.79105	1.6269		1.62051	1.14734
	1.52239	1.50325		1.76866	1.6269		1.61026	1.19436
	1.49254	1.47722		1.73134	1.6269		1.57949	1.25078
	1.47015	1.45119		1.68657	1.62039		1.55897	1.31661
	1.4403	1.42516		1.65672	1.62039		1.53846	1.36364
	1.43284	1.39262		1.6194	1.60738		1.52821	1.42006
	1.41045	1.36009		1.58955	1.59436		1.49744	1.47649
	1.39552	1.32755		1.5597	1.56833		1.45641	1.53292
	1.3806	1.29501		1.52985	1.5423		1.41539	1.56113
	1.36567	1.26247		1.5	1.51627		1.35385	1.59875
	1.35075	1.22993		1.47761	1.48373		1.31282	1.61755
	1.33582	1.19089		1.46269	1.45119		1.24103	1.6269
	1.3209	1.15184		1.4403	1.41215		1.17949	1.62039
	1.29851	1.1128		1.42537	1.37961		1.10769	1.60738
	1.28358	1.07375		1.41045	1.34707		1.04615	1.59436
	1.26866	1.03471		1.38806	1.31453
	1.24627	0.99566		1.3806	1.282
	1.23881	0.95662		1.36567	1.24946
	1.22388	0.91757		1.35075	1.21692
	1.20896	0.87853		1.33582	1.17787
	1.18657	0.81345		1.3209	1.13883
	1.17164	0.7744		1.30597	1.10629
	1.15672	0.74187		1.29105	1.06725
	1.14179	0.70282		1.27612	1.0282
	1.12687	0.67028		1.26119	0.98915
	1.11194	0.63124		1.25373	0.95011
	1.08209	0.55965		1.23881	0.90456
	1.07463	0.52712		1.23134	0.86551
	1.0597	0.48807		1.21642	0.82646
	1.03731	0.45553		1.20896	0.78742
	1.02239	0.42299		1.18657	0.70933
				1.17164	0.67028
				1.15672	0.63124
				1.14925	0.59219
				1.14179	0.55315
				1.12687	0.5141
				1.11194	0.47505
				1.09702	0.42299
				1.09702	0.37093
				1.08209	0.33189
				1.07463	0.28633
				1.05224	0.20174
				1.03731	0.16269
				1.02985	0.12364
				1.01493	0.07809

## Sheet: Supplemenary Figure 3b
Supplementary Figure 3b
	TM			LM			Two-LM continuum
	k	Energy (meV)		k	Energy (meV)		k	Energy (meV)
	0	1.96744		0	2		0	0.32
	0.00791	1.9814		0.04651	2.01399		0.00366	0.35748
	0.04743	1.99535		0.07752	2.02797		0.005	0.4486
	0.07905	2.0093		0.10853	2.04196		0.00766	0.49766
	0.12648	2.02326		0.13954	2.05594		0.00933	0.54673
	0.14229	2.03023		0.17054	2.06993		0.01133	0.58879
	0.17391	2.04419		0.20155	2.07692		0.01333	0.63785
	0.21344	2.05814		0.24031	2.09091		0.01533	0.68692
	0.24506	2.07907		0.27132	2.1049		0.02299	0.73598
	0.27668	2.09302		0.31008	2.12587		0.03065	0.79206
	0.31621	2.1		0.35659	2.12587		0.03831	0.83411
	0.34783	2.09302		0.3876	2.11888		0.04598	0.92523
	0.38735	2.07907		0.41085	2.0979		0.05364	0.98832
	0.40316	2.05814		0.43411	2.07692		0.06897	1.03738
	0.41897	2.04419		0.45736	2.04895		0.08429	1.07944
	0.44269	2.01628		0.48062	2.02797		0.08429	1.1285
	0.4585	2.00233		0.49612	1.99301		0.09962	1.17757
	0.47431	1.97442		0.51163	1.95804		0.09962	1.22664
	0.49012	1.94651		0.52713	1.91608		0.10728	1.26869
	0.50593	1.91163		0.54264	1.88112		0.12261	1.32477
	0.52174	1.87674		0.55814	1.84615		0.13793	1.37383
	0.53755	1.84884		0.56589	1.8042		0.15326	1.4229
	0.56127	1.81395		0.57364	1.79021		0.16858	1.45794
	0.57708	1.77907		0.58915	1.74825		0.18391	1.49299
	0.59289	1.74419		0.60465	1.70629		0.19923	1.52804
	0.60079	1.7093		0.62016	1.66434		0.21456	1.56308
	0.6166	1.6814		0.62791	1.62238		0.22989	1.59813
	0.63241	1.63953		0.64341	1.58042		0.24521	1.63318
	0.64032	1.61163		0.65116	1.53846		0.26054	1.66822
	0.65613	1.57674		0.65892	1.4965		0.27586	1.70327
	0.66403	1.54186		0.67442	1.46154		0.28353	1.73832
	0.67984	1.5		0.68217	1.42657		0.29119	1.77336
	0.69565	1.47209		0.69767	1.38462		0.30651	1.81542
	0.69565	1.43023		0.70543	1.35664		0.32184	1.84346
	0.71146	1.38837		0.71318	1.31469		0.33717	1.8785
	0.72727	1.34651		0.72868	1.27972		0.34483	1.91355
	0.74308	1.31163		0.74419	1.24476		0.36015	1.9486
	0.75099	1.27674		0.75194	1.20979		0.37548	1.98364
	0.7668	1.23488		0.75969	1.17483		0.38314	2.01168
	0.7747	1.19302		0.76744	1.13986		0.39847	2.04673
	0.79051	1.15116		0.77519	1.1049		0.41379	2.06776
	0.79842	1.1093		0.7907	1.06294		0.42912	2.09579
	0.80632	1.06744		0.8062	1.02098		0.44444	2.12383
	0.82213	1.02558		0.81395	0.97902		0.45977	2.15187
	0.83004	0.9907		0.82171	0.93706		0.4751	2.17991
	0.84585	0.95581		0.83721	0.89511		0.49042	2.20794
	0.86166	0.91395		0.85271	0.85315		0.50575	2.23598
	0.86957	0.87209		0.86047	0.81119		0.52107	2.26402
	0.88538	0.83721		0.86822	0.76923		0.5364	2.27804
	0.90119	0.80233		0.87597	0.72727		0.56705	2.29907
	0.90909	0.76047		0.88372	0.68532		0.60536	2.30607
	0.917	0.71861		0.89147	0.64336		0.64368	2.30607
	0.93281	0.67674		0.89923	0.6014		0.68199	2.29907
	0.94862	0.64186		0.89923	0.56643		0.72031	2.29206
	0.96443	0.6		0.90698	0.51748		0.75096	2.28505
	0.974	0.59		0.90698	0.52448		0.78161	2.27804
	0.984	0.58		0.91473	0.47552		0.81992	2.26402
	0.99	0.5707		0.92248	0.43357		0.83525	2.25
	1	0.56		0.93023	0.39161		0.88123	2.23598
	2	1.96744		0.94574	0.34965		0.91954	2.22196
	1.99209	1.9814		0.95349	0.31469		0.95019	2.20093
	1.95257	1.99535		0.96124	0.27972		0.98084	2.18692
	1.92095	2.0093		0.97124	0.24776		1	2.16
	1.87352	2.02326		0.98899	0.2058		2	0.32
	1.85771	2.03023		0.99225	0.18585		1.99634	0.35748
	1.82609	2.04419		1	0.16		1.995	0.4486
	1.78656	2.05814		2	2		1.99234	0.49766
	1.75494	2.07907		1.95349	2.01399		1.99067	0.54673
	1.72332	2.09302		1.92248	2.02797		1.98867	0.58879
	1.68379	2.1		1.89147	2.04196		1.98667	0.63785
	1.65217	2.09302		1.86047	2.05594		1.98467	0.68692
	1.61265	2.07907		1.82946	2.06993		1.97701	0.73598
	1.59684	2.05814		1.79845	2.07692		1.96935	0.79206
	1.58103	2.04419		1.75969	2.09091		1.96169	0.83411
	1.55731	2.01628		1.72868	2.1049		1.95402	0.92523
	1.5415	2.00233		1.68992	2.12587		1.94636	0.98832
	1.52569	1.97442		1.64341	2.12587		1.93103	1.03738
	1.50988	1.94651		1.6124	2.11888		1.91571	1.07944
	1.49407	1.91163		1.58915	2.0979		1.91571	1.1285
	1.47826	1.87674		1.56589	2.07692		1.90038	1.17757
	1.46245	1.84884		1.54264	2.04895		1.90038	1.22664
	1.43874	1.81395		1.51938	2.02797		1.89272	1.26869
	1.42293	1.77907		1.50388	1.99301		1.8774	1.32477
	1.40712	1.74419		1.48837	1.95804		1.86207	1.37383
	1.39921	1.7093		1.47287	1.91608		1.84674	1.4229
	1.3834	1.6814		1.45736	1.88112		1.83142	1.45794
	1.36759	1.63953		1.44186	1.84615		1.81609	1.49299
	1.35968	1.61163		1.43411	1.8042		1.80077	1.52804
	1.34387	1.57674		1.42636	1.79021		1.78544	1.56308
	1.33597	1.54186		1.41085	1.74825		1.77012	1.59813
	1.32016	1.5		1.39535	1.70629		1.75479	1.63318
	1.30435	1.47209		1.37985	1.66434		1.73946	1.66822
	1.30435	1.43023		1.37209	1.62238		1.72414	1.70327
	1.28854	1.38837		1.35659	1.58042		1.71648	1.73832
	1.27273	1.34651		1.34884	1.53846		1.70881	1.77336
	1.25692	1.31163		1.34109	1.4965		1.69349	1.81542
	1.24901	1.27674		1.32558	1.46154		1.67816	1.84346
	1.2332	1.23488		1.31783	1.42657		1.66284	1.8785
	1.2253	1.19302		1.30233	1.38462		1.65517	1.91355
	1.20949	1.15116		1.29457	1.35664		1.63985	1.9486
	1.20158	1.1093		1.28682	1.31469		1.62452	1.98364
	1.19368	1.06744		1.27132	1.27972		1.61686	2.01168
	1.17787	1.02558		1.25581	1.24476		1.60153	2.04673
	1.16996	0.9907		1.24806	1.20979		1.58621	2.06776
	1.15415	0.95581		1.24031	1.17483		1.57088	2.09579
	1.13834	0.91395		1.23256	1.13986		1.55556	2.12383
	1.13044	0.87209		1.22481	1.1049		1.54023	2.15187
	1.11462	0.83721		1.2093	1.06294		1.5249	2.17991
	1.09881	0.80233		1.1938	1.02098		1.50958	2.20794
	1.09091	0.76047		1.18605	0.97902		1.49425	2.23598
	1.083	0.71861		1.1783	0.93706		1.47893	2.26402
	1.06719	0.67674		1.16279	0.89511		1.4636	2.27804
	1.05138	0.64186		1.14729	0.85315		1.43295	2.29907
	1.03557	0.6		1.13954	0.81119		1.39464	2.30607
	1.026	0.59		1.13178	0.76923		1.35632	2.30607
	1.016	0.58		1.12403	0.72727		1.31801	2.29907
	1.01	0.5707		1.11628	0.68532		1.27969	2.29206
				1.10853	0.64336		1.24904	2.28505
				1.10078	0.6014		1.21839	2.27804
				1.10078	0.56643		1.18008	2.26402
				1.09302	0.51748		1.16475	2.25
				1.09302	0.52448		1.11877	2.23598
				1.08527	0.47552		1.08046	2.22196
				1.07752	0.43357		1.04981	2.20093
				1.06977	0.39161		1.01916	2.18692
				1.05426	0.34965
				1.04651	0.31469
				1.03876	0.27972
				1.02876	0.24776
				1.01101	0.2058
				1.00775	0.18585
