# Supplementary material for: Evidence for pressure induced unconventional quantum criticality in the coupled spin ladder antiferromagnet C9H18N2CuBr4
Source: Nat Commun. 2022 Jun 2;13:3073. doi: 10.1038/s41467-022-30769-8 (PMC9163114; doi:10.1038/s41467-022-30769-8)
Supplement: Supplementary file 3 — Source Data [file 41467_2022_30769_MOESM3_ESM.zip › Supplementary_Figure 5.xlsx]

## Sheet: Supplementary Figure 5b
Supplementary Figure 5b
	(1 1 0)			(0 0 2)
	q (deg)	Intensity		q (deg)	Intensity
	101.893	18		19.6529	18
	101.693	14		19.4529	20
	101.493	28		19.2529	25
	101.293	34		19.0529	23
	101.093	50		18.8529	43
	100.893	56		18.6529	69
	100.693	115		18.4529	131
	100.493	186		18.2529	250
	100.293	373		18.0529	524
	100.093	478		17.8529	684
	99.8928	517		17.6529	669
	99.6928	572		17.4529	621
	99.4928	488		17.2529	441
	99.2928	321		17.0529	274
	99.0928	236		16.8529	164
	98.8928	144		16.6529	104
	98.6928	80		16.4529	65
	98.4928	73		16.2529	48
	98.2928	28		16.0529	24
	98.0928	28		15.8529	22
	97.8928	33		15.6529	20
				15.4529	11

## Sheet: Supplemenary Figure 5c
Supplementary Figure 5c
	Pressure (GPa)	FWHM (deg.)
	0	1
	0.3	1.02
	0.53	1.02
	0.82	1.08
	0.88	1.06
	0.95	1.08
	0.98	1.15

## Sheet: Supplementary Figure 5d
Supplementary Figure 5d
	( H H 0), 211 bins	[-4.22,0.04,4.22]
	(0 0 L), 289 bins	[-7.225,0.05,7.225]
	Intensity at 45 mK
		0.000853135	0.000867157	0.000855621	0.000879671	0.00084959	0.000850486	0.000826955	0.000879433	0.000763729	0.000767676	0.000793184	0.000779456	0.000776811	0.000839681	0.000878843	0.00101589	0.0013625	0.0016629	0.00143153	0.00139547	0.00133994	0.00226742	0.00397756	0.00612239	0.00678568	0.00531598	0.00321386	0.00191123	0.00138845	0.0011876	0.00113362	0.00106845	0.0010103	0.00102365	0.000965107	0.00100935	0.000840437	0.000887139	0.00092164	0.000921876	0.00104214	0.000963275	0.00101429	0.00126049	0.00205103	0.00398776	0.00658619	0.00728335
		0.000865905	0.000870996	0.000847803	0.000846093	0.000878825	0.000866626	0.000884479	0.000817673	0.000789334	0.000837908	0.000832519	0.000825811	0.0007874	0.00078167	0.000889707	0.00121399	0.00169666	0.00168725	0.00140143	0.00126552	0.00159092	0.00280517	0.0048937	0.00675367	0.00649199	0.00444238	0.00240779	0.00153146	0.00119217	0.00110406	0.00112784	0.00104988	0.00102997	0.000974183	0.000924427	0.000880595	0.000888309	0.000865219	0.000873132	0.000970926	0.000989004	0.00093912	0.00109085	0.00155786	0.00298836	0.00562493	0.00720424	0.00642931
		0.000836998	0.000879008	0.000877885	0.000842446	0.000916487	0.000964811	0.000871534	0.000843085	0.000814133	0.000850331	0.000819563	0.000797329	0.000832635	0.000859157	0.000956229	0.00132991	0.00174093	0.00154892	0.00127229	0.001416	0.00199047	0.00367788	0.00589431	0.00679635	0.00573302	0.00341089	0.00196011	0.00129711	0.00109273	0.00109195	0.0010867	0.0011008	0.00102089	0.00101582	0.000929928	0.000912619	0.000847315	0.000888225	0.00095658	0.00105284	0.00093566	0.00105204	0.00129498	0.00214453	0.00452834	0.00703728	0.00709383	0.00519039
		0.000835862	0.000846982	0.000898175	0.000821222	0.00103783	0.00106933	0.000942074	0.000788914	0.000842911	0.000872808	0.000830469	0.000783106	0.00083728	0.000870184	0.00112655	0.00151072	0.0016099	0.00135932	0.00131292	0.00164471	0.00278284	0.00471762	0.00654531	0.00645553	0.0046156	0.00248413	0.00154646	0.00122682	0.00110732	0.00118557	0.00123095	0.00126651	0.00111353	0.000958634	0.000932749	0.000868789	0.000873039	0.00101669	0.00108301	0.000987143	0.000970933	0.00111573	0.00168722	0.00328118	0.00605224	0.00751687	0.00615582	0.00388702
		0.000891981	0.00077824	0.000878154	0.000897311	0.00110059	0.00108845	0.00083952	0.000838797	0.000799927	0.000813217	0.000857042	0.000851062	0.000843566	0.00095065	0.00137894	0.00167246	0.00160138	0.00139563	0.00133276	0.00191211	0.00349324	0.00572624	0.00677872	0.00560902	0.00338176	0.00199612	0.00133738	0.00120064	0.00116033	0.0012097	0.00127105	0.00109637	0.0010549	0.000950737	0.000916351	0.0008931	0.000893896	0.00125397	0.00140144	0.000955322	0.000985974	0.00129362	0.00238755	0.00489978	0.0072853	0.00723227	0.00500589	0.0028022
		0.000921969	0.000916398	0.000842391	0.000934207	0.00113681	0.00102145	0.000841571	0.000783864	0.000841096	0.000769029	0.000859819	0.000817896	0.000871897	0.00112151	0.00156229	0.00165615	0.00146552	0.0013014	0.00152429	0.00258247	0.00433633	0.00648333	0.00655338	0.00454485	0.00268579	0.00149998	0.00118108	0.00113492	0.00100302	0.0012384	0.00122747	0.00102209	0.000969169	0.000936578	0.000886002	0.000904543	0.000942373	0.00114132	0.00139212	0.00101706	0.00114634	0.00180016	0.00361031	0.00647658	0.00769195	0.00627704	0.00357459	0.00209994
		0.000926842	0.000810321	0.00089297	0.000972577	0.00110361	0.000975844	0.000829925	0.000774131	0.00079004	0.000843774	0.000807863	0.000821477	0.000959859	0.00121279	0.00167822	0.00157578	0.00128654	0.00125935	0.00182451	0.00332837	0.00543873	0.00665088	0.00567161	0.00363854	0.00204575	0.00131884	0.00120201	0.00112238	0.0011468	0.0011428	0.00105555	0.00096516	0.000994068	0.00092385	0.000873019	0.00090723	0.001155	0.00119198	0.0010354	0.00103642	0.00131312	0.00254169	0.00533781	0.00762256	0.00714307	0.00476036	0.00266366	0.00167496
		0.000782122	0.000839739	0.000949787	0.000921656	0.000987525	0.000853689	0.000828134	0.000783356	0.000821248	0.000852843	0.000807666	0.000894308	0.00102909	0.00146359	0.00171947	0.00154065	0.00122141	0.00143773	0.00231555	0.00426369	0.00611361	0.00648639	0.00483022	0.00269837	0.00165373	0.00126834	0.00110119	0.00109395	0.0010598	0.00105995	0.00101773	0.000969324	0.000893056	0.000903283	0.00084988	0.000892981	0.00122059	0.00125228	0.000990651	0.00114899	0.00179727	0.00389669	0.00679993	0.00779344	0.00587383	0.00341917	0.00200104	0.00135988
		0.000847066	0.000866346	0.000911207	0.000928905	0.000890649	0.000832508	0.000863453	0.000800342	0.000820763	0.000782843	0.000805216	0.00093852	0.00118434	0.00159486	0.00164103	0.00126789	0.00130854	0.00173733	0.00324022	0.00535156	0.00675399	0.00598505	0.00386608	0.00219581	0.00142916	0.00117849	0.00116374	0.00105157	0.00107831	0.000997557	0.000969792	0.00091929	0.000906409	0.000898751	0.000882424	0.000968801	0.00101121	0.000985587	0.00107318	0.00145701	0.00270282	0.00544646	0.00773446	0.00702694	0.00447157	0.00251872	0.00163967	0.00120438
		0.000872623	0.000953142	0.000843427	0.000956065	0.000768398	0.000795313	0.000837439	0.000749833	0.000834302	0.000801883	0.000877004	0.00104428	0.00145252	0.00159107	0.0015306	0.00131594	0.00139026	0.00215086	0.00391009	0.00608246	0.0067016	0.0049949	0.00293824	0.00172894	0.00121423	0.00115471	0.00106099	0.0010434	0.00099485	0.000956981	0.000951595	0.000930215	0.000919966	0.000866774	0.000909914	0.000990257	0.000945587	0.000991568	0.00112529	0.00189577	0.00408072	0.00692994	0.00765408	0.00574775	0.0032999	0.00189049	0.00141838	0.0010406
		0.000823306	0.000853682	0.000862829	0.000890074	0.00081811	0.000861737	0.000862158	0.000849548	0.000836948	0.000800936	0.00084568	0.00116268	0.00157812	0.00166978	0.0013668	0.00125612	0.00165404	0.00297242	0.00504501	0.00670645	0.00608431	0.00387888	0.00222227	0.00137378	0.00120743	0.00113434	0.00102347	0.00102782	0.00099856	0.00100954	0.00096407	0.000911053	0.000910877	0.000870106	0.00101622	0.000931478	0.000944098	0.00108394	0.00138911	0.00279066	0.00563383	0.00760936	0.00682915	0.004195	0.00242759	0.00152582	0.00119822	0.00092196
		0.000888889	0.000898707	0.000814381	0.000884002	0.000861941	0.000758424	0.000863771	0.000819256	0.000838978	0.000871424	0.000957226	0.00123318	0.00158185	0.00163781	0.00135393	0.00129144	0.00205981	0.0037945	0.00596508	0.00649111	0.00530881	0.00311695	0.00176023	0.00130892	0.00112851	0.00112232	0.00107294	0.00105234	0.00101391	0.000977862	0.000950596	0.000899876	0.000858603	0.000988719	0.00101345	0.00096918	0.000943096	0.00117941	0.00191724	0.0039144	0.00679179	0.00756206	0.00538086	0.00302215	0.00188393	0.00134708	0.00104856	0.000916498
		0.000833516	0.000792644	0.000902819	0.000824656	0.000769898	0.000848484	0.000833426	0.000869056	0.000867702	0.000904555	0.00105101	0.00144144	0.00176114	0.00149371	0.00132287	0.00148881	0.00267615	0.00467943	0.00652566	0.00646661	0.0042169	0.00236992	0.00145815	0.00122189	0.00111828	0.00109679	0.00113648	0.00107254	0.00103518	0.000966922	0.000880968	0.000918524	0.000885487	0.000994863	0.00104681	0.00101044	0.00098214	0.0013365	0.00267464	0.00543657	0.0075792	0.00668927	0.00406175	0.0023553	0.001539	0.00121067	0.000949303	0.000824187
		0.000872947	0.000911686	0.000862267	0.000851014	0.000841087	0.000827024	0.000783175	0.000798211	0.000820972	0.000895718	0.00119544	0.00160608	0.00172011	0.00132795	0.00132451	0.0019612	0.00352701	0.00568199	0.00670938	0.00564897	0.003349	0.00189206	0.00135774	0.00117508	0.00107197	0.00106302	0.00154559	0.00177663	0.00103514	0.000944139	0.000840701	0.000899839	0.000996934	0.000996569	0.000976665	0.00102005	0.0012267	0.00177057	0.00391011	0.00676096	0.00747856	0.00527075	0.00287207	0.0018252	0.00127582	0.00100063	0.000873257	0.000805077
		0.000917367	0.000824122	0.000868182	0.000827069	0.000834729	0.000812021	0.000844773	0.000854112	0.000855625	0.000944623	0.00139227	0.0017052	0.00162128	0.00126712	0.00148906	0.00243969	0.00445966	0.00659323	0.00649828	0.00460781	0.00273462	0.00154762	0.00129005	0.00105037	0.00105929	0.00103921	0.00175422	0.00255985	0.00112576	0.000931764	0.000907298	0.000940694	0.00120455	0.00104699	0.00092021	0.00105069	0.0014104	0.00256535	0.00519986	0.00742204	0.00652269	0.00394024	0.00217864	0.00149409	0.00112378	0.000926104	0.000806894	0.000720951
		0.000815507	0.000808943	0.00085752	0.000790278	0.000870953	0.000799807	0.000847882	0.000876274	0.000872203	0.00115065	0.00152844	0.00168926	0.00136766	0.00120405	0.00174582	0.00319646	0.00548888	0.00699041	0.00598632	0.00370247	0.00202191	0.0013603	0.0011494	0.0010833	0.00106288	0.00101135	0.00117626	0.00130137	0.00095739	0.000868162	0.000864345	0.000884447	0.00100576	0.000994187	0.00095753	0.00114125	0.001824	0.00384839	0.00649109	0.00743329	0.0052688	0.00284876	0.00176948	0.00128472	0.00101579	0.000878308	0.000751553	0.000715189
		0.000842281	0.000851786	0.000792575	0.000761814	0.000825448	0.000896284	0.000835065	0.000823475	0.000918424	0.00125561	0.00169436	0.00157608	0.00135061	0.00142975	0.00223841	0.00411945	0.00630462	0.00684458	0.00489804	0.00293783	0.00168344	0.00129067	0.00119452	0.00108007	0.00100738	0.000990811	0.000960748	0.000916889	0.000925577	0.000919638	0.000892581	0.000913079	0.000943535	0.000986234	0.0010127	0.00136112	0.00258502	0.00529645	0.00718774	0.00639464	0.00392351	0.00216888	0.00143282	0.00112357	0.000963123	0.000771008	0.000740484	0.000708788
		0.000873057	0.000805101	0.000835302	0.000832705	0.000846475	0.000897548	0.000868951	0.000917991	0.00107987	0.00143354	0.00172724	0.00148621	0.00123987	0.0016819	0.00278582	0.00502508	0.00680982	0.00612338	0.00407734	0.00221284	0.00143779	0.00119897	0.00112709	0.00109498	0.00107325	0.0010225	0.000948968	0.000956587	0.000903523	0.000915809	0.00088625	0.000964524	0.000908266	0.000969882	0.00112213	0.0017417	0.00376893	0.00648934	0.00738879	0.00522676	0.00287413	0.00177268	0.00123058	0.00102947	0.000882042	0.000763524	0.000728823	0.000691273
		0.000891544	0.000874868	0.000880129	0.000857949	0.000853235	0.000885734	0.000868195	0.000859262	0.0012162	0.00166801	0.00159948	0.00136013	0.00136338	0.00187975	0.00369576	0.00601193	0.00672294	0.00530882	0.00312917	0.00175075	0.00131612	0.00114551	0.00112666	0.0010382	0.00105401	0.000990056	0.000935098	0.000896262	0.000833912	0.000878488	0.000969846	0.000998424	0.000962532	0.00107349	0.00136609	0.00261896	0.0051992	0.00731287	0.00669993	0.0038723	0.00218978	0.00148275	0.00114574	0.000907129	0.000809661	0.000733875	0.000707453	0.000677893
		0.000836065	0.000824176	0.000812905	0.000776055	0.000857425	0.000861164	0.000803663	0.00101566	0.00136658	0.00175685	0.00152403	0.00127261	0.00141997	0.00248298	0.0045791	0.00674414	0.00650676	0.00452261	0.00239478	0.00156144	0.00120498	0.00109037	0.00110091	0.00105845	0.000945713	0.000953373	0.00100178	0.000928492	0.000867986	0.000916842	0.000985158	0.00102086	0.001043	0.00115354	0.00179829	0.00378551	0.00665044	0.00738691	0.00544495	0.00287137	0.00177944	0.0012723	0.00101871	0.000871891	0.000777511	0.000703527	0.000676852	0.000704845
		0.00084478	0.000877444	0.000774471	0.000844093	0.000921073	0.000812049	0.000993181	0.00119808	0.00153034	0.00173865	0.00151209	0.00126352	0.0018185	0.00316075	0.00538156	0.00688647	0.00586092	0.00341107	0.00194119	0.00135486	0.00112801	0.00112735	0.0010866	0.00104638	0.00100717	0.00100877	0.000993533	0.000936243	0.000944428	0.000933368	0.00100195	0.00111066	0.00107034	0.00132397	0.00250785	0.00509077	0.00743739	0.00659687	0.00391468	0.0021889	0.00148097	0.00113752	0.000938748	0.000774415	0.00076978	0.000700956	0.000681101	0.000670303
		0.00081117	0.000813299	0.000894801	0.000927608	0.000836526	0.000872966	0.000983804	0.00126526	0.00180379	0.00168823	0.00128072	0.00130423	0.00208747	0.00395911	0.00632547	0.00665665	0.00476131	0.00258628	0.00158573	0.00126884	0.00113383	0.00101434	0.000999022	0.00102179	0.0010035	0.00092385	0.000919373	0.000908005	0.000933451	0.00106781	0.00115353	0.00118807	0.00117596	0.00169248	0.0036631	0.00645409	0.00765914	0.00541512	0.00299447	0.00176706	0.00131664	0.000999631	0.000875405	0.000773107	0.000703326	0.000668344	0.000678734	0.000679891
		0.000807291	0.000782466	0.000733453	0.000813014	0.000871478	0.00100859	0.00118199	0.00137905	0.00181596	0.00163586	0.00131672	0.00161279	0.00262432	0.00513306	0.00683831	0.00610779	0.00385774	0.00219225	0.00142936	0.00113386	0.00112446	0.00102531	0.00102137	0.000989304	0.000974396	0.000909046	0.000879852	0.000910419	0.00109383	0.00173041	0.00142456	0.00120217	0.001305	0.00241129	0.00488815	0.00756227	0.00676888	0.00416705	0.00225376	0.00148627	0.00109353	0.000945096	0.000800786	0.000744338	0.000710931	0.000689776	0.000648927	0.000718068
		0.000791748	0.000919331	0.000853011	0.000844327	0.000945414	0.00120947	0.001259	0.00162352	0.00174571	0.0014053	0.00134642	0.00184494	0.00350923	0.00569718	0.00692087	0.00543734	0.00301173	0.00170414	0.00122484	0.00110485	0.00107524	0.0010887	0.00102767	0.000981855	0.000955634	0.00092828	0.000907539	0.000900881	0.00109286	0.0016253	0.00164962	0.00136671	0.00159438	0.00342004	0.00623056	0.00766771	0.0055182	0.00312985	0.00174144	0.00128191	0.000998184	0.00086007	0.000793094	0.000721057	0.000685545	0.00069545	0.000663818	0.000809505
		0.000772005	0.000854851	0.000789646	0.000768263	0.001062	0.00141215	0.00147832	0.00177866	0.00165719	0.00133167	0.00146868	0.00240792	0.00433522	0.00648233	0.0064387	0.00431793	0.00239495	0.00144924	0.00110227	0.00117748	0.00111836	0.00106048	0.00101666	0.000979555	0.000890426	0.000910829	0.000924531	0.000934078	0.00106594	0.00146892	0.00185742	0.00136746	0.00220786	0.00486351	0.00734856	0.0070027	0.00424947	0.00229969	0.00155897	0.00108519	0.00086588	0.000773794	0.000756358	0.000700239	0.00068537	0.000681052	0.000723938	0.00116309
		0.000788167	0.000785895	0.00086817	0.000866703	0.00117639	0.00146725	0.00157687	0.00170413	0.00149208	0.00130975	0.00165327	0.00294779	0.00534637	0.00671046	0.00588384	0.00348517	0.00186818	0.00133071	0.00117206	0.00110535	0.00106876	0.00110839	0.00109077	0.00104813	0.000941935	0.000937698	0.000884129	0.00101577	0.00108503	0.00156751	0.00160991	0.00159934	0.00310459	0.00620415	0.00764878	0.00576494	0.00312817	0.0018472	0.00130083	0.00102946	0.000850664	0.000755061	0.00071817	0.000694807	0.000678985	0.000679103	0.000824234	0.00128037
		0.000794015	0.000744379	0.000834258	0.000906409	0.00123951	0.00137269	0.00171428	0.00165013	0.00140927	0.00142302	0.00208019	0.0038544	0.00633559	0.00676824	0.00484237	0.00276724	0.0015471	0.00121472	0.00111326	0.00108223	0.00111505	0.00130268	0.00145598	0.000965599	0.000890744	0.000889131	0.000908998	0.00116045	0.00117724	0.00138982	0.00145234	0.00203648	0.00435172	0.00701367	0.00714596	0.00440218	0.00244899	0.00157003	0.00114001	0.000891543	0.000814339	0.000752439	0.000722284	0.000659543	0.000685883	0.000725186	0.000986269	0.00126832
		0.000828883	0.000797154	0.000835434	0.00100526	0.00117957	0.00138103	0.00177672	0.0015646	0.00139646	0.00147486	0.00264775	0.00467994	0.00679014	0.00643674	0.00393811	0.00214001	0.00141676	0.00122325	0.00110971	0.00105035	0.00109121	0.00114904	0.00125268	0.000923267	0.000880544	0.000907083	0.000947545	0.00110034	0.00116411	0.00118521	0.00149595	0.00284123	0.00579033	0.00750948	0.00598099	0.00329391	0.00187682	0.00133491	0.00103592	0.000842662	0.000798524	0.000741142	0.000679483	0.000676146	0.000705552	0.000851864	0.00108981	0.00108217
		0.000799406	0.000840345	0.000854642	0.000910768	0.00112434	0.00163976	0.00181662	0.0015456	0.00126179	0.00180895	0.00326911	0.00575674	0.00691735	0.00551858	0.00317913	0.00181841	0.00131693	0.00116625	0.00109324	0.00106196	0.000994701	0.00103399	0.00097703	0.000869878	0.000854642	0.000964761	0.00106534	0.00101775	0.00103249	0.00118848	0.00181793	0.00395491	0.00685885	0.00716138	0.00469655	0.00240233	0.00156143	0.00116533	0.000942472	0.000825221	0.000772607	0.000745734	0.000665505	0.000670308	0.000720942	0.000933678	0.00104459	0.000811401
		0.000752916	0.000793646	0.000907161	0.000950452	0.00131951	0.00167831	0.00173203	0.00129835	0.00147619	0.00215847	0.00404331	0.00643971	0.00677556	0.00456885	0.00243916	0.00157048	0.00122179	0.00104753	0.00103735	0.00107075	0.000969447	0.000952772	0.000969633	0.000900147	0.000902272	0.00102287	0.00117532	0.000990484	0.00102605	0.00131789	0.0025577	0.00529286	0.00742065	0.00614424	0.0034772	0.00200174	0.00135276	0.00103001	0.000883368	0.000770525	0.000717262	0.000698964	0.00067968	0.000663625	0.000821343	0.0010426	0.000912252	0.000696911
		0.00081539	0.000767311	0.000925885	0.0010233	0.00141326	0.00183485	0.00162055	0.00129721	0.00158437	0.00276047	0.00511298	0.00713458	0.00615305	0.00384014	0.00205866	0.00141767	0.00116154	0.00105889	0.00103569	0.00102067	0.00100199	0.000965617	0.000921864	0.000880958	0.000926412	0.00115636	0.0010531	0.000983699	0.00111179	0.00161488	0.00366767	0.0065748	0.00727147	0.00488535	0.00267585	0.00169596	0.00113414	0.000964844	0.000823801	0.00076527	0.000692728	0.000672541	0.000672197	0.000726465	0.000962949	0.00103316	0.000779888	0.000681224
		0.000828158	0.000843653	0.000919692	0.00113511	0.00159561	0.00172063	0.00134585	0.00140749	0.00186907	0.00355556	0.0060439	0.00683995	0.00526438	0.0029578	0.00170839	0.00133727	0.001182	0.00109795	0.00102154	0.000975752	0.00100979	0.000957598	0.00092903	0.000918349	0.000927638	0.00115781	0.00107693	0.00105919	0.00128182	0.00218431	0.0048756	0.00731172	0.00644299	0.00379243	0.00203824	0.00140892	0.00103529	0.000869825	0.000752557	0.000695032	0.000636828	0.000653803	0.000686386	0.000785889	0.00108173	0.000995618	0.000746594	0.000662351
		0.00082643	0.00085121	0.000952401	0.00129408	0.00176711	0.00170006	0.00133704	0.00139533	0.00235006	0.00435385	0.00670505	0.00660242	0.00442091	0.00234694	0.0014839	0.00121371	0.00109997	0.00107365	0.00105502	0.00109247	0.000996439	0.000921477	0.000895327	0.000884486	0.00101602	0.0011996	0.00114047	0.00102344	0.00151129	0.00323887	0.00621138	0.0073446	0.00542705	0.0028832	0.00165857	0.00118469	0.000968242	0.000832508	0.000718092	0.00069974	0.000696489	0.000696378	0.000709788	0.000913568	0.0010174	0.000828363	0.000681395	0.000644343
		0.000767261	0.000840459	0.00106432	0.00152409	0.00177953	0.0015479	0.00133581	0.00165903	0.00298436	0.00533336	0.00705953	0.00594935	0.00370934	0.00191703	0.00131767	0.00120925	0.00116541	0.00101814	0.00106127	0.00103344	0.0010246	0.000920223	0.000949442	0.000929698	0.000993725	0.00105581	0.000998066	0.00116607	0.00198167	0.00452584	0.00716861	0.00693508	0.00412563	0.00220166	0.00144116	0.00101784	0.000895387	0.000777466	0.00076516	0.000684457	0.000683281	0.000675606	0.000761042	0.00100857	0.000923475	0.000691507	0.00065982	0.000656163
		0.00090541	0.000964891	0.00116975	0.00157768	0.00180108	0.00140374	0.00131269	0.0019396	0.0036803	0.00615757	0.00701865	0.00507872	0.00285124	0.00160412	0.00130748	0.00112028	0.00112191	0.00101431	0.0010537	0.0010712	0.000963112	0.000970158	0.000886162	0.000946129	0.000916038	0.00100062	0.00106253	0.00142757	0.00278869	0.00599042	0.00771611	0.00589799	0.00316076	0.00173642	0.00125792	0.000974328	0.000871067	0.000726151	0.000680448	0.00065873	0.000676391	0.000733127	0.000912104	0.00102765	0.000769351	0.000693161	0.000655193	0.000666471
		0.000891114	0.00099211	0.00129759	0.00173417	0.00169624	0.00134276	0.00145181	0.00230935	0.00457418	0.00659784	0.00669691	0.00406705	0.00223576	0.00144433	0.00120975	0.00117201	0.00104751	0.000988484	0.00105829	0.00100939	0.000927706	0.000935167	0.00085208	0.000924217	0.000932696	0.000937502	0.00110377	0.00183072	0.0040538	0.00726103	0.00758575	0.00468269	0.00243674	0.00151586	0.00115908	0.000941518	0.000791918	0.000745338	0.000695422	0.000693348	0.000676067	0.000781006	0.0010648	0.000935918	0.000692822	0.000707513	0.000626317	0.000678012
		0.000831537	0.0010748	0.0015422	0.00168943	0.00156168	0.00129739	0.00170885	0.00302572	0.0052991	0.00692131	0.00597413	0.0034323	0.00179695	0.00136376	0.00120804	0.00115462	0.00107338	0.00105931	0.0010247	0.000996833	0.000943432	0.000949231	0.000959697	0.00101605	0.000974777	0.0010133	0.00132641	0.00249617	0.00551452	0.00787841	0.00675177	0.00372707	0.00190943	0.00133028	0.00101467	0.000837052	0.00073713	0.000711729	0.000698802	0.000692584	0.000673002	0.00102724	0.00142575	0.000844803	0.000688968	0.000654899	0.000655088	0.000627971
		0.000859051	0.00115775	0.00162297	0.00175837	0.00140462	0.00133558	0.00200416	0.00360468	0.00605426	0.00675893	0.00496368	0.00268649	0.0015463	0.00125812	0.00108994	0.00110026	0.00107063	0.00113263	0.00104546	0.00094581	0.000897737	0.000937106	0.000950982	0.000992186	0.00106184	0.00108604	0.00162332	0.00360492	0.00697786	0.0081118	0.00526509	0.00284663	0.00170333	0.00118042	0.000980474	0.000805957	0.000752222	0.00070395	0.000667758	0.000630966	0.000754715	0.00112614	0.00130857	0.000774954	0.000643374	0.00063173	0.000623233	0.000632627
		0.000952059	0.00124173	0.00170089	0.00164987	0.00133123	0.00134658	0.00243062	0.00450852	0.00651759	0.00636766	0.00394198	0.00213308	0.00138931	0.00118516	0.00115264	0.00107484	0.00112251	0.00103005	0.00095688	0.000923208	0.000922082	0.000950768	0.000959456	0.00096071	0.00102118	0.00120229	0.00208048	0.00492417	0.00800832	0.00748472	0.00425663	0.00224443	0.00138764	0.00102542	0.000870283	0.000782335	0.000720916	0.000703784	0.000647061	0.000659687	0.000918395	0.00120865	0.000896812	0.000654749	0.000652664	0.000646291	0.000641925	0.000637723
		0.00101174	0.00138996	0.00176713	0.00145511	0.0012261	0.00164534	0.0029996	0.0052151	0.00670742	0.00552765	0.00312384	0.00177649	0.00131082	0.0011802	0.00111064	0.00102354	0.00107248	0.000993925	0.000966327	0.000917836	0.000932084	0.00094388	0.00116508	0.0010424	0.0010626	0.00143612	0.00313122	0.00657262	0.00833232	0.00617883	0.00317624	0.00180068	0.00128393	0.000925234	0.000822605	0.000759883	0.000705799	0.000656548	0.000683555	0.000760164	0.00118104	0.00136079	0.000798058	0.000650337	0.000636756	0.000631219	0.000660473	0.000603489
		0.0011413	0.00153401	0.0017356	0.00136001	0.00136148	0.00193537	0.00370175	0.00600702	0.0065149	0.00473976	0.00246579	0.00153662	0.00125103	0.00110436	0.00112478	0.00104027	0.00104556	0.000968839	0.000943783	0.000937843	0.000936221	0.000944614	0.00111438	0.00100737	0.00109826	0.00177442	0.00427001	0.00775788	0.00784305	0.0048404	0.00246093	0.00151305	0.00114262	0.000902794	0.000742506	0.000724038	0.000725086	0.000635986	0.000675189	0.000815458	0.00117019	0.00103076	0.000718653	0.000659779	0.000621801	0.00061771	0.000618683	0.000621928
		0.00128459	0.00173593	0.00163426	0.00134369	0.00146688	0.00236824	0.00436788	0.00648486	0.00614068	0.00386651	0.00208667	0.00139401	0.0012434	0.00112228	0.0010268	0.00104551	0.000994773	0.000955903	0.000896606	0.000939778	0.000968396	0.00114395	0.00107462	0.000976502	0.00132544	0.00247017	0.00575488	0.00842624	0.00680917	0.00366481	0.00204822	0.00143473	0.00100611	0.00085885	0.000736848	0.000722776	0.000670694	0.000698525	0.000711455	0.000921619	0.00100775	0.000779475	0.000681497	0.000622287	0.000643788	0.00062447	0.000614843	0.000619075
		0.00138046	0.00174763	0.00156529	0.00128764	0.0016961	0.00280421	0.00518253	0.00659932	0.00517934	0.00306063	0.00174623	0.00122926	0.00111059	0.00109598	0.00108203	0.00112606	0.000979431	0.000930974	0.000853154	0.000885959	0.00110948	0.00131492	0.00101799	0.00109118	0.00151737	0.00353369	0.00695658	0.00809773	0.00548876	0.00282048	0.00182127	0.00124457	0.00097928	0.000821556	0.000746222	0.00067427	0.000705856	0.000684772	0.000783986	0.00104	0.000878902	0.000708033	0.000653445	0.000651851	0.000616144	0.000644313	0.00065764	0.000619949
		0.00161759	0.0016157	0.00139525	0.00122204	0.00189214	0.00368979	0.00581807	0.00634851	0.00454338	0.00235953	0.0014978	0.00124276	0.00110231	0.00106884	0.00116605	0.00127518	0.000974601	0.00093741	0.00089307	0.00091964	0.00111783	0.0010562	0.00101604	0.0011464	0.00198951	0.00486141	0.00796981	0.00727448	0.00426432	0.00227669	0.00178692	0.00118034	0.000849465	0.000762309	0.000712194	0.000677572	0.000670863	0.000699241	0.00095629	0.00101438	0.000839057	0.000680041	0.000641193	0.000650591	0.00061676	0.000635804	0.000640571	0.000626785
		0.00170337	0.0016287	0.00133007	0.00141123	0.00246163	0.00458137	0.00637137	0.0057936	0.00369842	0.00196057	0.00140132	0.00117312	0.00115414	0.00111001	0.00111084	0.00105583	0.00101778	0.000901302	0.000897375	0.000892123	0.000937857	0.00100172	0.00106901	0.00140514	0.00276595	0.00609133	0.00822937	0.00620187	0.00319805	0.00212192	0.00169765	0.00107589	0.00082858	0.000749049	0.000691052	0.000689156	0.000657521	0.000772731	0.0010017	0.000926825	0.000741855	0.000632623	0.000622756	0.000653045	0.000624471	0.000630409	0.00062202	0.000627063
		0.00165559	0.00149514	0.00117415	0.00159622	0.00298601	0.00525529	0.00658097	0.00528732	0.00303851	0.00165571	0.00126312	0.001236	0.00106697	0.00105549	0.00101795	0.000982627	0.00097603	0.000948652	0.000929981	0.000894175	0.0009577	0.000993384	0.00104527	0.00161507	0.00385548	0.00714514	0.00782515	0.00497436	0.00253696	0.00192947	0.00142197	0.000954822	0.000724416	0.00071647	0.000732443	0.000686247	0.000706176	0.000914509	0.00100087	0.000840714	0.000637007	0.000652649	0.000636375	0.000645931	0.00060712	0.000653298	0.000636572	0.000616278
		0.00177233	0.001437	0.00137298	0.00181882	0.00357552	0.00578113	0.00639322	0.00446811	0.00247236	0.00150815	0.00119257	0.00116495	0.00110434	0.00107507	0.00104188	0.000996109	0.000962316	0.000956078	0.000875551	0.000928407	0.000949694	0.000952228	0.00121752	0.00208156	0.00499571	0.00785407	0.00686453	0.00385519	0.00207386	0.00158245	0.00117074	0.000888667	0.000799876	0.00072795	0.000644352	0.000658119	0.000767229	0.00104948	0.00092292	0.000716141	0.000649693	0.00064388	0.000631785	0.00062428	0.000622714	0.000660083	0.000656403	0.000612302
		0.00175053	0.00136016	0.00138943	0.00231202	0.00438943	0.0063292	0.00593437	0.00361657	0.00195552	0.00132084	0.00123009	0.00111085	0.00107401	0.00106484	0.00102781	0.000933142	0.000942684	0.000898498	0.000924525	0.000946882	0.00100172	0.0010519	0.00137333	0.00288645	0.0061179	0.00776253	0.00562921	0.00285852	0.00172578	0.0012483	0.000943243	0.000782631	0.000740011	0.000705028	0.000684996	0.000698994	0.000886128	0.00130838	0.000857306	0.000637357	0.000681885	0.000617773	0.000630926	0.000602984	0.000627689	0.000645879	0.000611425	0.000611658
		0.00155004	0.00129828	0.00165312	0.0028533	0.0052862	0.00649214	0.00518211	0.00296441	0.00169041	0.00127509	0.00116948	0.00109018	0.00106263	0.00103017	0.000999684	0.000934049	0.000854518	0.000843924	0.000918539	0.0009381	0.00100473	0.00108153	0.00182247	0.00396723	0.00714326	0.00742168	0.00437675	0.00229382	0.00149464	0.00110237	0.000874123	0.000829406	0.000743074	0.000686803	0.000677239	0.000696309	0.000993584	0.00125795	0.000809341	0.000630442	0.000666269	0.000670846	0.000621514	0.000623253	0.00061483	0.00060304	0.000627217	0.00064257
		0.0014493	0.00131711	0.00188506	0.00359031	0.00590727	0.00637831	0.00446025	0.00245285	0.00147779	0.00117845	0.00112992	0.00114623	0.00100524	0.00101508	0.00093686	0.000954849	0.000909365	0.000914839	0.000980727	0.000971896	0.000990313	0.00122967	0.00220889	0.00517411	0.00779503	0.00633181	0.00336442	0.00186713	0.00129052	0.000978809	0.000821341	0.000742116	0.00069487	0.00065681	0.000679625	0.000781967	0.00107957	0.000974727	0.000691698	0.000637319	0.000662563	0.000656919	0.000635825	0.000647605	0.000633903	0.000620673	0.00061822	0.000621132
		0.00128967	0.00137149	0.0021758	0.00414231	0.00615686	0.00597193	0.00361994	0.00201699	0.00131112	0.00120158	0.00113637	0.00104179	0.00108867	0.00101549	0.00096381	0.000947369	0.000883651	0.000960765	0.00105442	0.00100944	0.00104499	0.00143729	0.00299839	0.00642419	0.00772557	0.00520872	0.00267258	0.00157477	0.00110656	0.000958923	0.000799943	0.000689747	0.000668538	0.000682212	0.000693502	0.000930011	0.00109255	0.000774024	0.000669746	0.000695299	0.000648828	0.000636898	0.000613961	0.000624434	0.000642592	0.000614223	0.00062027	0.000621653
		0.00129498	0.00144539	0.00265582	0.00487151	0.00633119	0.00539262	0.0031019	0.0016833	0.00123328	0.00114843	0.00109698	0.0010398	0.00105133	0.00103056	0.000913562	0.000864717	0.000966184	0.00111828	0.0011502	0.00103161	0.00110168	0.00176719	0.00396631	0.00711194	0.00704675	0.00407103	0.00207874	0.00137198	0.000995952	0.00079317	0.000740255	0.000736487	0.000692637	0.000675634	0.000732989	0.00104688	0.00104918	0.000719987	0.000650248	0.000669695	0.000632478	0.000629053	0.000617602	0.000650996	0.000632703	0.000654252	0.000643371	0.000617789
		0.00128439	0.00176327	0.00335173	0.00565946	0.0062807	0.00463404	0.0025088	0.00148308	0.00117578	0.00111643	0.00100294	0.00106085	0.00105116	0.000953752	0.000919716	0.000877005	0.000920315	0.00117084	0.00107816	0.000981867	0.0012841	0.00238865	0.00547136	0.00755628	0.00595759	0.00312295	0.00177038	0.00122803	0.000982446	0.000802109	0.000742176	0.000689995	0.000708797	0.000638448	0.000836192	0.001087	0.000950996	0.000709096	0.000655899	0.000647751	0.000614051	0.000604185	0.000631597	0.000637799	0.000627937	0.000613674	0.000596621	0.000607433
		0.00131285	0.00206334	0.00403613	0.00614253	0.00591536	0.00376067	0.00199105	0.00130403	0.00121321	0.0011007	0.00106851	0.00108125	0.00101245	0.00093541	0.000949784	0.000867716	0.000932621	0.0011712	0.00100154	0.0010791	0.00150212	0.00316117	0.00649289	0.00738553	0.00491693	0.00248271	0.00149323	0.00110082	0.000835826	0.000772072	0.000752427	0.000679413	0.000707784	0.000681054	0.000951886	0.00101722	0.000810502	0.000685546	0.00065754	0.000650294	0.000621269	0.000618951	0.000653207	0.000620377	0.000617151	0.00061998	0.000604998	0.000623166
		0.00150094	0.00252829	0.00468328	0.00629043	0.00548665	0.00317753	0.0017834	0.00130206	0.00110322	0.00112422	0.001024	0.00115085	0.00108642	0.00101734	0.000897449	0.000925003	0.000966445	0.00099408	0.000977083	0.00124549	0.00189022	0.00424804	0.00726625	0.0068604	0.00391418	0.00207313	0.00136854	0.00103668	0.000826578	0.000755449	0.000659744	0.000676447	0.000693215	0.000770771	0.000983647	0.000919542	0.000672793	0.000665163	0.000642207	0.000618769	0.000638615	0.000607146	0.000628571	0.000639512	0.000619187	0.000633538	0.000605087	0.000586699
		0.00173055	0.00308527	0.00548104	0.00629873	0.0046863	0.0025086	0.00153634	0.00124031	0.00116547	0.00109401	0.00106104	0.00106919	0.00104548	0.000921797	0.000912467	0.000915902	0.000958723	0.000933649	0.00104279	0.00130993	0.00252228	0.00557135	0.00756511	0.00575761	0.00301619	0.00178822	0.00124428	0.000904055	0.000806026	0.00073907	0.000696143	0.000689204	0.000684665	0.000857783	0.0010144	0.000742467	0.000678287	0.000633706	0.000643057	0.000592916	0.000630801	0.000652471	0.000611298	0.000617885	0.000595314	0.000597086	0.000618076	0.000646288
		0.0020307	0.00385948	0.00605255	0.0059368	0.00395398	0.00210242	0.0013345	0.00116847	0.00111273	0.00100286	0.00105333	0.00105736	0.00102456	0.000890398	0.000873765	0.000917421	0.000978556	0.000989099	0.00105897	0.00150657	0.00342987	0.00666725	0.00746045	0.00460738	0.00246182	0.0014906	0.00110613	0.000897061	0.000760717	0.000744434	0.000725677	0.000700059	0.000680063	0.000989091	0.000939496	0.00068543	0.000673815	0.000630409	0.000649798	0.0006199	0.000629383	0.000649411	0.000647755	0.00060569	0.000604152	0.000640832	0.00061831	0.000625328
		0.00250059	0.00456899	0.00636638	0.00548805	0.00331973	0.00177942	0.00124601	0.00117637	0.00107205	0.00111022	0.000968683	0.00104561	0.000999422	0.000924063	0.000841798	0.000922734	0.000943293	0.000985036	0.00115286	0.00194007	0.00448785	0.00744611	0.00666677	0.00366646	0.00191987	0.00133095	0.00100163	0.000830112	0.000750022	0.000706609	0.000694291	0.000693143	0.000801642	0.00105894	0.000861197	0.000699721	0.000645897	0.000627822	0.000636671	0.000620769	0.000629571	0.000609999	0.000608055	0.000612625	0.000609696	0.000645285	0.000623422	0.000619641
		0.00288918	0.00519347	0.00646459	0.00487329	0.00274933	0.00156174	0.00125734	0.00120893	0.00106852	0.00108943	0.00104702	0.00105849	0.000958008	0.000908291	0.000945438	0.00099419	0.000981281	0.00106132	0.00133851	0.00263619	0.0057395	0.00762334	0.00572923	0.00286677	0.0016382	0.00116143	0.000910268	0.000809349	0.000742586	0.000690317	0.000675923	0.0006906	0.00098015	0.00111445	0.000763997	0.000658004	0.000604321	0.000650299	0.000642372	0.00061915	0.000622011	0.000623123	0.000629981	0.000614437	0.000614628	0.000626646	0.000606564	0.000622124
		0.00363828	0.00588112	0.00602528	0.00418293	0.00222095	0.00147788	0.00121437	0.00106753	0.00102781	0.00109646	0.00103748	0.000968745	0.000865765	0.000899978	0.000942985	0.00101683	0.00104591	0.0011106	0.00157175	0.00346451	0.0070161	0.00737869	0.0047	0.00232071	0.00145305	0.00107837	0.000894314	0.00077976	0.000700355	0.000717125	0.000693271	0.00080006	0.00114577	0.000966773	0.00075564	0.000659778	0.000629748	0.000635455	0.000624406	0.000648863	0.00063292	0.000618007	0.000605276	0.000589347	0.000611789	0.000589469	0.000613344	0.000633065
		0.00432824	0.0062897	0.00569977	0.00360933	0.00190583	0.0013129	0.00118069	0.00112716	0.00109269	0.00101545	0.00103407	0.000959945	0.0009538	0.000922056	0.000980537	0.000994416	0.000989731	0.0011915	0.00197127	0.00471839	0.00766932	0.00683001	0.00365937	0.00197791	0.00131916	0.00102195	0.000831637	0.000793108	0.000711212	0.000705442	0.000722383	0.00102324	0.00118319	0.000856368	0.000660517	0.000618322	0.000641931	0.000662755	0.000612519	0.000605324	0.000627471	0.000588251	0.000628584	0.000606846	0.000619863	0.00059046	0.000613724	0.000629782
		0.00504408	0.00664968	0.00517684	0.00298127	0.00174877	0.00127236	0.00111364	0.00110473	0.00106973	0.00108941	0.00108957	0.00103758	0.000931624	0.000929038	0.000979207	0.00103971	0.000992729	0.00129356	0.00260777	0.00583226	0.00803043	0.00591474	0.00298775	0.00173868	0.0011919	0.00088881	0.00078453	0.000733206	0.000678968	0.000696363	0.000878365	0.00122411	0.00105813	0.000734807	0.000657157	0.000654803	0.000659283	0.000629277	0.000629697	0.000622783	0.000615316	0.000586181	0.000655258	0.000621197	0.000634817	0.000579667	0.000624873	0.000636654
		0.00580431	0.00635085	0.00452302	0.00244415	0.00145943	0.00118989	0.00115716	0.00104078	0.00101877	0.00103402	0.00128101	0.0011091	0.00093424	0.000977997	0.00102685	0.0010066	0.00105437	0.00155499	0.00360109	0.00705389	0.00775329	0.00485125	0.00243498	0.00152994	0.00105875	0.000848165	0.000752934	0.000720273	0.000668245	0.000745144	0.00145078	0.00141851	0.000950897	0.000698155	0.000666215	0.000659302	0.000628977	0.000639392	0.000628013	0.000640934	0.000619964	0.000613027	0.000641114	0.000617323	0.000617425	0.000626745	0.000627476	0.00059503
		0.00614562	0.00612885	0.0038153	0.00216166	0.00139557	0.00123544	0.00111842	0.00112974	0.00105569	0.00108346	0.00109203	0.000993434	0.000937958	0.00100284	0.00106259	0.00101743	0.00116909	0.00199272	0.00467283	0.00787915	0.00701068	0.00386631	0.00201943	0.0013116	0.000960627	0.000860938	0.000771141	0.00070288	0.00068663	0.00111958	0.00258625	0.00159163	0.000854345	0.000705749	0.000660021	0.000635236	0.000634421	0.000649232	0.000632616	0.000611023	0.000643422	0.000605665	0.000630636	0.000627271	0.000607742	0.000613793	0.000658203	0.00065238
		0.00646682	0.00552429	0.00319822	0.00176441	0.00129642	0.00115548	0.00107821	0.0010389	0.0011193	0.00101185	0.000957772	0.000887406	0.00087917	0.000965666	0.000947057	0.00102995	0.0012213	0.00257934	0.00573226	0.00809496	0.00618752	0.00300673	0.00173058	0.00114236	0.000906421	0.000810793	0.000699141	0.000697419	0.000674719	0.00177155	0.00355308	0.00152973	0.000836779	0.000727932	0.000654648	0.000631566	0.000632925	0.000621672	0.000609679	0.000613621	0.000573952	0.000621173	0.000614763	0.000622498	0.000644717	0.000623362	0.000613857	0.000631922
		0.00662329	0.00498025	0.00261853	0.0015803	0.00122446	0.00111731	0.00113906	0.0011025	0.00106976	0.00108346	0.000925021	0.000926211	0.000874421	0.000973522	0.000964129	0.00107302	0.00143578	0.00333665	0.00697229	0.00791447	0.00501748	0.00244053	0.00149303	0.00104835	0.000876535	0.000786202	0.000730666	0.000694956	0.000763814	0.00245344	0.00293717	0.00115788	0.000692027	0.000682913	0.00066055	0.000638993	0.000607751	0.0006441	0.000636431	0.000618811	0.000584975	0.000642223	0.000623872	0.000609041	0.000620107	0.000620883	0.000659545	0.000669618
		0.00644452	0.00429652	0.00230728	0.00138991	0.001247	0.00112038	0.00111096	0.00116195	0.00111381	0.000980823	0.000890554	0.000888495	0.000901748	0.000986114	0.000998638	0.00112729	0.00178702	0.0044334	0.00788638	0.00706749	0.00392977	0.00204988	0.00134012	0.00101396	0.000798073	0.000754944	0.000664377	0.000723004	0.000818839	0.0019916	0.00178342	0.000892938	0.000663958	0.000635234	0.000631324	0.000631982	0.000623388	0.000622954	0.000625455	0.000612492	0.000617874	0.000633594	0.000608796	0.000605061	0.000642399	0.0006208	0.000658821	0.000676759
		0.00602348	0.00364794	0.00201444	0.00137138	0.00117732	0.00113443	0.00108007	0.00109172	0.00104382	0.000933342	0.000907363	0.000904119	0.000916984	0.000955898	0.0010422	0.0012456	0.00231058	0.00556988	0.00814917	0.00625885	0.00323752	0.00177592	0.00124558	0.000963828	0.00075244	0.00073182	0.000693535	0.000632384	0.000862372	0.00139067	0.00119887	0.000782479	0.000681034	0.000623077	0.000654988	0.000659063	0.000640336	0.000634925	0.000640088	0.000585127	0.000630303	0.000623272	0.000602842	0.00062837	0.000638936	0.000633239	0.000647867	0.000682936
		0.00538029	0.00309248	0.00165255	0.00125942	0.00119161	0.00107602	0.00099007	0.00103103	0.00101276	0.000941533	0.000935034	0.000972699	0.000946223	0.000981586	0.00104528	0.00144294	0.00310837	0.00659041	0.00790088	0.0051329	0.00249538	0.00154204	0.00112629	0.000868082	0.000759331	0.000668447	0.000669031	0.000714827	0.000926174	0.00122152	0.000973318	0.000707317	0.000653949	0.00062651	0.000608073	0.000624873	0.00062564	0.000627332	0.000615508	0.000638877	0.000610893	0.000612978	0.000648297	0.000626101	0.000631728	0.000671185	0.0006601	0.000712482
		0.00478135	0.00245485	0.00146441	0.00122346	0.00120687	0.00109082	0.00105735	0.000993323	0.00100469	0.000982322	0.000882566	0.000993365	0.00104074	0.000922081	0.00106361	0.00168408	0.00412536	0.00762136	0.0075231	0.00426959	0.00213771	0.00137869	0.00103387	0.000843905	0.000766295	0.000697485	0.000667115	0.000702339	0.000891785	0.00103788	0.00080447	0.000672736	0.000664071	0.000667878	0.000655614	0.000633465	0.000622807	0.000633985	0.000633998	0.000623805	0.00063251	0.000620868	0.000627297	0.000625961	0.000636003	0.000650134	0.000657137	0.000771903
		0.00415734	0.00205134	0.00135189	0.00118681	0.00109962	0.00105706	0.00102622	0.00100544	0.000898478	0.000984943	0.000927632	0.000968213	0.000969454	0.000945402	0.00118241	0.00207503	0.005183	0.0079542	0.00665924	0.00343297	0.00179649	0.00123427	0.00096735	0.000813752	0.000740841	0.000654084	0.000703901	0.000676201	0.000937457	0.00100696	0.000750275	0.000641422	0.00062291	0.000649149	0.000627562	0.00062204	0.000642967	0.000618657	0.000616101	0.00059767	0.000591868	0.00060626	0.000615246	0.000629805	0.000624682	0.000657065	0.000687097	0.000796216
		0.00349186	0.00180677	0.00133384	0.00121684	0.00107739	0.00108622	0.00104118	0.000988195	0.000928976	0.000887988	0.000942497	0.00101975	0.000994612	0.00100352	0.0013057	0.00274205	0.00638851	0.00833151	0.00556552	0.00274786	0.00163976	0.00115434	0.000871623	0.00079709	0.000698539	0.00070049	0.000700311	0.000796163	0.00102672	0.000924993	0.000697987	0.000660123	0.000651048	0.00064037	0.00061543	0.000640518	0.000670371	0.000618666	0.000607377	0.000598652	0.000604743	0.000605881	0.000614445	0.000638703	0.00063925	0.000644762	0.000711704	0.000904832
		0.0029047	0.00169185	0.00123507	0.00118367	0.00113694	0.00100347	0.00106613	0.000924562	0.000962665	0.000938385	0.000943621	0.000984732	0.00097201	0.00112181	0.00154837	0.00372208	0.00746338	0.00787098	0.00466831	0.00226261	0.00135604	0.00103903	0.000826874	0.000738157	0.000692546	0.00069227	0.000677664	0.000844144	0.00107281	0.000835206	0.000690549	0.000645944	0.000661871	0.000618927	0.000605671	0.000649885	0.000628616	0.000636279	0.000615174	0.000628451	0.000614331	0.000644144	0.000618883	0.0006297	0.000631168	0.000672247	0.000772732	0.00110103
		0.00247834	0.00139757	0.00122578	0.00112911	0.00105995	0.00105608	0.00102668	0.000941693	0.000955161	0.000912128	0.000936867	0.000967621	0.00100183	0.00113031	0.00198314	0.00483935	0.00822779	0.00716557	0.00375624	0.00189378	0.0012956	0.000948923	0.00081488	0.000714708	0.00070142	0.000702681	0.000694601	0.000969545	0.00108095	0.000769459	0.000680451	0.000631037	0.0006428	0.000627221	0.000599542	0.000643316	0.000622374	0.00063628	0.000623086	0.000599424	0.000625073	0.000616143	0.000596729	0.000662823	0.000644609	0.00068885	0.000820347	0.00133433
		0.00203863	0.00136266	0.00122268	0.00108348	0.00108764	0.00109042	0.00103471	0.000969308	0.000938077	0.000893039	0.000974859	0.00101381	0.00103168	0.0012633	0.00248938	0.00605958	0.00862478	0.00636537	0.00298278	0.00169969	0.00116855	0.000942051	0.000762136	0.000689674	0.000713173	0.000671205	0.000734439	0.00109882	0.000921958	0.000743656	0.000701721	0.000670129	0.000634049	0.000611196	0.000614522	0.000647836	0.000631424	0.000632386	0.000607396	0.000621739	0.000610255	0.000607363	0.000616644	0.000620953	0.000673822	0.000717226	0.000948096	0.00176219
		0.00181639	0.00132186	0.0012041	0.00112985	0.00115211	0.00130067	0.0010127	0.000977916	0.000925923	0.000924941	0.000990626	0.00106517	0.0010352	0.00140612	0.00335306	0.00714291	0.00824692	0.0052327	0.00248975	0.00151635	0.00107143	0.000876882	0.000769465	0.000699434	0.000684183	0.000663801	0.000808617	0.00106351	0.000900512	0.000698421	0.000638976	0.000652957	0.000631666	0.000645105	0.000618876	0.000628509	0.000616718	0.000604957	0.000613622	0.000623511	0.000608022	0.000603253	0.000627365	0.000657696	0.000693964	0.000761358	0.00109829	0.00220843
		0.00163458	0.00133309	0.00115672	0.00104812	0.00110667	0.00118334	0.000992444	0.000984791	0.000956462	0.000955075	0.000982793	0.000932717	0.00108451	0.00170443	0.00425096	0.00812992	0.00781393	0.00432959	0.00214295	0.00135682	0.00102169	0.000808375	0.000759502	0.000701482	0.000667948	0.000663033	0.000933479	0.00100375	0.000770041	0.000668135	0.000656798	0.000633921	0.000668487	0.000630877	0.000630343	0.000612325	0.000625009	0.00062244	0.000615088	0.000643164	0.000624522	0.000590619	0.000617789	0.000650628	0.000722574	0.000828902	0.0013843	0.00285802
		0.00144931	0.00123609	0.00109699	0.00109775	0.0011201	0.0010211	0.000933463	0.00093191	0.00086943	0.00101306	0.00107238	0.000992427	0.00120859	0.00218909	0.00550559	0.00867431	0.00702189	0.00344907	0.00185613	0.00125435	0.000967349	0.000816529	0.000703052	0.000682725	0.000725758	0.000709455	0.000966733	0.00090402	0.00075192	0.000621404	0.000666777	0.00063624	0.00062456	0.000632664	0.000642116	0.000623704	0.000621471	0.00058851	0.000619979	0.000612365	0.000611104	0.000637921	0.000627014	0.000675775	0.000714775	0.000951225	0.00174334	0.00352081
		0.00132169	0.00121943	0.0011372	0.00113624	0.00104439	0.00098572	0.000990901	0.000893638	0.000878403	0.00101288	0.000982646	0.000991496	0.00132297	0.00284025	0.00655392	0.00894131	0.00602029	0.00287303	0.00167449	0.00111623	0.000905804	0.000787599	0.000729715	0.000700041	0.00066854	0.000767501	0.00101057	0.000909761	0.000655504	0.000627684	0.000639716	0.000630337	0.000615839	0.000623033	0.000619716	0.000630058	0.000616172	0.000608832	0.000628669	0.000639471	0.000620967	0.000634044	0.00064566	0.000651036	0.00077876	0.0011168	0.00223657	0.00415948
		0.0012986	0.00118909	0.00104821	0.00111145	0.00119663	0.000994692	0.000926195	0.000932336	0.000899598	0.000962437	0.000981216	0.0011535	0.00153096	0.00367147	0.00786531	0.0085219	0.00505458	0.00237302	0.00148208	0.00103145	0.000877523	0.00074887	0.000706612	0.000669525	0.000688654	0.000890702	0.00102951	0.000797766	0.000690681	0.00065294	0.000619334	0.00066327	0.000635312	0.000642524	0.000626116	0.000630645	0.000611392	0.00061752	0.000612218	0.000639359	0.000618193	0.000635076	0.000662084	0.000675647	0.000833202	0.00138975	0.00289337	0.00461026
		0.00123722	0.00120751	0.00103176	0.00107217	0.0010441	0.000957638	0.000919657	0.000904352	0.000940061	0.0010097	0.00101441	0.00114183	0.00186868	0.00481534	0.00867421	0.00780986	0.00407243	0.00206284	0.00130878	0.000999342	0.000840073	0.000745976	0.00069472	0.000689357	0.000738468	0.00118388	0.000989073	0.000674961	0.000651469	0.000625676	0.00064955	0.000609739	0.000630372	0.000600059	0.000621096	0.000620424	0.000646132	0.000648397	0.000625983	0.000619499	0.000627684	0.000628937	0.000707833	0.000710811	0.000976586	0.00178267	0.00344805	0.00464226
		0.00129853	0.00109324	0.00107359	0.00106565	0.00100339	0.000985871	0.000991753	0.000934129	0.000961666	0.0010151	0.00103704	0.00129716	0.00223158	0.00582632	0.00891351	0.0068484	0.00336136	0.0018233	0.00122716	0.000934582	0.000789477	0.000726269	0.000721553	0.000623787	0.000740436	0.00116291	0.000945885	0.000669442	0.00068111	0.000624758	0.000632641	0.000616305	0.000646772	0.000649533	0.00064694	0.00063189	0.000594734	0.000636957	0.000604765	0.000614354	0.000620945	0.000627635	0.000689101	0.00076377	0.00111983	0.0022252	0.00402562	0.00453549
		0.00117086	0.00114186	0.00113623	0.00108705	0.00106796	0.00114254	0.000958939	0.000922427	0.00101907	0.00105905	0.00105625	0.00134198	0.00299369	0.00705477	0.0088302	0.00582945	0.00274009	0.00164884	0.00110773	0.000896111	0.000761925	0.000684334	0.000665732	0.000639002	0.000852315	0.00103195	0.000824745	0.00068631	0.000664398	0.000649919	0.000639352	0.000616443	0.000630334	0.000626395	0.000635232	0.000639597	0.000614951	0.000608082	0.000613859	0.000606535	0.000635972	0.000652871	0.000691875	0.000840913	0.00141009	0.00287248	0.00429272	0.00407493
		0.00110901	0.0010918	0.00105699	0.00108451	0.00110063	0.00130252	0.00103298	0.000978175	0.00101973	0.000977482	0.00102844	0.00151229	0.00398905	0.00798373	0.00850247	0.00480157	0.0023529	0.00137219	0.00103856	0.00084383	0.000761847	0.000714748	0.000684445	0.000670182	0.000896762	0.00101901	0.000762973	0.000670153	0.000647144	0.000650916	0.000651708	0.000621211	0.000630156	0.000645527	0.000599324	0.000617318	0.000616327	0.000609609	0.000607721	0.000633396	0.000634838	0.000654444	0.000722121	0.000965636	0.00183069	0.00341879	0.00440546	0.00344967
		0.00121576	0.0011254	0.00105337	0.00104541	0.00124013	0.00141569	0.00106404	0.000964054	0.00109219	0.000949428	0.00115924	0.0019287	0.00498507	0.00872376	0.00758166	0.00384236	0.00191479	0.00129855	0.000965515	0.000809869	0.000717347	0.000668765	0.000678695	0.000714663	0.000975573	0.000940749	0.000705139	0.000642519	0.000634978	0.000634115	0.000647853	0.000661201	0.000623722	0.000602527	0.000628381	0.000616883	0.000616637	0.000597176	0.000609065	0.000627018	0.000624917	0.000676454	0.000768865	0.0011321	0.00236042	0.00407727	0.00429559	0.00292728
		0.00112481	0.00110917	0.00102949	0.00105768	0.00125743	0.00134885	0.000981731	0.000968785	0.00111311	0.00100929	0.00120689	0.00239097	0.00592918	0.00865314	0.00650897	0.0031864	0.00170376	0.00116138	0.000905343	0.000829002	0.000719714	0.000664268	0.000687934	0.000764829	0.00101287	0.00089028	0.000659722	0.000672932	0.00062815	0.000654242	0.000647487	0.000626342	0.000642091	0.000605029	0.000603642	0.000636933	0.000610512	0.000593458	0.000623364	0.000637186	0.000649157	0.000697953	0.000871912	0.00148396	0.00304766	0.00453037	0.00406017	0.00244052
		0.00110455	0.00106704	0.00112126	0.00100812	0.0012499	0.00118221	0.00103319	0.00120999	0.0011895	0.00100858	0.00132633	0.00304657	0.00692449	0.00845131	0.00552195	0.0026232	0.00150481	0.00105866	0.000885621	0.000729425	0.000717732	0.000691356	0.000675779	0.000823292	0.00104959	0.00080674	0.000660275	0.00065495	0.000609747	0.000621727	0.000647494	0.000634735	0.00062093	0.00064217	0.000630862	0.000593193	0.000611034	0.000635362	0.000617526	0.000609902	0.000684904	0.000739412	0.000985113	0.00185945	0.0038143	0.00488355	0.00371949	0.00209445
		0.00106912	0.00108208	0.00105049	0.00104348	0.0011317	0.000977898	0.00109515	0.00170425	0.00117247	0.00108169	0.00153456	0.00383614	0.0078721	0.00808369	0.00442287	0.00219667	0.00135027	0.00100261	0.000812141	0.000703722	0.000677801	0.000695298	0.000723881	0.000960837	0.00102448	0.00073262	0.000643321	0.000638402	0.00064383	0.000631571	0.00066478	0.000611538	0.000635677	0.000612687	0.000627716	0.000596364	0.000635711	0.000622531	0.000653501	0.000638351	0.000682395	0.000781335	0.00110791	0.00241968	0.00455895	0.00492187	0.00315573	0.00185447
		0.00109776	0.00112782	0.00111081	0.00105656	0.000991097	0.000915563	0.00120079	0.00159483	0.00113614	0.00112276	0.00183871	0.00455625	0.00811527	0.00716279	0.00359581	0.00189992	0.00125315	0.000955217	0.000837611	0.00074581	0.000680848	0.000664042	0.000729419	0.00110192	0.000991941	0.000736508	0.000614522	0.000641016	0.000643893	0.000631241	0.000631568	0.000626076	0.000628431	0.000606673	0.000632968	0.00060919	0.000629979	0.000606418	0.00063099	0.000638577	0.000692359	0.000847263	0.0013923	0.00300109	0.00497652	0.00460385	0.00267614	0.00164152
		0.00104668	0.00107874	0.00107585	0.000973402	0.000961371	0.00089246	0.00102347	0.0010838	0.00100354	0.00121718	0.00223036	0.00578702	0.00815537	0.00612041	0.00300943	0.00168071	0.00114295	0.000903396	0.000792859	0.00070186	0.000715396	0.000678884	0.000786911	0.00120161	0.000909862	0.000717309	0.000658606	0.000677415	0.000670119	0.000643353	0.000646085	0.000597858	0.000627002	0.000625189	0.000622295	0.000622863	0.000598988	0.000619628	0.000631801	0.000638978	0.000700953	0.00094674	0.00170702	0.00362461	0.00514817	0.00405308	0.00220241	0.00152136
		0.00105323	0.0012165	0.00108862	0.000999048	0.000927145	0.000947689	0.000962092	0.000989895	0.000985587	0.00134334	0.00283977	0.0066695	0.00815145	0.0051035	0.0024441	0.00154268	0.00104701	0.000879455	0.000750322	0.000700392	0.000684497	0.000696515	0.000873889	0.00108614	0.000805715	0.000670767	0.000667816	0.000634025	0.00059142	0.00060542	0.000637326	0.000623576	0.000606952	0.000606131	0.000611966	0.000611237	0.000661407	0.000620086	0.000655089	0.00067489	0.000703035	0.00104223	0.00210897	0.00399845	0.00478339	0.00319922	0.00190611	0.00145347
		0.00109773	0.00112448	0.000966961	0.00094315	0.000908937	0.000938391	0.000929647	0.000987664	0.00106399	0.0014499	0.00346176	0.00722628	0.00767761	0.00423872	0.00208584	0.00136554	0.000980047	0.00083893	0.000742935	0.000726177	0.000647517	0.000707108	0.00104464	0.00100901	0.000743756	0.000647783	0.000621203	0.000656535	0.000645567	0.000622253	0.000616435	0.000609404	0.000624449	0.000598897	0.000622357	0.000616452	0.000632852	0.000622869	0.000649359	0.000669276	0.00078722	0.00121009	0.00257471	0.00431716	0.00427441	0.00266745	0.00170058	0.00141911
		0.0010855	0.00103925	0.00102126	0.000899652	0.00090616	0.000897098	0.000969814	0.00100452	0.0010928	0.00172997	0.00440078	0.00772859	0.00684294	0.00354578	0.00179462	0.00121046	0.000953123	0.000808815	0.000744163	0.000675712	0.0006764	0.000754802	0.00111353	0.000929137	0.000694165	0.000647315	0.000648383	0.000643998	0.000642522	0.000612939	0.00064112	0.000635499	0.000641173	0.000618478	0.000617769	0.000608969	0.000603062	0.000626947	0.000638769	0.0006997	0.000867526	0.00147346	0.00303532	0.00441454	0.00376764	0.00226868	0.00157579	0.00132604
		0.00125838	0.00119988	0.000985928	0.000943559	0.000923464	0.00101959	0.00101238	0.000962841	0.00118067	0.002156	0.00528113	0.008056	0.00592794	0.00287312	0.00163019	0.00111164	0.000935558	0.000760208	0.00069615	0.000692422	0.000708793	0.000813618	0.00115955	0.000812187	0.000709746	0.000609367	0.000648692	0.000639644	0.000633164	0.000606464	0.000607482	0.000624688	0.000613283	0.000622422	0.000615011	0.000631115	0.000635133	0.000640468	0.000666359	0.000751844	0.00101398	0.00186086	0.00351075	0.00432972	0.00315122	0.00191941	0.00147985	0.00136773
		0.00158132	0.00118377	0.000964902	0.000912366	0.000919726	0.00101157	0.00108336	0.000968734	0.00128379	0.00255084	0.00609881	0.00781445	0.00510932	0.00247329	0.0015225	0.00104347	0.000829971	0.000757721	0.000692826	0.000669273	0.000704786	0.000928997	0.00115249	0.000851796	0.000669146	0.000664417	0.000641812	0.000639872	0.000636528	0.000597773	0.000635198	0.000616624	0.000623763	0.000601397	0.000589405	0.000649703	0.00063217	0.000648993	0.000682999	0.000775946	0.00114348	0.00227919	0.00391948	0.00407163	0.00265149	0.00169658	0.00139502	0.0012972
		0.00116135	0.00100125	0.00096072	0.00089683	0.000895533	0.00105389	0.00104118	0.00106338	0.00139356	0.00319596	0.00682058	0.00744667	0.00433222	0.0021388	0.00129189	0.0010149	0.000818053	0.000742139	0.000695258	0.000709874	0.00071439	0.00120357	0.00172828	0.000826821	0.000673903	0.000645677	0.000631824	0.000634263	0.000618041	0.000612179	0.000622013	0.000615512	0.000619288	0.000612383	0.000616248	0.000612438	0.00064981	0.000633822	0.000692599	0.000824289	0.00142543	0.00276255	0.0041712	0.00374451	0.00229578	0.00161838	0.0013423	0.00129473
		0.0010318	0.00095149	0.00094908	0.000915868	0.000909219	0.00102919	0.0010084	0.00113955	0.00168176	0.00412956	0.00744362	0.00696205	0.00367243	0.00191154	0.00128106	0.000958276	0.00077513	0.000721916	0.000690394	0.000658501	0.000783534	0.00119984	0.00111351	0.000733751	0.000694101	0.000619525	0.000634945	0.000615344	0.000618991	0.000609127	0.000629717	0.000622339	0.000643515	0.000638973	0.000624927	0.000626243	0.000642581	0.000679978	0.000739212	0.000926707	0.00180013	0.00343017	0.00443588	0.00343772	0.00201382	0.00148624	0.00134817	0.00126201
		0.00104248	0.0010135	0.000900448	0.000912661	0.000905042	0.00105515	0.00105018	0.00109382	0.00197389	0.00499483	0.00776042	0.00623174	0.00309644	0.0017374	0.00113439	0.00091451	0.000779984	0.000731715	0.000665443	0.00070564	0.000813349	0.00102731	0.000889613	0.000698238	0.000659567	0.000639644	0.000641466	0.000619707	0.000638807	0.000645501	0.00061967	0.000634399	0.000627422	0.000623346	0.000632711	0.000604355	0.000641197	0.000666502	0.000738745	0.00107999	0.0021236	0.00393626	0.00447533	0.0030261	0.00179169	0.0014567	0.00131853	0.00125072
		0.00105945	0.000983345	0.000896987	0.000925061	0.00089721	0.000979067	0.00104487	0.00124473	0.00242651	0.00579714	0.0078783	0.00543365	0.00266276	0.00155064	0.00105337	0.00085398	0.000736169	0.000723729	0.000666807	0.000672788	0.000879567	0.00109093	0.000784568	0.000684506	0.000665837	0.000616512	0.000630785	0.000605899	0.000601667	0.000620549	0.000640679	0.000621184	0.000626823	0.000619875	0.000606208	0.000621923	0.000660926	0.000682485	0.000797303	0.00128913	0.00260067	0.00433386	0.00451924	0.00267652	0.00166913	0.00139019	0.00130588	0.00123568
		0.000979221	0.000967989	0.000961042	0.000942636	0.000951857	0.00102355	0.00107964	0.0013805	0.00284384	0.00661376	0.00768998	0.00471405	0.00225161	0.00140903	0.00103961	0.00081622	0.000742572	0.000704846	0.000634737	0.000707553	0.00103376	0.0011186	0.000788669	0.000680261	0.000649488	0.000647456	0.000607222	0.000635209	0.000637268	0.000617001	0.000643634	0.000643309	0.000652878	0.000620028	0.000613769	0.000628332	0.000642844	0.000719788	0.000884991	0.00150331	0.00316194	0.00469242	0.00406913	0.00230151	0.00156899	0.00136789	0.00124428	0.00121382
		0.00100334	0.000929758	0.000926014	0.000968261	0.00100708	0.00115699	0.00113282	0.00154561	0.00374886	0.00731013	0.00725324	0.00391572	0.00200497	0.00130983	0.000965581	0.00084068	0.000739358	0.000685112	0.000697569	0.000734785	0.00116206	0.00103711	0.000764775	0.000661108	0.000640051	0.000601855	0.000612516	0.000632442	0.000596835	0.000643258	0.000635734	0.000704451	0.000620933	0.000609812	0.000624375	0.000643813	0.000660753	0.000732779	0.000937453	0.00182054	0.0036721	0.00476294	0.00350817	0.00202215	0.00148421	0.00130957	0.00127927	0.00125274
		0.000939445	0.000945074	0.000898245	0.000996747	0.00101822	0.00115335	0.00124666	0.00173409	0.00444722	0.00779496	0.0067231	0.00337005	0.00181408	0.0012395	0.000942364	0.000793719	0.000715598	0.000701228	0.000675009	0.000767876	0.00118647	0.000969965	0.000704695	0.000651193	0.000661265	0.000625165	0.000661648	0.000627199	0.0006107	0.000624717	0.000713041	0.000717582	0.000644585	0.000628184	0.000619102	0.000625011	0.000700654	0.000737864	0.00111218	0.00228691	0.00416648	0.00461313	0.00297346	0.00177797	0.00146387	0.00130854	0.00120323	0.00125587
		0.000999664	0.000920523	0.000864036	0.000942087	0.00106205	0.00149781	0.00139423	0.00212301	0.00540887	0.0080046	0.00595647	0.00287389	0.00158343	0.00110411	0.000897028	0.000769442	0.000721902	0.000683334	0.000664509	0.000822825	0.00105659	0.000802879	0.000705893	0.000649978	0.000666464	0.000629958	0.000601953	0.000636502	0.00065515	0.000642588	0.000922759	0.000766257	0.000662744	0.000632761	0.000633641	0.000641195	0.00071762	0.000820594	0.00128567	0.00270723	0.00456194	0.00423319	0.0025038	0.00160565	0.0013699	0.0013007	0.00125331	0.00128388
		0.000956541	0.000923559	0.000886043	0.000970436	0.00127635	0.00198986	0.00166264	0.00263982	0.00615487	0.00801411	0.00518201	0.00253268	0.00150762	0.00101227	0.000832863	0.000778663	0.000707516	0.000690773	0.00070874	0.000884267	0.00105769	0.000773044	0.000653411	0.000675747	0.000653927	0.000670786	0.000602067	0.000588123	0.000609964	0.000819423	0.00143859	0.000816123	0.000675682	0.000630307	0.000641109	0.000632686	0.000709973	0.000855101	0.00156563	0.00324576	0.00474091	0.00379185	0.00213769	0.0015364	0.00135061	0.00125334	0.00125364	0.00134337
		0.000929503	0.000932684	0.000905691	0.000937505	0.00158153	0.00239714	0.00167663	0.00315096	0.0069353	0.00770302	0.00454553	0.0021671	0.00135748	0.000999745	0.000819658	0.000784966	0.000659548	0.000671058	0.000701072	0.000952582	0.000990264	0.000759789	0.000665673	0.000665548	0.000652304	0.000638879	0.000627172	0.000623541	0.000627136	0.00106457	0.00186022	0.000855657	0.000592374	0.000628182	0.0006348	0.000662528	0.000718029	0.000936291	0.00184476	0.00381055	0.00479206	0.00342877	0.00198204	0.00148443	0.00130565	0.00128652	0.0012325	0.00146498
		0.000933995	0.000947336	0.000915297	0.000998727	0.00176841	0.00222408	0.00178995	0.00388023	0.00761585	0.00722825	0.00399904	0.00192447	0.00125668	0.000955857	0.000801996	0.000755052	0.00068112	0.0007245	0.000787162	0.00104108	0.000952102	0.000680342	0.000633351	0.00065497	0.000655372	0.000639145	0.000620746	0.000617686	0.000602274	0.00124636	0.00156239	0.000741764	0.000613467	0.000626687	0.000633524	0.000648834	0.000735281	0.00109009	0.00222931	0.00421698	0.00466051	0.00297357	0.00176517	0.00142142	0.00132209	0.00124692	0.00127326	0.0016206
		0.000938928	0.000948344	0.000912672	0.00124401	0.0016356	0.00179386	0.00184993	0.00468211	0.00797473	0.00665912	0.00333597	0.00174783	0.00120338	0.000900762	0.000771386	0.000702544	0.000691514	0.000697602	0.000750875	0.00105774	0.000801779	0.00071619	0.000619293	0.000639475	0.000639392	0.00064475	0.000637187	0.000620269	0.000659836	0.00103776	0.00097018	0.00065363	0.000626512	0.000614319	0.000628859	0.000676819	0.000827267	0.00126271	0.00268877	0.00461031	0.00448356	0.00256275	0.00163209	0.00135944	0.00127987	0.00123913	0.0013043	0.00189392
		0.000925139	0.000912689	0.000979758	0.00124888	0.00139298	0.00143078	0.00217429	0.00549181	0.00808402	0.00609729	0.00282716	0.00162687	0.00112179	0.000893338	0.000755635	0.000726002	0.000664781	0.000712283	0.000834594	0.00108016	0.000745217	0.000631527	0.00064449	0.000668275	0.000633128	0.00061689	0.000630132	0.000596029	0.000647835	0.000826082	0.000719644	0.000639855	0.000639771	0.000645769	0.000657512	0.000704913	0.000850644	0.00147862	0.00320742	0.00495389	0.00407145	0.00228062	0.0015301	0.00133872	0.00126763	0.00124995	0.00137995	0.00193104
		0.00089116	0.000887331	0.00105694	0.00113307	0.00118972	0.00130721	0.00251362	0.00619423	0.00816832	0.00534204	0.0024662	0.00145075	0.00102471	0.000889898	0.000773778	0.0007228	0.000676035	0.000685577	0.000961153	0.00102926	0.000764246	0.000665695	0.000658887	0.000604261	0.000666225	0.000639314	0.000630424	0.000616427	0.000647588	0.000709118	0.000651078	0.000598339	0.000646269	0.000648904	0.000665631	0.000736893	0.000970628	0.00182105	0.00383084	0.00499889	0.00359758	0.00201809	0.00148698	0.00130707	0.00127538	0.00123317	0.00143276	0.00230973
		0.000921008	0.000891053	0.000978092	0.00103334	0.0011605	0.00139372	0.00317824	0.00704888	0.00790837	0.00455304	0.00217689	0.00132008	0.00098141	0.000862991	0.000737356	0.000685682	0.000687693	0.000690279	0.000990318	0.000945543	0.000679741	0.000673625	0.000622619	0.000630209	0.00066355	0.000647774	0.000615211	0.000643715	0.000626208	0.000659434	0.000623728	0.000607689	0.000643496	0.00063417	0.000663244	0.000737364	0.00101942	0.00218879	0.00432139	0.00494661	0.00314256	0.00182365	0.00145094	0.0012972	0.00127699	0.00126106	0.0015346	0.00274888
		0.000952744	0.000950665	0.000981081	0.00104105	0.00108396	0.00156594	0.00369064	0.00753295	0.0072959	0.00395588	0.00206808	0.00126293	0.000973861	0.000785444	0.000708351	0.000666459	0.000664875	0.000753747	0.00105443	0.000908661	0.000723241	0.00064698	0.000657448	0.000673544	0.000643988	0.00064115	0.000631979	0.000641915	0.000629043	0.000650827	0.000625628	0.000653093	0.000625452	0.000684642	0.000694594	0.000799403	0.00123813	0.00274258	0.00477169	0.00458538	0.00275837	0.00167924	0.00138384	0.00129197	0.0012554	0.00129778	0.00162671	0.00336817
		0.000918704	0.000908816	0.000976404	0.00093676	0.00113351	0.00174132	0.00453426	0.00812136	0.0069563	0.00345147	0.0018279	0.00122247	0.0009932	0.000829636	0.000729603	0.00071583	0.000690419	0.000771669	0.0010185	0.000846988	0.000663116	0.000643327	0.000615197	0.000631358	0.000621662	0.000652053	0.00062946	0.000624027	0.000641164	0.000639357	0.000632609	0.000640037	0.000659404	0.000660043	0.00069667	0.000842595	0.00144282	0.00331626	0.00513216	0.00434596	0.00238159	0.00161053	0.00137164	0.00129223	0.00123197	0.00133039	0.00171555	0.00405196
		0.000926899	0.000911471	0.00100413	0.00103069	0.00114109	0.00193796	0.00522831	0.00836515	0.00627502	0.00308626	0.00168214	0.00111458	0.000918873	0.000752122	0.000710544	0.00065165	0.000671347	0.00085635	0.00115375	0.000882703	0.000634499	0.000630756	0.000655944	0.000664394	0.000654779	0.000633386	0.00062418	0.0006323	0.000650186	0.000632433	0.000617608	0.000633747	0.000631966	0.000661577	0.000715179	0.000921845	0.00172984	0.00391081	0.00539338	0.00393379	0.00209903	0.00153679	0.0013731	0.00128327	0.00125528	0.00145303	0.0020387	0.00465306
		0.000902288	0.000970825	0.00110118	0.000978197	0.00121076	0.00238704	0.00595499	0.00818201	0.00556141	0.00265021	0.0015576	0.00103663	0.00084156	0.000775152	0.000738661	0.00067147	0.000666938	0.000952976	0.00127889	0.000890527	0.000654046	0.000625335	0.000668046	0.000600133	0.000663828	0.000637408	0.000617806	0.000611481	0.000634471	0.000636979	0.000628162	0.000660655	0.000655035	0.0006784	0.000737339	0.00108869	0.00220553	0.00455015	0.00553733	0.0034673	0.0019203	0.00144683	0.00132609	0.00128737	0.00128698	0.00153714	0.00246143	0.00520028
		0.000967566	0.00101572	0.00109588	0.0010312	0.00130934	0.00283756	0.00671045	0.00808061	0.00496939	0.00230154	0.00137997	0.00100139	0.000830557	0.000737439	0.000703642	0.000706744	0.000709413	0.000980734	0.00103645	0.000789196	0.0006371	0.000660853	0.000623986	0.000637113	0.000637499	0.00060747	0.000623807	0.000639173	0.000605317	0.000621556	0.000614061	0.000646013	0.0006686	0.000691094	0.000767091	0.00115902	0.00266612	0.00515511	0.00535951	0.0031013	0.00185071	0.001369	0.00132476	0.00124227	0.00131517	0.00158163	0.00312957	0.00543049
		0.000886488	0.0010174	0.00101421	0.00105966	0.00143508	0.00356481	0.0074536	0.00791289	0.00436747	0.00207534	0.00138643	0.000962673	0.000814315	0.00069792	0.000706785	0.000702321	0.000745064	0.00104878	0.000975171	0.000701438	0.000658498	0.000635702	0.000620867	0.000634465	0.000610636	0.000607541	0.000624783	0.000620446	0.000626215	0.000603685	0.000613489	0.000636413	0.000642021	0.000686192	0.000849893	0.00132639	0.00314399	0.00561669	0.00516674	0.00278883	0.00165861	0.00136244	0.00130111	0.00122305	0.00136913	0.00169802	0.00389425	0.0053587
		0.000942635	0.00108377	0.000988265	0.00108472	0.00163959	0.00404416	0.00775286	0.00729195	0.00376703	0.00185348	0.00123893	0.000956863	0.000800431	0.000694602	0.000687859	0.000679057	0.000797379	0.0012026	0.00109902	0.0006905	0.000632237	0.000655732	0.000640235	0.000644297	0.000607068	0.000614521	0.000627319	0.00060672	0.000600172	0.000627908	0.000613185	0.000652738	0.000641742	0.000704341	0.000850778	0.00155183	0.00371078	0.00584767	0.00479446	0.00245039	0.00160517	0.00133249	0.0012574	0.0012423	0.00139989	0.00203675	0.00477033	0.00493263
		0.000949911	0.00112918	0.00101552	0.00111792	0.00182339	0.00485594	0.00825978	0.00677073	0.00334243	0.00172573	0.00115443	0.00090958	0.000797066	0.000731139	0.000701475	0.000706971	0.00101491	0.0018825	0.00114126	0.000654301	0.000667386	0.000666539	0.00064395	0.000627347	0.000653622	0.00062912	0.000636448	0.000611204	0.000643995	0.000625772	0.000612017	0.000645526	0.000649881	0.000721213	0.000957658	0.00186557	0.00422078	0.00591567	0.00429819	0.00215324	0.00151769	0.00132564	0.0012642	0.00128025	0.0015145	0.00247597	0.00555696	0.00439582
		0.00096017	0.00100115	0.000978007	0.00116544	0.0021457	0.00559881	0.0083126	0.00621476	0.00294979	0.00158822	0.0010778	0.00088481	0.000716234	0.000709889	0.000681269	0.000694871	0.00101813	0.00140863	0.0008314	0.000694476	0.000661204	0.000652225	0.00061794	0.000660785	0.000605719	0.000646026	0.000637679	0.000634779	0.000637586	0.000629236	0.000637703	0.000605792	0.000657047	0.000761649	0.00103828	0.002244	0.00463481	0.00570916	0.00369599	0.00198237	0.00141808	0.00131482	0.00126796	0.0012992	0.00153441	0.00307364	0.00591775	0.00366232
		0.000930016	0.00096734	0.000989223	0.0012358	0.00257957	0.00630409	0.00820834	0.00544261	0.00253125	0.00148727	0.00104891	0.000874173	0.000750139	0.000712082	0.000688586	0.000700302	0.000955754	0.00103269	0.000723229	0.000659819	0.000682479	0.000683778	0.000634962	0.000622229	0.000632193	0.00065273	0.000623546	0.000617646	0.000631081	0.000627304	0.000643845	0.000651697	0.000651941	0.000754949	0.00113336	0.00253755	0.00492729	0.00517038	0.00309375	0.00176963	0.00140258	0.00129956	0.00125751	0.00136275	0.00168868	0.00385911	0.00606903	0.00299259
		0.000979259	0.0010349	0.00102712	0.00131811	0.00299113	0.00687744	0.00799121	0.00481887	0.00224436	0.00137312	0.00101501	0.000828354	0.000728521	0.000710315	0.000688397	0.000717606	0.00104832	0.00104346	0.00071308	0.000621267	0.000631771	0.000636019	0.000622756	0.000633242	0.000607591	0.00065347	0.000604101	0.000605335	0.000611139	0.000613219	0.000649217	0.000658799	0.000691572	0.00078462	0.00130514	0.00285018	0.00497247	0.0046377	0.00266675	0.00167045	0.00134147	0.00127604	0.00128556	0.00143416	0.00188125	0.00472747	0.00574518	0.00229664
		0.000961261	0.00102005	0.0010379	0.00146607	0.00362618	0.00747367	0.00767338	0.00431397	0.00207202	0.0012842	0.000956551	0.000775357	0.000718135	0.000712892	0.000649489	0.000782719	0.00106667	0.000901007	0.000700623	0.000677849	0.000651994	0.000659526	0.000637432	0.00064033	0.000597316	0.000664146	0.000647273	0.000636528	0.000627273	0.000654782	0.000634342	0.000654913	0.000676253	0.000845066	0.00150376	0.00338021	0.00502439	0.00421545	0.00236216	0.00155453	0.00131397	0.00126769	0.00127031	0.00154506	0.00227302	0.00547994	0.00526538	0.00181415
		0.00107469	0.00102477	0.00115003	0.00160024	0.00430108	0.00800317	0.00734635	0.00370985	0.00187859	0.00121387	0.000900072	0.000776567	0.000729252	0.000702649	0.000676691	0.00080169	0.00103094	0.000809327	0.000651434	0.000633489	0.000651739	0.000634831	0.00063065	0.000629944	0.000598602	0.00059965	0.000644562	0.000615006	0.000634803	0.000624502	0.000667501	0.000666244	0.000715887	0.000916979	0.00169796	0.00364451	0.00498675	0.00366714	0.00205367	0.00146222	0.00132877	0.00126232	0.00132049	0.00172532	0.00274696	0.00607196	0.00451028	0.00143638
		0.001108	0.00103389	0.0011745	0.00180989	0.00493577	0.00833237	0.00668124	0.00328024	0.00172736	0.00113946	0.000950728	0.000774335	0.000700605	0.000692034	0.000702757	0.000861081	0.00104892	0.000749756	0.000669675	0.000621182	0.000648048	0.000644648	0.000626416	0.000638968	0.000638678	0.000618808	0.000616495	0.00060655	0.000622451	0.000646571	0.000736575	0.000700517	0.000744236	0.000984365	0.00204503	0.00403053	0.00487653	0.00330796	0.00189652	0.00140782	0.00127049	0.00128714	0.00133051	0.00173034	0.00326581	0.00639593	0.00377418	0.00119271
		0.00109946	0.00100317	0.00116398	0.00211216	0.00547481	0.00835113	0.00608962	0.00292069	0.00160132	0.00113086	0.00086701	0.000814088	0.000704677	0.000658174	0.000741695	0.000903582	0.00102885	0.000730042	0.000682329	0.000643828	0.000648767	0.000666862	0.00062483	0.000625461	0.000599755	0.000613906	0.000646273	0.000623027	0.000633675	0.000697079	0.000782064	0.000680681	0.000731042	0.00104874	0.00230005	0.00437617	0.00464625	0.00288636	0.00174813	0.00141023	0.00132354	0.00126938	0.00134849	0.00176271	0.00406494	0.00646779	0.00310647	0.00104392
		0.00101806	0.00109174	0.00122141	0.00254047	0.00625956	0.00837783	0.00551268	0.00262759	0.00154376	0.00108307	0.000842466	0.000777251	0.000683758	0.000687605	0.000695217	0.000942319	0.000976387	0.000702211	0.000654531	0.000672282	0.000643263	0.000643681	0.000654242	0.000617029	0.000612255	0.000608611	0.000624603	0.00062577	0.000630089	0.000694632	0.000760994	0.000716964	0.00077605	0.00119373	0.00258346	0.00447865	0.00450022	0.00264663	0.00166772	0.00138943	0.00128375	0.00124223	0.00143998	0.0021439	0.00493538	0.00633502	0.00250769	0.000943815
		0.00100057	0.00103851	0.00128614	0.00282802	0.00687624	0.00821091	0.00492493	0.00237798	0.00138529	0.00105291	0.000833805	0.000750216	0.000695522	0.000682589	0.000719396	0.00100965	0.000932446	0.000688783	0.000627817	0.000661561	0.00064779	0.000634369	0.000632191	0.000615627	0.00063999	0.000607313	0.000607733	0.000634904	0.000630623	0.000681863	0.000725206	0.000690484	0.000832364	0.00129997	0.00292416	0.00471734	0.00412022	0.00235843	0.00158242	0.00133361	0.00129274	0.00128672	0.00164396	0.0024609	0.00591958	0.00597093	0.0020827	0.000860205
		0.000958823	0.00106229	0.00141298	0.00338919	0.00721291	0.00789356	0.00444772	0.00209355	0.00136883	0.000963138	0.000823783	0.000698188	0.000676266	0.000710529	0.000740755	0.00100681	0.000888261	0.000674258	0.000650684	0.000650397	0.00064526	0.000636801	0.000624121	0.000651922	0.000632852	0.000621393	0.000620044	0.000625251	0.000634879	0.00067536	0.000647014	0.000691424	0.000822216	0.00142406	0.00324478	0.00477356	0.00381819	0.00217615	0.00152699	0.00134402	0.00128384	0.00125293	0.0014895	0.00252769	0.0066269	0.00538459	0.00162163	0.000835296
		0.000981603	0.00107758	0.00158119	0.00380581	0.00764062	0.00741751	0.00383308	0.00190929	0.00126253	0.000974055	0.000780128	0.000736534	0.000679043	0.00067405	0.000746195	0.00109081	0.000901089	0.000678477	0.000679329	0.000632191	0.000624889	0.000618332	0.0006216	0.000631071	0.000600025	0.000631694	0.000604713	0.0006264	0.000618292	0.000680681	0.000653638	0.000709522	0.000925259	0.00168778	0.00352226	0.00469124	0.00343765	0.00200445	0.00147572	0.0013133	0.00126392	0.00128086	0.00163222	0.003163	0.0072313	0.00465168	0.00136989	0.000794784
		0.000955102	0.00112329	0.00173839	0.00437883	0.00796946	0.00696916	0.00348994	0.0017979	0.00120628	0.000926107	0.000812443	0.000719608	0.000714224	0.000687619	0.000905291	0.00142266	0.000996969	0.000687193	0.000663967	0.000672332	0.000621617	0.000641838	0.000627737	0.00061427	0.000630647	0.00062114	0.00060624	0.000625683	0.000585651	0.000633897	0.000667312	0.000727497	0.000961714	0.00192475	0.00385209	0.00455191	0.00311975	0.00181277	0.00143978	0.00126681	0.00127443	0.00133231	0.00169938	0.00380481	0.00727451	0.00382634	0.0011595	0.00077555
		0.000992234	0.00118402	0.00185037	0.00508938	0.00818494	0.00642705	0.00314464	0.00172563	0.00112565	0.000863021	0.00076744	0.000693301	0.000702173	0.000674318	0.0010142	0.00145592	0.000835722	0.000653533	0.000687258	0.000676343	0.000666754	0.000658915	0.000624786	0.000639058	0.000632165	0.00063073	0.000632301	0.000621703	0.000633456	0.000635671	0.000653891	0.000753708	0.00104412	0.00214531	0.00408572	0.00447389	0.00284398	0.0017056	0.00142821	0.00133265	0.00127371	0.0013733	0.00176244	0.00447087	0.00708312	0.00315843	0.00101387	0.000750699
		0.00100317	0.00114119	0.00212575	0.00546339	0.00826434	0.00579848	0.00274238	0.00161446	0.00105572	0.000853964	0.000769449	0.000757814	0.000671661	0.000700725	0.000963615	0.00103494	0.000731135	0.000655122	0.000646884	0.00063189	0.000630671	0.000633491	0.0006412	0.000627376	0.000636152	0.000601562	0.000632823	0.000630412	0.000651812	0.000637489	0.00066854	0.00074331	0.00114379	0.00247785	0.00436611	0.00433584	0.00258797	0.00165554	0.0013655	0.00127571	0.00126879	0.00143644	0.00192561	0.00500514	0.00660094	0.002544	0.000918883	0.000721307
		0.00102107	0.0012144	0.0023858	0.00611289	0.00814226	0.00540396	0.00245318	0.00147359	0.00103892	0.000865775	0.000755267	0.000717898	0.00066268	0.000697588	0.000970741	0.000996882	0.000689291	0.000619722	0.000671256	0.000645004	0.000646126	0.000643956	0.000629713	0.00061407	0.000655104	0.000652998	0.000608825	0.000638646	0.000646024	0.000633585	0.000663422	0.000802621	0.00126351	0.00282524	0.00450099	0.00403046	0.00238715	0.00156193	0.0013575	0.00129847	0.0012769	0.00146763	0.00209826	0.00548305	0.00581998	0.00202847	0.000897373	0.000736584
		0.00109682	0.00129667	0.00280916	0.00669442	0.0079444	0.00477171	0.00230073	0.00137297	0.00100293	0.000834963	0.000696272	0.000686083	0.00067042	0.000720504	0.000949452	0.000941138	0.000712674	0.000625033	0.000643474	0.000628994	0.000625379	0.000652457	0.00063172	0.000607718	0.000624965	0.000629679	0.000639809	0.000630529	0.000672325	0.000633657	0.000708499	0.000841203	0.00142165	0.00307369	0.00469593	0.0037978	0.00223058	0.00153797	0.00133266	0.00128962	0.0012853	0.00150799	0.00229505	0.00566005	0.0049811	0.00164578	0.000826741	0.000701525
		0.00104225	0.00140134	0.00312802	0.00716102	0.00758453	0.00442557	0.00210658	0.00136354	0.000975767	0.000811365	0.000747213	0.00069504	0.000672982	0.000778867	0.00101012	0.000880856	0.000676423	0.000656349	0.000671427	0.000644076	0.000641561	0.00064712	0.000644752	0.000635968	0.000618366	0.000622089	0.000614569	0.000650305	0.000660899	0.000657396	0.000709895	0.000854101	0.00159324	0.0034942	0.00474197	0.00363243	0.00206115	0.00147249	0.00133785	0.00128453	0.00130563	0.0015186	0.00257895	0.00574694	0.00435423	0.00136032	0.000800034	0.000677438
		0.00109102	0.00144978	0.0036046	0.00737776	0.00739996	0.00410655	0.00194015	0.00127248	0.000967828	0.000812027	0.000711712	0.000727498	0.000692191	0.00080092	0.00105002	0.000814165	0.000672351	0.0006649	0.000662451	0.000619039	0.000631086	0.000628246	0.00063568	0.000659797	0.00060836	0.000629863	0.000603631	0.000624403	0.000628304	0.000653227	0.000704134	0.000925555	0.00185332	0.00378829	0.00479356	0.00332412	0.00193358	0.00146355	0.00131763	0.00127027	0.00136145	0.00166921	0.00300016	0.00584822	0.00370109	0.0011718	0.000783258	0.000677046
		0.00108335	0.00159061	0.00415026	0.00773368	0.00698201	0.00360356	0.0017851	0.00124285	0.000930215	0.000758067	0.000737546	0.000698628	0.000695985	0.000800668	0.00100277	0.000822955	0.00068954	0.000664788	0.00062182	0.000629903	0.000619933	0.000625261	0.000624656	0.00061231	0.000650282	0.000630755	0.000606086	0.000641715	0.000641855	0.000667732	0.000736293	0.000993447	0.00206595	0.00409329	0.00489163	0.0031622	0.00183194	0.00143122	0.00128583	0.00127594	0.00131677	0.00164918	0.00338142	0.00583339	0.00319135	0.0010658	0.000777304	0.000692736
		0.00113031	0.00185709	0.0046006	0.00795726	0.00661537	0.00319558	0.00171091	0.0011665	0.000933114	0.000776927	0.000710727	0.000678293	0.000715846	0.000828751	0.000998266	0.000766732	0.000678778	0.000657908	0.000650543	0.000640059	0.00066388	0.00062459	0.000633026	0.000623425	0.000604946	0.000644788	0.000650801	0.000646287	0.000646957	0.000694692	0.000734036	0.00111074	0.00231403	0.00438887	0.00469531	0.00289198	0.00174898	0.0013965	0.00132201	0.00126185	0.00134203	0.00176318	0.00389407	0.00577653	0.00275738	0.000984831	0.000727594	0.000687373
		0.00115538	0.00196609	0.00520169	0.00805882	0.00614816	0.00293984	0.00162345	0.00108818	0.00088904	0.000787181	0.000702569	0.000719574	0.000671371	0.000910805	0.00103043	0.000791892	0.000660804	0.000646185	0.000632557	0.000640221	0.000655245	0.00064373	0.000629799	0.000655748	0.000639573	0.000663641	0.000639587	0.000646788	0.000665701	0.000663511	0.000783895	0.0011797	0.00260091	0.00454157	0.00463112	0.002756	0.00169501	0.00137346	0.00128798	0.00125833	0.00144401	0.00194518	0.00445365	0.00569892	0.00233773	0.000876431	0.000750472	0.000647304
		0.00119042	0.00216098	0.00549058	0.00794919	0.00570406	0.00268582	0.00152388	0.00106361	0.000855057	0.000780267	0.000727204	0.000683024	0.000701463	0.00091025	0.000974139	0.000769651	0.000664767	0.000660176	0.0006763	0.000625867	0.000647394	0.000618635	0.000618588	0.000613933	0.000596405	0.000569091	0.000640528	0.000669423	0.000631936	0.000693192	0.000791339	0.00132919	0.00296511	0.00480927	0.00440829	0.00253291	0.00160678	0.00139043	0.00127862	0.00129253	0.00150688	0.00236951	0.00514628	0.00544695	0.00200196	0.000832128	0.000720704	0.000662078
		0.00125908	0.00251679	0.00618055	0.00798515	0.00523105	0.00242057	0.00152547	0.0010583	0.000870509	0.000751137	0.00070371	0.000650378	0.000727602	0.000925397	0.000940421	0.000697894	0.000644296	0.000677762	0.000637978	0.0006381	0.000622471	0.000629522	0.000620214	0.0006118	0.00064033	0.000637841	0.00063994	0.000644997	0.000653485	0.000700299	0.000846436	0.00143406	0.00319925	0.00494926	0.00418546	0.00230932	0.00158712	0.00133703	0.00130795	0.00125611	0.00151506	0.00237933	0.00566523	0.0051197	0.001731	0.000840592	0.00071177	0.000683493
		0.00128824	0.002809	0.00648053	0.00794074	0.0048159	0.00233818	0.00138336	0.00102828	0.000844863	0.000748117	0.000692528	0.000698849	0.000731112	0.001008	0.000910665	0.000694579	0.000666301	0.000681403	0.00065543	0.000630271	0.000617639	0.000640397	0.000654921	0.000628652	0.000632197	0.000649353	0.000638281	0.000637781	0.000679499	0.000698813	0.000920862	0.00163026	0.00353288	0.00507503	0.00391049	0.0021727	0.00153521	0.00135674	0.00130227	0.00127695	0.00151999	0.0026631	0.00610398	0.00475518	0.00149877	0.000799809	0.000689812	0.000660481
		0.0013282	0.00320968	0.00683285	0.00771113	0.0044599	0.00218681	0.00132404	0.00101656	0.000850977	0.000737689	0.000717407	0.000683454	0.000735211	0.00110502	0.00103989	0.000708627	0.000616791	0.000656504	0.000630164	0.000652404	0.000647998	0.000627263	0.000679132	0.000632201	0.000630821	0.000633288	0.000638629	0.000651066	0.000673536	0.000725258	0.000993727	0.0017357	0.00391789	0.0052006	0.00377597	0.00206233	0.00148258	0.00136238	0.00129148	0.00127656	0.00152695	0.00298291	0.00635044	0.0041556	0.00130705	0.000807247	0.0007059	0.000676329
		0.00148188	0.00341708	0.00723959	0.00730823	0.00407774	0.00203793	0.00135097	0.000976318	0.000814662	0.000726805	0.000684951	0.000693499	0.000777194	0.00112297	0.000946856	0.0006902	0.000627119	0.000643868	0.000625597	0.000650347	0.000636341	0.00061405	0.000636094	0.000623943	0.00063362	0.00061511	0.000630135	0.000646925	0.0006905	0.000745006	0.0011	0.00201308	0.00428708	0.00527377	0.0035553	0.00193885	0.00147041	0.00136042	0.00127846	0.0012652	0.0016159	0.00339686	0.0064589	0.0037818	0.00117988	0.000775284	0.000697147	0.000678564
		0.00152911	0.00390792	0.00753283	0.0069631	0.00372843	0.00195465	0.00126273	0.000955839	0.000773062	0.000710903	0.000687294	0.000695864	0.00080304	0.0012046	0.000898254	0.000685168	0.000665019	0.000661749	0.000628802	0.000663633	0.000636639	0.000627412	0.000632287	0.000621997	0.000626342	0.000618614	0.000653367	0.000645886	0.000678741	0.000817742	0.00128853	0.0022821	0.00466155	0.00527862	0.00332057	0.00185789	0.00148709	0.00132694	0.00126821	0.00133875	0.00167879	0.00387954	0.00637171	0.00336536	0.00107995	0.000764496	0.000669601	0.000676721
		0.00162322	0.00423405	0.00772927	0.00675473	0.00339402	0.00186874	0.0012468	0.000918471	0.000814576	0.000722266	0.000716023	0.000735291	0.000809875	0.00104613	0.000825155	0.000686089	0.000675319	0.000630089	0.000651315	0.000620731	0.000629502	0.000633329	0.000615249	0.000611666	0.000643153	0.000608266	0.000626191	0.00068495	0.000669276	0.000856105	0.00127882	0.00251884	0.00498333	0.0052091	0.00318036	0.00185225	0.0014272	0.00134397	0.00126168	0.00138468	0.00182803	0.00425544	0.00636564	0.00294152	0.00100442	0.000776854	0.000672075	0.000671962
		0.00176328	0.00473665	0.00771068	0.00620124	0.0032054	0.00171682	0.00117071	0.000860645	0.000745478	0.000732597	0.000706048	0.000688409	0.000852651	0.00104981	0.000774204	0.000674899	0.0006568	0.000655704	0.000603075	0.00063441	0.00064319	0.000621265	0.000619767	0.000617193	0.000637766	0.0006551	0.000643552	0.00066744	0.000670275	0.000829638	0.00131381	0.0028158	0.00523493	0.00509464	0.00300436	0.00173953	0.00145239	0.00133847	0.00127738	0.0014104	0.0018338	0.00471232	0.006089	0.00260033	0.000927519	0.00072627	0.000673982	0.00067372
		0.00190578	0.00501011	0.00788384	0.00578025	0.00280035	0.00154927	0.00107216	0.000856977	0.000774202	0.000717528	0.000694897	0.000685235	0.000943658	0.000988228	0.000752626	0.000676778	0.000655548	0.000639594	0.000632936	0.000624262	0.000636732	0.000626022	0.000615259	0.00061509	0.000640095	0.000629241	0.000645479	0.00063594	0.000711956	0.000847228	0.00132646	0.00312888	0.00566786	0.00502919	0.00287572	0.00173254	0.00141407	0.00135063	0.00129918	0.00143103	0.00197129	0.00509049	0.00582707	0.00226811	0.000874191	0.000727538	0.000685404	0.000707322
		0.00215529	0.00540111	0.00762937	0.00556241	0.00263997	0.00151692	0.00113892	0.000938344	0.000774933	0.000735889	0.000653525	0.000710716	0.000974605	0.000995996	0.000744419	0.000685725	0.000638497	0.000649791	0.000633034	0.000615256	0.000643742	0.000641246	0.000660463	0.000629084	0.000639001	0.000635888	0.000658166	0.00065622	0.000704078	0.000815891	0.0014196	0.00342237	0.00582154	0.00493898	0.0027449	0.00164156	0.0013913	0.00132902	0.00131389	0.00145218	0.00231363	0.00534911	0.00545709	0.00199592	0.000856047	0.000745027	0.000664151	0.00071624
		0.00236995	0.00576552	0.00762265	0.00511336	0.00241924	0.00146039	0.00105117	0.000885136	0.000776761	0.000683471	0.00072466	0.000717878	0.000883982	0.000976056	0.000702691	0.00067389	0.000650457	0.00065262	0.000635133	0.000648028	0.000648984	0.000615434	0.000663527	0.000611635	0.000632292	0.000626557	0.000671314	0.000664344	0.000702528	0.000890886	0.00154882	0.00370034	0.00585545	0.00487354	0.00266686	0.00166063	0.00141313	0.00133843	0.00131548	0.00176513	0.00272689	0.0055567	0.00519962	0.00177879	0.000829059	0.000718	0.000678778	0.000927956
		0.00254354	0.00605357	0.00741726	0.00473745	0.00229192	0.00142157	0.000975096	0.000813938	0.000741256	0.000749356	0.000706748	0.000692476	0.000991702	0.000972784	0.000718382	0.000662653	0.000660493	0.000661889	0.000645939	0.000623551	0.000652038	0.000640518	0.000644977	0.000650649	0.000654979	0.000632779	0.000658062	0.000672322	0.000722138	0.000918638	0.00167957	0.00391108	0.00602699	0.00486286	0.00252701	0.00159588	0.00135175	0.00130691	0.00133168	0.00170931	0.00259957	0.00558119	0.00484509	0.00165404	0.000810543	0.000706366	0.000676741	0.000984213
		0.00285999	0.00649279	0.00745965	0.00439511	0.00211125	0.0012874	0.000992808	0.000825412	0.000750872	0.000691392	0.000718365	0.000756458	0.000999978	0.000951053	0.000689536	0.000635914	0.000652887	0.000651539	0.00063388	0.000628376	0.000605585	0.000630841	0.000630234	0.000643204	0.000641899	0.000637765	0.000649918	0.000653928	0.000695535	0.000938244	0.0017491	0.00411817	0.00602377	0.00470772	0.00241972	0.00162439	0.00136961	0.00130931	0.00134288	0.00195649	0.00276547	0.00571792	0.00456151	0.00151926	0.000827014	0.000709318	0.000657697	0.000918749
		0.00302588	0.006647	0.00728043	0.00425246	0.00207026	0.0013237	0.000974776	0.000824737	0.000710699	0.000674961	0.000690539	0.000716479	0.0010628	0.00102352	0.000682039	0.000670014	0.000645791	0.00063161	0.000654296	0.000628773	0.00063214	0.000656668	0.000619867	0.000632096	0.000602418	0.000630707	0.000651946	0.000686555	0.000740098	0.000973019	0.00188031	0.00435178	0.00593896	0.00441985	0.00229139	0.00158024	0.00138916	0.00131359	0.00137967	0.00212983	0.00300998	0.00578192	0.00433905	0.00138004	0.00081447	0.000727649	0.000666807	0.000747844
		0.00332733	0.00682288	0.007055	0.00384162	0.00199343	0.00133294	0.000965223	0.00079347	0.000710822	0.00071147	0.000719209	0.0007335	0.00109893	0.000940402	0.000696791	0.000651162	0.00065173	0.000649998	0.000626591	0.000640896	0.000649467	0.000621935	0.000627807	0.000647834	0.000624771	0.000649747	0.000625966	0.000719674	0.000743274	0.000971381	0.00204157	0.00444169	0.0058054	0.00412867	0.00219427	0.00155449	0.00135308	0.00133434	0.00146042	0.00200819	0.00295052	0.00584041	0.00407673	0.00127554	0.000799824	0.000698361	0.000683978	0.000851847
		0.00361098	0.00699659	0.00684952	0.00365547	0.00184793	0.00129382	0.000940084	0.000805452	0.000697847	0.000707869	0.000687713	0.000748724	0.00101605	0.000827053	0.000708834	0.000675405	0.000644463	0.000624689	0.000624409	0.000628182	0.000646145	0.000638424	0.000636544	0.000627841	0.000632356	0.000630608	0.000677703	0.000666304	0.000764737	0.00102779	0.00220352	0.00464305	0.00576711	0.00388768	0.00211732	0.0015746	0.00137664	0.00130926	0.00136565	0.00177991	0.00317954	0.0058721	0.00385421	0.0012066	0.000790552	0.000700261	0.000665811	0.000881845
		0.00389389	0.00740528	0.00650786	0.00347387	0.00185673	0.00123786	0.000963032	0.000829522	0.000745993	0.000705333	0.000708021	0.000772042	0.00105308	0.000826791	0.00075205	0.000657585	0.000656512	0.000633036	0.000643697	0.00064049	0.000633876	0.000636964	0.000645093	0.000638246	0.000663618	0.000667777	0.00066325	0.000661074	0.000791336	0.00109468	0.00241743	0.00490881	0.00578505	0.00371301	0.0020531	0.00151932	0.00137875	0.0013463	0.00132674	0.00195523	0.00343321	0.00585557	0.00359025	0.00112224	0.000794641	0.00067941	0.000673845	0.0012786
		0.00420966	0.0075079	0.00642581	0.00328461	0.0018028	0.00118063	0.000905495	0.000771902	0.000743055	0.00069216	0.000684109	0.000827565	0.00111149	0.00089715	0.000749678	0.000675061	0.00066964	0.000644676	0.000627234	0.000648521	0.000627366	0.000620763	0.000660527	0.000641643	0.000604163	0.000660415	0.000665534	0.000701192	0.000786369	0.00116102	0.00266572	0.00516103	0.00576461	0.00360815	0.00202715	0.00151893	0.00137385	0.00131815	0.00140021	0.00201017	0.00353363	0.00595359	0.00336162	0.00106171	0.000764591	0.000699375	0.000675263	0.00102315
		0.0044319	0.00770127	0.00622489	0.00307902	0.00165061	0.00111706	0.000915523	0.000751762	0.000718988	0.000690551	0.000691117	0.000979304	0.00134132	0.000922311	0.000683446	0.00067211	0.000646023	0.000650952	0.000639658	0.000639533	0.000625498	0.000635217	0.000636065	0.00063147	0.000632434	0.000632839	0.000667266	0.000683949	0.000838593	0.00123655	0.0028691	0.00533962	0.0056684	0.00341332	0.00198876	0.00149597	0.00135248	0.00136554	0.00138448	0.00189364	0.00381316	0.00602597	0.00315126	0.00103699	0.00076337	0.000678267	0.000663589	0.000810718
		0.00496624	0.00783183	0.00611007	0.00294441	0.0015812	0.00112998	0.000910333	0.000822632	0.000677879	0.000711492	0.000690364	0.00112745	0.00149139	0.000974264	0.000731346	0.000659681	0.000651906	0.000627991	0.000630797	0.000639956	0.000648399	0.000631941	0.000639543	0.000627527	0.000630922	0.000627171	0.000656576	0.00068901	0.000815646	0.0013283	0.00293214	0.00550063	0.00545819	0.00321333	0.00190667	0.00148859	0.00134827	0.00133883	0.0014275	0.00199363	0.00404253	0.00611459	0.00296912	0.000994454	0.000751166	0.000691991	0.000665275	0.000790396
		0.00519305	0.00781633	0.00586111	0.00282632	0.00159637	0.00112773	0.000896646	0.000779067	0.000706617	0.000695763	0.000691508	0.00141083	0.00133845	0.000893703	0.000695328	0.00064799	0.000645158	0.000633453	0.000655106	0.000655509	0.000616048	0.000647383	0.000651922	0.000634095	0.000633912	0.00066666	0.000676338	0.000679264	0.00080084	0.00131831	0.00303587	0.0055378	0.00525246	0.00309984	0.00187668	0.00148107	0.00137031	0.00129869	0.00144498	0.00194172	0.00434201	0.00618533	0.0028361	0.000979844	0.000752856	0.000677065	0.000688026	0.000813889
		0.00547253	0.00796505	0.00557749	0.00270438	0.00152213	0.00111175	0.00090232	0.000773014	0.000719899	0.000674596	0.000739094	0.00110056	0.00117147	0.00079096	0.000658606	0.000694917	0.000644477	0.000631678	0.000674879	0.000654678	0.000660486	0.000646922	0.00061646	0.000637318	0.000663558	0.000620501	0.000689255	0.000713395	0.000807004	0.0013478	0.00316839	0.00544977	0.00525185	0.00304114	0.00186301	0.0014832	0.00135158	0.00128691	0.00148622	0.00209089	0.00459312	0.00618715	0.00268647	0.0009873	0.000744421	0.0006835	0.000678756	0.000851993
		0.00581855	0.0079804	0.00540652	0.00259863	0.00151452	0.00120912	0.000913679	0.000749968	0.000690591	0.000691586	0.00071954	0.000973991	0.00112118	0.000739334	0.000645427	0.000632002	0.000663397	0.000641285	0.000647516	0.000630372	0.000665985	0.000654597	0.000639163	0.000635438	0.000630839	0.000649723	0.000653466	0.000730275	0.000845403	0.00138174	0.00326169	0.0056191	0.00520645	0.00299212	0.00181476	0.00148771	0.00137203	0.00136166	0.00162199	0.00215605	0.00483088	0.0062056	0.00258208	0.000935569	0.000720517	0.000678276	0.000699506	0.000880639
		0.00614654	0.00809728	0.00522851	0.00250742	0.0014643	0.00142532	0.00102311	0.000782306	0.000685769	0.000724139	0.000738055	0.00101263	0.000969108	0.00073455	0.000667645	0.000663525	0.000648193	0.000661157	0.000639799	0.000627651	0.00061876	0.000617204	0.000655486	0.000621129	0.00066899	0.000647267	0.000651126	0.000711809	0.000863735	0.00153333	0.00345355	0.00577498	0.00521977	0.00298026	0.00184055	0.00145773	0.00135375	0.001312	0.00166033	0.0024661	0.00512512	0.0062061	0.00250395	0.000925991	0.000741095	0.000665897	0.000698072	0.000828843
		0.00620765	0.00795375	0.00499576	0.00238822	0.00163853	0.00176936	0.00112756	0.00077726	0.000696784	0.000700168	0.000712299	0.00111093	0.000969485	0.00072267	0.00066809	0.000678795	0.000654542	0.000658593	0.000631695	0.000635011	0.000660471	0.000622795	0.000640638	0.000640162	0.000640709	0.000654155	0.000670557	0.000708519	0.000860675	0.00148031	0.00363521	0.0059545	0.00524291	0.00294628	0.00183747	0.00150135	0.0013725	0.00130348	0.00183869	0.00278806	0.00544831	0.00610882	0.00239048	0.000945647	0.000747302	0.00068775	0.000688882	0.000842822
		0.00649947	0.0078483	0.00492614	0.00231662	0.00161987	0.0020402	0.00118976	0.000763032	0.000736825	0.000692179	0.000768537	0.00104675	0.000996018	0.000700772	0.000674573	0.000640712	0.000641463	0.000650021	0.000618854	0.000625595	0.000591474	0.00063327	0.000637792	0.000641827	0.000628356	0.000684833	0.000672744	0.000730983	0.00091174	0.00155483	0.00381768	0.00602071	0.00528964	0.00294221	0.00178576	0.00147412	0.00134365	0.0013503	0.00181	0.00263571	0.00557997	0.00594398	0.00231135	0.00090509	0.000742279	0.000672651	0.000683361	0.000831971
		0.00681886	0.00773041	0.00474409	0.002357	0.00171213	0.00193522	0.00108974	0.000764508	0.000719761	0.000665569	0.000758351	0.00105625	0.000940764	0.000703071	0.000667164	0.000663892	0.000657732	0.000651293	0.000643813	0.000625685	0.000653427	0.000633727	0.000640199	0.0006421	0.000657376	0.000682961	0.000657533	0.000750497	0.000893127	0.00167361	0.00403663	0.00621076	0.00537919	0.00294188	0.0017757	0.00142791	0.00130326	0.00132697	0.00166219	0.00238329	0.00565524	0.00596673	0.0021908	0.000921437	0.000726425	0.000675375	0.000703989	0.000985357
		0.00703911	0.00782904	0.00459425	0.00212178	0.00160813	0.00158054	0.000930261	0.000734048	0.000727716	0.000669909	0.000726846	0.000993482	0.00093761	0.000727056	0.000677947	0.000672746	0.000676356	0.000613698	0.000634842	0.000628017	0.000633704	0.000630621	0.000647995	0.00062762	0.000646308	0.000648385	0.000664419	0.000720705	0.000947538	0.00173134	0.0041035	0.0065289	0.00534415	0.00293054	0.00178249	0.00143074	0.00138293	0.0013321	0.00160509	0.00244022	0.00566014	0.00577106	0.00213854	0.000891382	0.000739018	0.00066677	0.000706816	0.000909897
		0.00695485	0.00761288	0.00437189	0.00220531	0.00144698	0.00125572	0.000874374	0.000745879	0.000737395	0.000706007	0.000764428	0.00102293	0.000924681	0.000706871	0.000676767	0.000652992	0.000657721	0.000654225	0.000628114	0.00063537	0.000615602	0.000618047	0.000633494	0.000633563	0.000629159	0.000635019	0.00067315	0.000752265	0.000972952	0.00181498	0.00430715	0.00661795	0.00550173	0.00285861	0.00175677	0.00142749	0.00138286	0.00134166	0.00149783	0.00253612	0.00560865	0.00568766	0.00208784	0.000868865	0.000732213	0.000663827	0.000722487	0.00113427
		0.00720297	0.00765771	0.00425115	0.00202815	0.00140428	0.0011211	0.00085781	0.000768119	0.000717683	0.00071826	0.000790199	0.000992575	0.000869782	0.000680116	0.000685698	0.000658018	0.000651484	0.000675414	0.000621004	0.000647906	0.000664433	0.000637861	0.000645213	0.000614367	0.000631504	0.000674945	0.000692516	0.000718284	0.000956777	0.0018506	0.00453533	0.00672364	0.00549471	0.00287558	0.00174461	0.00146107	0.00136726	0.00134015	0.00155944	0.00251505	0.00560863	0.00556447	0.00203032	0.000876078	0.000725966	0.000655676	0.000722366	0.00120264
		0.00736119	0.00743504	0.00392319	0.00201449	0.00129715	0.00105324	0.000834783	0.000729309	0.000717128	0.000678655	0.000773105	0.00105439	0.00087633	0.00070766	0.000683952	0.000660533	0.000656932	0.000666694	0.000627502	0.000633994	0.000632834	0.000644252	0.000592048	0.000631106	0.000640754	0.000665911	0.00066107	0.000755881	0.000984641	0.00189184	0.00451106	0.00685128	0.00555865	0.00287017	0.0017797	0.00144177	0.0013843	0.00131464	0.0016029	0.00235926	0.00552261	0.00555682	0.00201296	0.000876905	0.00073732	0.000686735	0.000760405	0.00189805
		0.00742869	0.00720284	0.00389022	0.00193883	0.00126314	0.00100386	0.00079685	0.000744229	0.000716476	0.000738242	0.000796345	0.00104018	0.000853039	0.000698549	0.000662777	0.000671967	0.000649758	0.00062858	0.000654491	0.000643527	0.000642412	0.000626773	0.000617011	0.000611461	0.000636185	0.000646437	0.000703528	0.000729377	0.000971002	0.00191789	0.00465278	0.0069732	0.00556047	0.0028666	0.00172212	0.0014524	0.00137659	0.00132786	0.00157577	0.0023801	0.00559473	0.00548763	0.00204112	0.000865333	0.000715061	0.000667636	0.000789289	0.00116277
		0.00728522	0.00704073	0.0036709	0.00190008	0.00128416	0.000958138	0.00077291	0.00074826	0.000708758	0.000711085	0.000780341	0.00104441	0.000902069	0.000700454	0.000668718	0.00064239	0.000648486	0.000641832	0.000617687	0.00066414	0.000633741	0.00063608	0.000654086	0.000656348	0.000629444	0.000660944	0.000679912	0.000752472	0.000990988	0.00196382	0.00466621	0.00700483	0.00550365	0.00282874	0.00173438	0.00147003	0.00137224	0.00134466	0.00161612	0.00260418	0.00557757	0.00562498	0.00202583	0.000871371	0.000758296	0.000665571	0.000684267	0.000817117
		0.00752202	0.00689523	0.00357039	0.00186834	0.00121745	0.000913264	0.000781156	0.000698415	0.000739927	0.000693361	0.000759821	0.0010472	0.000931819	0.000695487	0.000627457	0.000689962	0.000640388	0.000679469	0.000622932	0.000628605	0.000641282	0.000637029	0.000631255	0.0006344	0.000642994	0.000657685	0.000707886	0.000754416	0.00099267	0.00203944	0.00484473	0.00700723	0.00545141	0.00280446	0.00172299	0.00144375	0.00135432	0.00135895	0.00182607	0.00252373	0.00582738	0.00581436	0.00208678	0.000884158	0.000733093	0.000651155	0.000708658	0.000833954
		0.00764441	0.00675609	0.00344095	0.00179892	0.00119844	0.000969327	0.000789724	0.000740317	0.000714172	0.000700966	0.000779616	0.00102877	0.000846543	0.000688066	0.000661171	0.000639655	0.000659966	0.000657593	0.000671201	0.000644972	0.000635789	0.000623054	0.000617103	0.000676748	0.000643737	0.000667832	0.000698557	0.000761313	0.00101871	0.00207838	0.00479832	0.00702739	0.00533548	0.00281543	0.00172941	0.0014807	0.00136406	0.00136684	0.00169218	0.00257936	0.00604189	0.00604966	0.00208644	0.000863761	0.000749128	0.000667141	0.00070718	0.00146766
		0.00749264	0.00650502	0.00322272	0.00180618	0.00114087	0.000931681	0.000807601	0.000736384	0.000685054	0.000697742	0.000759884	0.000987485	0.000849953	0.000702329	0.000671668	0.000673042	0.00067503	0.000628471	0.000667809	0.000657931	0.000650737	0.000644914	0.000637731	0.000634788	0.000665362	0.000676852	0.000680644	0.000749936	0.00100793	0.00205025	0.00484474	0.00709164	0.0053801	0.00273002	0.00175171	0.00147012	0.00136606	0.00136504	0.00181669	0.00279187	0.00626404	0.00629082	0.0022274	0.000913411	0.000748486	0.000660036	0.000755041	0.00172279
		0.00757126	0.00636703	0.00322822	0.00175345	0.00116485	0.000927502	0.000819692	0.000749517	0.000682583	0.0006924	0.000816967	0.000996137	0.00081332	0.000674715	0.000648526	0.000638271	0.000640995	0.000648928	0.000663438	0.000630179	0.000596926	0.000645969	0.000620488	0.0006342	0.00064229	0.000690901	0.000704121	0.000752895	0.00103789	0.00210089	0.00490439	0.00719789	0.00548878	0.0028563	0.00179633	0.00144907	0.00137106	0.00139037	0.0021698	0.00301925	0.00656393	0.0064867	0.00222466	0.000885682	0.000748467	0.000682251	0.000726266	0.00127421
		0.00785702	0.0062648	0.00319031	0.0017153	0.00117085	0.00087858	0.000808349	0.000717556	0.000702352	0.000684801	0.000814234	0.00105147	0.000802893	0.000720916	0.000683974	0.000650662	0.000665739	0.000623206	0.000658876	0.000671272	0.000633965	0.000645848	0.000651655	0.000624407	0.000636799	0.000659968	0.000720323	0.000745036	0.00106168	0.00216856	0.00508492	0.00739596	0.00573272	0.00292978	0.00179453	0.00145559	0.0013439	0.00146071	0.0028896	0.00287571	0.00662339	0.00671791	0.00229278	0.000896605	0.000716781	0.000684291	0.000668847	0.000844729
		0.00782151	0.00621274	0.00304152	0.00167732	0.00113346	0.00088684	0.000779342	0.000766843	0.000741313	0.000714472	0.000842361	0.00110705	0.000843002	0.000700041	0.000662171	0.000658628	0.00066602	0.00066379	0.000634471	0.000632959	0.000650071	0.000651459	0.000642692	0.000639484	0.000633941	0.000647576	0.00069894	0.000743481	0.00104581	0.00220374	0.00531846	0.00781777	0.00589771	0.00297379	0.0017848	0.00147043	0.00137028	0.00145895	0.00212497	0.00273791	0.00663151	0.00675993	0.00238618	0.00091771	0.000754309	0.000679844	0.000667354	0.000793632
		0.00776119	0.00615128	0.00299777	0.00165446	0.00114776	0.000885464	0.000790477	0.000713948	0.000744732	0.000721805	0.000886032	0.00105423	0.000872963	0.000718029	0.000663596	0.000690228	0.000644232	0.00066841	0.000634483	0.000644065	0.000633452	0.000645603	0.000656219	0.000657918	0.000621457	0.000641755	0.000685921	0.000790667	0.00106898	0.00226086	0.00551514	0.00807741	0.00601506	0.00309902	0.00182044	0.00148704	0.00136514	0.00134389	0.00176978	0.0026458	0.00646892	0.00692724	0.00250381	0.000938375	0.000741318	0.000648523	0.000695666	0.000835109
		0.00784864	0.00598204	0.00294653	0.00160427	0.00113545	0.000900043	0.000803075	0.000754708	0.000706088	0.000711242	0.000845586	0.00107139	0.000833541	0.000702263	0.000680881	0.000649559	0.000639506	0.000657505	0.000613951	0.000645868	0.000669894	0.000653078	0.000641527	0.000643342	0.000638474	0.000636956	0.000676457	0.000772888	0.001087	0.00228394	0.00555559	0.00819758	0.00613747	0.0031367	0.00187547	0.00149517	0.00136877	0.00139082	0.00177075	0.0025668	0.00633806	0.00688067	0.00259846	0.000960881	0.000770884	0.000672	0.000684032	0.000831942
		0.00788637	0.00596159	0.0028735	0.00162461	0.0011427	0.000919817	0.000799576	0.000741851	0.00073497	0.000714744	0.000845522	0.00111155	0.000776541	0.000706445	0.000679752	0.000671057	0.00065067	0.000627851	0.000645298	0.000660592	0.0006584	0.000650018	0.000654071	0.000615793	0.000657318	0.000640002	0.000736713	0.000734392	0.00104743	0.00227078	0.00567193	0.00813136	0.00628054	0.00317816	0.00185322	0.00147586	0.00139042	0.00134107	0.00169802	0.00267392	0.00602239	0.0070341	0.002782	0.000973697	0.000780516	0.000685644	0.000672746	0.000811403
		0.00786639	0.00589321	0.00285198	0.00166756	0.00115001	0.000876489	0.000777968	0.000710064	0.00067892	0.000686803	0.000862291	0.00113112	0.000797713	0.000674594	0.000677743	0.000668537	0.000644858	0.000662596	0.000657275	0.000668825	0.000654198	0.000636879	0.000627416	0.000686603	0.000632296	0.000635185	0.000675401	0.000777499	0.00102108	0.00225152	0.00545772	0.00803473	0.00626814	0.0032067	0.00187507	0.00147092	0.00139961	0.001357	0.00164235	0.00243632	0.00579325	0.00698328	0.00289882	0.00101372	0.000770629	0.000690833	0.000671475	0.000867172
		0.00780716	0.00581444	0.00276628	0.00163254	0.00112488	0.000936638	0.000818056	0.000723758	0.000737491	0.000697845	0.000902218	0.00108568	0.000784136	0.000671574	0.00066765	0.000680782	0.000677447	0.000627922	0.000647017	0.000637328	0.000651315	0.000637724	0.000640153	0.000630582	0.000652167	0.000667065	0.000688206	0.000736543	0.00103528	0.00216969	0.00538515	0.00798961	0.00633801	0.00328687	0.00192844	0.00151024	0.00140755	0.00136228	0.00160687	0.00236312	0.00554705	0.00715308	0.00312996	0.00103379	0.000783539	0.000680563	0.00067097	0.000802051
		0.00800033	0.00571461	0.00292089	0.00159698	0.00114697	0.000918195	0.000786597	0.000771947	0.000706203	0.000701657	0.000843805	0.00106545	0.000761552	0.000686067	0.000688817	0.000663154	0.0006542	0.000663952	0.000653086	0.000651453	0.000636967	0.000641623	0.000639542	0.000640008	0.000643515	0.000663003	0.000691552	0.000781411	0.00106909	0.00214634	0.00530648	0.00794967	0.0065585	0.00338704	0.00196528	0.00151442	0.00141446	0.00137023	0.0016582	0.00253725	0.00516929	0.00696055	0.00334703	0.00110669	0.000749906	0.000685098	0.000670835	0.00100613
		0.00786237	0.00576838	0.00278577	0.00166766	0.00117503	0.000928706	0.000781932	0.000740011	0.000720108	0.000719452	0.000871892	0.00101373	0.000814338	0.000707555	0.000695916	0.000698578	0.000665116	0.000646997	0.000627399	0.000644941	0.00064752	0.000641441	0.000613924	0.000638648	0.00064704	0.000636938	0.000703506	0.000758568	0.00105051	0.00210387	0.00528909	0.00797629	0.00668508	0.00353596	0.00198821	0.00156642	0.00137395	0.00138621	0.00173751	0.00234282	0.00489963	0.00699191	0.00349164	0.00112848	0.000774196	0.000696105	0.000661707	0.000877119
		0.00805181	0.00581368	0.00277171	0.00155955	0.00113073	0.000906351	0.000810545	0.000766304	0.000716805	0.000727464	0.000860018	0.00105912	0.000803508	0.000702411	0.000650728	0.000667707	0.000645088	0.000628888	0.000625331	0.000658843	0.000640711	0.000644645	0.00062766	0.000643834	0.0006628	0.000704791	0.000729997	0.000784392	0.0010333	0.00207038	0.00514519	0.00794213	0.00700296	0.00373836	0.00204379	0.00155062	0.00141022	0.00139159	0.00161855	0.00219178	0.004548	0.00695236	0.00362368	0.00119075	0.000778208	0.000709743	0.000663805	0.000884608
		0.00780427	0.00569504	0.00273607	0.00162004	0.00107774	0.000874827	0.000785187	0.000707897	0.000693302	0.000705992	0.000890535	0.00104067	0.000804364	0.000714716	0.000650014	0.000675372	0.000654976	0.000676028	0.000654778	0.000639643	0.000653807	0.000653378	0.000643678	0.000631205	0.000647803	0.000652409	0.000698736	0.000754285	0.0010114	0.00197399	0.00503364	0.00801609	0.00719478	0.0039069	0.00212015	0.00156833	0.00143745	0.00137748	0.00178349	0.00281262	0.00435353	0.00680474	0.00380026	0.00123195	0.000797483	0.000701144	0.000656961	0.000749212
		0.00789905	0.00574804	0.00280429	0.00150023	0.00116387	0.000888071	0.000765111	0.000709112	0.000726135	0.000715637	0.000829766	0.00106422	0.000804088	0.000669521	0.000673215	0.000646141	0.000651927	0.000629207	0.000649742	0.000642756	0.000667535	0.000638481	0.00063792	0.000644971	0.000656315	0.000668773	0.000676642	0.000780284	0.000968967	0.00191397	0.00483968	0.00827762	0.00764473	0.00407427	0.00219752	0.00163209	0.00139345	0.00137824	0.00201342	0.00237111	0.00418456	0.00671018	0.00399461	0.00130835	0.000791786	0.000712602	0.00065892	0.000726697
		0.00789902	0.00567884	0.00286962	0.00162144	0.00112448	0.000883044	0.000803112	0.000741137	0.000684937	0.00071991	0.000877063	0.00108907	0.000895569	0.000712616	0.000674691	0.000673119	0.000636256	0.00064792	0.000645086	0.000631346	0.000651078	0.000669347	0.000634955	0.000655839	0.000654834	0.000679248	0.000687825	0.000748238	0.000963323	0.00182654	0.00465557	0.00832387	0.00788916	0.00426394	0.00228162	0.00164065	0.00143498	0.00139605	0.00162849	0.00250859	0.00386706	0.00651201	0.00424597	0.00141427	0.000808015	0.000705927	0.000652092	0.000708811
		0.00789518	0.00555355	0.00272904	0.00151158	0.00107968	0.00093273	0.000759614	0.000736785	0.000725182	0.000711501	0.000857432	0.00107603	0.000861955	0.000676687	0.000668307	0.000648868	0.000673097	0.000670009	0.000659772	0.000682582	0.000647048	0.00065766	0.000677709	0.000651907	0.000646778	0.000649714	0.000689473	0.000738025	0.00093793	0.00177506	0.00447856	0.00829061	0.00806273	0.00448973	0.00235627	0.00164088	0.00142687	0.00135532	0.00157979	0.00226057	0.00345507	0.00626007	0.00439795	0.0014963	0.000827306	0.000712615	0.000689751	0.000732376
		0.00793688	0.00565578	0.00277118	0.00161866	0.00112602	0.000900855	0.000761609	0.000752348	0.000738853	0.000718755	0.000880717	0.00107234	0.000872746	0.000720036	0.000635928	0.00068386	0.000637667	0.00064183	0.000638716	0.000648824	0.000681159	0.000633757	0.000661943	0.000659356	0.000647842	0.000670756	0.000696004	0.00076976	0.000968417	0.00168204	0.00431978	0.00812721	0.00831024	0.00472472	0.00240267	0.0016865	0.00145261	0.00135319	0.00147813	0.0019382	0.00319422	0.00614142	0.00466008	0.00162722	0.000849595	0.000744824	0.000690089	0.000686716
		0.00786103	0.00563167	0.00277921	0.00154193	0.00112302	0.000895357	0.000777308	0.00072877	0.00069448	0.000746869	0.000840652	0.0010851	0.000954741	0.000703969	0.00067244	0.000648084	0.000633033	0.000644374	0.000662517	0.000650101	0.000646349	0.000600972	0.000638317	0.000635575	0.000632007	0.00066957	0.00070518	0.000756379	0.000927992	0.00164502	0.00410464	0.00794248	0.00830534	0.00494759	0.0025043	0.00170028	0.00145176	0.00137705	0.00144285	0.00213035	0.00327094	0.00594758	0.00498278	0.00186491	0.000876588	0.000734168	0.000673464	0.000702614
		0.00789382	0.00570743	0.00278583	0.00162815	0.00112	0.000900711	0.000769504	0.000723593	0.000752412	0.000739187	0.000808722	0.00111568	0.0009301	0.000702032	0.000669848	0.000651821	0.000635649	0.00065217	0.000657533	0.000658461	0.00063044	0.00062876	0.000647997	0.000645677	0.000627536	0.000664436	0.000703122	0.000747465	0.000886558	0.00162417	0.00394057	0.00765609	0.00832213	0.00512835	0.00261044	0.001774	0.00147326	0.00139763	0.00151458	0.0039574	0.0034112	0.00573333	0.00533096	0.0020697	0.00088948	0.000753282	0.000672651	0.000658079
		0.00782402	0.00575497	0.00279938	0.00157414	0.00110672	0.000865009	0.000805725	0.000709799	0.000718046	0.000676916	0.000831113	0.00108619	0.00082856	0.000699809	0.000688069	0.000678447	0.000651282	0.000647479	0.000635947	0.000666509	0.000660865	0.000634164	0.000621209	0.000643821	0.000665995	0.000679615	0.000720827	0.000752264	0.000889209	0.00152085	0.00375546	0.00746792	0.00848674	0.00544769	0.00278406	0.00181262	0.00148326	0.00139618	0.00193154	0.00415806	0.00284787	0.00561573	0.00578289	0.0024085	0.000940789	0.000746951	0.000686441	0.00067545
		0.00788895	0.005846	0.00289872	0.00155749	0.001141	0.000913488	0.000780711	0.000744856	0.000705262	0.000686332	0.000810503	0.00107767	0.000865885	0.000674227	0.000691131	0.000654157	0.000657014	0.000693705	0.000676425	0.000648114	0.000687422	0.000625324	0.000626222	0.000677988	0.000672847	0.000662289	0.000685935	0.000759587	0.000898032	0.00142779	0.00349187	0.00718379	0.00867106	0.0058641	0.00294986	0.00185307	0.00151458	0.00140307	0.00169177	0.00215941	0.00298103	0.00547486	0.00628715	0.00271301	0.000986259	0.000775829	0.000675975	0.000669647
		0.00792247	0.00593625	0.00302366	0.00167976	0.00117682	0.000894578	0.000770133	0.000720655	0.0006979	0.000713271	0.000831743	0.00106616	0.000857442	0.00073616	0.000623661	0.000688752	0.000666365	0.000670525	0.000673076	0.000671798	0.000667098	0.000681407	0.000664515	0.000650584	0.000657647	0.000660192	0.000674623	0.0007319	0.000869549	0.00138998	0.00329727	0.00706599	0.00887972	0.00618138	0.00307492	0.0018801	0.0015396	0.00136625	0.00140622	0.00207508	0.00316739	0.00532113	0.00679202	0.00320191	0.00108778	0.000776876	0.000699248	0.000650682
		0.00773185	0.00600684	0.00299322	0.00167965	0.00119801	0.00093342	0.000800374	0.000737167	0.000713991	0.000699967	0.000821921	0.00109488	0.00093652	0.000734194	0.000681804	0.000657353	0.000679734	0.000659893	0.000635013	0.000643232	0.00064157	0.00067701	0.000643859	0.00061655	0.000675226	0.000659195	0.000677172	0.000727514	0.00087784	0.00134223	0.00302405	0.00679581	0.00891609	0.00650216	0.00339135	0.00195312	0.00156942	0.00141126	0.00140965	0.00209528	0.00315199	0.00519063	0.00741021	0.00376324	0.00123076	0.000775634	0.00072203	0.000675742
		0.00789973	0.00602124	0.00307708	0.00177005	0.00115405	0.000926135	0.000778339	0.000749238	0.000728882	0.000720059	0.000841426	0.0011832	0.000967182	0.000711374	0.000676161	0.000672845	0.000663543	0.000626324	0.000656365	0.000674411	0.000692706	0.000640816	0.000653965	0.000666946	0.000669904	0.000642714	0.000672118	0.000737992	0.000849809	0.00125741	0.00289271	0.00663157	0.00900813	0.0069793	0.00356249	0.00204539	0.00154607	0.00143298	0.00138553	0.00199684	0.00239816	0.00484002	0.00782272	0.00436507	0.00137697	0.000810173	0.000694433	0.000672028
		0.00757099	0.00614687	0.0030921	0.00175146	0.00117502	0.000948557	0.000804612	0.000718944	0.000718258	0.000712863	0.000819591	0.00116266	0.000933991	0.000729043	0.000674734	0.0006705	0.000680445	0.00068017	0.000638775	0.000643883	0.000630552	0.000649484	0.000667695	0.000621959	0.000652611	0.000682075	0.000714717	0.000709002	0.000831506	0.00121873	0.00271415	0.00622076	0.00912195	0.00733333	0.00387408	0.00213785	0.0015747	0.0014731	0.00139974	0.00156588	0.00217561	0.00455458	0.00808063	0.00502192	0.00160702	0.000834717	0.000728991	0.000661881
		0.00765762	0.0062281	0.0031999	0.00169707	0.00123055	0.000944591	0.000834946	0.000696677	0.000718446	0.000724736	0.00080361	0.00106683	0.000928077	0.000714013	0.000646271	0.000693115	0.000675109	0.000640165	0.000643372	0.000667091	0.000644616	0.000657411	0.000649806	0.00063395	0.000653286	0.000659966	0.000702762	0.000742845	0.000839556	0.00113534	0.0024674	0.00595574	0.00909513	0.00788454	0.00419881	0.00220182	0.0016258	0.00146459	0.00138415	0.00148873	0.00196871	0.00394131	0.00820262	0.00565631	0.00180269	0.000865133	0.000751239	0.000664344
		0.00759154	0.00635416	0.00324818	0.00177497	0.00123892	0.000962961	0.000834872	0.000726194	0.000671971	0.000716261	0.000778241	0.00107254	0.00104669	0.000728797	0.000660706	0.000685483	0.000682061	0.000627393	0.000650237	0.000628265	0.000671658	0.000630555	0.000671493	0.000645386	0.000683998	0.00063343	0.000691158	0.000692406	0.000786355	0.00107717	0.00223318	0.00551296	0.00902021	0.00826248	0.00455168	0.00230757	0.00171319	0.00145144	0.00139738	0.00142739	0.00188831	0.00348722	0.00790363	0.00620431	0.00212709	0.000892861	0.000759802	0.000688737
		0.00741474	0.00643351	0.00342224	0.00180467	0.00120116	0.000930818	0.000814432	0.000776245	0.000696933	0.000748793	0.000746465	0.00109348	0.000982297	0.000736316	0.000716031	0.000691265	0.000640786	0.000656857	0.000659256	0.000625013	0.000648741	0.00065386	0.00066036	0.000639232	0.00063834	0.000625702	0.000663833	0.000718324	0.000786932	0.00108625	0.00212906	0.00510092	0.00887583	0.00874582	0.00492469	0.00251594	0.00173307	0.00145365	0.00138898	0.00146962	0.0017649	0.00305157	0.00725687	0.00666601	0.00250283	0.000957051	0.000737495	0.000680385
		0.00750382	0.00643214	0.00342062	0.0018039	0.00122644	0.000922735	0.000849585	0.000735632	0.000704987	0.000732119	0.000748508	0.0010495	0.000987466	0.000722593	0.000680502	0.00066924	0.000697707	0.000662476	0.000672385	0.000619419	0.000658802	0.000657675	0.000647652	0.000663403	0.000635279	0.000653189	0.000663111	0.000719229	0.000787049	0.0010185	0.00203003	0.00490817	0.00897734	0.00917848	0.00542595	0.00273728	0.00181004	0.00146289	0.00138807	0.00140189	0.00182669	0.00256523	0.00650987	0.00698588	0.00292178	0.00103586	0.00078313	0.000710497
		0.00723014	0.00637799	0.00352732	0.00182954	0.00125472	0.000950054	0.000801481	0.000772625	0.000726392	0.000716829	0.00076087	0.0010298	0.00099284	0.00074312	0.000695778	0.000689304	0.000676915	0.000659897	0.000601829	0.000677789	0.000621836	0.000634894	0.000653571	0.000662047	0.000653469	0.000652726	0.000667646	0.000707026	0.00076526	0.00100412	0.0021197	0.00457893	0.00883703	0.00962475	0.00595743	0.00296772	0.00186441	0.00149336	0.00137328	0.00139621	0.00165308	0.00223048	0.00559136	0.00718638	0.00342307	0.00117243	0.000813545	0.000717019
		0.00704827	0.0066636	0.00359389	0.00184994	0.00125395	0.000979105	0.000855403	0.000748203	0.00073383	0.000680546	0.000780677	0.00107717	0.0010163	0.000784444	0.000690125	0.00065071	0.000689535	0.000649161	0.000630729	0.000671383	0.000637612	0.000660811	0.00065575	0.00065767	0.000643459	0.000651622	0.000677499	0.000705488	0.000773138	0.000975911	0.00210748	0.00427131	0.008573	0.0101181	0.00657315	0.00325933	0.00193749	0.00152253	0.00144734	0.00138132	0.00153146	0.00214189	0.0048765	0.00705965	0.00401088	0.00134367	0.000807797	0.000729169
		0.00701743	0.0065669	0.00363854	0.00195942	0.00130966	0.000962443	0.000826667	0.000741417	0.000743428	0.000714409	0.00071809	0.00106222	0.00108763	0.000721606	0.000682695	0.000670305	0.000657059	0.000673489	0.000661362	0.000633751	0.000668087	0.000642183	0.00064191	0.000646032	0.000634157	0.000655423	0.000655426	0.00067077	0.000795076	0.000900942	0.00186957	0.00392645	0.00826447	0.0103804	0.00740185	0.00352625	0.00203453	0.0015813	0.00142262	0.00139227	0.00148317	0.00241936	0.00417244	0.00698609	0.00453497	0.0015572	0.000859959	0.000756163
		0.00695521	0.00667337	0.00382429	0.00192985	0.0013031	0.00102627	0.000839641	0.000732006	0.00071643	0.000714652	0.000737995	0.00105159	0.00103613	0.000743288	0.000694342	0.000655264	0.000665362	0.000653157	0.000654947	0.000651245	0.000635266	0.000657533	0.000642653	0.000637715	0.000639948	0.000652728	0.000672031	0.000685143	0.000771415	0.000891781	0.00160471	0.00344918	0.00774786	0.0106058	0.00809508	0.00392336	0.00214983	0.00160568	0.00142247	0.00137398	0.00149326	0.00267354	0.00349387	0.00667944	0.00515641	0.00192169	0.000874045	0.000740073
		0.00671936	0.00686733	0.00401094	0.00202933	0.00130104	0.00101707	0.000830814	0.000757942	0.000721025	0.000688352	0.000727037	0.000917446	0.00100358	0.000788273	0.000686204	0.000691274	0.000681665	0.000658105	0.000669696	0.000656701	0.000651445	0.000666479	0.000669219	0.000646464	0.000618645	0.000659549	0.000652465	0.000684452	0.000744361	0.000886412	0.0014082	0.00306927	0.00721201	0.0106189	0.00868552	0.00436724	0.00233535	0.00164937	0.00142955	0.0013551	0.00160312	0.00239588	0.00294856	0.00629598	0.00571009	0.00231977	0.000951999	0.000761645
		0.00674171	0.00704105	0.00419886	0.00211148	0.00136827	0.00102278	0.000813018	0.000783155	0.000726139	0.000701833	0.000722691	0.000910323	0.00103849	0.000786922	0.000701843	0.000670699	0.000673641	0.000681622	0.000634359	0.000641852	0.000642633	0.000673255	0.000660297	0.000657428	0.00065574	0.000669453	0.00066734	0.000705164	0.000710437	0.000828159	0.00126253	0.00272651	0.00651189	0.0103317	0.00924991	0.00486286	0.00244115	0.00169498	0.00144674	0.0013618	0.00153487	0.00200634	0.00286531	0.00583635	0.00628656	0.00292354	0.00107443	0.000809008
		0.00649612	0.00712146	0.00430906	0.00216477	0.00141833	0.00103913	0.000901359	0.000787391	0.000742339	0.000678063	0.000695683	0.000925557	0.00103181	0.000763785	0.000723514	0.000684851	0.000711046	0.000665068	0.000671174	0.0006661	0.000671438	0.000656068	0.000645382	0.000688774	0.000667524	0.000657272	0.00068835	0.000701696	0.000727787	0.00083601	0.0011924	0.00241669	0.0058805	0.0100203	0.00950343	0.00540644	0.00267863	0.00178689	0.00148492	0.00138724	0.00142568	0.00170127	0.00375849	0.00529256	0.00657228	0.00351339	0.00122208	0.000807162
		0.00641501	0.00708136	0.00449191	0.00225062	0.00143142	0.00105544	0.000853115	0.000771307	0.000748331	0.000718782	0.000748223	0.000830236	0.00103554	0.000816733	0.000687639	0.000719398	0.00066497	0.000703022	0.000659212	0.000671274	0.000635077	0.000639843	0.000650772	0.000669906	0.000652351	0.000660075	0.000664762	0.000677854	0.000707024	0.000804136	0.00106757	0.00214663	0.00511681	0.00937301	0.00971675	0.00604683	0.00301243	0.00190508	0.00152497	0.00139166	0.00140497	0.00183438	0.0046895	0.00440666	0.00670931	0.00420764	0.00152098	0.000863574
		0.00629621	0.00732569	0.00472668	0.00238316	0.00140585	0.00110936	0.000831553	0.000793999	0.000728455	0.000711684	0.000711022	0.000837104	0.00103783	0.00081548	0.000745843	0.000713837	0.000692734	0.000688344	0.000676289	0.000670547	0.000630007	0.000655685	0.000652418	0.000665762	0.000637797	0.000625112	0.000654092	0.000674385	0.000717279	0.000797464	0.00102886	0.00180593	0.0045291	0.00891602	0.0101605	0.00680968	0.00333699	0.00201472	0.00153156	0.00140651	0.00140202	0.00284629	0.00276397	0.00370784	0.00665584	0.0048912	0.00180986	0.000883951
		0.00621259	0.0074729	0.00481132	0.00243274	0.00148792	0.00110356	0.000898328	0.000778325	0.00072794	0.00070209	0.000683639	0.000755583	0.00105921	0.000865987	0.000716004	0.000689366	0.000693432	0.00066595	0.000653796	0.000654351	0.000648235	0.000651496	0.000665971	0.000628461	0.000657039	0.000650897	0.000658776	0.000671232	0.000725763	0.000787022	0.00096125	0.00162371	0.0039959	0.00825375	0.0104483	0.0075443	0.00372963	0.00209574	0.00158882	0.00143071	0.00141731	0.00186576	0.00180455	0.00314058	0.00630322	0.00552898	0.00225514	0.000948495
		0.00609426	0.00737407	0.00501489	0.00255159	0.00155748	0.00105473	0.000929319	0.000797831	0.000684392	0.00069088	0.000688857	0.000784348	0.00106026	0.000897392	0.000741565	0.000711293	0.000677054	0.000675205	0.000656861	0.000640155	0.000675774	0.000659535	0.000644812	0.000658384	0.000666077	0.000679701	0.000659074	0.000684005	0.000718189	0.000772559	0.000924377	0.00145688	0.00349223	0.00748306	0.0103727	0.00808285	0.00406679	0.00224655	0.00163693	0.00143821	0.00139072	0.00141225	0.00172226	0.00296961	0.00572986	0.00606561	0.00275088	0.00106754
		0.00581648	0.0075762	0.00530109	0.00262715	0.00164335	0.001122	0.000908789	0.000829336	0.000745646	0.000708316	0.000727969	0.000777767	0.00106561	0.000949404	0.000725515	0.000668645	0.000666928	0.000689225	0.000653251	0.000657902	0.000648142	0.000624341	0.000638232	0.000623082	0.000666678	0.000651264	0.000647108	0.000656998	0.000698274	0.00075069	0.000865098	0.00129818	0.00297401	0.0068259	0.0102243	0.00851907	0.00456746	0.00239809	0.00169884	0.00148434	0.00141546	0.00140723	0.00187346	0.00338923	0.00506507	0.00636865	0.00344169	0.00129249
		0.00565732	0.00766962	0.00560016	0.00282347	0.00159177	0.00113231	0.000914879	0.000761889	0.000735301	0.000704626	0.000692105	0.000831314	0.00105107	0.000912893	0.000755116	0.000698071	0.000683845	0.000684672	0.000670994	0.000626965	0.000630355	0.000662307	0.000663395	0.000660105	0.000670416	0.00066096	0.000654132	0.000655192	0.000682716	0.000719018	0.000840497	0.00122102	0.00258738	0.00613913	0.00970094	0.00901069	0.00517731	0.00262972	0.00178646	0.00150609	0.00140099	0.00136737	0.00212925	0.00288718	0.00436656	0.00644065	0.00415326	0.00153993
		0.00556762	0.00753129	0.00562596	0.00292987	0.00163035	0.00113976	0.000894797	0.000812022	0.00073466	0.000704189	0.00070943	0.00078732	0.000972192	0.000935466	0.000762252	0.000678581	0.000677993	0.000718538	0.000685418	0.000672479	0.000630032	0.000671971	0.000649151	0.00063752	0.000653983	0.000624234	0.00067631	0.00068579	0.000673739	0.000723532	0.000823194	0.00113637	0.00223045	0.00541555	0.00923803	0.00947226	0.00576808	0.00291187	0.00190349	0.00151961	0.00142052	0.00140208	0.00192854	0.00203499	0.0036918	0.00631601	0.00487516	0.00193523
		0.00518785	0.00747505	0.00594834	0.00314856	0.00170909	0.00122952	0.000921279	0.000818197	0.000723104	0.00075368	0.000735409	0.000736175	0.000973757	0.000990587	0.000758756	0.000704626	0.000696503	0.000696215	0.000686268	0.000669371	0.00065282	0.000637205	0.000644247	0.000655179	0.000681329	0.000664272	0.000655513	0.000664113	0.000670261	0.000728728	0.000820012	0.00106022	0.00197091	0.0047043	0.00900019	0.0098114	0.00658498	0.00337345	0.00202006	0.00154789	0.00141189	0.00140854	0.00151517	0.00206199	0.00289959	0.00593178	0.00549528	0.00249584
		0.00489926	0.00753016	0.00633152	0.0033896	0.00178847	0.00124177	0.000948601	0.000811895	0.000762735	0.00076009	0.000710203	0.000719867	0.000922405	0.00101796	0.000771938	0.00069984	0.000655987	0.000691073	0.000666167	0.000641543	0.000674481	0.000664828	0.000662093	0.00066725	0.000633875	0.000612616	0.000655963	0.000659006	0.000670983	0.000708873	0.000771596	0.000970893	0.00173399	0.00410244	0.0084114	0.0102897	0.00743609	0.00382137	0.00219836	0.00162858	0.00147051	0.00139688	0.0014137	0.00175891	0.00245361	0.00544508	0.00595755	0.00315094
		0.00469855	0.0075427	0.00653309	0.00355675	0.00191673	0.00130637	0.00101146	0.000846591	0.000754389	0.000735887	0.000700435	0.000752523	0.000912699	0.00101644	0.000806405	0.000730236	0.000683348	0.000673722	0.000693061	0.000654111	0.000658071	0.000640437	0.000650897	0.000653934	0.00064162	0.000645603	0.000643398	0.000651543	0.000675118	0.000715926	0.000763825	0.000935748	0.00151917	0.00356011	0.00775684	0.010353	0.00836467	0.00439894	0.00238642	0.00169316	0.00147053	0.00139107	0.00137231	0.00159037	0.00210811	0.00461309	0.00633984	0.00396269
		0.00429143	0.00750607	0.00671862	0.00386484	0.00205092	0.00135977	0.00103353	0.00080953	0.000771583	0.000740292	0.000719561	0.00074738	0.000862354	0.0010362	0.00080272	0.000696675	0.000677903	0.0006649	0.000655652	0.000662364	0.000657336	0.000659652	0.000640906	0.000642229	0.000634947	0.000657533	0.000669338	0.000651495	0.000669983	0.000702345	0.000735713	0.000854298	0.00136164	0.00303576	0.00689508	0.0102732	0.00927674	0.00512842	0.00264654	0.00177504	0.0014772	0.00142394	0.00138327	0.00144956	0.0018854	0.0039242	0.00641859	0.00477358
		0.00408204	0.0072772	0.0070925	0.00411496	0.00216309	0.00138339	0.00103745	0.00088047	0.000756827	0.000761542	0.000731981	0.00072888	0.000855193	0.00105918	0.000891421	0.000739197	0.000675637	0.000698228	0.000647134	0.000656873	0.000681346	0.000637971	0.000632818	0.000626513	0.00064898	0.000652797	0.000679653	0.000650551	0.000666467	0.000706915	0.000756738	0.000826833	0.00122126	0.00254918	0.00599686	0.0100249	0.0100636	0.00595145	0.00294493	0.00186757	0.00149505	0.00139012	0.0013825	0.00144518	0.00182136	0.00447745	0.00620455	0.00557189
		0.00387733	0.00725068	0.00722086	0.00441295	0.00225442	0.00150503	0.00110413	0.00087482	0.000776606	0.000749857	0.000719392	0.000725071	0.000824893	0.0010396	0.000902626	0.000737264	0.000678635	0.000709205	0.000676602	0.000688488	0.000653525	0.000651714	0.000608972	0.000664863	0.000662521	0.000653278	0.000658144	0.000678907	0.00066362	0.000709243	0.000739431	0.000817294	0.00111626	0.00214559	0.0052093	0.00939575	0.010249	0.00664841	0.00333402	0.00204448	0.0015812	0.00146056	0.00135522	0.00144025	0.00253022	0.00440599	0.00552023	0.00625281
		0.00347713	0.00702082	0.00729048	0.00463241	0.00241237	0.00161446	0.00117089	0.000893256	0.000824228	0.000765133	0.000723769	0.000701102	0.000764962	0.00104849	0.000972201	0.000711506	0.000679804	0.000696917	0.00068268	0.00069057	0.000661918	0.000670401	0.000635766	0.000654634	0.00062995	0.000664194	0.000622729	0.000680998	0.000672741	0.000706823	0.000715883	0.000785663	0.00103185	0.00179647	0.00434771	0.00850644	0.0102663	0.00750129	0.00389682	0.00220744	0.00164375	0.00146071	0.00139016	0.00138365	0.00269688	0.00290236	0.00472698	0.00660207
		0.00317696	0.00657724	0.00772589	0.00499047	0.00252132	0.00172016	0.00120155	0.000924613	0.000800484	0.000763207	0.000733798	0.000718529	0.00078544	0.00101606	0.00103995	0.000768089	0.000685836	0.000714798	0.000694804	0.000657475	0.000665968	0.000656111	0.000656609	0.000643494	0.000667911	0.000645053	0.000662522	0.00064596	0.000673875	0.000699477	0.000747694	0.000774426	0.000923044	0.00156812	0.00355734	0.0075392	0.0102237	0.00824152	0.00449265	0.00243143	0.00173805	0.00148162	0.00139926	0.00134636	0.00177161	0.00244325	0.00359661	0.00650691
		0.00288173	0.00645794	0.00766082	0.00525976	0.00270273	0.00171646	0.00126256	0.000906677	0.000803879	0.000780485	0.000722733	0.000672295	0.000755115	0.000966884	0.000981404	0.000766783	0.000667959	0.00065886	0.000671584	0.000645464	0.000664019	0.000677715	0.000620374	0.000660867	0.000634277	0.000644388	0.000659187	0.00066132	0.000620964	0.000683099	0.000733161	0.000752029	0.000896334	0.00137205	0.00295679	0.00657434	0.00998343	0.00912301	0.00524404	0.00272418	0.00187012	0.00154052	0.0013868	0.0013561	0.00151832	0.00189898	0.00276034	0.00596965
		0.0026901	0.0060189	0.00762178	0.00564034	0.00285375	0.00174627	0.00126877	0.000892664	0.000826609	0.000733985	0.000742287	0.000711524	0.000738233	0.000978256	0.00104396	0.000753042	0.000701871	0.000691115	0.000704135	0.000668592	0.000678724	0.000671027	0.000672592	0.000647932	0.000649663	0.000648984	0.000651276	0.000632204	0.000660848	0.000659848	0.000689263	0.000773463	0.0008449	0.00121928	0.0024806	0.0057158	0.00958362	0.00959417	0.00610005	0.00318632	0.00195209	0.00156914	0.00138004	0.00136918	0.00138005	0.00160156	0.00236541	0.00517903
		0.00238575	0.00557432	0.00754768	0.00580085	0.00305011	0.00175935	0.00130769	0.000968626	0.00083695	0.000742715	0.00073761	0.000689861	0.000697716	0.000937418	0.00105211	0.000809169	0.000711577	0.000680493	0.000697433	0.000670397	0.0007011	0.000643422	0.000648062	0.000642071	0.000643347	0.000659358	0.00064471	0.000653284	0.000639253	0.000686116	0.000718548	0.000727112	0.000840692	0.00110814	0.00202623	0.00491633	0.00901745	0.00990858	0.00712857	0.00373237	0.00220133	0.00164885	0.00143585	0.00136442	0.00136434	0.00159158	0.00201392	0.00417822
		0.00209681	0.00506116	0.00771143	0.00623215	0.00338214	0.00194082	0.00130845	0.000985366	0.000874296	0.000744334	0.00072116	0.000678472	0.000714591	0.000938064	0.00107133	0.0008214	0.000714845	0.000727897	0.000628543	0.000666532	0.000664537	0.000655366	0.000678054	0.000659418	0.000649579	0.000655262	0.000667931	0.000680431	0.000664279	0.000650709	0.000701819	0.000731467	0.000786488	0.000988385	0.00177044	0.00403257	0.00798773	0.00996568	0.00803757	0.00442657	0.0023786	0.00171883	0.00147384	0.00136921	0.00133202	0.00153553	0.00178517	0.00327338
		0.0020232	0.00482777	0.00768319	0.00655153	0.00364571	0.00187905	0.00134718	0.000974863	0.000848057	0.000766986	0.000785968	0.000686436	0.000697872	0.00092438	0.0010675	0.000926507	0.000695026	0.000690386	0.00070402	0.000673801	0.000686318	0.000674814	0.000650159	0.000667295	0.000639274	0.000661675	0.000669591	0.000668112	0.00066485	0.000674082	0.000672854	0.00070288	0.000762265	0.000924653	0.0014868	0.00329726	0.0068655	0.00955139	0.00874241	0.00510031	0.00265233	0.00181611	0.0014988	0.00140785	0.00138544	0.00142675	0.00168448	0.00254904
		0.00187474	0.00422425	0.00730975	0.00690672	0.00387647	0.00209172	0.00139088	0.00102382	0.000884154	0.000784758	0.000721638	0.000725206	0.00071998	0.000811739	0.0010329	0.000963064	0.000721315	0.000685015	0.000680465	0.000648735	0.000665815	0.000639499	0.000642005	0.000667064	0.000626827	0.00065463	0.000649358	0.000654322	0.000666185	0.000659996	0.000697227	0.000717713	0.000749605	0.000874681	0.00130283	0.00265353	0.00586209	0.00904357	0.00916842	0.00593582	0.00314036	0.00193419	0.0015758	0.0014396	0.00137763	0.00137735	0.00162224	0.00202391
		0.00169757	0.00397042	0.00732484	0.00732685	0.0043694	0.00231527	0.00144193	0.00111065	0.000898884	0.000794655	0.000771942	0.000728105	0.000719757	0.000789516	0.00106787	0.00113005	0.000783798	0.00066501	0.000713583	0.000714651	0.000655966	0.000650021	0.000661438	0.000680611	0.000658571	0.000655072	0.00064853	0.000661259	0.00066124	0.00065672	0.00066197	0.000710386	0.000733316	0.00079859	0.00112169	0.00212396	0.00480062	0.00829781	0.00927543	0.00672769	0.00363715	0.00218312	0.00162219	0.00146214	0.00139657	0.00135662	0.00147821	0.00176003
		0.00156596	0.00357667	0.00716159	0.0076651	0.00490425	0.00251887	0.00155295	0.00113983	0.000891351	0.000765193	0.000754041	0.000698226	0.000726705	0.000793786	0.00128052	0.00135108	0.000829763	0.000717986	0.000711974	0.000650487	0.000663052	0.000680798	0.000646692	0.000651765	0.000648529	0.000657132	0.000638741	0.000666938	0.000635526	0.000671651	0.000698461	0.000685916	0.000733744	0.000822815	0.00100508	0.00177275	0.00392848	0.00750604	0.00923513	0.00756967	0.0042897	0.00242344	0.00172677	0.00148425	0.00132804	0.00134814	0.00141546	0.00161548
		0.00146159	0.00331034	0.00709022	0.00782174	0.00522767	0.00274035	0.00165823	0.00110132	0.000931	0.000828539	0.000722565	0.000702128	0.000680229	0.000776694	0.00132739	0.00118848	0.000842003	0.000770033	0.000678036	0.000696464	0.00067989	0.000652046	0.000660314	0.000673723	0.000641414	0.000651627	0.000641987	0.000665225	0.000667964	0.000663224	0.000656165	0.000675445	0.00070962	0.000783344	0.000920438	0.00146647	0.00314204	0.00640901	0.00910001	0.00846585	0.00527338	0.0028301	0.00189145	0.00150341	0.00137662	0.00134532	0.00136709	0.00156101
		0.00138074	0.0029684	0.00664476	0.00841596	0.00580565	0.00300182	0.00169555	0.00118054	0.000943038	0.000841801	0.000770758	0.000731414	0.000704772	0.000765686	0.00105313	0.00108268	0.000844639	0.000701975	0.000683727	0.000670445	0.000665131	0.000634859	0.000657428	0.000660161	0.000649474	0.000653727	0.000647346	0.000657553	0.000660966	0.00064048	0.00066052	0.000648697	0.000688194	0.000739166	0.000881578	0.00125654	0.00251583	0.00542395	0.00870372	0.00919843	0.00632551	0.00331198	0.00201664	0.00159855	0.00143254	0.00133522	0.00133214	0.00146336
		0.00132022	0.00274089	0.00644165	0.00854803	0.00624308	0.00332499	0.0018312	0.00126685	0.000991579	0.00083472	0.000768313	0.000743544	0.00073775	0.000734517	0.000852418	0.00108471	0.000916825	0.000732342	0.000667219	0.000694064	0.00069389	0.000659181	0.000665624	0.000659195	0.000656319	0.000629292	0.000646302	0.000625329	0.000655775	0.000670972	0.000654148	0.000698881	0.000709241	0.000721853	0.000807467	0.00109426	0.00198384	0.00450641	0.00810434	0.00970871	0.00739094	0.00404569	0.00230213	0.00165965	0.00144654	0.00136482	0.00133789	0.00141932
		0.00122063	0.00241575	0.00601959	0.00870394	0.0067382	0.0037475	0.00202921	0.00137614	0.000982495	0.000833144	0.000770909	0.000764898	0.000737395	0.000716325	0.000768501	0.00114236	0.00103906	0.000753236	0.000678005	0.000681817	0.000668859	0.000685796	0.000632846	0.000653456	0.000661716	0.00065298	0.00064789	0.000660853	0.000645893	0.000691177	0.000646012	0.000668979	0.000674058	0.000711845	0.000773269	0.00100393	0.00165637	0.00362293	0.00718189	0.00955475	0.00822215	0.00487835	0.00266332	0.00179621	0.0014895	0.00139348	0.00130738	0.00133608
		0.00118202	0.00216104	0.00538216	0.00849571	0.00729857	0.00400325	0.00215686	0.00138488	0.00104293	0.000858773	0.000792368	0.000731231	0.000703735	0.000685422	0.000803691	0.00113441	0.00108375	0.000763622	0.000678739	0.000723891	0.000702229	0.000660812	0.00063898	0.000633879	0.000683343	0.000656339	0.000654055	0.00064685	0.000654656	0.000607294	0.000647654	0.000683853	0.000680875	0.000707226	0.000786214	0.000924143	0.00140897	0.00285578	0.00609	0.00907298	0.00888093	0.00593155	0.00319816	0.00196885	0.00155923	0.00142906	0.00140641	0.00134833
		0.00114944	0.00192323	0.00479659	0.00844209	0.00783481	0.00452842	0.0023407	0.00142365	0.00110228	0.00093382	0.000763189	0.000742938	0.000696125	0.000703959	0.000764831	0.00108833	0.00111708	0.000784018	0.000672696	0.000685986	0.000721004	0.000677923	0.000650515	0.000678994	0.000650673	0.000630714	0.000660723	0.000668826	0.000650495	0.000677777	0.000666153	0.000659679	0.000660248	0.000712863	0.000754522	0.000838337	0.00121871	0.00229378	0.00500974	0.00841041	0.0094221	0.00695502	0.00385047	0.00220427	0.00164836	0.00146949	0.00136499	0.00132852
		0.00106615	0.00177323	0.00429392	0.00806188	0.00810494	0.00495993	0.00255015	0.00155518	0.00110834	0.000909737	0.000813693	0.00077769	0.000754801	0.00069398	0.000740543	0.00105334	0.00105783	0.000807091	0.000697792	0.00066379	0.000716379	0.000680235	0.000681247	0.000662679	0.000667883	0.00063495	0.000660909	0.000664737	0.000649883	0.000663058	0.000650201	0.000665679	0.00067936	0.000709983	0.000737941	0.000812586	0.00106596	0.00185407	0.00390995	0.00736045	0.00929508	0.00784408	0.00467797	0.00255496	0.00176745	0.00151793	0.00139887	0.0012921
		0.00109408	0.00155128	0.00360261	0.00749216	0.00844231	0.00550859	0.00276137	0.00165064	0.00116343	0.000902177	0.000789987	0.000738745	0.000740755	0.000731221	0.000739164	0.000943404	0.00100848	0.000831827	0.000712649	0.000670463	0.000688943	0.000688263	0.000648652	0.000632178	0.000657593	0.000658823	0.000627922	0.000639563	0.000645213	0.000661634	0.000657039	0.000697799	0.000689651	0.000699032	0.000709951	0.00078723	0.000961786	0.0015031	0.00307695	0.00627958	0.00895675	0.00835856	0.00546951	0.00305461	0.00198559	0.00157416	0.0014091	0.00134516
		0.00106233	0.00145866	0.00314754	0.00688998	0.00851575	0.00593768	0.00309255	0.00172381	0.00126128	0.000935258	0.000869549	0.00077932	0.000723135	0.000700992	0.000752153	0.000843177	0.00099754	0.000864307	0.000721182	0.000697492	0.000684156	0.000670577	0.000679315	0.000652866	0.000675024	0.000625189	0.00064283	0.000628616	0.000653551	0.000654379	0.000710379	0.000683831	0.000683485	0.000662458	0.000708029	0.000763862	0.000898521	0.00122716	0.00242713	0.00509663	0.00803441	0.00865444	0.0063857	0.00359385	0.00220358	0.00164237	0.00146761	0.0013529
		0.00105993	0.00140286	0.00278053	0.00631776	0.00858307	0.00639414	0.00336611	0.00188602	0.001267	0.000990078	0.000846593	0.000771207	0.000749907	0.000717743	0.000743253	0.000760703	0.00102976	0.000977947	0.000790019	0.000706411	0.000665981	0.000686136	0.000683753	0.000645939	0.000688431	0.00066836	0.00064247	0.000680434	0.000663271	0.000674833	0.000824044	0.000743864	0.000666512	0.000675751	0.000705121	0.000709105	0.000823107	0.00108409	0.00187556	0.00397916	0.00716668	0.00864244	0.00720857	0.00435513	0.00252569	0.0018149	0.00150199	0.0013591
		0.000976692	0.00127621	0.00242485	0.00574885	0.00834021	0.00687325	0.00387209	0.00204959	0.00139894	0.00103976	0.000835296	0.000781581	0.000726623	0.000715697	0.000709529	0.000774348	0.00105593	0.00102791	0.000740133	0.0007085	0.000674551	0.000703031	0.000632491	0.000654702	0.000644608	0.000671306	0.00063393	0.000657454	0.000635336	0.000656934	0.000959582	0.000822615	0.000665503	0.000680407	0.000681423	0.000737546	0.000781613	0.000976338	0.00149677	0.00311706	0.0060737	0.00824634	0.00762629	0.00514775	0.00292919	0.00192913	0.00151914	0.0014154
		0.000984831	0.00118352	0.00218228	0.00499812	0.0081517	0.00742196	0.00422469	0.00216326	0.00145738	0.00106692	0.000919487	0.000801078	0.000742886	0.000717656	0.000756583	0.000726579	0.00105356	0.00101605	0.000814226	0.000714389	0.000689807	0.000687839	0.000687712	0.000660798	0.000665224	0.000630412	0.000626393	0.000658489	0.000652754	0.00067968	0.00101622	0.000953293	0.000655768	0.000641963	0.000668922	0.000699923	0.000759169	0.00088969	0.00123086	0.00234943	0.00487519	0.00745571	0.00801774	0.00612902	0.00358091	0.00223714	0.00164472	0.00147098
		0.00101311	0.00111598	0.00181896	0.00433271	0.00794735	0.0078539	0.0046527	0.0025189	0.00162855	0.00115537	0.000953072	0.000819819	0.000754341	0.000736207	0.000732729	0.000726727	0.000879537	0.001008	0.000824328	0.000704805	0.00068459	0.000668063	0.000694401	0.000665233	0.000645708	0.000690109	0.000652469	0.000659903	0.000640455	0.000641373	0.000859169	0.000940354	0.000653714	0.00065199	0.000687742	0.000679824	0.000723974	0.000833594	0.00109203	0.00182069	0.0036974	0.00643526	0.00782524	0.00690041	0.00432484	0.00259818	0.00181659	0.00152791
		0.000967483	0.00110117	0.00157188	0.00378652	0.00732525	0.00783843	0.00524501	0.00276518	0.00166055	0.00124461	0.000928298	0.000844823	0.000772614	0.000776409	0.000713915	0.000732871	0.000843589	0.0010249	0.000914768	0.000728026	0.000682672	0.000678938	0.000675532	0.000664793	0.000670239	0.000661122	0.000625295	0.000640214	0.000647116	0.000631187	0.000707971	0.000759579	0.000665247	0.000636162	0.00063641	0.000690529	0.000731984	0.000785335	0.000901284	0.00149497	0.00288692	0.00531192	0.00742067	0.00738615	0.00536376	0.00309383	0.0020284	0.0016085
		0.0010214	0.00109728	0.00151556	0.00318461	0.0067378	0.00819377	0.00589699	0.00299137	0.00181134	0.00129836	0.000993096	0.00079767	0.00077584	0.000711259	0.000700592	0.000726729	0.000759632	0.00103823	0.000958344	0.000760109	0.000664912	0.000697372	0.000651873	0.000683588	0.000629483	0.000664597	0.000650818	0.000651862	0.000650629	0.00061907	0.000661777	0.000682702	0.000652718	0.000647337	0.000672201	0.000691762	0.000698293	0.0007575	0.000842669	0.00119793	0.00217881	0.0042275	0.00666541	0.00750283	0.00612214	0.0036944	0.0023148	0.00171045
		0.00102192	0.00109251	0.00135022	0.00269256	0.00625851	0.00834843	0.00627356	0.00350322	0.00195161	0.00128652	0.00102593	0.000903979	0.000768349	0.000728452	0.000711199	0.000697026	0.000740002	0.0010472	0.00103985	0.000778355	0.000741577	0.000712206	0.00068201	0.000659296	0.000665378	0.000641149	0.000661961	0.000637548	0.000648697	0.000636121	0.000629924	0.000671847	0.000624511	0.000676422	0.000653235	0.000652155	0.000703688	0.000734109	0.000816026	0.00100703	0.00168106	0.00327302	0.00568565	0.00732257	0.00666964	0.0045077	0.00273114	0.00183271
		0.00100761	0.00109933	0.00128366	0.00230429	0.00545145	0.00810431	0.00680872	0.00388905	0.002092	0.00143725	0.00105669	0.00091021	0.000772292	0.000746137	0.000723957	0.000753257	0.000762643	0.00100572	0.000994588	0.000823144	0.000762887	0.000706846	0.00067734	0.000679379	0.00066467	0.000652251	0.000651154	0.000671373	0.00063793	0.000638408	0.000667147	0.000644186	0.000651314	0.000649647	0.000642559	0.000655455	0.000683368	0.000691173	0.000767656	0.000911868	0.00132924	0.00240224	0.00463786	0.00668169	0.00696837	0.00530604	0.0032247	0.00211544
		0.00102281	0.00100424	0.00120859	0.00203193	0.00475724	0.00799838	0.00728027	0.00442451	0.00233294	0.00156969	0.0011262	0.000926301	0.000846607	0.000745695	0.000712946	0.000734644	0.000723008	0.000848403	0.00101649	0.000973039	0.000754023	0.000710936	0.000682694	0.00071529	0.000678077	0.000644544	0.000675574	0.000638565	0.000637003	0.000653359	0.000632799	0.0006654	0.000651043	0.000640665	0.000640599	0.000643536	0.000659985	0.000680566	0.000721197	0.00084293	0.00109123	0.00189173	0.0036022	0.00588471	0.00694307	0.00602634	0.00390363	0.00241518
		0.00103414	0.000998241	0.00107058	0.00169941	0.00412995	0.00749353	0.00768606	0.00497451	0.00254559	0.00160483	0.00124995	0.000923152	0.00080133	0.000748325	0.000706932	0.000743727	0.000709313	0.000793036	0.00103828	0.00102328	0.000753697	0.000697532	0.000666871	0.000646996	0.000664873	0.000667454	0.000683125	0.000662276	0.000614317	0.000619238	0.000603853	0.000620414	0.000626241	0.000660472	0.000629998	0.000649472	0.000671664	0.000693675	0.000705591	0.000773878	0.000930298	0.00143837	0.00276964	0.0049472	0.00664461	0.00645718	0.00470924	0.00289154
		0.00101373	0.00101452	0.00113071	0.00158621	0.00345062	0.00695683	0.00766971	0.00549318	0.00295488	0.00175498	0.00125631	0.0010178	0.000864766	0.000778803	0.000720156	0.000758656	0.000725294	0.000751245	0.000952884	0.000996362	0.000837119	0.000693978	0.00067324	0.000681467	0.000659759	0.000681802	0.000626209	0.000679697	0.000652028	0.000645868	0.00066206	0.000640033	0.0006533	0.000609585	0.000652409	0.000656069	0.000670353	0.000658022	0.000695049	0.000727892	0.000863206	0.00119505	0.00208952	0.00392307	0.00613922	0.00673648	0.00573	0.00374463
		0.00100735	0.00102136	0.00106324	0.00142412	0.00281817	0.0063979	0.00781659	0.00613249	0.00327966	0.00183788	0.001328	0.000997754	0.000888666	0.000834168	0.000742943	0.000737582	0.000734429	0.000694807	0.000960956	0.00105084	0.000801269	0.000717079	0.000696381	0.000670068	0.000674675	0.000663363	0.000680928	0.000632953	0.000645947	0.000637322	0.000636262	0.000664936	0.000630157	0.000645203	0.000637027	0.000648388	0.000659595	0.0006695	0.000670009	0.000718774	0.000805534	0.00101136	0.00163355	0.00308839	0.00525386	0.00679708	0.00645295	0.00462987
		0.000972869	0.000973569	0.00102817	0.00129173	0.00249239	0.00552512	0.00801446	0.00664795	0.00381926	0.00215464	0.00146599	0.00114824	0.000910907	0.000790523	0.000767128	0.000707445	0.000741614	0.000692559	0.000877106	0.00105616	0.000860069	0.000742696	0.000701446	0.000690766	0.000643163	0.000632095	0.000635897	0.00064629	0.000675492	0.000636034	0.000624544	0.00064723	0.000641008	0.00062442	0.000649983	0.000645562	0.000656601	0.000649101	0.000691273	0.000696794	0.00075575	0.000887206	0.00128407	0.00231806	0.00429922	0.00637187	0.00692205	0.00551087
		0.000958327	0.000967018	0.000997203	0.00118947	0.002124	0.00472361	0.00772065	0.00721973	0.00446643	0.00241447	0.00156206	0.00113285	0.000968176	0.000795259	0.000779718	0.0007147	0.000696384	0.000732203	0.000813217	0.00103192	0.00105597	0.000735572	0.000696239	0.000680844	0.000671874	0.000688081	0.000671761	0.000649025	0.000654357	0.000663151	0.000634025	0.000627525	0.000643058	0.00063894	0.000636486	0.000639573	0.000641551	0.000646846	0.000661114	0.000670819	0.000689106	0.000798969	0.00105921	0.00172857	0.00333582	0.00556606	0.00694087	0.00625861
		0.000944653	0.0009864	0.00100993	0.00107158	0.00179109	0.00421762	0.00717746	0.0076871	0.00505855	0.00273901	0.00174234	0.00122928	0.000970412	0.000858655	0.000780327	0.000717422	0.000733972	0.000714043	0.000730597	0.00132111	0.00126293	0.000777683	0.000703383	0.000683635	0.000668255	0.000670762	0.000636956	0.000646368	0.000652324	0.000647768	0.000678022	0.000633236	0.000644107	0.000630548	0.000641075	0.0006247	0.000615104	0.000641124	0.000657852	0.000674483	0.00072642	0.000778002	0.000928019	0.00136133	0.00252598	0.00454833	0.00633094	0.00647643
		0.000939442	0.00112229	0.000998813	0.00109449	0.00161638	0.00342518	0.00688041	0.00791367	0.0057653	0.00315932	0.00181766	0.00128086	0.000985627	0.000846397	0.000768155	0.00071518	0.000715839	0.000713956	0.000733585	0.00141383	0.00109784	0.000809338	0.000690343	0.000678959	0.000680452	0.000689951	0.000662714	0.000655048	0.000620356	0.000633763	0.000651032	0.000646272	0.000636946	0.000648152	0.000607992	0.000631255	0.000640659	0.000642648	0.000664012	0.00068879	0.000668472	0.000740502	0.000827452	0.00113684	0.00187567	0.00353106	0.00550912	0.00660902
		0.000935137	0.00124906	0.00103918	0.00106914	0.00138482	0.0028275	0.0062241	0.00806371	0.00652682	0.00365682	0.00206521	0.00140111	0.00109939	0.0009308	0.000827486	0.000737576	0.000705252	0.00073266	0.00073313	0.00104723	0.00102954	0.000884517	0.000705499	0.000677996	0.000653625	0.000629074	0.000677531	0.000640958	0.00064126	0.000649439	0.000657266	0.000654671	0.000660187	0.000666056	0.000635243	0.000620747	0.000609974	0.000640146	0.000650428	0.000675642	0.0006619	0.000702418	0.000776068	0.000959577	0.00139278	0.00262064	0.00458539	0.00639475
		0.000939905	0.00127191	0.00101139	0.00101481	0.00126902	0.00241904	0.0054282	0.00808634	0.00725406	0.00436723	0.00233975	0.00153128	0.00113957	0.000899393	0.000822254	0.00074967	0.0007199	0.000727605	0.000711358	0.000819355	0.00104654	0.000955755	0.000765652	0.000674072	0.00064494	0.000667948	0.000693387	0.000656768	0.00064893	0.0006326	0.000611384	0.000658311	0.000640859	0.000629805	0.000645456	0.000629567	0.000617909	0.000644685	0.000620591	0.000663462	0.000685416	0.000686568	0.000716548	0.00086624	0.00112671	0.00191566	0.0035342	0.00549721
		0.000942331	0.00109556	0.0010092	0.000980551	0.00118288	0.00200545	0.00464596	0.0077891	0.00789723	0.00490261	0.00260064	0.00174654	0.00123227	0.000980203	0.000812191	0.000756887	0.0007089	0.000701196	0.000725655	0.000758413	0.000924913	0.00100209	0.000791947	0.00070005	0.000698604	0.000664956	0.000681667	0.000645706	0.000646872	0.0006513	0.000665561	0.000666676	0.000637737	0.000637384	0.000649958	0.00063292	0.000625116	0.000622157	0.000623379	0.000682049	0.000677355	0.000667037	0.00071593	0.000763846	0.000940202	0.00144171	0.00258494	0.00459951
		0.0009393	0.00100554	0.00102686	0.000966664	0.00114107	0.00175475	0.00403685	0.00735426	0.0081731	0.00569397	0.00300728	0.0018512	0.00125519	0.00103978	0.00086157	0.000776968	0.000743118	0.00070455	0.000706186	0.000749808	0.0008747	0.00100055	0.000844559	0.000728058	0.000669929	0.000670546	0.000664751	0.000659241	0.000637863	0.000647333	0.000693449	0.000641704	0.000642925	0.000634033	0.000622523	0.000611717	0.000645002	0.000661406	0.000627479	0.000637031	0.00067638	0.000684692	0.000698046	0.000748188	0.000851607	0.00116441	0.00186725	0.00359563
		0.000832624	0.000947556	0.00102007	0.00101221	0.00105663	0.0015042	0.00325212	0.00670957	0.00852588	0.00672309	0.00353832	0.00201717	0.00141612	0.00106768	0.000921121	0.000794537	0.000728933	0.000701662	0.000737047	0.000684938	0.000779345	0.00100778	0.00088367	0.000712561	0.000667191	0.000675156	0.000662999	0.000681248	0.000615905	0.000667737	0.000706753	0.000688286	0.000652534	0.000633486	0.000652833	0.000604308	0.000643525	0.000650119	0.000639868	0.000638365	0.000677693	0.000665685	0.000680178	0.000725747	0.000799453	0.000943723	0.00145416	0.00261522
		0.000911569	0.000960034	0.00102316	0.00100622	0.00103634	0.00142201	0.00268489	0.00601477	0.00859436	0.00738811	0.00408672	0.00221246	0.0015222	0.00110222	0.000926067	0.000817483	0.000755408	0.000703372	0.000701314	0.000698796	0.000754663	0.000999318	0.000931237	0.000780875	0.000659618	0.000700226	0.000659109	0.000649618	0.000644042	0.000655935	0.000752197	0.000768553	0.000636791	0.000635059	0.00064505	0.000628976	0.000643944	0.000624337	0.000639553	0.000628786	0.000627636	0.000648213	0.00068503	0.000677304	0.000750108	0.000878112	0.00114611	0.00185946
		0.00092224	0.000892775	0.000969573	0.000991243	0.0010305	0.00134316	0.00225838	0.00514149	0.00830786	0.00780364	0.00483186	0.00250444	0.00168387	0.00117824	0.000983593	0.000875938	0.000746735	0.000719834	0.00069902	0.000730233	0.000735671	0.000924345	0.00106637	0.000856448	0.000668419	0.00069379	0.000619359	0.000646511	0.000650006	0.000631723	0.000741812	0.000786496	0.000663774	0.000608022	0.000622529	0.000655942	0.000656252	0.000620814	0.000614125	0.00064044	0.000645545	0.000680968	0.000644611	0.000657202	0.000699883	0.000786094	0.000942911	0.00145196
		0.000895407	0.000957295	0.000951015	0.00105067	0.00106686	0.00119494	0.00191704	0.00416986	0.00771873	0.00832583	0.00559313	0.00291919	0.00179219	0.00131451	0.00105346	0.00085431	0.000805067	0.000710686	0.000739545	0.000689838	0.000705791	0.000883729	0.0012306	0.000933297	0.000730848	0.000698777	0.000683645	0.000650168	0.000639786	0.000640586	0.000711532	0.000770137	0.000650686	0.000642443	0.000667737	0.000658034	0.000632951	0.000639803	0.000637509	0.000641403	0.000640456	0.000639627	0.000675106	0.00066119	0.000697583	0.000755908	0.000827447	0.00113343
		0.000887144	0.000887422	0.000984161	0.00102271	0.00101971	0.00112765	0.00161226	0.00345652	0.00689338	0.00860701	0.00633168	0.0034653	0.00192792	0.00139583	0.00112008	0.000925546	0.000774248	0.0007833	0.000736577	0.000725601	0.000691739	0.000833184	0.00114856	0.00106125	0.000777333	0.000698805	0.00067242	0.000648862	0.000692403	0.000657075	0.000661031	0.000678179	0.000649512	0.000636695	0.00061813	0.000625192	0.000638045	0.000634994	0.000619003	0.000612489	0.000646123	0.000635822	0.000648657	0.000644988	0.000678218	0.000676178	0.000806117	0.000950249
		0.000907676	0.000877743	0.000950281	0.00102526	0.000993207	0.00111222	0.00142879	0.00277138	0.00612898	0.00849483	0.0070019	0.00409919	0.00227273	0.00146734	0.00111671	0.000960943	0.000821683	0.000789838	0.000721518	0.000728195	0.000681867	0.00077627	0.000944473	0.00114061	0.000835614	0.000752919	0.000656133	0.000658282	0.000636947	0.000635107	0.000620931	0.000648542	0.000642186	0.000638834	0.000621869	0.000637947	0.00063136	0.000624208	0.000625736	0.000636017	0.000625242	0.000604354	0.000629459	0.000643034	0.000680022	0.000692625	0.000744319	0.000837022
		0.000945871	0.000892232	0.000934124	0.00102065	0.00103417	0.00105151	0.00127596	0.00224539	0.00491738	0.007945	0.00764698	0.00480929	0.00259323	0.00156727	0.00124638	0.000989007	0.000853223	0.000810064	0.000716187	0.000695804	0.000714003	0.000711259	0.000865536	0.00104425	0.000878527	0.000724505	0.000680024	0.000698442	0.000631281	0.000666352	0.000639559	0.000606983	0.000652897	0.000652278	0.000664448	0.000599023	0.000625877	0.000624947	0.000609642	0.000624029	0.000600232	0.000612245	0.000627166	0.000637459	0.000624527	0.000674527	0.000710025	0.000768683
		0.000955334	0.000885962	0.000928581	0.000978132	0.000999662	0.00105258	0.00121396	0.00188871	0.00418633	0.00746824	0.00799593	0.00550002	0.00306226	0.00184442	0.00132426	0.00103756	0.00085353	0.000797672	0.000768704	0.000690164	0.000664214	0.000694031	0.000793324	0.00095696	0.000941462	0.000760047	0.000706225	0.00068052	0.000669628	0.000659255	0.000651814	0.000633764	0.000629635	0.000616143	0.000639957	0.000622448	0.000619986	0.000649006	0.000634774	0.000608726	0.00064173	0.000660911	0.000632135	0.00063223	0.000659678	0.000651595	0.000670344	0.000717319
		0.000892436	0.00093609	0.000913759	0.00094672	0.00101137	0.00103474	0.00110165	0.00158783	0.00323344	0.00679372	0.00803204	0.00625617	0.00350087	0.00204339	0.00144695	0.00113946	0.000928111	0.000815649	0.000739538	0.00068286	0.00074757	0.000691308	0.000726413	0.000923682	0.000985379	0.000825606	0.000726083	0.000694633	0.000625352	0.00066573	0.000661172	0.000661981	0.000641518	0.000662759	0.000615408	0.000612043	0.000634747	0.000623784	0.000636374	0.000626802	0.000661805	0.000645499	0.000619232	0.000638881	0.000630399	0.000668306	0.000683034	0.000680744
		0.000944364	0.000957504	0.000926038	0.000932859	0.000976653	0.000982527	0.00106939	0.00140452	0.00265274	0.0056477	0.00795998	0.00690931	0.00414492	0.0023261	0.00154215	0.0011712	0.000962482	0.000861676	0.000771818	0.000699155	0.000713035	0.000674138	0.000681389	0.000806246	0.00104098	0.000899542	0.000730059	0.000674738	0.00071104	0.000673245	0.000637685	0.000661154	0.000676194	0.00063658	0.000610271	0.00066554	0.00061566	0.000634038	0.000630434	0.000620796	0.000642467	0.000612143	0.000643594	0.000646581	0.000646516	0.000628465	0.000676553	0.000672447
		0.000943499	0.000950556	0.000935696	0.000923492	0.000965683	0.0010306	0.000974866	0.00131264	0.00215024	0.00462904	0.00755012	0.00739692	0.00486006	0.00274148	0.0016894	0.00129038	0.00102722	0.000885024	0.000810085	0.000700541	0.000727285	0.000678776	0.000737737	0.000815662	0.00109829	0.000975017	0.000752059	0.000698088	0.000674666	0.000654459	0.00066261	0.000642012	0.000644418	0.000645938	0.000625801	0.0006354	0.000660599	0.000613362	0.000631944	0.000625187	0.00064341	0.000592502	0.000634913	0.000645659	0.000646473	0.000644687	0.00063111	0.000667959
		0.000999172	0.000945314	0.000892928	0.000975319	0.000928587	0.00101256	0.00098955	0.00113853	0.00174527	0.00370138	0.00682444	0.00766318	0.00560558	0.0032466	0.00190164	0.00139358	0.00105825	0.000952951	0.000812626	0.000764216	0.000732712	0.000747567	0.000711198	0.000741145	0.000964591	0.00095644	0.000835263	0.000697417	0.000638448	0.000644583	0.000673688	0.000655219	0.000603172	0.000633183	0.0006514	0.000590252	0.00061447	0.000626738	0.000612081	0.000637614	0.000646336	0.00064096	0.000614831	0.000612025	0.000633028	0.000634248	0.000645772	0.000674033
		0.00103954	0.000959113	0.000903584	0.000890156	0.000952847	0.00100265	0.000967069	0.00108252	0.00150575	0.00293733	0.00601802	0.00769795	0.00643283	0.00373693	0.00219159	0.00150879	0.0011496	0.000925341	0.000836964	0.000732651	0.000709971	0.000672938	0.000700473	0.000730407	0.000818807	0.000935414	0.000903769	0.000739182	0.000674452	0.000639411	0.000638159	0.000647802	0.000649834	0.000644216	0.000624126	0.000632782	0.000637807	0.000636162	0.000643727	0.000613247	0.000641006	0.000632869	0.00059095	0.000623575	0.000638206	0.000623701	0.000646968	0.000654804
		0.00104818	0.00095122	0.000884554	0.000913193	0.000954674	0.000988203	0.000981402	0.000976323	0.00135449	0.00237748	0.00508127	0.00761087	0.00693972	0.00460996	0.00259831	0.0017631	0.00124575	0.00098869	0.000854018	0.000753703	0.000723332	0.000731741	0.000728047	0.000653657	0.000742361	0.000920036	0.000991811	0.000818051	0.000704902	0.000662713	0.000668153	0.000670645	0.000620868	0.000652727	0.000644837	0.000631672	0.000660969	0.000596112	0.000615994	0.000626435	0.00060541	0.000644809	0.000644586	0.000630256	0.000631156	0.000599417	0.000626629	0.000649142
		0.00103563	0.000958779	0.000945384	0.000883384	0.000943493	0.00102582	0.000965053	0.000961751	0.00115325	0.00190648	0.0041411	0.00705422	0.00754412	0.00541072	0.00315974	0.0018852	0.00140308	0.00107986	0.000916623	0.000831678	0.000753273	0.000710946	0.000712615	0.000662112	0.000697713	0.00086593	0.00100095	0.000911933	0.000740766	0.0006752	0.000630563	0.000652291	0.000670155	0.000668044	0.000644419	0.000627016	0.000632761	0.000630618	0.000618648	0.000633765	0.0006313	0.000627186	0.000602835	0.000636608	0.00064926	0.000636765	0.000640618	0.0006384
		0.00094872	0.000972874	0.000892919	0.000919472	0.00092287	0.000953363	0.000995942	0.00102857	0.00111722	0.00158261	0.00327179	0.00622963	0.00791785	0.00637531	0.00373346	0.00215851	0.00150153	0.00119072	0.000957622	0.000850109	0.000758557	0.000693746	0.000713051	0.00069807	0.000709054	0.000742846	0.00100913	0.000997655	0.000821194	0.000639084	0.000683486	0.000669393	0.000678376	0.000650228	0.000627702	0.000640503	0.000631134	0.000617129	0.000602264	0.000618221	0.000647425	0.000627459	0.00061677	0.000612733	0.000618975	0.000653302	0.000635954	0.000601231
		0.00105577	0.00100988	0.000872216	0.000921701	0.000913894	0.000952005	0.00105488	0.000906512	0.0010867	0.00140492	0.00256078	0.00546779	0.00780994	0.00691554	0.00449192	0.00263823	0.0017353	0.00129859	0.000979123	0.000848966	0.000774053	0.000732529	0.000720198	0.000697007	0.000712962	0.000746293	0.000892092	0.00101579	0.000884666	0.000684021	0.000683038	0.000659777	0.000677381	0.000653445	0.000627228	0.00065461	0.000640185	0.000605268	0.000632972	0.000631915	0.000650087	0.000618097	0.00062757	0.000644697	0.000614124	0.000608435	0.000628843	0.000628542
		0.00105602	0.00099699	0.000931231	0.000883172	0.000909869	0.00100466	0.00105213	0.000978709	0.00106841	0.00125312	0.00210336	0.00449221	0.00742003	0.00769894	0.00558339	0.00315934	0.00188333	0.00135631	0.00113716	0.000923501	0.000839827	0.000763088	0.000707016	0.000700795	0.000696978	0.000710615	0.000833883	0.000963637	0.000936668	0.000757139	0.000676482	0.000625491	0.000649143	0.000650739	0.000656864	0.000631829	0.00062802	0.000619806	0.000609575	0.000604932	0.000613992	0.000595736	0.000608563	0.000605643	0.000608612	0.000601461	0.000626201	0.000605654
		0.00108858	0.0010003	0.000985383	0.00095228	0.000914599	0.000932259	0.000992853	0.000969856	0.00102941	0.00110118	0.00171917	0.00357337	0.00677856	0.00813295	0.00642533	0.00381791	0.0022494	0.00156193	0.00116573	0.000982715	0.000845447	0.000753595	0.000712358	0.000706632	0.000744306	0.000732875	0.000793015	0.000919739	0.000971992	0.000826815	0.000687556	0.000651466	0.000690802	0.000634051	0.000672542	0.000617247	0.000685369	0.000650739	0.000636233	0.000647126	0.000615025	0.00065105	0.000636201	0.0006451	0.000612048	0.000624351	0.000610774	0.000607137
		0.00111157	0.0011025	0.00094205	0.00090518	0.000899756	0.00099634	0.00100845	0.0010127	0.000949735	0.00112074	0.00143755	0.00270213	0.00587715	0.00798676	0.00719267	0.00465275	0.00266137	0.00173972	0.00125681	0.00103	0.000888161	0.000773048	0.000750955	0.000719468	0.000714661	0.000688338	0.000737064	0.000840471	0.000967423	0.000894163	0.000702443	0.000674184	0.000650239	0.000633772	0.000682377	0.000627454	0.000643417	0.000645211	0.000662058	0.000651311	0.000614824	0.000608818	0.000609118	0.000624042	0.000624362	0.000614487	0.000643156	0.000613688
		0.00111808	0.001198	0.000999538	0.000877688	0.000970239	0.00112406	0.00115688	0.00103109	0.00103031	0.000975196	0.0012993	0.00221066	0.00478058	0.00756212	0.00787735	0.00557488	0.0032479	0.00198291	0.00141958	0.00110922	0.000914602	0.00081477	0.00074131	0.000718007	0.000719918	0.000708914	0.000669059	0.000723285	0.000950179	0.000980633	0.000793051	0.000685987	0.000665089	0.000651011	0.000645075	0.000626704	0.000635803	0.000657667	0.000628373	0.000649684	0.000623729	0.000616213	0.000622651	0.000655405	0.000621961	0.000608536	0.000634329	0.000623473
		0.00117426	0.00112038	0.000938925	0.000897749	0.00092042	0.00121844	0.00119426	0.00107096	0.00104333	0.00101637	0.00114389	0.00176044	0.00376734	0.00685392	0.00805823	0.00640763	0.00395113	0.00234659	0.00157841	0.00114036	0.000983155	0.000831635	0.000769552	0.000744626	0.000687925	0.000685013	0.000713315	0.000731694	0.000863105	0.000951744	0.000876305	0.000744562	0.000644485	0.000681308	0.000666683	0.000640148	0.000657512	0.000651034	0.00064614	0.000640095	0.000633545	0.000630337	0.00062516	0.000656003	0.000614662	0.000620095	0.000654133	0.00060481
		0.00113365	0.00103683	0.000974737	0.000981507	0.000945664	0.00116571	0.00131983	0.00112445	0.00105077	0.0010465	0.00114348	0.00148849	0.00289792	0.00596456	0.00798528	0.00722859	0.00482199	0.00282609	0.00173573	0.00132889	0.00104803	0.000876983	0.000790336	0.000699521	0.000703075	0.000713482	0.000688845	0.00072701	0.000787652	0.00093544	0.00100481	0.000884868	0.00068682	0.000650108	0.000666128	0.000699674	0.000648604	0.000659072	0.000653684	0.000622636	0.00065147	0.000628315	0.000613227	0.000628976	0.000651685	0.000612608	0.000621108	0.000635996
		0.00108102	0.00113553	0.00102649	0.000969881	0.000916715	0.00106496	0.00135294	0.00106787	0.00132647	0.00118681	0.00104417	0.00130046	0.00225901	0.00473611	0.00762003	0.00808824	0.00583951	0.00330433	0.00194357	0.00153389	0.00107129	0.000916752	0.000784722	0.000759417	0.000767547	0.00074983	0.000696232	0.000705691	0.000743525	0.000877782	0.00105517	0.000972599	0.000721873	0.000682837	0.00065195	0.000646056	0.00066947	0.000656821	0.000621593	0.000646696	0.000631678	0.000638068	0.000618774	0.000626976	0.000641583	0.000643467	0.00060677	0.00060664
		0.00105228	0.00118226	0.00104304	0.000974377	0.000943858	0.000923829	0.0011195	0.000992495	0.00160785	0.00132179	0.000991333	0.0011627	0.00173108	0.00368952	0.00677103	0.00831165	0.00663254	0.00411676	0.0023141	0.0016114	0.0012326	0.000991233	0.00089291	0.000801113	0.000708791	0.000718521	0.000685805	0.000682624	0.000702773	0.000810856	0.00121444	0.000995985	0.00073522	0.000698602	0.000691637	0.000624815	0.000668789	0.000661428	0.000630891	0.000610451	0.000625838	0.000659903	0.000608912	0.000621975	0.00063087	0.000610449	0.00058924	0.00063093
		0.00111013	0.00104614	0.00106975	0.00106601	0.000940195	0.000892184	0.000942194	0.00099971	0.00198389	0.00112856	0.00095739	0.00114227	0.00144815	0.00282859	0.00563541	0.00799733	0.00763624	0.00503119	0.00296587	0.00194003	0.00137954	0.00104607	0.00089242	0.000820413	0.000755981	0.000703054	0.000715143	0.00069848	0.000700077	0.000752165	0.0011704	0.00101056	0.000859377	0.000756388	0.000666548	0.000658717	0.000652794	0.000645017	0.000612643	0.00062934	0.000617458	0.00061745	0.000638563	0.000650503	0.000625767	0.000623541	0.000627948	0.000619291
		0.00112532	0.00106596	0.000993617	0.00104494	0.000965615	0.000961564	0.000907213	0.00102927	0.00178106	0.00105144	0.000974179	0.00104818	0.00126268	0.00219433	0.00444039	0.00754034	0.00829006	0.00613069	0.00356237	0.00216455	0.00155471	0.00121254	0.00101596	0.000868979	0.000768442	0.000693666	0.000728892	0.000708185	0.000695546	0.000700159	0.000894912	0.0010047	0.000961477	0.000792036	0.000698823	0.000673725	0.000629365	0.00064406	0.000606439	0.000603586	0.000610429	0.000651124	0.000602465	0.00063967	0.0006486	0.000634684	0.000597859	0.000601218
[truncated: 163 more columns]

## Sheet: Supplementary Figure 5e
Supplementary Figure 5e
	( H H 0), 211 bins	[-4.22,0.04,4.22]
	(0 0 L), 289 bins	[-7.225,0.05,7.225]
	Intensity at 2.1 K
		0.000913427	0.000912873	0.000884502	0.000859516	0.000884913	0.00083628	0.000960589	0.000888234	0.00082641	0.000762685	0.000822458	0.000823232	0.000833223	0.000836154	0.000912242	0.00100683	0.00145427	0.00164964	0.00149503	0.00127774	0.00141988	0.00223195	0.00394293	0.00619813	0.00688332	0.005418	0.00326409	0.00195354	0.00131598	0.0011727	0.00108005	0.00107409	0.00110989	0.00104689	0.0010113	0.00097005	0.000902607	0.00090985	0.000930543	0.000947122	0.00105221	0.000940685	0.000975121	0.00124348	0.00199019	0.00392024	0.00652933	0.00727145
		0.000899013	0.00079939	0.000814598	0.000820209	0.000869702	0.000900212	0.000957353	0.000862181	0.000798041	0.000819072	0.000743718	0.000768903	0.000762825	0.000833833	0.000958708	0.00117861	0.00159398	0.00170245	0.00139235	0.00125247	0.00158608	0.00275338	0.00507651	0.00671077	0.00645841	0.00436991	0.00255809	0.00157166	0.00125573	0.0011782	0.00107312	0.00104222	0.0010479	0.00104935	0.000928538	0.000886422	0.000905306	0.000840633	0.00093793	0.000978163	0.00102557	0.000994813	0.00113588	0.0015037	0.00303112	0.00568379	0.00744508	0.00654345
		0.000943745	0.000824107	0.000818748	0.000786034	0.000974481	0.000932764	0.000946417	0.000839107	0.000795672	0.000786245	0.000782154	0.000818143	0.000818605	0.000817495	0.00102427	0.00132869	0.00164881	0.00154439	0.00133258	0.00140269	0.00210341	0.00368867	0.00582798	0.00702093	0.00559871	0.00344437	0.00184473	0.00139324	0.00116871	0.00105463	0.00112911	0.00109095	0.00109815	0.00094538	0.000943114	0.000947053	0.000903802	0.000954324	0.00093459	0.00108165	0.000977975	0.000985085	0.00133885	0.0022248	0.0044379	0.00708814	0.00717196	0.00522894
		0.000859608	0.000906519	0.00085909	0.000890868	0.000898734	0.00106271	0.000902244	0.00082204	0.000869993	0.000842974	0.000819174	0.000817105	0.000818766	0.000845259	0.00111072	0.0015937	0.00170118	0.00147239	0.00127677	0.00158518	0.00275375	0.0047698	0.0066621	0.00645784	0.00444496	0.00263851	0.00163086	0.00126862	0.00111032	0.001101	0.00119496	0.00123953	0.00108866	0.000996357	0.000932663	0.000897951	0.000878192	0.00103376	0.00111735	0.000988931	0.00103724	0.00113276	0.00162061	0.00339503	0.00613114	0.0077374	0.00633991	0.00388312
		0.000848639	0.000916391	0.000863168	0.000879346	0.00106219	0.00109789	0.000889875	0.000776363	0.000847553	0.000850542	0.000812901	0.000798462	0.000910684	0.000935159	0.00138731	0.00161831	0.00164195	0.00128198	0.00135529	0.00183231	0.00352536	0.00583143	0.0068389	0.00570933	0.00350972	0.00196164	0.00132511	0.0011471	0.0011042	0.00117744	0.00123744	0.00109187	0.00105462	0.0009452	0.00092476	0.000865803	0.000892579	0.00120362	0.00147096	0.000982045	0.00103251	0.00136231	0.00242613	0.0049726	0.00733581	0.00732114	0.00498216	0.0027582
		0.000870759	0.00087923	0.000917254	0.000993998	0.00104792	0.00114343	0.000872879	0.00078274	0.000797643	0.000827923	0.000833631	0.000827959	0.000893798	0.00101612	0.00154038	0.00171107	0.00147058	0.00135109	0.00150915	0.0025402	0.00461436	0.00652384	0.00656263	0.0046439	0.00274817	0.00161486	0.00125969	0.00114915	0.00109579	0.00129399	0.00123169	0.00101201	0.000939212	0.000927573	0.000915173	0.000903466	0.00094009	0.00108611	0.00139393	0.00101342	0.00119058	0.00177414	0.00361277	0.00666123	0.00782478	0.00635829	0.00370685	0.00215161
		0.00083547	0.000862246	0.000810852	0.000882765	0.0010876	0.000830253	0.000816071	0.000863141	0.000833792	0.000846489	0.000812767	0.000831915	0.00100105	0.00122827	0.00166453	0.00168396	0.00137928	0.0013012	0.0019495	0.00340191	0.00533141	0.00690924	0.00571895	0.00357871	0.00203995	0.00141378	0.00125908	0.00112039	0.0011629	0.00115356	0.00110035	0.00104074	0.00094185	0.000933808	0.000888864	0.000874749	0.00117272	0.00121848	0.00108291	0.00107875	0.0013612	0.00265322	0.00535987	0.00766912	0.00733873	0.00477978	0.00261042	0.00168703
		0.000860258	0.000892695	0.000853637	0.000914686	0.000913805	0.000859464	0.000796029	0.000778065	0.000782054	0.000819006	0.000907015	0.000864227	0.00108384	0.0015188	0.00175035	0.00153903	0.00120917	0.00148312	0.00235719	0.00439437	0.00627306	0.0065336	0.00477157	0.00293826	0.00157845	0.001225	0.00109582	0.00104204	0.00110133	0.000987794	0.00111118	0.00100504	0.000940509	0.000884843	0.000898985	0.000935781	0.00114504	0.00126245	0.00100509	0.00115077	0.00182686	0.00392757	0.0068842	0.00757678	0.00608813	0.00356739	0.00209017	0.00143785
		0.000895442	0.000862834	0.000861424	0.000936841	0.000928905	0.00091927	0.000840835	0.000790824	0.000884099	0.000829332	0.000828663	0.000906474	0.00123587	0.00154834	0.00165755	0.00138196	0.00132813	0.00174049	0.00313703	0.00534788	0.00699377	0.00608949	0.00388826	0.00219271	0.00138717	0.00123187	0.00112049	0.00107735	0.00102417	0.00103486	0.000954042	0.000947677	0.000918862	0.000920636	0.000951274	0.000936603	0.00100245	0.00101229	0.00101674	0.0014289	0.00269606	0.005418	0.00775877	0.00694461	0.00453043	0.00251733	0.00164141	0.00121075
		0.00090401	0.000946161	0.000914292	0.000953623	0.000847329	0.000856043	0.000848083	0.000812997	0.000856151	0.000745312	0.000864159	0.00102623	0.00136483	0.00160774	0.00159202	0.0013281	0.00138816	0.00229361	0.00395208	0.00612258	0.00657414	0.00503085	0.00295002	0.00173636	0.0013561	0.00117172	0.00112948	0.00110679	0.00102713	0.00103355	0.000979951	0.000931727	0.000951722	0.00086843	0.00095945	0.00101547	0.000986984	0.00102909	0.00118343	0.00191875	0.00412723	0.00691972	0.0076279	0.0058176	0.00337621	0.00196452	0.00135609	0.00107268
		0.000903116	0.000837269	0.000836797	0.000933193	0.000858935	0.000793824	0.00073599	0.000854428	0.000821108	0.000888304	0.000998704	0.00110787	0.00156686	0.00171557	0.0014514	0.0012641	0.00172423	0.00293988	0.00515406	0.00678103	0.00616959	0.00403822	0.00224629	0.00149898	0.00121672	0.00112857	0.0010348	0.00106996	0.00102258	0.0010115	0.000974635	0.000918877	0.000862115	0.000859332	0.00100829	0.00102113	0.000960493	0.00108975	0.00139295	0.00279933	0.00567127	0.00772328	0.00690467	0.00423075	0.00243866	0.00162385	0.00120969	0.000980428
		0.000845422	0.00088295	0.00086878	0.00084423	0.000859933	0.000779707	0.00076506	0.000818765	0.000835638	0.000856405	0.000924052	0.00131988	0.00161883	0.00155457	0.00135355	0.00142455	0.00204573	0.00378554	0.006092	0.00692751	0.0054067	0.00323639	0.00175704	0.00136677	0.00111955	0.00114751	0.00100993	0.00108726	0.00102628	0.000919554	0.000940743	0.000936835	0.000876896	0.00095371	0.00103202	0.000919392	0.00100179	0.00114991	0.00190707	0.00393181	0.00687699	0.00773124	0.00553735	0.00311559	0.00188943	0.00133351	0.00107719	0.000863014
		0.000909279	0.000862273	0.000860192	0.000863647	0.000857835	0.000830684	0.000812308	0.000819994	0.000847873	0.00085532	0.00108564	0.00147271	0.00173989	0.00147695	0.00121919	0.00159079	0.00267859	0.0048786	0.00659852	0.00642674	0.00432589	0.00249787	0.00151363	0.00122126	0.00111193	0.00110195	0.00109003	0.00114369	0.000990788	0.000974815	0.000901978	0.000907672	0.000918209	0.000983027	0.00111004	0.000979418	0.00105018	0.00139377	0.00278378	0.00552337	0.00763087	0.00669976	0.00413787	0.00230249	0.00153921	0.00112887	0.000953226	0.000808224
		0.000899173	0.000917686	0.000838444	0.000820204	0.000769227	0.000820788	0.000807227	0.000819712	0.000849122	0.000946998	0.00117125	0.00158679	0.00165384	0.001388	0.00133939	0.0020671	0.0035683	0.00595098	0.00699453	0.00567002	0.00337379	0.00193612	0.00128899	0.0011712	0.00104463	0.00110802	0.00152822	0.00182562	0.00117637	0.000919289	0.00087841	0.000898523	0.000985806	0.00100698	0.00103137	0.000992006	0.00115015	0.00189462	0.00395614	0.00687966	0.00747273	0.00531187	0.00301888	0.00178082	0.00130628	0.00104489	0.000870843	0.000777995
		0.000797417	0.000855024	0.000851674	0.000850248	0.000825669	0.000832381	0.000895251	0.000819187	0.000900543	0.000980696	0.00140731	0.00166544	0.00161396	0.00128483	0.00146436	0.00241105	0.00446433	0.0065248	0.00667674	0.00464342	0.00261888	0.00156792	0.00131049	0.0011281	0.00105072	0.00105489	0.00170445	0.00250234	0.00117004	0.000912743	0.000846192	0.000920105	0.00114272	0.00100143	0.000974771	0.000998614	0.00143177	0.00263348	0.00517724	0.0076053	0.00646375	0.00404046	0.0022591	0.00152657	0.00114707	0.000928881	0.00080498	0.000755333
		0.000836963	0.000824733	0.000875565	0.000800183	0.000819848	0.000821426	0.000851621	0.000881751	0.000869675	0.00116051	0.00154721	0.00169694	0.00139783	0.00132297	0.00167799	0.0030922	0.00556722	0.00703878	0.00589672	0.00364585	0.00209257	0.00137809	0.00116654	0.00115149	0.00107665	0.00105985	0.00116244	0.00127746	0.000969354	0.000915497	0.000893167	0.000928943	0.00110856	0.000993505	0.000986199	0.00115189	0.00179699	0.00391005	0.0066886	0.00741115	0.00508522	0.00293966	0.00179211	0.001302	0.00106965	0.000901344	0.000756034	0.000731105
		0.000805112	0.000865915	0.000781787	0.000745475	0.000833824	0.000796524	0.000796422	0.000817313	0.000902154	0.00130048	0.00167586	0.00162723	0.00143949	0.00137981	0.00214654	0.00415238	0.00649051	0.00686151	0.00498501	0.00289193	0.00173681	0.00128574	0.00108204	0.00113704	0.00100274	0.000989761	0.000994785	0.000954001	0.00095016	0.000907546	0.00089506	0.000896307	0.000943761	0.000941713	0.00103775	0.00136843	0.00263473	0.00535057	0.00748101	0.00661331	0.00383307	0.00218568	0.00151526	0.00113137	0.000915231	0.000818005	0.000719896	0.000731666
		0.000864657	0.000805207	0.000849598	0.000833456	0.000890692	0.000834178	0.000826041	0.000897156	0.00111358	0.00152456	0.00175748	0.00157413	0.00127934	0.00169289	0.00295299	0.00503149	0.00684441	0.00625731	0.00403689	0.00220105	0.00142585	0.00121251	0.00110566	0.0010633	0.00103083	0.00102906	0.00100544	0.000919083	0.000942142	0.000905371	0.000940646	0.000961414	0.000908433	0.000983862	0.00117067	0.0017561	0.00386754	0.00656941	0.00752318	0.00521146	0.0030331	0.00183689	0.00125272	0.000994413	0.000877743	0.000736244	0.000765979	0.000704903
		0.000818156	0.000899533	0.00078753	0.000751175	0.00077826	0.000914535	0.000884165	0.000930138	0.00120117	0.00172785	0.00167971	0.0013489	0.00134493	0.00200372	0.00360849	0.00602107	0.00691105	0.00550627	0.00315466	0.00168879	0.00134679	0.00113821	0.00109288	0.00110925	0.00105499	0.00096151	0.000972838	0.000911247	0.000853756	0.000932954	0.000945134	0.00100746	0.000981575	0.00105598	0.00135262	0.00261563	0.0052513	0.00739645	0.0066951	0.00398187	0.0022393	0.00153202	0.00110378	0.000947817	0.000829123	0.000730068	0.000748579	0.000671207
		0.000892083	0.000860533	0.00080812	0.000849228	0.000870693	0.00085174	0.000913229	0.00101861	0.00132988	0.00173112	0.00172102	0.00133256	0.00148864	0.00246068	0.00447184	0.00671059	0.00652253	0.00432294	0.00250597	0.0015197	0.00122722	0.0011878	0.00109758	0.00104969	0.00106654	0.000926461	0.000988541	0.000947427	0.000862983	0.000886461	0.000972661	0.00105351	0.000989313	0.00117643	0.00180563	0.00370114	0.00663436	0.00750593	0.00538726	0.00297373	0.00178783	0.0012489	0.00100649	0.000886188	0.000803827	0.000706817	0.000699112	0.000710977
		0.000832077	0.000825048	0.00075284	0.000793263	0.000780172	0.000834342	0.000949807	0.00118558	0.00154361	0.00181682	0.00142971	0.00134417	0.00179848	0.0031597	0.00546992	0.00691259	0.00587264	0.00348823	0.00197983	0.00140283	0.00120638	0.00113219	0.00111998	0.00104073	0.00105132	0.00100212	0.00100165	0.000926739	0.000912607	0.000992187	0.0010264	0.00108165	0.00109934	0.00135001	0.00251769	0.00523312	0.00756965	0.00680242	0.00409217	0.00222999	0.00150914	0.00113821	0.000931502	0.000828759	0.000762795	0.000709276	0.000675964	0.000681107
		0.000825383	0.000781085	0.000817191	0.000869266	0.000828688	0.000917663	0.000985376	0.00129147	0.00172524	0.00169272	0.00136183	0.00136175	0.00218293	0.0040442	0.00622351	0.00673543	0.00487987	0.00279126	0.00165883	0.00125095	0.00121883	0.00104544	0.00102065	0.000999339	0.00102258	0.000937886	0.000908613	0.000952128	0.000995977	0.00111971	0.0011902	0.00114479	0.0011573	0.00168247	0.00366595	0.00667366	0.00747711	0.0055484	0.00294063	0.00179233	0.00129082	0.0010032	0.000850707	0.000762383	0.000753696	0.000754429	0.000665615	0.000688752
		0.000801684	0.000873131	0.00086304	0.000881767	0.00082705	0.00107707	0.0011975	0.0014259	0.00180106	0.00149971	0.0012827	0.00158524	0.002817	0.00511338	0.00692056	0.0061665	0.00389777	0.0021845	0.00145449	0.00116246	0.00107746	0.00109912	0.00106486	0.000997679	0.000963073	0.000930266	0.000893398	0.00088777	0.00110939	0.00182768	0.00142766	0.00121812	0.00132671	0.00235915	0.00514578	0.00758591	0.00696993	0.00430075	0.00228473	0.00146705	0.00117327	0.000948299	0.000773807	0.000737498	0.000704722	0.000680494	0.000726047	0.000712826
		0.000809025	0.000755203	0.000893685	0.000908055	0.000998661	0.00132928	0.00133308	0.00168201	0.00169423	0.00137839	0.00133598	0.00181669	0.00345886	0.00591408	0.00699984	0.00538412	0.00308629	0.00179505	0.00125486	0.00115573	0.00108929	0.00105439	0.00103604	0.00102415	0.000928299	0.000930126	0.000890704	0.000854788	0.0011007	0.00162043	0.00172614	0.00134858	0.00169816	0.003497	0.00643433	0.00777659	0.00565406	0.00312476	0.00183867	0.00131843	0.00106378	0.000865456	0.000763632	0.000742915	0.000709969	0.000685229	0.000719061	0.00083816
		0.000825394	0.000826298	0.000824619	0.000799931	0.00110755	0.00140015	0.00152223	0.00176796	0.0016525	0.00138574	0.00149816	0.00245098	0.00448966	0.00641834	0.00646745	0.00448473	0.00246753	0.00150487	0.00123398	0.00111546	0.00110329	0.00104413	0.00101759	0.00102511	0.000912571	0.000887634	0.000916629	0.000957835	0.00108479	0.00143574	0.00181775	0.00142293	0.00220925	0.00497002	0.00744883	0.00714809	0.00430728	0.00233582	0.00151912	0.00114397	0.000925332	0.000797437	0.000749147	0.000693224	0.000667716	0.000703605	0.000719495	0.00116113
		0.000855769	0.000834612	0.000819369	0.000945666	0.00117395	0.00142809	0.00167371	0.00187548	0.00155151	0.00137834	0.00163901	0.00310964	0.00535009	0.00683846	0.00586034	0.00359424	0.00195706	0.00137899	0.00116077	0.00108919	0.00105268	0.00106821	0.00111157	0.000988459	0.000933399	0.00092998	0.000939661	0.000999062	0.00112223	0.00155127	0.0016083	0.0016258	0.0030651	0.00624808	0.00768685	0.00581477	0.00320382	0.0018523	0.00134483	0.000996229	0.000908772	0.000782879	0.000721142	0.000699499	0.000668545	0.000668817	0.000821351	0.00129972
		0.00078102	0.000849954	0.000876651	0.00097691	0.00124032	0.00139399	0.00184867	0.00170212	0.00142224	0.00134549	0.00199967	0.00382257	0.00620261	0.0067239	0.00495681	0.00282877	0.00160866	0.00127072	0.0011503	0.0011245	0.00106664	0.00122655	0.00146163	0.000945546	0.000979269	0.000919193	0.000943752	0.0011946	0.00120327	0.00140295	0.00138215	0.00210467	0.00455254	0.00725927	0.00718631	0.00441755	0.0023899	0.00156766	0.00111486	0.000931883	0.000797958	0.000751277	0.000690213	0.000719547	0.000692223	0.000747362	0.000992061	0.00125805
		0.000857289	0.000854069	0.000837802	0.000996955	0.00119425	0.00149052	0.00176654	0.00158929	0.00123667	0.00151299	0.00256899	0.00474917	0.00689015	0.00642438	0.00408114	0.00220397	0.00141073	0.00124106	0.00114159	0.00106961	0.00104432	0.00119798	0.00117354	0.000991232	0.000910734	0.000887836	0.000960544	0.00115077	0.00120256	0.00121205	0.00145344	0.00279419	0.00596569	0.00757999	0.00605635	0.00329382	0.00188683	0.0013127	0.000998969	0.000888242	0.000796647	0.000714635	0.000711789	0.000701869	0.00067396	0.000815006	0.00115394	0.00118119
		0.000811975	0.000782423	0.000830323	0.000885644	0.00119255	0.00155817	0.00174526	0.00141432	0.0012943	0.00176037	0.00338526	0.00559568	0.007055	0.00557247	0.00320242	0.0018105	0.00134502	0.00118092	0.00110499	0.00101539	0.00105106	0.00104327	0.000931811	0.000959313	0.000944615	0.000943315	0.00111159	0.00105237	0.00104975	0.00123856	0.00188459	0.00404636	0.00695773	0.0071773	0.00484064	0.00253753	0.00157304	0.00115219	0.000908968	0.000802407	0.000777933	0.000714619	0.000680748	0.000675912	0.000724472	0.000961038	0.0010448	0.000845566
		0.000815113	0.000842831	0.00090665	0.000941116	0.00128902	0.00171785	0.00171281	0.00136986	0.00143398	0.00224123	0.00418385	0.00649166	0.00682517	0.00478046	0.00251601	0.00157696	0.00122242	0.00116042	0.00112886	0.00104414	0.000984509	0.000949439	0.000954417	0.000894341	0.00086918	0.00100655	0.00121075	0.000962843	0.00105221	0.00132897	0.00252933	0.00547055	0.00738416	0.00623232	0.00358033	0.00206197	0.00133517	0.00108685	0.000918745	0.000767864	0.00072876	0.000690442	0.000674818	0.000661249	0.000818745	0.00108109	0.000897727	0.000692321
		0.000832847	0.000885244	0.000848289	0.00102703	0.00139595	0.00181531	0.00155601	0.00134773	0.00155682	0.00276624	0.00526092	0.00700747	0.00627191	0.00365289	0.00206037	0.00137605	0.0012116	0.00112729	0.00113765	0.000994803	0.000986456	0.000916179	0.000957419	0.00093518	0.000887422	0.00117656	0.000994241	0.000934896	0.00113164	0.0017131	0.00370589	0.00653687	0.00732987	0.00495874	0.00266302	0.0016581	0.00114852	0.000936527	0.000825772	0.000757343	0.000706257	0.000671993	0.000686267	0.000737891	0.00103318	0.00109262	0.000807627	0.000702944
		0.0008266	0.000803391	0.000914117	0.0011467	0.00167343	0.00174302	0.00148637	0.00130345	0.0019881	0.00345746	0.00622804	0.00696471	0.00531028	0.00299169	0.00169036	0.00127231	0.00114358	0.00109796	0.00106761	0.00103438	0.00098115	0.000942534	0.000922937	0.000858288	0.000990241	0.0011535	0.00105172	0.00104402	0.00129563	0.00231351	0.00488301	0.0075401	0.00647405	0.00374519	0.00212875	0.00141079	0.00109517	0.000930136	0.000749629	0.000709937	0.000712487	0.000689452	0.000696096	0.000789172	0.00109697	0.000955147	0.000717864	0.000692358
		0.000823357	0.000906875	0.00088364	0.00131302	0.00187117	0.00173535	0.00135231	0.00146695	0.00230378	0.00451071	0.00658294	0.00686554	0.00447725	0.00238539	0.00143788	0.00127461	0.00112732	0.00108818	0.00102625	0.000971244	0.000999998	0.00100276	0.000868435	0.000898409	0.0010096	0.00124427	0.00108008	0.00101884	0.00154575	0.00327634	0.00612057	0.00755068	0.00543064	0.0027847	0.0016936	0.00124938	0.000992307	0.000816407	0.000737066	0.000701914	0.000702782	0.000702651	0.000719843	0.000920855	0.00101811	0.00082286	0.000670234	0.000647735
		0.000869816	0.000881577	0.0010787	0.00151253	0.00172118	0.00156783	0.00127354	0.00158718	0.00290284	0.00541417	0.00692459	0.00621003	0.00364548	0.00195887	0.00130771	0.00120105	0.00112889	0.00101732	0.00107397	0.00106956	0.00099054	0.000912708	0.000844047	0.000893782	0.000992424	0.00103204	0.00103175	0.00120394	0.00203235	0.00466925	0.00733566	0.00709314	0.00413023	0.00221567	0.00151497	0.00112466	0.00090672	0.000828196	0.000780599	0.00071344	0.000710563	0.000707963	0.000808286	0.00105325	0.000934684	0.000728109	0.000672944	0.000624641
		0.000837544	0.000883419	0.00117885	0.00169307	0.00180794	0.00149029	0.0014048	0.00190409	0.00372357	0.00620706	0.0072171	0.00521112	0.00280574	0.00158684	0.00130324	0.00117242	0.00110953	0.00102839	0.00106991	0.00104075	0.000998017	0.000890686	0.000920368	0.000904784	0.00104612	0.000971045	0.00100227	0.00142826	0.00290241	0.00604891	0.00771258	0.00609261	0.0031657	0.00176009	0.00126712	0.000998364	0.000830123	0.000799149	0.000718602	0.000710662	0.000697409	0.000665502	0.000963649	0.00105001	0.000837387	0.000697386	0.000651903	0.000646269
		0.000957319	0.000972992	0.00123103	0.00164422	0.00162387	0.00142105	0.00147972	0.00241266	0.00454167	0.00654569	0.00676618	0.00433688	0.00227683	0.00138976	0.0011437	0.00120587	0.00111029	0.0010402	0.00102601	0.0010359	0.000911559	0.000910105	0.000877004	0.000985307	0.000956005	0.000971619	0.0011193	0.00179065	0.00404953	0.00719457	0.00749746	0.0047743	0.00250001	0.00155241	0.00114314	0.000936606	0.000819545	0.000736511	0.000683964	0.000664679	0.000686992	0.000807432	0.00106353	0.000990967	0.000723687	0.000650101	0.000659857	0.000634226
		0.000883268	0.00100202	0.00150654	0.00176161	0.00152478	0.0012979	0.00173493	0.00297	0.00540678	0.0068696	0.00593097	0.00345415	0.0018191	0.00125564	0.00113396	0.00111413	0.0010502	0.0010788	0.0010504	0.000988902	0.000896392	0.000935809	0.00092423	0.000999333	0.0010257	0.00101001	0.00134023	0.00251046	0.00555672	0.00815455	0.00675059	0.00361226	0.00190484	0.0013136	0.00103998	0.000828026	0.000727143	0.000722148	0.000671643	0.000676336	0.00070478	0.00102983	0.00147034	0.000862208	0.000691562	0.000686325	0.00066117	0.00062552
		0.000879017	0.00122117	0.00169727	0.00185514	0.00137367	0.00135399	0.00192727	0.00364904	0.00611586	0.00682685	0.00505791	0.00261992	0.00152998	0.00124857	0.00116604	0.00106389	0.00104305	0.00114151	0.00100993	0.000948823	0.000925168	0.000940145	0.00092563	0.000952801	0.000978844	0.00107065	0.00164104	0.00360879	0.0070072	0.00811996	0.00552395	0.0028345	0.00163987	0.00123855	0.000955521	0.000807644	0.000739065	0.000701897	0.000662966	0.000733072	0.000738756	0.00108379	0.00130361	0.000780213	0.000660673	0.000637566	0.000643819	0.000659607
		0.000945721	0.00132314	0.00174325	0.00156921	0.0013378	0.00144199	0.00231724	0.00450023	0.00655311	0.00637363	0.00398438	0.0021668	0.00141424	0.00120347	0.0011144	0.00116494	0.00108948	0.00106148	0.000981951	0.000966432	0.000879281	0.000981471	0.00100625	0.000940046	0.00104686	0.00120082	0.00223009	0.00488515	0.00799473	0.00737847	0.00418503	0.00220429	0.00139137	0.00102373	0.000901334	0.000780992	0.000741818	0.000692906	0.000698118	0.000679532	0.000890735	0.00122888	0.000924827	0.000699511	0.000652453	0.000650258	0.000656263	0.000635942
		0.00103926	0.00148025	0.00169941	0.00156125	0.00133553	0.00171603	0.00298515	0.00535948	0.00686756	0.00562924	0.00320471	0.00173234	0.00128174	0.00112346	0.0011	0.00111376	0.00106562	0.00104484	0.000911504	0.000916781	0.000906804	0.000947498	0.00114554	0.00105484	0.00103214	0.00140638	0.00306728	0.00654162	0.00834648	0.00604813	0.00332212	0.00185059	0.00124554	0.000949636	0.00080672	0.000757775	0.000721998	0.000719185	0.000709622	0.000777825	0.00115061	0.00141758	0.000840293	0.000708224	0.000670016	0.0006379	0.000632399	0.000643719
		0.00114774	0.00148871	0.00175192	0.00148356	0.00131368	0.00193765	0.00377764	0.00601934	0.00657472	0.00476235	0.00242501	0.00150486	0.00124132	0.00119102	0.00110732	0.00105806	0.00104785	0.0010377	0.000935961	0.00087396	0.000932508	0.00102125	0.00107882	0.00106462	0.00111042	0.00178077	0.00426266	0.00798463	0.00799988	0.00489708	0.00245304	0.00165931	0.00110775	0.000907261	0.000776468	0.000755006	0.0007272	0.000687464	0.000681253	0.00085327	0.00114418	0.00100575	0.000721876	0.000698478	0.000668973	0.000673019	0.000603705	0.000639916
		0.00132208	0.001729	0.00161388	0.00123971	0.0014069	0.00240329	0.00456776	0.00647151	0.00607749	0.00375798	0.00202544	0.00133098	0.0011543	0.00113609	0.00107563	0.00103342	0.00101274	0.000958594	0.00100088	0.000896393	0.00103665	0.00114017	0.00109442	0.00100324	0.00133253	0.00250605	0.00569635	0.00834893	0.00684904	0.00369528	0.00205384	0.0013987	0.00104295	0.000858037	0.000751227	0.00072774	0.000687693	0.000687388	0.000734133	0.000952714	0.000996983	0.000800338	0.00067633	0.000645548	0.000650438	0.000653248	0.000646329	0.000618274
		0.00134485	0.00171093	0.00150886	0.00134631	0.00166496	0.00298975	0.00542053	0.00665341	0.0051341	0.00295558	0.00172893	0.00126181	0.00118468	0.00104942	0.00107645	0.0011041	0.00107552	0.000987076	0.000941826	0.000886462	0.00114407	0.00129282	0.001009	0.00110239	0.00155439	0.00365035	0.0071514	0.00816217	0.00546944	0.00290793	0.00179217	0.0013075	0.000942415	0.000823511	0.000730152	0.000714281	0.000654142	0.000702681	0.000778844	0.00112823	0.0008937	0.000692616	0.000664057	0.000690533	0.000646427	0.000641138	0.000624502	0.000630225
		0.00162932	0.00183432	0.00133465	0.00132465	0.00195755	0.00371795	0.0057916	0.00633842	0.0044919	0.00249659	0.00150608	0.00120965	0.00115025	0.00106475	0.0011863	0.00121484	0.000961236	0.000957178	0.000917251	0.000941585	0.00103341	0.00103859	0.00100961	0.00113051	0.00203487	0.00489093	0.00811489	0.0073276	0.00425155	0.00238694	0.00178811	0.00123978	0.00086259	0.000784769	0.000709462	0.000681989	0.000670549	0.000710792	0.000949777	0.00100892	0.000805003	0.000662819	0.000667348	0.000646388	0.000646366	0.000639711	0.000618941	0.000631648
		0.00171284	0.00161567	0.00132627	0.00147151	0.00229743	0.00449279	0.00635054	0.00596685	0.00379418	0.00197162	0.00137357	0.00121986	0.00115453	0.0010519	0.00108048	0.00110669	0.00104183	0.000901115	0.000913909	0.000915972	0.000934965	0.00100251	0.00106056	0.00132778	0.00275019	0.0061548	0.0081981	0.0063454	0.00335201	0.00210258	0.00181476	0.00107914	0.000815295	0.000778874	0.000683823	0.000672519	0.000671581	0.000778722	0.000979114	0.00091984	0.000716071	0.000664116	0.000646324	0.000657117	0.000638078	0.000636551	0.000645111	0.000624934
		0.00180953	0.00154451	0.00127316	0.00167762	0.00281061	0.00514666	0.00644543	0.00517759	0.00297867	0.00171315	0.00125525	0.00119701	0.00114441	0.00109313	0.00105465	0.00104997	0.000991189	0.000971014	0.000972379	0.000915531	0.000965664	0.00103031	0.00109166	0.00164921	0.0038382	0.00714152	0.00784169	0.0048568	0.00253287	0.00193082	0.00147113	0.000966453	0.000790477	0.000704006	0.00072428	0.000695271	0.000713664	0.000890955	0.00102881	0.000828152	0.000716247	0.000655249	0.000648109	0.000661318	0.000650569	0.000628194	0.000671873	0.000631542
		0.00174357	0.00142803	0.00126926	0.00185037	0.00366981	0.00583943	0.00645029	0.00453368	0.00243205	0.00141869	0.00124312	0.00119822	0.00106039	0.00109915	0.001016	0.00102752	0.000947446	0.000929917	0.000873224	0.000919653	0.000947427	0.000955975	0.00120957	0.00214485	0.00520464	0.00774283	0.00686266	0.0037355	0.00204351	0.0015285	0.0011162	0.000846495	0.00073626	0.000693559	0.00069792	0.00065436	0.000722534	0.00108164	0.000939011	0.000694129	0.000691665	0.00061925	0.000657278	0.000641173	0.000642751	0.00062976	0.000653528	0.000586128
		0.00176661	0.0012596	0.00142277	0.00226265	0.0044279	0.00628272	0.0058176	0.00365057	0.00194703	0.00135585	0.00124996	0.00110928	0.00103654	0.00110337	0.00109457	0.000927373	0.000950325	0.000866711	0.000943369	0.00100604	0.00100488	0.00103946	0.001388	0.00285802	0.00621695	0.00796729	0.00559316	0.00294867	0.00175283	0.00125263	0.000948965	0.000809075	0.000712105	0.000690745	0.000716914	0.000695866	0.000890876	0.00130415	0.000923246	0.000686741	0.000660479	0.000650703	0.000643097	0.000618253	0.000610559	0.000611734	0.000612774	0.00060221
		0.0015789	0.00132497	0.00153379	0.00294657	0.00519095	0.00633474	0.00524608	0.00303465	0.0016871	0.00128909	0.00113926	0.00111384	0.00105989	0.00103809	0.00100715	0.000963178	0.00091672	0.000905222	0.000878444	0.000969516	0.0010222	0.00108065	0.00179315	0.00401778	0.007179	0.00734301	0.00430669	0.00225966	0.00147301	0.00112904	0.000886846	0.000742876	0.000708656	0.000686668	0.000718463	0.000720593	0.000970504	0.00129514	0.000800038	0.000668286	0.000679048	0.000639653	0.000642259	0.000632654	0.000658334	0.000639267	0.000601209	0.000596412
		0.00150203	0.0013054	0.00191081	0.00356096	0.005973	0.00646896	0.00458894	0.00241186	0.00150571	0.00116624	0.00114067	0.00105685	0.00105038	0.00103485	0.000950058	0.000933706	0.000911758	0.000938076	0.000998524	0.00104621	0.00099519	0.001242	0.00227639	0.00523422	0.0076368	0.00644235	0.00341978	0.00193758	0.0012787	0.000990076	0.000816557	0.000775154	0.000707688	0.000708449	0.000718589	0.000791542	0.00111698	0.000913016	0.000723979	0.000670833	0.000647591	0.000634513	0.000624195	0.000641017	0.000665767	0.000649773	0.00063728	0.000609063
		0.00135935	0.00149648	0.00215033	0.0042752	0.00637498	0.00591316	0.0035773	0.00198054	0.00139628	0.00124693	0.0011031	0.00107985	0.00113117	0.00108182	0.00102595	0.000918913	0.000942047	0.000980659	0.00103913	0.00105051	0.00110102	0.00138104	0.0031092	0.00630802	0.00768842	0.00523626	0.00264785	0.00161929	0.00111035	0.000940121	0.000808129	0.000759459	0.000692966	0.000683423	0.000668762	0.000914639	0.00113219	0.000808142	0.000673047	0.00064117	0.000674562	0.000646352	0.000634883	0.000638937	0.000623851	0.000637378	0.000609932	0.000622118
		0.00128964	0.00152358	0.00286267	0.00496615	0.00660958	0.00524106	0.00309261	0.00167455	0.00132822	0.00113591	0.00112761	0.00103956	0.000979529	0.00102526	0.000941818	0.000950628	0.000884322	0.00120253	0.00110734	0.000993155	0.00114011	0.00185681	0.00418264	0.00718873	0.00711395	0.00417854	0.00221081	0.00137757	0.00102405	0.000851657	0.000748456	0.000706252	0.000716298	0.000735731	0.00071197	0.0010211	0.0010871	0.000761013	0.000667136	0.000601975	0.000662778	0.000644666	0.000644147	0.000642748	0.000629273	0.000615796	0.000607307	0.000630279
		0.00127669	0.0018181	0.00335866	0.00570532	0.00645196	0.00464495	0.0025002	0.00153259	0.00123498	0.00115871	0.00105842	0.00105947	0.000994009	0.000957322	0.000927267	0.000893976	0.000960964	0.00119292	0.00110056	0.00101726	0.00129186	0.00249357	0.00542784	0.00766508	0.00607367	0.00314559	0.00175678	0.00125474	0.000963431	0.000805426	0.000743716	0.000720333	0.000661588	0.000712662	0.000839159	0.00107472	0.000953065	0.000718595	0.000640924	0.00063764	0.000650905	0.000655822	0.000637837	0.00059589	0.000619311	0.00062572	0.000629894	0.000624283
		0.00125013	0.00219298	0.00425669	0.00629203	0.00598338	0.0038565	0.00209484	0.0013265	0.00123095	0.00114257	0.00105135	0.00111706	0.00105193	0.00095225	0.0009235	0.000948316	0.000922797	0.00115183	0.00099063	0.00110391	0.00154203	0.00318086	0.00651938	0.00743771	0.0050419	0.00255193	0.00152856	0.00111315	0.000852222	0.000793466	0.000755483	0.000722653	0.000686251	0.000704961	0.000925961	0.00105179	0.000798034	0.000647991	0.000654309	0.000650714	0.00064293	0.000611071	0.000636072	0.000648468	0.000593432	0.000620927	0.000627281	0.00059376
		0.00149589	0.00257375	0.0047379	0.00668166	0.00570754	0.00314075	0.00168416	0.00130138	0.00119545	0.00108987	0.00104743	0.00108725	0.00105377	0.000988505	0.00092092	0.000925032	0.000975252	0.00101148	0.000989791	0.0011726	0.00187736	0.0043378	0.00736489	0.00675764	0.00390959	0.00199816	0.00136119	0.00104162	0.000875881	0.000760009	0.000708929	0.000674097	0.000677126	0.000764838	0.000970039	0.000909972	0.000749936	0.000644447	0.000636001	0.000659635	0.000646916	0.000646799	0.000631987	0.000614756	0.000637271	0.000623597	0.000622358	0.000618482
		0.0017407	0.00322509	0.00554595	0.00644601	0.00484837	0.00260967	0.00156988	0.00123915	0.00116415	0.00109262	0.00107319	0.00108851	0.00110299	0.00096981	0.000939532	0.00089746	0.000966442	0.000962513	0.00103821	0.00135821	0.00259169	0.00550905	0.00766465	0.00588979	0.00304875	0.00167736	0.00120124	0.000982409	0.000797652	0.00076398	0.000704058	0.000707338	0.00068861	0.000889945	0.00102396	0.000792433	0.000650927	0.000642187	0.000684894	0.000631125	0.000658876	0.000611575	0.000605276	0.000643364	0.000607201	0.000609387	0.000613959	0.000631435
		0.00194063	0.00399325	0.00606382	0.00619845	0.0041239	0.00215152	0.00141081	0.0012649	0.0011685	0.001039	0.00111855	0.00102388	0.00102575	0.000859392	0.0009468	0.000974139	0.000924083	0.000983859	0.000972103	0.00152773	0.00348238	0.00688743	0.00760961	0.00480099	0.00238991	0.0015282	0.00111629	0.000866425	0.000800337	0.000741987	0.000662262	0.000673892	0.000723513	0.00101163	0.000969364	0.000703679	0.000638863	0.000650642	0.000652836	0.000652472	0.000635518	0.000599868	0.000637715	0.000636949	0.000637707	0.000626729	0.000658472	0.000650247
		0.00246784	0.00463213	0.00652239	0.00551004	0.00336632	0.00175153	0.00129286	0.00121748	0.00113213	0.00111761	0.000950806	0.00104745	0.00102238	0.000948217	0.000932805	0.000939995	0.000936775	0.000963774	0.00117912	0.0019885	0.00468213	0.00759519	0.00689967	0.00374891	0.00199332	0.0012567	0.00101509	0.000865496	0.00075643	0.000720644	0.000695263	0.000695621	0.000843498	0.00107993	0.000882083	0.000697669	0.000632378	0.000663355	0.000637734	0.00063685	0.000615343	0.000628616	0.000644334	0.000604367	0.000596441	0.000637563	0.000599733	0.000646188
		0.00290294	0.00515853	0.00635441	0.00511845	0.00279526	0.00155743	0.00123453	0.00119012	0.00109908	0.00104248	0.00104196	0.00107405	0.000944388	0.000893904	0.000935934	0.000955071	0.000970961	0.00102123	0.00138433	0.00258591	0.00592586	0.00775257	0.0058857	0.00295404	0.00172439	0.00119929	0.000921466	0.000823429	0.000748373	0.000707007	0.000662113	0.000721282	0.000988521	0.00108553	0.000798388	0.000659356	0.000616748	0.000668944	0.000646793	0.000637008	0.000596602	0.000666403	0.000625847	0.00062664	0.000614492	0.000638472	0.000630983	0.000609552
		0.00360362	0.0058453	0.00633462	0.00433957	0.00229808	0.001429	0.00118694	0.00113421	0.00106669	0.0010508	0.00102032	0.00101569	0.000917256	0.00093573	0.000896785	0.00103204	0.00103864	0.00108795	0.00157548	0.00350788	0.00705437	0.0074519	0.00483662	0.00239457	0.00149698	0.00108414	0.000890078	0.000802848	0.00073334	0.000719254	0.000665132	0.00086498	0.00120788	0.00101541	0.00073448	0.000641091	0.000664559	0.000639116	0.000644569	0.000650933	0.000628914	0.000621364	0.000612771	0.000628808	0.000602886	0.000654762	0.000609831	0.000618456
		0.00438491	0.00633825	0.00606443	0.0035	0.00192642	0.00139522	0.00120622	0.00111992	0.00107765	0.00102921	0.000999242	0.00104445	0.000938199	0.000872031	0.00101437	0.00104166	0.000967665	0.00117099	0.0019278	0.00474355	0.00777835	0.0068778	0.00366024	0.00196083	0.00132795	0.000997249	0.000854362	0.00075962	0.000676745	0.000661098	0.000722181	0.0010604	0.00118474	0.00089698	0.000668356	0.00065827	0.000674271	0.000658088	0.000638243	0.000588123	0.000606888	0.000625166	0.000605151	0.000610095	0.000633797	0.000636805	0.000616003	0.00060399
		0.00517833	0.00668373	0.00540424	0.00286436	0.00166396	0.00128993	0.00121228	0.00112723	0.00108507	0.000980351	0.00109212	0.00104323	0.000921822	0.000930314	0.00102891	0.00102843	0.00106298	0.00140241	0.00271813	0.00586484	0.00797239	0.00578688	0.00299319	0.00170634	0.00122399	0.000906669	0.000826439	0.000727925	0.000736108	0.000714694	0.000884199	0.00124617	0.00106214	0.000742262	0.000672266	0.000667378	0.000659289	0.000646368	0.00061433	0.000643153	0.000601577	0.000641909	0.000593004	0.000612599	0.000616743	0.00061979	0.00061798	0.000651044
		0.00581985	0.00652023	0.00459812	0.0024323	0.00145038	0.00125398	0.00119462	0.00109856	0.00109086	0.00103744	0.00131784	0.00116883	0.000995445	0.000944164	0.00102837	0.00102187	0.00103966	0.00158465	0.00358599	0.00716916	0.0077298	0.00496119	0.0024173	0.00149949	0.00110165	0.000890534	0.00078524	0.000713831	0.000700173	0.000745899	0.00152991	0.00146628	0.000938294	0.000691783	0.000649785	0.000650393	0.000663878	0.000624817	0.000651146	0.000638265	0.000626004	0.000638162	0.000639445	0.000605075	0.000640429	0.000639893	0.000628034	0.000638
		0.00619505	0.00617944	0.00386244	0.00208679	0.00136764	0.00120976	0.00110764	0.00104922	0.00109695	0.00104446	0.00112711	0.00101132	0.000960028	0.000982576	0.00106941	0.00105787	0.00114063	0.00198552	0.00474342	0.00806103	0.00704825	0.00387553	0.00200791	0.00133139	0.00100715	0.000851088	0.000740042	0.00065968	0.000684395	0.00110904	0.00265958	0.0015682	0.000887306	0.000710694	0.000640673	0.000662617	0.000657711	0.00064065	0.000617391	0.000646664	0.000625108	0.000647851	0.000600674	0.000627708	0.000605826	0.00062756	0.000625096	0.000647878
		0.00654342	0.00573674	0.0033294	0.00180753	0.00125958	0.00114475	0.00107406	0.00106787	0.00101205	0.00106781	0.000984062	0.000914756	0.000938334	0.000984599	0.0010304	0.00102983	0.00124994	0.00240803	0.00579498	0.00820284	0.0062159	0.0031182	0.00168266	0.00121611	0.000954625	0.000794051	0.000754497	0.000714842	0.000702864	0.00183249	0.00351857	0.00157388	0.000850594	0.000682803	0.000691797	0.000612813	0.00064434	0.00062392	0.000631024	0.00066218	0.000633534	0.000660993	0.000614262	0.000622219	0.000622223	0.000621313	0.000636122	0.000683094
		0.0067322	0.00507774	0.00276636	0.00164081	0.00129852	0.00119383	0.00109405	0.00110154	0.00108198	0.00107562	0.00100254	0.00093891	0.000926723	0.0010028	0.000985796	0.001048	0.00153765	0.00344914	0.00689665	0.0079796	0.00509638	0.00246163	0.00153406	0.00110949	0.000885594	0.000778135	0.000708071	0.000693356	0.000758285	0.00235918	0.00287624	0.0012098	0.000737577	0.000631117	0.00063426	0.000662773	0.000601131	0.000667079	0.000624636	0.000636334	0.000622503	0.000626888	0.000628174	0.00062084	0.000622666	0.000633025	0.000635691	0.000636395
		0.00641166	0.00431748	0.00228456	0.00140317	0.00124706	0.00111607	0.00109445	0.00115766	0.0010506	0.000938456	0.000942086	0.000967525	0.000948765	0.000983059	0.00103385	0.00114971	0.00185049	0.00449535	0.00776254	0.00723932	0.00401126	0.00206098	0.00135437	0.00100405	0.000830389	0.000716809	0.000682469	0.000702681	0.000866268	0.00193863	0.00175331	0.000924873	0.000662308	0.000642981	0.000640504	0.000638006	0.000649594	0.000625177	0.000621004	0.000629486	0.000644089	0.000614161	0.000638957	0.000628114	0.000630361	0.000607438	0.000654735	0.000670211
		0.00612487	0.00370441	0.00188015	0.00140888	0.00126057	0.00115451	0.00104692	0.00111693	0.00106142	0.000973834	0.000926477	0.000990111	0.000999506	0.000981559	0.00107374	0.00126808	0.00236493	0.00548769	0.00806517	0.00634211	0.00319985	0.00175994	0.00116682	0.000903015	0.000809813	0.000744924	0.000683554	0.000668296	0.000891344	0.00141929	0.00124105	0.000778604	0.000672432	0.000667985	0.000656652	0.000635515	0.000621762	0.000639752	0.000622627	0.000596577	0.000630384	0.000620636	0.000624163	0.000631139	0.000626249	0.000638376	0.000672389	0.000696597
		0.00536407	0.00313591	0.00170965	0.00123846	0.00119633	0.001093	0.00111835	0.00104796	0.00107592	0.000923038	0.000886181	0.000917742	0.000964335	0.00102046	0.00104866	0.00141266	0.0031844	0.00676463	0.00790477	0.00522298	0.00262659	0.00157368	0.00108832	0.00088666	0.000788904	0.000739752	0.000708055	0.000687814	0.000916988	0.00118159	0.000957941	0.000710818	0.000677547	0.000646997	0.000663822	0.000632241	0.000635194	0.000609073	0.000614677	0.000599292	0.000623873	0.000636567	0.000637259	0.000620267	0.000611958	0.000662412	0.000664038	0.000725938
		0.00482067	0.00266112	0.00148656	0.00126255	0.00111911	0.00113689	0.00106004	0.00106531	0.000938986	0.000971032	0.000884655	0.000947534	0.00100826	0.000984123	0.00111984	0.00173854	0.00417006	0.00759068	0.00740079	0.00429268	0.00214808	0.00138802	0.00101167	0.000796869	0.000759142	0.000674654	0.000669729	0.000709823	0.000902846	0.00109129	0.000830945	0.000671031	0.000681108	0.000627188	0.000600722	0.000653142	0.000631824	0.000625561	0.000608146	0.00065002	0.000627373	0.000648643	0.000614015	0.000642828	0.000625715	0.000670939	0.000679757	0.000774962
		0.00420437	0.00211964	0.00136499	0.00118562	0.00116599	0.00113997	0.00103666	0.00100646	0.000971176	0.000930573	0.0009503	0.000991108	0.001067	0.00102998	0.00114535	0.0021484	0.00527794	0.00818855	0.0066249	0.00344446	0.00182673	0.00124556	0.000977334	0.000808729	0.000768568	0.000705724	0.000672658	0.000700682	0.000976126	0.0010128	0.000760139	0.000676364	0.000646439	0.000665052	0.000624552	0.000618293	0.000632152	0.00063477	0.000613889	0.00063362	0.00061036	0.000629085	0.000611433	0.000625801	0.000646546	0.000634688	0.000688167	0.000798822
		0.00346888	0.00182997	0.00135683	0.00117138	0.00113447	0.00110249	0.00100326	0.00103367	0.00100401	0.000908185	0.00094188	0.000988314	0.00100958	0.000968092	0.00136046	0.00279408	0.00640987	0.00825605	0.00569818	0.00281035	0.00163026	0.00113715	0.000910426	0.000793962	0.000688468	0.00070334	0.00069249	0.000780847	0.00100414	0.000933786	0.000732139	0.000643995	0.000621318	0.000675614	0.000647414	0.000646789	0.000605158	0.000618894	0.000588732	0.000643348	0.000612716	0.000671009	0.000632348	0.000626933	0.000615126	0.000657882	0.000724553	0.000931205
		0.00298268	0.0015728	0.00128421	0.0011745	0.00112735	0.00106681	0.00103306	0.000966859	0.000899752	0.000932156	0.000940076	0.000989381	0.00104123	0.00109003	0.00158117	0.00376579	0.00738644	0.00786026	0.00463516	0.00230092	0.00143245	0.00103867	0.000858224	0.000760528	0.00072703	0.000704643	0.000701828	0.000850364	0.0010915	0.00083121	0.000672536	0.000685946	0.000656358	0.000623144	0.000626262	0.000634095	0.000629838	0.000615272	0.000623196	0.000602066	0.000628542	0.000629208	0.000626455	0.000649771	0.00065787	0.000685412	0.000774375	0.00111114
		0.00246124	0.00146998	0.00123611	0.00115923	0.00104287	0.00108459	0.00107037	0.000963416	0.000967459	0.000932035	0.000939185	0.00108368	0.000976239	0.00118074	0.00198145	0.00487156	0.00826925	0.00721699	0.00378761	0.00201689	0.00130505	0.00102836	0.000857724	0.000744651	0.000714971	0.000674562	0.000708208	0.000952638	0.00108071	0.000758047	0.000640903	0.000635892	0.000657002	0.00067361	0.000653018	0.000620744	0.000645305	0.000631394	0.000626123	0.000634613	0.000613286	0.0005952	0.000647189	0.000636486	0.000662621	0.000708705	0.000871392	0.00135269
		0.00212577	0.00141291	0.00121058	0.00111003	0.00102789	0.0011165	0.00102431	0.000951572	0.000902681	0.000909485	0.00096833	0.00105013	0.00102552	0.00131267	0.00244593	0.00592443	0.00863194	0.00619102	0.00300444	0.00170455	0.00117529	0.000937621	0.000818142	0.000741908	0.000706137	0.00066509	0.000743842	0.00102937	0.000952726	0.000719598	0.000662939	0.000644221	0.000632889	0.000645657	0.000625935	0.000613977	0.000620823	0.000627057	0.000627373	0.000641491	0.000637817	0.000617452	0.000632362	0.000660324	0.000656576	0.000732938	0.000963378	0.00175725
		0.00186069	0.0013201	0.00113317	0.00109883	0.00113794	0.00137294	0.00103716	0.000931396	0.000885671	0.000922217	0.000994725	0.00102511	0.00106336	0.00137955	0.00326098	0.00713066	0.00839647	0.00537009	0.00257377	0.00149967	0.00108643	0.000902869	0.000775563	0.000733843	0.000689619	0.000675647	0.000805543	0.00110676	0.000853008	0.000685093	0.000643505	0.00062	0.00066219	0.000611431	0.000625615	0.000649247	0.000645066	0.00063498	0.000621527	0.000609877	0.000607649	0.000608588	0.000638663	0.000664254	0.000687776	0.000808963	0.00112323	0.00225514
		0.00165231	0.0013315	0.00116906	0.00107598	0.00106779	0.00118447	0.00100254	0.000935099	0.000880236	0.000982523	0.000984694	0.000974223	0.0011081	0.00172715	0.00428571	0.00824109	0.00787163	0.00443681	0.00216103	0.00139008	0.0009916	0.000818173	0.000763449	0.000705751	0.00068742	0.000699851	0.000905271	0.00104004	0.000788117	0.000663393	0.000633147	0.000640977	0.000614081	0.000625244	0.000625702	0.000617624	0.000670155	0.000608755	0.000629586	0.000626663	0.00062911	0.000622796	0.000618755	0.000669351	0.000721294	0.000841669	0.00138166	0.00289815
		0.00142462	0.00125407	0.00111164	0.00103763	0.00105797	0.00101164	0.000964476	0.000982083	0.000952845	0.000960531	0.000998833	0.000954799	0.00121483	0.00213293	0.00553463	0.00881695	0.00706128	0.0035357	0.00187185	0.00126147	0.000946643	0.000795779	0.00074142	0.000680097	0.000660939	0.000695665	0.00101695	0.000980839	0.00075735	0.000647686	0.0006338	0.000646326	0.000627515	0.000631762	0.000619077	0.000648328	0.000640753	0.000611664	0.000623207	0.000623304	0.000628665	0.000636642	0.000645247	0.000677634	0.00075281	0.000980398	0.00176847	0.00360798
		0.00140767	0.00121314	0.00109972	0.00113162	0.00111615	0.00102302	0.00100225	0.000905477	0.000919604	0.000990692	0.00100029	0.00106331	0.00129759	0.00280871	0.00671358	0.00887055	0.00609508	0.00283307	0.00166377	0.00110262	0.000922757	0.000795605	0.00071221	0.000697421	0.000696155	0.000759914	0.00103594	0.000923686	0.000631502	0.000655645	0.000664234	0.000659476	0.000616504	0.000641142	0.000625674	0.000643484	0.000628799	0.000613081	0.000625555	0.000611529	0.00061818	0.000667167	0.000654777	0.000704335	0.000785328	0.00115925	0.00225606	0.00417244
		0.00133845	0.00121366	0.00109843	0.00117391	0.0012017	0.000969752	0.000993136	0.000988679	0.000904102	0.00101435	0.000976218	0.00115629	0.00150127	0.00378018	0.00788588	0.00859567	0.0051494	0.00249879	0.00145693	0.00106816	0.000864947	0.00077606	0.00071523	0.000691565	0.000720702	0.000896613	0.00102294	0.000756162	0.000656585	0.000659973	0.000630851	0.000643141	0.000681349	0.000649233	0.00060317	0.000621316	0.000642619	0.000615477	0.000614111	0.000638885	0.00063476	0.000628914	0.000685714	0.00068654	0.000835558	0.00136607	0.00294118	0.00460253
		0.00125393	0.00115498	0.00112577	0.00113408	0.001059	0.00104604	0.000965998	0.000993857	0.000927959	0.00103486	0.00102869	0.00116179	0.00185695	0.00488769	0.00882622	0.00789439	0.00415052	0.00206416	0.00132171	0.00100738	0.000845866	0.000721938	0.000700186	0.000727228	0.000705292	0.00120656	0.00102699	0.000734194	0.000647248	0.000642944	0.000662581	0.000647473	0.000625558	0.000627795	0.000622125	0.000641507	0.000616896	0.000608373	0.000620367	0.000638388	0.00063271	0.000640658	0.000644203	0.000748638	0.00097329	0.00176349	0.00352552	0.00479303
		0.00119436	0.00114393	0.00115492	0.00109491	0.00102816	0.00100105	0.000911199	0.000937235	0.000925619	0.000967448	0.000990524	0.00127685	0.00234762	0.00588497	0.0089019	0.00701087	0.00338746	0.00180632	0.00117977	0.000917735	0.000768776	0.000702121	0.00070313	0.000699599	0.000782525	0.00113966	0.000874383	0.000646934	0.000632739	0.00064434	0.000672643	0.00067963	0.000619917	0.000629163	0.000616095	0.000646951	0.000634612	0.000627058	0.000630781	0.000619969	0.000604443	0.000665511	0.000663437	0.000798473	0.00113123	0.00228227	0.00404472	0.0046425
		0.00125021	0.0011152	0.00107399	0.00107133	0.00102108	0.00112015	0.00103412	0.000957012	0.000982695	0.0010446	0.00105436	0.00135111	0.00302266	0.00722283	0.00896277	0.00593429	0.00286154	0.00158316	0.00115211	0.000882408	0.000766578	0.000728815	0.000699303	0.000678478	0.00086754	0.0010716	0.00080454	0.000656816	0.000644255	0.00066403	0.000665258	0.000631261	0.000649644	0.000629737	0.000628164	0.000629075	0.000602739	0.000603152	0.000619452	0.000633721	0.000655871	0.000675608	0.000731027	0.000846332	0.00141774	0.00286753	0.00439982	0.00412597
		0.00116	0.00118941	0.00109172	0.00105295	0.00107939	0.00133299	0.00100809	0.000955857	0.00110447	0.00105646	0.00107121	0.00161643	0.00395087	0.00808745	0.00846047	0.00500132	0.00233987	0.00140225	0.00102558	0.000858395	0.000771663	0.000719237	0.000688012	0.000708479	0.00095569	0.000975989	0.00077022	0.000639869	0.000651337	0.000612177	0.000644749	0.00061848	0.000619715	0.00060418	0.000641502	0.000605302	0.000610741	0.000620285	0.000652623	0.000642754	0.00065709	0.000670846	0.000730087	0.000986476	0.00181403	0.00346092	0.00449747	0.00346559
		0.0010994	0.00114756	0.00107426	0.0010573	0.00120266	0.00144935	0.00103432	0.00103909	0.00111148	0.00100278	0.00116408	0.00189996	0.00489689	0.00864544	0.00764355	0.00393552	0.00204212	0.00127069	0.000953757	0.000853912	0.000755628	0.000696501	0.000674553	0.000746482	0.00102883	0.000990035	0.000736321	0.000652039	0.000648372	0.000651402	0.000681879	0.000684899	0.000647468	0.000644632	0.000637425	0.00061091	0.000618563	0.000611347	0.00063727	0.00062781	0.000674682	0.000677512	0.000784124	0.00116445	0.00239911	0.00411003	0.00437312	0.00291623
		0.00115432	0.00107499	0.00106344	0.00105641	0.00129843	0.00131116	0.000990762	0.000998645	0.00107723	0.000991637	0.00125291	0.00239026	0.00596987	0.00873689	0.00665569	0.00309359	0.00174626	0.00111623	0.000915851	0.000817985	0.000739667	0.000690204	0.00066265	0.00075888	0.00103055	0.00086332	0.000684573	0.000672062	0.000671382	0.000661384	0.000633364	0.000622674	0.000641326	0.000633188	0.000604287	0.000649294	0.000624903	0.000607611	0.000614086	0.000636656	0.000650955	0.00069767	0.000859292	0.0014975	0.00311188	0.00466067	0.00407781	0.00249456
		0.00116777	0.00108876	0.00109917	0.00100603	0.00124168	0.00116501	0.000997589	0.00126242	0.0011456	0.0010172	0.00132003	0.00312366	0.00706899	0.00850465	0.00565814	0.00269785	0.00156752	0.0010746	0.000855807	0.000808469	0.000728455	0.000692714	0.000664424	0.000889698	0.00104308	0.000767287	0.000678209	0.000654475	0.000665845	0.00061459	0.000685154	0.000618454	0.000617247	0.00060523	0.000630778	0.000637347	0.00062016	0.000624814	0.000635001	0.000665181	0.000674699	0.000729276	0.00100095	0.00193416	0.0039286	0.0049428	0.00368842	0.00216833
		0.00110492	0.00109816	0.00108772	0.00100611	0.00115786	0.0010665	0.00110889	0.00170807	0.00121156	0.00104674	0.00159344	0.00382837	0.00799953	0.0080817	0.00447482	0.00224282	0.00136257	0.00106539	0.000819002	0.000751422	0.000700626	0.00068317	0.000654373	0.000978655	0.000999019	0.000757992	0.000657441	0.000637567	0.00064401	0.000644199	0.000618283	0.000634302	0.0006123	0.000628607	0.000606231	0.00062267	0.000620201	0.000635488	0.000655866	0.000658152	0.000696498	0.000776729	0.00115923	0.00238162	0.00461347	0.0050112	0.00327799	0.00190603
		0.00115043	0.00111378	0.00108723	0.0010449	0.00105321	0.000975319	0.00117439	0.00153987	0.00106947	0.00110465	0.00177385	0.00478367	0.0083137	0.00718381	0.0036912	0.00193151	0.00123661	0.000971188	0.000817585	0.000721632	0.000696437	0.000691387	0.000749236	0.0011578	0.00100349	0.000714159	0.000628733	0.000649353	0.000658401	0.000626467	0.000623378	0.000616708	0.000631125	0.000625606	0.000622479	0.000599441	0.000606472	0.000625414	0.000632997	0.000635016	0.000705655	0.00085469	0.00142548	0.00308126	0.00503104	0.00465169	0.0026867	0.00167741
		0.00110566	0.00111774	0.00106739	0.000994967	0.000977087	0.000885245	0.00103813	0.00101698	0.00101354	0.00125128	0.00226476	0.00568572	0.00830012	0.00606764	0.00299498	0.00166754	0.00113234	0.000910669	0.000805801	0.000744419	0.000717282	0.000700654	0.000829905	0.0012071	0.000918333	0.000668646	0.000665674	0.000660341	0.000645653	0.000666975	0.000625722	0.000612773	0.000605525	0.00062289	0.000633033	0.000624079	0.000621916	0.000629797	0.000627823	0.000688768	0.000730885	0.000933511	0.0017214	0.00367646	0.00502109	0.00398651	0.00224012	0.00156514
		0.00116067	0.00117295	0.0010828	0.000959241	0.000898908	0.000919771	0.000978019	0.00105536	0.00102444	0.00137483	0.00285523	0.00658647	0.00824462	0.00521608	0.00244258	0.00155637	0.00104837	0.00090321	0.00077473	0.000718889	0.000718248	0.000713376	0.000939448	0.00105715	0.00080653	0.000645795	0.00064883	0.000650969	0.000655864	0.000635813	0.000639347	0.000616313	0.000652349	0.000601538	0.000651013	0.000621838	0.000599392	0.000620733	0.000660731	0.000696099	0.000775103	0.00105932	0.00213438	0.00413871	0.00487152	0.00335644	0.00194324	0.0014739
		0.00105565	0.00118298	0.00101944	0.000951539	0.000949191	0.000951537	0.000965164	0.000996181	0.00107859	0.00157236	0.00358829	0.00746514	0.00759816	0.00424263	0.00211788	0.00139837	0.000991708	0.000846605	0.000723346	0.000708803	0.000662643	0.000685563	0.00106708	0.00102852	0.000733316	0.000647883	0.000630937	0.000632223	0.00061186	0.000630529	0.000631871	0.000617654	0.000641095	0.000616595	0.000596406	0.000594231	0.000613155	0.00059551	0.000659902	0.000694916	0.000787782	0.00125312	0.00263432	0.00438933	0.00432952	0.00274225	0.00172458	0.00139534
		0.00110261	0.00107589	0.00102228	0.000982601	0.000868616	0.000921379	0.000978343	0.000989711	0.00110323	0.00173536	0.00444611	0.00776809	0.0068498	0.00362903	0.00186938	0.00127793	0.000969476	0.000802079	0.000717155	0.000732037	0.000659248	0.000768157	0.0011604	0.000943899	0.000747698	0.000670116	0.000623886	0.000652313	0.00066269	0.000625467	0.000628588	0.000575212	0.000621526	0.000605084	0.000608157	0.000621365	0.000634113	0.000650359	0.000662381	0.000690391	0.000911295	0.00151246	0.00306692	0.00441068	0.0037484	0.00228491	0.00160187	0.00135659
		0.00131454	0.00120653	0.000942852	0.000969612	0.000895946	0.000973979	0.00101033	0.00102277	0.00125721	0.0021796	0.00535235	0.00797977	0.0060224	0.0028987	0.00166095	0.00111839	0.000861959	0.000748981	0.00072564	0.000677036	0.000683938	0.000837883	0.00117229	0.000821519	0.000677982	0.000655669	0.000648469	0.000647245	0.000631136	0.000636246	0.000636729	0.000610983	0.000606939	0.000609001	0.000646964	0.000634377	0.000620314	0.000665588	0.000671964	0.000748104	0.00102033	0.00190382	0.00361062	0.00438563	0.00315133	0.00194144	0.00146523	0.00133651
		0.00149485	0.00122907	0.000984729	0.000981806	0.000937776	0.000979785	0.00108601	0.0010099	0.0012437	0.00269329	0.00619461	0.0080432	0.00512335	0.00249923	0.00148049	0.00100455	0.000885386	0.000754858	0.0007385	0.000688938	0.00074736	0.00092567	0.00119959	0.00078715	0.000641628	0.000611796	0.000646342	0.000641884	0.000639878	0.000625572	0.000633308	0.000624194	0.000619194	0.000627624	0.000592224	0.000646752	0.000648512	0.000633035	0.000702638	0.000746085	0.00115971	0.00232003	0.00396239	0.00408344	0.00279289	0.00172641	0.00145146	0.00132107
		0.00116848	0.00102764	0.000976196	0.000939762	0.000970241	0.00108563	0.00105057	0.00103795	0.00146872	0.00319105	0.00684228	0.00759633	0.0042999	0.00212909	0.00137206	0.00102092	0.000826228	0.000759022	0.000673511	0.000694764	0.000708975	0.00124494	0.00169254	0.00081406	0.000689274	0.000649979	0.000655335	0.000646935	0.000634934	0.000621631	0.000593607	0.000627164	0.000626508	0.000630759	0.000617449	0.00065366	0.000637794	0.000654646	0.000685165	0.000877717	0.00139297	0.00283619	0.00423921	0.00379375	0.0023102	0.00160777	0.00135689	0.0012963
		0.00109741	0.0010439	0.000949225	0.000901644	0.000964827	0.00101648	0.00103039	0.00108685	0.00163749	0.0040405	0.00745121	0.00682196	0.00377032	0.0018798	0.00128418	0.000951709	0.000789897	0.000720802	0.000685235	0.000685678	0.0007463	0.00112295	0.00108861	0.000740249	0.000631582	0.000682975	0.000641449	0.000624482	0.000666549	0.00064512	0.000638628	0.000614548	0.000636615	0.000638794	0.000617317	0.000623098	0.000673039	0.000669576	0.000715902	0.000894325	0.00171877	0.0034152	0.004418	0.00342652	0.00207643	0.00151	0.00132484	0.00127603
		0.0010822	0.00100718	0.000958014	0.000907062	0.000962876	0.00102305	0.00102574	0.00116203	0.0019773	0.00497028	0.00792126	0.00615852	0.00309432	0.00165518	0.00114649	0.000921684	0.000809619	0.000715035	0.000705305	0.000690736	0.00076394	0.00107671	0.000850649	0.000684778	0.000632193	0.000643698	0.000655616	0.00064124	0.000636173	0.000649574	0.000618622	0.000645261	0.000633071	0.000636161	0.000623622	0.000630146	0.000643322	0.000679722	0.000739025	0.00106563	0.00215505	0.00394868	0.00454606	0.00307043	0.00186023	0.00146553	0.00132258	0.00125587
		0.00101935	0.000953442	0.000946864	0.00095344	0.000929014	0.00101703	0.00103768	0.00130104	0.0023609	0.00597359	0.00787363	0.00551896	0.00260129	0.00148628	0.00105675	0.000903469	0.000723744	0.000702053	0.000703448	0.000704357	0.000902263	0.00109746	0.000776322	0.00070356	0.000655891	0.000676898	0.000626005	0.000645128	0.00063388	0.000616928	0.000622358	0.000632538	0.00061043	0.000611187	0.000623315	0.000646606	0.000676444	0.000694233	0.000778512	0.00128737	0.0026693	0.00442476	0.00449724	0.00266053	0.00164711	0.00136377	0.00124078	0.00124001
		0.000978071	0.00092849	0.000879652	0.000957412	0.000920231	0.00103119	0.0010798	0.00135871	0.00296511	0.00681445	0.00759671	0.00478668	0.00224041	0.00146531	0.00102051	0.000825693	0.000753231	0.000661907	0.000686152	0.000680539	0.00106688	0.0011443	0.000775499	0.000725806	0.000614116	0.000648415	0.000657745	0.000644721	0.00061962	0.000612654	0.000651404	0.000645282	0.000620673	0.000623791	0.000639462	0.000642731	0.000681313	0.000719287	0.000872498	0.00148843	0.00323987	0.00470094	0.00413245	0.00233517	0.00160394	0.0013795	0.00128246	0.00126734
		0.000972242	0.000949728	0.000955303	0.000947611	0.00100076	0.0011813	0.0012041	0.00153335	0.00376478	0.00742809	0.00734193	0.00403595	0.00199992	0.00129487	0.000968633	0.000860236	0.000729186	0.000681254	0.000689051	0.000718788	0.00116942	0.00104252	0.000733222	0.000671453	0.000648037	0.000644618	0.000656553	0.000623851	0.000645512	0.000640676	0.000668655	0.000681048	0.000630767	0.000636367	0.000638397	0.000663055	0.000655458	0.000709003	0.000951972	0.00181625	0.00374106	0.0048125	0.00354803	0.00205832	0.00148321	0.0013312	0.00125568	0.00123157
		0.000975373	0.000934066	0.000962583	0.000935461	0.00107498	0.00114159	0.00130427	0.00182931	0.00456401	0.00798424	0.00674679	0.00341849	0.00179543	0.00123725	0.00091776	0.000798268	0.000714149	0.000713625	0.000666447	0.000829158	0.00119191	0.000986004	0.000762191	0.000647084	0.000655675	0.000646831	0.000648185	0.000598227	0.000651798	0.000642103	0.00073278	0.000694195	0.000617224	0.000637464	0.000614383	0.00064187	0.000683851	0.000774127	0.00108471	0.00229148	0.00421958	0.00466186	0.00294208	0.00178029	0.00143055	0.00135074	0.00124073	0.0012868
		0.000934655	0.000965267	0.000979858	0.000952086	0.00109387	0.0015539	0.00138388	0.00213828	0.00532402	0.00813827	0.00596828	0.0029226	0.0016513	0.00112678	0.000874447	0.000773093	0.000686302	0.000720432	0.000730776	0.00081692	0.00108775	0.00083651	0.000676501	0.00067437	0.000664626	0.00063417	0.000672939	0.000624372	0.000629596	0.000669037	0.000998506	0.000737565	0.000627188	0.000618235	0.000629479	0.000659449	0.00070186	0.000791372	0.00128004	0.00270974	0.00453432	0.00425963	0.00249578	0.00167648	0.00137649	0.00131313	0.00123604	0.001305
		0.000989561	0.000901278	0.000917592	0.000965249	0.00136544	0.00215842	0.00168171	0.00266372	0.00617354	0.0079456	0.00538039	0.00248399	0.0015518	0.00111028	0.000857603	0.000770597	0.000736001	0.000690622	0.000696522	0.000908397	0.00107661	0.000794647	0.00066889	0.000644279	0.000656689	0.00063396	0.000623349	0.000619257	0.000632407	0.000838876	0.00157217	0.000866049	0.000613692	0.000608572	0.000650275	0.000658957	0.000719756	0.000873135	0.00151714	0.00325128	0.00480211	0.003942	0.00217852	0.00159769	0.00132596	0.00126517	0.0012511	0.0013921
		0.000997741	0.0009182	0.000994744	0.00102113	0.00155665	0.00241835	0.00181982	0.00316101	0.00706771	0.00778175	0.00461737	0.00216363	0.00136531	0.00100408	0.000852282	0.000733472	0.000723608	0.000709611	0.000724513	0.000979696	0.000990111	0.000716062	0.000670116	0.000646548	0.000635685	0.000604261	0.000662212	0.000613327	0.000602119	0.00108616	0.00199719	0.000896015	0.000643291	0.000635258	0.000625358	0.000641521	0.000716158	0.000977269	0.00184599	0.00383215	0.00478588	0.00343	0.00193158	0.0014516	0.00131654	0.00125266	0.00124253	0.00151032
		0.000960358	0.000894575	0.000924644	0.00107393	0.00179747	0.00232152	0.00176541	0.00392407	0.0077272	0.00736183	0.00408544	0.00200025	0.00125194	0.000934127	0.000804949	0.000712699	0.000713965	0.000699839	0.000726486	0.00106008	0.00094696	0.0006878	0.000662807	0.000643158	0.000632304	0.000659906	0.000634075	0.000617138	0.000659824	0.00122054	0.00163248	0.000749103	0.000627731	0.000644821	0.000649152	0.00068064	0.000789202	0.00114039	0.00230858	0.00423656	0.00476488	0.00296327	0.00178872	0.00146237	0.00132951	0.00127189	0.00125543	0.00161516
		0.000898417	0.000906752	0.000994507	0.00115894	0.00172178	0.00177901	0.00190794	0.0047323	0.00802549	0.00680754	0.00336653	0.00174569	0.00122366	0.000950653	0.000771265	0.000717202	0.00070746	0.000681523	0.000803135	0.00103418	0.000845661	0.000678992	0.000646437	0.000677259	0.000645395	0.000653121	0.000635909	0.000613517	0.000623581	0.00103802	0.000973899	0.000678322	0.000652217	0.000640431	0.000654436	0.000667511	0.00082585	0.00125788	0.00277117	0.00476363	0.00446393	0.00257333	0.00163852	0.00141694	0.00129476	0.00126364	0.00132448	0.00188728
		0.000961389	0.000885602	0.00101876	0.0013025	0.00148512	0.0014812	0.00214666	0.00546743	0.00832785	0.0060847	0.00294897	0.00163639	0.00113366	0.000908894	0.000765942	0.000740293	0.000701335	0.000664677	0.000862005	0.00107265	0.000813788	0.000659957	0.000650796	0.000667635	0.000627819	0.000647339	0.00062841	0.000625658	0.000685344	0.000835836	0.000716738	0.000645555	0.000615843	0.000667001	0.000676838	0.000698841	0.00088582	0.00151138	0.00326369	0.0049499	0.00407664	0.0022756	0.00154643	0.00133018	0.00126553	0.00123421	0.00140169	0.00191605
		0.000929262	0.000900996	0.000989897	0.00107524	0.00126528	0.00140121	0.00264938	0.00633902	0.00829952	0.00530617	0.00252712	0.0014609	0.00109422	0.00083008	0.000777346	0.000742208	0.000708496	0.000691826	0.000938401	0.00103063	0.000719259	0.000660279	0.000622831	0.000652316	0.000641148	0.000661076	0.000665869	0.00063119	0.000646271	0.000706914	0.000647943	0.000652216	0.000604352	0.000627848	0.000712235	0.000741679	0.00097279	0.00188384	0.00379714	0.00502199	0.00370337	0.00203082	0.00150382	0.00134681	0.00128183	0.00126464	0.00145945	0.00223979
		0.000883331	0.000882317	0.000990132	0.00108242	0.0011827	0.00140388	0.00313329	0.00707416	0.00788848	0.0046982	0.00223478	0.00133208	0.00101946	0.00081103	0.000724449	0.000732227	0.000712938	0.00070628	0.000989123	0.000915912	0.000709115	0.000660512	0.00064908	0.000675558	0.000651912	0.000645799	0.00063649	0.000656974	0.000639335	0.000668395	0.000644514	0.000611614	0.000633961	0.000643097	0.000684036	0.000752387	0.00107284	0.00218789	0.00434365	0.00485915	0.00315904	0.0018454	0.00142642	0.00130806	0.00126637	0.0012711	0.00154924	0.00274335
		0.000912479	0.000942965	0.000977044	0.00103731	0.00108058	0.00155213	0.00371744	0.00755462	0.00743702	0.00409695	0.00195512	0.00128727	0.000955333	0.000837131	0.000720995	0.000718792	0.000687789	0.000729806	0.00104666	0.000913139	0.00068477	0.000685765	0.000663135	0.000629244	0.000653118	0.000648019	0.000580173	0.00064336	0.000662477	0.00065678	0.000649387	0.000619496	0.000646935	0.000656449	0.000680482	0.000791422	0.00125374	0.00273583	0.00481025	0.0046733	0.00272619	0.00169177	0.0014058	0.00133929	0.00125695	0.00132474	0.00160146	0.0033752
		0.000915437	0.00090149	0.00102673	0.00100756	0.0011802	0.00182066	0.00452604	0.00826739	0.00705433	0.00350336	0.00180059	0.00120839	0.000920818	0.000797796	0.000743517	0.000661697	0.000691359	0.000808705	0.00100093	0.000864872	0.000674743	0.00066342	0.000672635	0.000679406	0.000640358	0.000660093	0.000631198	0.000637463	0.000650808	0.0006144	0.000610336	0.000653467	0.000641843	0.000658651	0.00070857	0.000870622	0.00150682	0.00333253	0.00514648	0.00429082	0.00246515	0.00163297	0.00136629	0.00129369	0.00125604	0.0013314	0.00176545	0.00401242
		0.000884314	0.000965233	0.000984125	0.00101648	0.00118026	0.00202608	0.0052897	0.00846751	0.0063921	0.00307236	0.00162221	0.0011206	0.000908818	0.000719437	0.000706634	0.000709851	0.000680487	0.000849971	0.00119936	0.000872919	0.000679881	0.00064149	0.000662169	0.000642883	0.000633019	0.000626499	0.000612733	0.000629821	0.000656627	0.00063224	0.000612595	0.000646304	0.000651563	0.000683966	0.000718241	0.000900272	0.00180474	0.00400406	0.00543609	0.00387827	0.00213562	0.00149737	0.00135665	0.00128941	0.00126449	0.00147375	0.00203735	0.00475459
		0.000896179	0.000934919	0.00105759	0.00101219	0.00122743	0.00237779	0.00610195	0.0085121	0.00572965	0.00261688	0.00161688	0.00101618	0.00085481	0.000787199	0.000703061	0.000700306	0.000685924	0.000910658	0.00124915	0.000924869	0.00070395	0.000674565	0.000637191	0.000648014	0.000633245	0.000635449	0.000603468	0.000632034	0.000637477	0.000646661	0.000609302	0.000619794	0.000647241	0.000656398	0.000742121	0.00103647	0.00222512	0.00466075	0.00553472	0.0035679	0.00191763	0.00148281	0.00134744	0.00127844	0.00129312	0.00154767	0.00247122	0.00523505
		0.000826769	0.00106132	0.00107037	0.0010002	0.00134499	0.00292275	0.00683352	0.00819465	0.00502284	0.00235142	0.00147957	0.000997033	0.000826751	0.000767522	0.000711105	0.000688535	0.000696227	0.000988342	0.0010274	0.000729996	0.000682431	0.000640545	0.000664382	0.000658092	0.000630045	0.000650736	0.000629725	0.000609819	0.000635397	0.000646171	0.000630154	0.000649938	0.000652461	0.000701073	0.000777704	0.00117486	0.00260448	0.00517882	0.00539574	0.00314247	0.00176703	0.00144004	0.00131285	0.00127419	0.00130866	0.00158791	0.00323555	0.00549061
		0.000909764	0.000987534	0.000966244	0.00108506	0.00136399	0.00348956	0.00753845	0.00794921	0.00437481	0.00211062	0.00131947	0.000967011	0.000807381	0.000733844	0.000683364	0.00072098	0.00072997	0.00105542	0.0010439	0.000715925	0.000672049	0.000676987	0.00063729	0.000609747	0.000643918	0.000620878	0.000619241	0.000639648	0.000601092	0.000641381	0.000613618	0.000637425	0.000648231	0.000718612	0.000817076	0.00137012	0.00318877	0.00564886	0.00514054	0.00278582	0.0016843	0.00137823	0.00131363	0.00126876	0.0013362	0.00173232	0.004062	0.00534012
		0.000942982	0.00100336	0.0010705	0.00107338	0.00164378	0.00414128	0.0078888	0.00746619	0.00384861	0.00191952	0.0012414	0.000939751	0.000801047	0.00072966	0.000702522	0.000686807	0.000798621	0.00119427	0.0011116	0.000671143	0.00067273	0.000640079	0.000658068	0.000641538	0.000619008	0.000625877	0.000649184	0.000639149	0.000630808	0.000640347	0.000646161	0.000627109	0.000673048	0.00070311	0.000854627	0.00153711	0.00379073	0.0059755	0.00488437	0.00249042	0.00162729	0.00136567	0.00129783	0.00125318	0.00142898	0.00203627	0.00494169	0.00504038
		0.00094657	0.00113834	0.00103355	0.00112713	0.00193876	0.00479671	0.00818234	0.00682811	0.00339031	0.00172736	0.00114781	0.000887308	0.000746686	0.000732458	0.000702365	0.000676433	0.00100519	0.00189868	0.00117928	0.000711757	0.000641832	0.000655489	0.000648521	0.000681205	0.000600585	0.000629452	0.000620545	0.000621081	0.000630422	0.000617077	0.000653028	0.000686764	0.000675254	0.000728573	0.000942476	0.00188021	0.00423984	0.0059884	0.00435141	0.00225329	0.00153808	0.00130639	0.00127836	0.00128637	0.00151515	0.00246978	0.00559792	0.00441837
		0.00094932	0.00108731	0.00101536	0.00112142	0.00216315	0.00570607	0.0085327	0.00619993	0.00286895	0.00162401	0.00113878	0.00092091	0.000767934	0.000702894	0.000722029	0.000693172	0.000996442	0.00135926	0.000839015	0.000706559	0.00065418	0.00065198	0.000648066	0.0006455	0.00064924	0.000613586	0.000621495	0.000621567	0.000623349	0.000623149	0.000642463	0.0006547	0.000713568	0.000762308	0.00106717	0.00226218	0.00470452	0.00576855	0.00379031	0.0019514	0.00146704	0.00133821	0.00127131	0.00132005	0.00157726	0.0030549	0.0060448	0.00368461
		0.000991302	0.000944212	0.00101627	0.00127781	0.00268587	0.00634646	0.00850139	0.00550454	0.00266577	0.0014964	0.00104393	0.000862673	0.000741201	0.000748288	0.000677704	0.000688189	0.000941337	0.00101566	0.000763989	0.000680249	0.000669133	0.0006325	0.000648484	0.000651818	0.000643218	0.000618698	0.000609339	0.00062627	0.000635285	0.000644013	0.00062073	0.000642832	0.000677795	0.000791807	0.00117724	0.00254835	0.00489064	0.00518867	0.00311857	0.0018325	0.00136923	0.00128942	0.00123709	0.00134875	0.00169593	0.00385295	0.00610062	0.00298439
		0.00102781	0.00107713	0.00103705	0.00134843	0.00307468	0.00705981	0.00817102	0.00487517	0.00235264	0.00141377	0.00100707	0.000819883	0.000759053	0.000751675	0.000702039	0.000706055	0.00104291	0.000969654	0.00071865	0.000644544	0.000653525	0.000642891	0.000630913	0.000647809	0.000622743	0.000631271	0.00062252	0.000604458	0.000636249	0.000634743	0.00065392	0.000665732	0.000685696	0.000836435	0.00131347	0.00292815	0.00500485	0.004781	0.00266378	0.00168183	0.00139216	0.00130265	0.00125072	0.00143626	0.00191172	0.00474775	0.00585131	0.00231799
		0.00100986	0.00102689	0.00101658	0.00153748	0.00365205	0.00759777	0.00789137	0.00428489	0.00205418	0.00133532	0.000942306	0.000868637	0.000729519	0.000727937	0.000698191	0.000775585	0.00106232	0.000880122	0.000700011	0.000658124	0.000639119	0.00065564	0.000641303	0.000633991	0.000624793	0.000649608	0.000671462	0.000631219	0.000624658	0.000652116	0.000649369	0.00065912	0.000696577	0.000863111	0.00150935	0.0033494	0.00507264	0.00422911	0.00233508	0.00155928	0.00133145	0.00128163	0.00130457	0.0015748	0.00228334	0.00548817	0.00526499	0.00187276
		0.00106142	0.000986664	0.00105802	0.0016625	0.00427166	0.00803247	0.00734893	0.0038405	0.00196063	0.00127299	0.000958189	0.000828158	0.00076983	0.00069439	0.00067294	0.000799078	0.00104454	0.000812454	0.000686114	0.000668453	0.000684238	0.000610972	0.000644502	0.000651924	0.000646676	0.000640183	0.00063152	0.000625061	0.00060946	0.000662678	0.00068278	0.000677197	0.000701473	0.000905575	0.00168221	0.00368386	0.0049538	0.00371448	0.00207093	0.00152864	0.00133799	0.0012544	0.00132042	0.00172537	0.00274976	0.00612767	0.00453683	0.00146524
		0.00112482	0.00101847	0.00117101	0.00180372	0.00496098	0.00828591	0.00683907	0.00335313	0.00173001	0.00117721	0.000937384	0.000792798	0.000718323	0.000693882	0.000678804	0.000836789	0.00105178	0.000783938	0.000683413	0.000649168	0.000651047	0.000619823	0.000652082	0.00062943	0.00061632	0.000631319	0.000627479	0.000654517	0.000630063	0.000666066	0.000765153	0.000664918	0.000727549	0.00099282	0.00194229	0.00405701	0.00492489	0.00333386	0.00191457	0.00144964	0.00129876	0.00130533	0.00136006	0.00176102	0.00330589	0.00650523	0.00384201	0.00121142
		0.00106573	0.00106075	0.0011525	0.002091	0.00552236	0.00840909	0.00618561	0.0030014	0.00161528	0.00112142	0.000897832	0.000790058	0.000722468	0.000731713	0.000705374	0.000932493	0.00100552	0.000735616	0.000672834	0.000663362	0.000658435	0.000648811	0.000616626	0.000653137	0.000641634	0.000652471	0.000608266	0.000640618	0.000620218	0.000680695	0.000806965	0.000696495	0.000754327	0.00110204	0.00231589	0.00432093	0.00471705	0.00298215	0.00175546	0.00139771	0.00128464	0.00127053	0.00133983	0.00180106	0.00407336	0.00656332	0.00314348	0.00102505
		0.000970305	0.000991547	0.00128438	0.00246815	0.0063538	0.00838629	0.00553879	0.00268207	0.00153707	0.00110053	0.000894269	0.000761125	0.000719284	0.000677901	0.000704015	0.00095925	0.00102919	0.000717418	0.000656939	0.000663516	0.000646076	0.000656346	0.000633229	0.000603749	0.000603444	0.000622301	0.00062071	0.000615536	0.000614182	0.00065783	0.000752969	0.000701598	0.000774184	0.00118474	0.00258336	0.00451619	0.00449689	0.00267166	0.00169575	0.00139791	0.0012933	0.00126409	0.0014735	0.00216708	0.00495996	0.00636409	0.00257151	0.000924715
		0.00099933	0.00104418	0.00135764	0.00290151	0.00695492	0.00822675	0.0049663	0.00231131	0.00148419	0.0010463	0.000866534	0.000767448	0.00070671	0.000691255	0.000702847	0.00101404	0.000916462	0.000728301	0.000682407	0.000677177	0.000648171	0.000621633	0.000606988	0.000615852	0.000642898	0.000638312	0.000632218	0.000635332	0.000644443	0.000659383	0.000678503	0.000722599	0.000827551	0.00133669	0.00301952	0.00479275	0.00416663	0.00242835	0.00161912	0.00134571	0.00129472	0.00128635	0.00166952	0.00244007	0.00592099	0.00606401	0.00207401	0.000889437
		0.000978881	0.00105598	0.00143415	0.00342752	0.00729825	0.00783978	0.00439085	0.00215604	0.00138508	0.000980372	0.00083191	0.00074201	0.000686846	0.000678926	0.00076517	0.00102179	0.000904127	0.000705104	0.000642118	0.000624214	0.000643368	0.000645626	0.000626658	0.000636493	0.000621718	0.000620898	0.000637088	0.000629594	0.000636323	0.000668332	0.000669571	0.00072258	0.000859894	0.00148079	0.00325995	0.00471192	0.00386958	0.00214012	0.00155937	0.00131795	0.00130233	0.00127613	0.00150749	0.00257256	0.00668384	0.00547803	0.0016483	0.000824648
		0.000952969	0.00105017	0.00154067	0.0038635	0.00773276	0.00737516	0.0038828	0.00191126	0.00130149	0.000935886	0.000796933	0.000753806	0.000678922	0.000730322	0.000764387	0.00109964	0.000854562	0.000715906	0.000642894	0.000625624	0.00065328	0.000638346	0.000649077	0.000623124	0.000648204	0.000635268	0.000617695	0.000616306	0.000615993	0.000680036	0.000645284	0.000701066	0.000948693	0.00173819	0.00360863	0.00461396	0.00352259	0.00201133	0.00148158	0.00134782	0.00129132	0.00130366	0.00167167	0.0031485	0.00720272	0.00470276	0.00138134	0.000803596
		0.000996098	0.00108249	0.00174554	0.00444215	0.00804879	0.00682637	0.00348394	0.00179926	0.00118156	0.000911443	0.000798561	0.000742044	0.000702141	0.000680597	0.000896309	0.00136937	0.00102995	0.000651838	0.000693564	0.000666981	0.00066418	0.000637354	0.000626584	0.000633647	0.000649645	0.000619083	0.000622765	0.000627716	0.000651802	0.00065138	0.000708092	0.000754861	0.000982388	0.00197423	0.00394299	0.00463391	0.00307343	0.00186852	0.00143753	0.00133478	0.00125317	0.00134799	0.00174367	0.00375734	0.00755115	0.00394036	0.00118437	0.000804278
		0.000991764	0.00112593	0.0019563	0.00501528	0.00824011	0.00641895	0.0030809	0.00175521	0.00116831	0.000885292	0.000809965	0.000702439	0.000693089	0.000685109	0.00102202	0.00141726	0.000889915	0.000657113	0.000656412	0.000647875	0.000657209	0.000615003	0.000657859	0.000613058	0.00062713	0.000642322	0.000653895	0.000628731	0.000632058	0.000646804	0.00068012	0.000747388	0.00104379	0.0021953	0.00413682	0.00452787	0.00284146	0.00173069	0.00138672	0.00132119	0.00125037	0.00134497	0.00175328	0.00446121	0.00719595	0.00323529	0.00099725	0.000748509
		0.00106239	0.00119791	0.00209367	0.00558094	0.00833679	0.00579336	0.00267694	0.00159899	0.00113208	0.000918089	0.0007691	0.00071851	0.000745999	0.000717547	0.000950117	0.00112483	0.000729829	0.000653986	0.000645451	0.000661367	0.000628948	0.000636562	0.000622204	0.000630078	0.00064157	0.000637004	0.000620019	0.000606055	0.000655481	0.000634108	0.000674593	0.000779448	0.00115985	0.00246502	0.00441707	0.00433102	0.00265602	0.00168211	0.00140194	0.00130464	0.00126985	0.0014254	0.00193754	0.00502348	0.00655906	0.0025549	0.000937683	0.000736231
		0.00100975	0.00120626	0.00248329	0.00612705	0.00815753	0.00533552	0.00253897	0.00145744	0.00105067	0.000840149	0.000798045	0.000707086	0.000665778	0.000732506	0.00098073	0.0010624	0.000737444	0.000676752	0.000658902	0.000654487	0.000647517	0.000648294	0.000635248	0.000645348	0.000648471	0.000618805	0.000641392	0.000608576	0.00064206	0.000667628	0.000679519	0.000778098	0.00124575	0.00278645	0.00460227	0.00408886	0.00237246	0.00157964	0.00136795	0.00128904	0.00128003	0.00147398	0.00212849	0.00552697	0.00595297	0.00206503	0.00086352	0.000698734
		0.00108778	0.00129016	0.00281611	0.0066637	0.00794927	0.0048882	0.00232452	0.00138391	0.00102312	0.000836629	0.000738693	0.000714656	0.000697772	0.000722347	0.00103407	0.000903399	0.00072442	0.000651417	0.000662266	0.000667236	0.00066195	0.000637398	0.000616482	0.000647545	0.000638739	0.000628591	0.000622751	0.000615241	0.00064757	0.000671839	0.000677846	0.000829177	0.00143777	0.00315216	0.00464616	0.00385543	0.00221703	0.00149525	0.00133235	0.00126511	0.00128988	0.00154682	0.00231405	0.00569483	0.0050445	0.00164171	0.000835506	0.000714939
		0.0010044	0.00140729	0.00317786	0.00714679	0.00778025	0.00439051	0.00221098	0.0013929	0.000966098	0.000834211	0.000750996	0.000668394	0.000686389	0.000771067	0.00103772	0.000880305	0.000676506	0.000645642	0.000658132	0.000656359	0.000628303	0.000637853	0.000632195	0.00065289	0.00063434	0.000627147	0.000630035	0.000632527	0.000636863	0.00068034	0.000724766	0.000893123	0.00162072	0.0034798	0.00484876	0.00364597	0.00206001	0.00150191	0.00133959	0.0013056	0.00130124	0.00154374	0.00264395	0.00579931	0.0042949	0.00136656	0.000803899	0.000710274
		0.00101391	0.00146189	0.0036211	0.00748243	0.00758833	0.00405746	0.00204294	0.00126946	0.000975594	0.000817987	0.00073692	0.000721906	0.00069475	0.000770362	0.000988098	0.000867417	0.000708437	0.00067653	0.000682066	0.000663334	0.000628067	0.000634959	0.000639649	0.000640945	0.000629024	0.000637382	0.000622521	0.000664088	0.000649944	0.000678076	0.000743421	0.000939459	0.00182053	0.00382448	0.00478829	0.00335509	0.00192765	0.00146623	0.00131077	0.00131283	0.00136384	0.00168835	0.00298164	0.0057633	0.00374917	0.0011921	0.000789793	0.000681878
		0.00106115	0.0015201	0.00406811	0.00795596	0.00704403	0.00368157	0.0018423	0.00118958	0.000929385	0.000786426	0.000715732	0.000701943	0.000652881	0.000800625	0.0010339	0.000786331	0.000651931	0.000670643	0.000660861	0.000666381	0.000656635	0.000655355	0.00066126	0.000621617	0.000625129	0.000645198	0.000640938	0.000631773	0.000665053	0.000649683	0.000703319	0.0010233	0.00207762	0.00423925	0.00479948	0.00308582	0.00188188	0.00141662	0.0013443	0.00126488	0.00138558	0.0017096	0.0033677	0.00591771	0.00323404	0.00103558	0.000771445	0.000691157
		0.00108535	0.00177715	0.00472784	0.00808342	0.00661522	0.00327753	0.00173715	0.0011469	0.000882594	0.000777086	0.000697436	0.000665902	0.000680933	0.000786706	0.00104573	0.000795217	0.000665583	0.000654813	0.000667173	0.00067442	0.000633655	0.000643167	0.000626707	0.000647888	0.000619631	0.000620387	0.000644044	0.000651491	0.000655393	0.000673667	0.000732792	0.00110225	0.00228995	0.00446152	0.0048157	0.00292956	0.00175633	0.0014128	0.00133961	0.00131353	0.00136696	0.00172984	0.00390031	0.00583921	0.00276052	0.00097188	0.000747056	0.000689047
		0.00112496	0.00203889	0.00505195	0.00818011	0.00611458	0.00296578	0.00162945	0.00114944	0.000903692	0.000797614	0.000728322	0.000704545	0.000673177	0.000879927	0.00103686	0.000805356	0.000692164	0.000614006	0.000667586	0.000638498	0.000652585	0.000650685	0.000613546	0.000635941	0.000670866	0.000642312	0.000638659	0.000638829	0.000653831	0.000685383	0.000780305	0.00119718	0.00267371	0.00464665	0.00463632	0.00275355	0.00170677	0.00136945	0.00131556	0.00126391	0.00145206	0.00198873	0.00446446	0.00576199	0.0023949	0.000917761	0.000734584	0.000667233
		0.00115124	0.00218849	0.00573377	0.00807802	0.00586529	0.00275082	0.00158139	0.00109154	0.000894566	0.000759668	0.000755762	0.00071023	0.000710489	0.000918654	0.00107144	0.000785215	0.000663171	0.000673055	0.00066395	0.000627172	0.000632366	0.000669814	0.000639855	0.000602365	0.000639654	0.000627156	0.000633772	0.000624039	0.000670133	0.000678415	0.000809505	0.00132228	0.00286996	0.00486089	0.00444053	0.00248645	0.00165581	0.00137708	0.00131171	0.00129417	0.00150998	0.00242283	0.0051421	0.00549499	0.00202987	0.000851174	0.000704248	0.000651653
		0.00124772	0.00244129	0.00615958	0.008117	0.00531131	0.00249893	0.00138755	0.00107383	0.00083099	0.000759926	0.000696082	0.000719059	0.00069893	0.000976803	0.000948725	0.000711842	0.000648465	0.000705423	0.000646933	0.000647545	0.000650801	0.000634933	0.000617674	0.000613511	0.00062639	0.000644164	0.000648108	0.000632097	0.000687153	0.00070293	0.000842415	0.00143346	0.00320785	0.00498124	0.00429998	0.00235294	0.00160182	0.00138676	0.00129641	0.00127404	0.00153965	0.00236751	0.00581646	0.00516441	0.00171004	0.000858723	0.000713663	0.000671801
		0.00129194	0.00274391	0.00667653	0.00791974	0.00492706	0.00234751	0.00142522	0.00103602	0.000864108	0.000776129	0.000696596	0.000716726	0.000701424	0.00101202	0.000991704	0.000677479	0.000667048	0.000666334	0.000665624	0.000669658	0.000631021	0.000651847	0.000647974	0.00063009	0.000619581	0.000633514	0.000650074	0.000648335	0.000676721	0.000727074	0.000880688	0.00159207	0.00354984	0.00512852	0.00401182	0.00221614	0.00154289	0.00135757	0.0013067	0.00130306	0.00153509	0.00266519	0.0062414	0.00470812	0.0014757	0.000815313	0.000702003	0.000656141
		0.00138788	0.00314776	0.00694765	0.00770404	0.00447927	0.00221478	0.00131302	0.000993759	0.000830429	0.00078075	0.00068492	0.000686207	0.000728581	0.00108895	0.00102746	0.000717824	0.000670589	0.000672501	0.0006495	0.000642118	0.000616052	0.000644737	0.000620105	0.00063039	0.000627885	0.000635579	0.000645825	0.000637525	0.0006674	0.000724351	0.000999975	0.00178497	0.00392361	0.00523052	0.00372236	0.00209881	0.00150187	0.00137207	0.00127036	0.00129942	0.00157041	0.00299553	0.00642988	0.00422442	0.00133294	0.00080193	0.000703762	0.000676132
		0.00148532	0.00353108	0.00733569	0.00736393	0.00406908	0.00211996	0.00130676	0.000951446	0.000803344	0.000697747	0.000694973	0.000717293	0.000784653	0.00111564	0.000921793	0.000686123	0.000652935	0.000650726	0.000653266	0.000663709	0.000683921	0.000625152	0.000628689	0.000639672	0.00064904	0.000635902	0.000638844	0.000661362	0.000680476	0.000781686	0.00113913	0.00203579	0.00431193	0.00531036	0.00356437	0.00194958	0.00149024	0.00134871	0.00130596	0.0013137	0.00159155	0.00343647	0.00657226	0.00378045	0.00117582	0.000794057	0.00070002	0.000668812
		0.00156858	0.00401004	0.00768084	0.00696546	0.00376465	0.00200144	0.00126249	0.000961256	0.000780322	0.000731288	0.000735215	0.000707144	0.000817107	0.00121273	0.000948764	0.000673559	0.000642474	0.000640185	0.000669773	0.000654039	0.0006286	0.000642204	0.000628428	0.000632307	0.000645925	0.000638107	0.000660712	0.000656924	0.00066411	0.000797668	0.00127336	0.00230739	0.00465379	0.00528982	0.00340066	0.0018797	0.00146372	0.00133464	0.00129527	0.00133728	0.00168658	0.00388967	0.00648963	0.00330295	0.00105913	0.000773239	0.000665787	0.000681339
		0.00169198	0.00425869	0.00767612	0.00675413	0.00343539	0.00187413	0.00118773	0.000965392	0.000775675	0.000718507	0.000698559	0.000711371	0.000825638	0.00111845	0.000807411	0.00064681	0.000666029	0.000668413	0.0006432	0.000647857	0.000586446	0.000649254	0.000641548	0.000629911	0.00062327	0.00065954	0.000652519	0.0006651	0.00069534	0.000845004	0.00133744	0.00251608	0.00495826	0.00525486	0.00317085	0.00185723	0.00144842	0.00133822	0.00129115	0.00137903	0.00180658	0.00431299	0.00629247	0.00295059	0.00101125	0.000747041	0.00069822	0.000703183
		0.00183538	0.00464075	0.00777698	0.00631233	0.00312234	0.00167921	0.00119602	0.000897759	0.000767611	0.000737991	0.000679233	0.000697322	0.000867887	0.00110229	0.000746287	0.000651262	0.000647229	0.000651059	0.00066697	0.000609111	0.000671729	0.000634691	0.000617594	0.000654745	0.00066139	0.000644198	0.000662028	0.000649191	0.000710218	0.000822275	0.00129803	0.0028108	0.00532078	0.00516601	0.00301583	0.00179079	0.0014884	0.00131564	0.00130075	0.00140517	0.00191672	0.00476628	0.00608101	0.00262754	0.000924703	0.000739745	0.00066854	0.000681567
		0.00198425	0.00505299	0.00786982	0.0058689	0.00286567	0.00165305	0.0010838	0.00088722	0.000747063	0.000711972	0.000716379	0.000691008	0.000962757	0.00102206	0.000722298	0.000650989	0.000662486	0.000670217	0.000647404	0.000654097	0.000607193	0.000633269	0.00066236	0.000653039	0.000619011	0.000640842	0.000637618	0.000656319	0.000734522	0.000848796	0.00134252	0.00312552	0.0056342	0.00502454	0.00287152	0.00176159	0.00141799	0.00132462	0.00127916	0.00141865	0.00200439	0.00509221	0.00581904	0.0023329	0.000906897	0.000735201	0.000677203	0.000690415
		0.00214829	0.00552263	0.00782632	0.00556811	0.0026051	0.00155159	0.00111705	0.000864998	0.000796131	0.00074053	0.000756155	0.00071901	0.000950084	0.00105048	0.000724396	0.000677658	0.000656182	0.000662071	0.000622073	0.000632758	0.000641501	0.000622775	0.000651336	0.000641603	0.000645465	0.000635448	0.000633577	0.000646208	0.000717581	0.000828667	0.00144902	0.00338628	0.00577117	0.00500684	0.00274199	0.00167985	0.00137658	0.00135381	0.0013176	0.00151139	0.00237272	0.00534486	0.00545235	0.00208448	0.00087812	0.000705513	0.00068251	0.000716989
		0.00238393	0.00579744	0.00760936	0.00521065	0.00245611	0.00151032	0.00106238	0.000893498	0.000764061	0.000699787	0.00072476	0.00069729	0.000940267	0.000986665	0.00075201	0.000657537	0.000671241	0.000636832	0.000649052	0.000640857	0.000648955	0.00062751	0.000634257	0.000638882	0.000643367	0.000643155	0.000651852	0.000656845	0.000721974	0.000850019	0.00151307	0.00370049	0.00597312	0.00488258	0.00266711	0.00167738	0.00144274	0.00131334	0.00131427	0.00176974	0.00280704	0.00557866	0.00510227	0.00183116	0.000841802	0.000719511	0.000666738	0.000987171
		0.00255257	0.00618206	0.00759736	0.0047764	0.00233239	0.00142018	0.00103324	0.000829956	0.000768344	0.000726496	0.000729124	0.000724557	0.00102464	0.000907284	0.000696003	0.000627275	0.000654949	0.000677025	0.000644041	0.000624429	0.000656563	0.000656645	0.000626942	0.000638094	0.000645687	0.000645758	0.000636077	0.000686582	0.000705631	0.00087911	0.00163932	0.00397959	0.00596122	0.00486926	0.00258956	0.00162404	0.00136995	0.00130636	0.00128623	0.00172103	0.00263041	0.00566503	0.00484803	0.00160419	0.000835567	0.000722674	0.000678127	0.000987437
		0.00275235	0.00644019	0.007404	0.00453868	0.00212423	0.00136767	0.00098172	0.000858771	0.000709147	0.000713506	0.000695803	0.000737119	0.0010027	0.000934895	0.00072526	0.000668611	0.000638014	0.000639534	0.000655161	0.000620544	0.000633252	0.000632937	0.000628196	0.000641995	0.000650019	0.000643489	0.00064873	0.000665918	0.000746915	0.000949829	0.00178258	0.00408642	0.00602451	0.0047542	0.00241712	0.00165522	0.00142118	0.00131624	0.00137537	0.00196256	0.00278016	0.00574186	0.00454197	0.00151598	0.00079308	0.000713242	0.000663299	0.00096525
		0.00304719	0.00665273	0.00735954	0.0042054	0.00208847	0.00130767	0.000990035	0.000795331	0.000774191	0.000756158	0.000671557	0.000749143	0.00109769	0.00106519	0.000711566	0.000688008	0.000630997	0.000630008	0.000626941	0.000653949	0.000627284	0.000618181	0.000635667	0.000640177	0.000640896	0.000670679	0.000656983	0.000671171	0.000717723	0.000973319	0.00191212	0.00418726	0.00603846	0.00441496	0.00232824	0.0016291	0.00137491	0.00133958	0.00142571	0.00219109	0.00294852	0.00584509	0.00437971	0.00137198	0.000815911	0.000710599	0.000659907	0.000767487
		0.00333822	0.00684161	0.00709815	0.00394774	0.00196531	0.00129466	0.000992388	0.000779286	0.000732667	0.000700629	0.000701018	0.000781693	0.00111457	0.00087885	0.000697957	0.000662584	0.000663915	0.000663512	0.000634686	0.000666737	0.000641606	0.000659072	0.00064804	0.000660415	0.000652196	0.000644835	0.000701656	0.000669285	0.000753232	0.00101589	0.00206121	0.00448884	0.00582639	0.00416769	0.00224016	0.00154724	0.00135729	0.00135753	0.00145592	0.00200604	0.00304783	0.00586318	0.0041367	0.00131852	0.000792866	0.000723664	0.000661311	0.000836995
		0.00362749	0.00716981	0.00693319	0.00365315	0.00186003	0.00121004	0.000953171	0.000819375	0.000751159	0.000701297	0.000690889	0.000787212	0.00103573	0.00083473	0.000680565	0.000657352	0.000654631	0.000641737	0.000660946	0.000658874	0.000648603	0.000614831	0.000627716	0.000636892	0.000645221	0.000649163	0.000657256	0.000688976	0.000791212	0.00106235	0.00220579	0.00471731	0.00576518	0.00391252	0.00208604	0.00154902	0.00139218	0.00137599	0.00137892	0.00177184	0.00317078	0.00594426	0.00386003	0.00119892	0.000770545	0.000675382	0.000680806	0.000888674
		0.00396712	0.00741634	0.00664248	0.00349491	0.00178353	0.00121859	0.000968731	0.000806807	0.000727714	0.000693871	0.000701865	0.000808309	0.00106579	0.000869316	0.000711558	0.000673235	0.000658997	0.000621761	0.000639116	0.000626516	0.000624349	0.000633339	0.000612164	0.000640413	0.000631417	0.000677348	0.000653607	0.000693771	0.00079452	0.00108708	0.00240734	0.00492476	0.00574656	0.00374505	0.00205013	0.00151307	0.00135222	0.001335	0.00138411	0.00197842	0.00347889	0.00596021	0.00361575	0.00114665	0.000795032	0.000703404	0.000682228	0.00129627
		0.00416931	0.00746449	0.00646956	0.00326337	0.001742	0.00120041	0.000935592	0.000805498	0.000688971	0.000714688	0.000706864	0.00085757	0.00113431	0.000892512	0.000724896	0.000682208	0.000638631	0.000656588	0.000626362	0.000623817	0.000640697	0.000638503	0.0006486	0.000636453	0.00064884	0.000641824	0.0006587	0.000707349	0.000772104	0.00117559	0.00263891	0.00519228	0.00574098	0.00362552	0.00200597	0.00153763	0.00137805	0.00135393	0.00140297	0.00198711	0.00365248	0.00604335	0.00342387	0.00108589	0.000759094	0.000667641	0.000687474	0.000995274
		0.00455249	0.00755533	0.00621985	0.00312842	0.00171264	0.0011375	0.000957235	0.000784977	0.000707835	0.000711637	0.000686862	0.000973531	0.00136576	0.00095254	0.00075723	0.00068557	0.000668565	0.000605593	0.000639108	0.000641562	0.000638559	0.000645605	0.000668351	0.000648676	0.000653095	0.000656389	0.000690149	0.00070168	0.000803288	0.00125852	0.00285279	0.00547031	0.00560199	0.00335898	0.00193024	0.00151101	0.00137429	0.00135086	0.00143332	0.00192168	0.00382258	0.00609037	0.0031458	0.00105167	0.000761873	0.000680353	0.000657047	0.000852456
		0.00489403	0.00788034	0.00607443	0.00299803	0.00165725	0.00113496	0.000926415	0.000795658	0.000722423	0.000714711	0.000722012	0.0011398	0.00150145	0.000937874	0.000709203	0.000656852	0.000656392	0.000637119	0.000663758	0.000641863	0.00062831	0.000657973	0.000612421	0.000606111	0.000633077	0.000639111	0.000659025	0.000708337	0.000823548	0.00130132	0.00302391	0.00543159	0.00544765	0.00324081	0.0018493	0.00147682	0.00136303	0.00133639	0.00144438	0.00197311	0.00409774	0.00619483	0.00299806	0.00101565	0.000775114	0.000701682	0.000674796	0.000790263
		0.00526855	0.00790726	0.00593652	0.00282672	0.00157681	0.00109774	0.000922405	0.00079001	0.000720252	0.000705001	0.000718338	0.00142839	0.0013812	0.000878496	0.000664797	0.0006315	0.000676039	0.000666256	0.000665376	0.000670521	0.000662617	0.000646811	0.000658566	0.000621805	0.000643863	0.000638422	0.000692708	0.000691088	0.000821701	0.00132116	0.0030185	0.0054472	0.00533101	0.00311863	0.00184604	0.00147468	0.00135046	0.00132995	0.00147051	0.00199116	0.00432427	0.00623503	0.00284572	0.000979711	0.00076242	0.000679108	0.000687064	0.00081894
		0.00559251	0.00794984	0.00567336	0.00263912	0.00155454	0.00113305	0.000877947	0.000754308	0.000732649	0.000695973	0.000689514	0.0011174	0.0012036	0.000786635	0.000646075	0.000674927	0.00067233	0.000654255	0.000635503	0.000658469	0.000632554	0.000638186	0.000619377	0.000661186	0.000627408	0.000651633	0.000657156	0.000700901	0.000854031	0.00133747	0.00320263	0.00549613	0.00528152	0.0030521	0.00186858	0.00148418	0.00135338	0.00132236	0.00148893	0.00206911	0.00468716	0.00623765	0.00272198	0.000963411	0.000754901	0.000674619	0.000667864	0.000814619
		0.00590762	0.0080314	0.00549083	0.00257757	0.00153424	0.00119543	0.00095182	0.000737451	0.000738262	0.000724691	0.00071173	0.00105053	0.00114416	0.000741393	0.000673659	0.000694075	0.00070421	0.000661013	0.000690339	0.000653823	0.000621605	0.000626888	0.000604999	0.000649557	0.000621569	0.000651498	0.000675489	0.000705157	0.000838396	0.00141111	0.00332132	0.00566884	0.00526202	0.00292651	0.00181027	0.00150803	0.00134384	0.00131297	0.00158534	0.00218385	0.00488944	0.00622969	0.00256151	0.000940324	0.000730531	0.000677656	0.000681618	0.00088109
		0.00630986	0.00816033	0.00530768	0.00254999	0.00155863	0.00146716	0.00105363	0.000740493	0.000738704	0.000697587	0.000726388	0.00103424	0.00105159	0.000754687	0.000705613	0.000665723	0.000643258	0.000665091	0.00066033	0.000640046	0.000640869	0.00066033	0.00062431	0.00065357	0.000645231	0.000649345	0.00066779	0.000682855	0.000861121	0.00148669	0.00349361	0.00578441	0.00518937	0.00301347	0.0018558	0.00147357	0.00135825	0.00134199	0.00161621	0.00240603	0.00518846	0.00614158	0.00249187	0.000939262	0.000751591	0.000668651	0.000714481	0.00084177
		0.00632572	0.00798249	0.00520328	0.00240257	0.00162838	0.0017592	0.00116214	0.00080976	0.000707663	0.000708717	0.000742416	0.00110168	0.00100593	0.000698607	0.000676769	0.000674414	0.000652388	0.000634403	0.00064977	0.000630961	0.000629319	0.000658271	0.000667727	0.000640209	0.00067761	0.000655226	0.000664574	0.000719145	0.000880317	0.00158657	0.00360618	0.00590599	0.005183	0.00293684	0.00179429	0.00149159	0.00138967	0.001298	0.00182484	0.00285801	0.00547289	0.00613465	0.00241427	0.000908417	0.000749877	0.000673306	0.000709294	0.000793138
		0.00654413	0.00791009	0.00496161	0.00235608	0.00161377	0.00195182	0.00118608	0.000775665	0.000735041	0.000691733	0.000755156	0.00110767	0.000963329	0.000717219	0.000661622	0.000679563	0.000680241	0.000673773	0.000646124	0.000639599	0.000657205	0.000626853	0.000646597	0.000641809	0.000636566	0.000634605	0.000682879	0.000713527	0.000865599	0.00160778	0.00381195	0.00614996	0.00532041	0.00289073	0.00183833	0.00143389	0.00136871	0.00134602	0.00180628	0.00260898	0.0056767	0.00608032	0.00234458	0.000901662	0.000741127	0.000668983	0.000705414	0.000842894
		0.00685774	0.0079155	0.0047183	0.00224217	0.0016358	0.00189339	0.00110415	0.000777728	0.000695737	0.000687831	0.000750456	0.00103445	0.000934789	0.000702712	0.000615341	0.000689743	0.000656788	0.000629901	0.000621991	0.000648585	0.00061526	0.000651849	0.000604195	0.000644749	0.000654487	0.00064513	0.000675824	0.000748034	0.000914124	0.00165394	0.00399801	0.00636676	0.00536916	0.00295923	0.0018061	0.00146004	0.00134515	0.00133314	0.00164017	0.00240864	0.00574672	0.00592557	0.00224875	0.000895594	0.000723686	0.00067607	0.000677674	0.00100329
		0.00686883	0.00766009	0.00464245	0.00220382	0.00158264	0.00156639	0.000951644	0.000771013	0.000743373	0.000716201	0.000745995	0.000995213	0.000953616	0.000711228	0.000672141	0.000682251	0.000667863	0.000669323	0.000647891	0.00062978	0.000629684	0.000623618	0.00065679	0.000637868	0.000624952	0.000649233	0.000677718	0.000740812	0.000948486	0.00174592	0.00415769	0.00652709	0.00546231	0.00290687	0.0017963	0.0014743	0.00138654	0.00131946	0.00159125	0.00242448	0.00564075	0.00585499	0.00216704	0.000895845	0.000739428	0.000676063	0.000717422	0.000922577
		0.00718001	0.00760177	0.0044032	0.00213721	0.0014549	0.00126845	0.000907346	0.000756781	0.000706082	0.000682044	0.000759024	0.00106039	0.000903133	0.000717786	0.000652537	0.000672585	0.000645432	0.000657212	0.000647451	0.000591853	0.00064652	0.00064471	0.000626094	0.000657951	0.00060589	0.000653664	0.000683471	0.000735008	0.000955075	0.00183619	0.00437874	0.00675863	0.00555668	0.00292694	0.00172154	0.00146444	0.0013419	0.00137596	0.00157342	0.00259082	0.00564671	0.0056624	0.00210435	0.000898619	0.000741412	0.000681215	0.000708847	0.00115325
		0.00715057	0.00750684	0.00423628	0.00208439	0.00143058	0.00106995	0.000857609	0.000784417	0.000715607	0.000684047	0.000783036	0.00103569	0.000876954	0.000710397	0.000692805	0.000664754	0.000666405	0.000683561	0.00065489	0.000623442	0.000647233	0.000641344	0.00064117	0.00063031	0.000652759	0.000656077	0.000692742	0.000742451	0.000945055	0.00185519	0.00451133	0.00671704	0.00549956	0.00284511	0.00175571	0.0014534	0.00141201	0.001348	0.00157705	0.00250928	0.00553528	0.00559184	0.00207163	0.000900903	0.000748788	0.000684474	0.00070764	0.00117808
		0.00740024	0.00746349	0.00413312	0.00202451	0.00131478	0.00101848	0.000810041	0.000727171	0.000714173	0.000743265	0.000815099	0.00102439	0.000846852	0.000725631	0.00068423	0.000674351	0.000680885	0.000676476	0.000675479	0.000648721	0.000656199	0.000639564	0.000644786	0.000635021	0.000636162	0.000652621	0.000686289	0.000750636	0.000973406	0.00190415	0.00460673	0.00686113	0.00548686	0.00287148	0.00176048	0.00144789	0.00136362	0.00137443	0.00164225	0.0023577	0.0055703	0.00559529	0.0020255	0.000886919	0.000738902	0.00066475	0.00074499	0.00192296
		0.00746216	0.00720722	0.00391818	0.0019719	0.00129005	0.000962898	0.000801609	0.000723182	0.000727442	0.0006851	0.000728043	0.00108303	0.000857805	0.000688473	0.000687994	0.000677909	0.000651158	0.000636094	0.000652338	0.000628014	0.00064342	0.000641551	0.000649902	0.000614574	0.000632148	0.000667998	0.000697246	0.000747137	0.00101594	0.00196963	0.00462334	0.00698917	0.00556099	0.0028446	0.00176768	0.00143723	0.00135727	0.00135012	0.00160023	0.00244865	0.00563578	0.0056011	0.00205846	0.000861077	0.000748931	0.000677509	0.000798618	0.00121264
		0.00748767	0.00698267	0.0038273	0.00185844	0.00127111	0.000990456	0.000831524	0.000690279	0.000726111	0.000699448	0.00078351	0.00105309	0.000888112	0.000714732	0.000674383	0.000677756	0.000655617	0.000634399	0.000644664	0.000633476	0.000661164	0.000665979	0.000655357	0.000641112	0.000654837	0.000679219	0.000683682	0.000764176	0.000991033	0.00200922	0.00471112	0.00705865	0.0055507	0.00283789	0.00172884	0.00144989	0.00136177	0.0013515	0.00161447	0.0025839	0.00566593	0.00561382	0.00201954	0.000860878	0.000739413	0.000655529	0.000699696	0.000828178
		0.00764844	0.00689648	0.00353802	0.00185842	0.00121764	0.000962418	0.000844469	0.000736251	0.000727073	0.000698343	0.000771721	0.00104883	0.000907028	0.000696325	0.00062693	0.000686115	0.000635339	0.000656959	0.000660801	0.00062646	0.000642911	0.000647764	0.000648247	0.000668545	0.000648193	0.000639105	0.000706286	0.000757597	0.00103249	0.00208157	0.00484812	0.00701208	0.00546192	0.00281983	0.00177795	0.00148636	0.00137407	0.00135101	0.00185208	0.00260121	0.00584844	0.00585123	0.0021031	0.00090155	0.000740198	0.000655688	0.000677816	0.000849155
		0.00764108	0.00670083	0.00345178	0.00180393	0.00122724	0.000947195	0.000830942	0.000706162	0.000713997	0.000695983	0.000803097	0.00109787	0.000814058	0.00070876	0.000665805	0.000652593	0.000647016	0.000654327	0.000642963	0.000639403	0.000633858	0.000641211	0.000653905	0.000641867	0.000680848	0.000657843	0.000696138	0.000770953	0.00103508	0.00203765	0.00477418	0.00689993	0.00543261	0.00278969	0.00172209	0.0014497	0.00138604	0.00134792	0.00164342	0.00256888	0.00610864	0.00612672	0.00217058	0.000904019	0.000750894	0.000665754	0.000697725	0.00146197
		0.00767418	0.00650255	0.00343158	0.00176889	0.00121265	0.000963985	0.000763631	0.000727154	0.000708885	0.000644709	0.000823028	0.0010161	0.000828279	0.000690526	0.000668355	0.000688053	0.000663203	0.00064641	0.000672798	0.000664565	0.000639225	0.000660037	0.000615003	0.00066803	0.000644514	0.000652521	0.000698694	0.000756341	0.00101308	0.00204909	0.00489852	0.00703753	0.00542952	0.00279303	0.00176309	0.0014416	0.00136808	0.00135203	0.00176736	0.00279383	0.00625809	0.00636659	0.00220851	0.000904419	0.000741365	0.000678469	0.000786598	0.00174163
		0.00764027	0.00634629	0.00333561	0.00177316	0.00121295	0.000915235	0.000800834	0.000762522	0.000689643	0.000724273	0.000837348	0.00105994	0.000827019	0.000653891	0.000640934	0.000697117	0.000635141	0.000650438	0.000648895	0.00063534	0.0006299	0.000635968	0.000645643	0.000668942	0.000650795	0.000646326	0.000665318	0.000772416	0.000984581	0.0021468	0.00503242	0.00715971	0.00554525	0.00285984	0.00175985	0.00148279	0.00140453	0.00136932	0.00214871	0.00302511	0.00660715	0.00665716	0.00227186	0.000893025	0.00076946	0.000682056	0.00075598	0.00131703
		0.00781303	0.00626787	0.00319462	0.00177879	0.00118364	0.000925318	0.000800529	0.000754915	0.000709664	0.000721659	0.000820897	0.00105842	0.000809925	0.000685386	0.000677701	0.000676943	0.000633584	0.000638099	0.000659051	0.000667571	0.000659219	0.000636308	0.000674829	0.00062496	0.00063877	0.000684333	0.000718328	0.000735623	0.00103263	0.00217275	0.00507014	0.00744839	0.00570328	0.00286998	0.00181182	0.00148175	0.00135655	0.00143397	0.00288487	0.00292167	0.0065177	0.00672035	0.00232557	0.000912569	0.000744846	0.000687225	0.0006797	0.000864067
		0.00772509	0.00621193	0.00297928	0.00170263	0.00118678	0.00090858	0.000782267	0.000716554	0.000726814	0.000693634	0.000859403	0.00111153	0.000848901	0.000702223	0.000678667	0.000665574	0.00067305	0.000653166	0.000674301	0.000630984	0.000645218	0.00063833	0.000651729	0.000625936	0.000636962	0.000668571	0.000718362	0.000761548	0.00103701	0.00217246	0.00535061	0.00776843	0.00591424	0.00297051	0.00183271	0.00146819	0.0013877	0.00146899	0.00214016	0.00267353	0.00669055	0.00687261	0.00242732	0.000938815	0.000755225	0.00067541	0.000677753	0.000840529
		0.00776667	0.00616152	0.00304052	0.00164909	0.0011522	0.000919717	0.000817105	0.000726989	0.000696103	0.000690661	0.000858848	0.00107138	0.000900439	0.000704525	0.000661774	0.00067307	0.000662248	0.000661738	0.000622795	0.000642572	0.000634916	0.000641505	0.000668518	0.000622419	0.000666589	0.000669374	0.00070725	0.000755666	0.00106468	0.00218754	0.00544255	0.0079477	0.00596952	0.00304191	0.00188011	0.00150696	0.00133645	0.00139469	0.0018131	0.00268875	0.00645324	0.00693742	0.00252792	0.000936736	0.000773253	0.000684367	0.000677401	0.000829274
		0.0078911	0.00597471	0.00300959	0.00173288	0.00113716	0.000866479	0.000781075	0.000714855	0.000711306	0.000680323	0.000844045	0.00110441	0.000880108	0.000704071	0.000674579	0.000659328	0.000680147	0.000657008	0.000634981	0.000626189	0.0006627	0.000624469	0.000644346	0.000663283	0.000641434	0.000651341	0.000689189	0.000736131	0.00106219	0.00221795	0.00558971	0.00818911	0.00611153	0.0031468	0.001859	0.00147811	0.00140904	0.00132925	0.00180259	0.00255023	0.00637968	0.0069724	0.00263217	0.000953971	0.000749707	0.000691329	0.000675354	0.000843837
		0.00793591	0.00599342	0.0029263	0.00161576	0.00112235	0.00093834	0.000778631	0.000727959	0.000713323	0.000703239	0.000904928	0.00109329	0.000836267	0.000662896	0.000634523	0.000676758	0.000647579	0.000671168	0.000622255	0.000642198	0.000622961	0.000646612	0.000649286	0.00067509	0.000664439	0.000689518	0.000720204	0.000768506	0.00107746	0.00232495	0.00560915	0.00814691	0.00626104	0.00314957	0.00184122	0.00149273	0.00138346	0.00138373	0.00168808	0.00267613	0.00613613	0.00710311	0.00273911	0.00100219	0.000757806	0.000679794	0.000671758	0.000853123
		0.00798455	0.00590258	0.00293436	0.00163375	0.00110443	0.000898264	0.000824416	0.000750559	0.00074483	0.000729028	0.00092852	0.00113528	0.00080757	0.000724216	0.000660134	0.000662509	0.000653378	0.000657579	0.000643004	0.0006523	0.000646455	0.000647621	0.00066345	0.000649502	0.000657841	0.000672786	0.000700926	0.000772598	0.00105183	0.00227355	0.00543611	0.00800333	0.00613854	0.0031844	0.00188695	0.00151105	0.00144257	0.00136459	0.00162864	0.00239335	0.00582898	0.00698506	0.00292674	0.00101872	0.000779977	0.000682089	0.000680438	0.000872503
		0.00805242	0.00600996	0.00292247	0.0015917	0.00110603	0.00096372	0.000805268	0.000720768	0.000703882	0.000670847	0.000936984	0.00106554	0.00080177	0.000676268	0.000689279	0.000690242	0.000685758	0.000646385	0.000642254	0.000615105	0.000643554	0.000651955	0.000676653	0.000676086	0.00068354	0.000678997	0.000672755	0.000764531	0.00106158	0.00215089	0.00524248	0.00802729	0.00634486	0.00327592	0.00192845	0.00148162	0.00141773	0.00135929	0.00160346	0.00239014	0.0054781	0.00710674	0.00314211	0.00103089	0.000761347	0.000691983	0.000664263	0.00081509
		0.00790994	0.00601969	0.00286481	0.00165354	0.00114376	0.000904027	0.00076868	0.000742933	0.000699023	0.000731909	0.000897227	0.00103022	0.000806426	0.000668858	0.000654283	0.000676275	0.00065126	0.000626964	0.000668935	0.000635292	0.000648241	0.000664601	0.000646074	0.000648882	0.00067153	0.00066442	0.000692391	0.000789639	0.0010203	0.00215719	0.00536745	0.00793336	0.00662182	0.00338053	0.00196819	0.00149651	0.00137739	0.00136533	0.0016827	0.00255084	0.00522886	0.0070361	0.00332125	0.00108131	0.000767064	0.000692721	0.000666769	0.00100214
		0.0081806	0.00575647	0.00279429	0.00163345	0.00108867	0.00096085	0.0007809	0.000720237	0.000700639	0.000763295	0.000889038	0.00103304	0.000792778	0.000725625	0.000681583	0.000671656	0.000650208	0.000638554	0.000651614	0.000640788	0.000666552	0.000663493	0.000676294	0.000647295	0.000643026	0.000682219	0.000678098	0.000751894	0.00101795	0.00209595	0.00517139	0.00799415	0.00663293	0.00352261	0.00201485	0.00153546	0.00141713	0.00137877	0.00180632	0.00236547	0.0049291	0.00701098	0.00349974	0.00113532	0.000768253	0.000705696	0.000669781	0.000905386
		0.00802708	0.00569989	0.00283792	0.0016207	0.00113903	0.000926026	0.000820332	0.000725087	0.000738077	0.000769072	0.000843168	0.00104436	0.000799491	0.000716349	0.000693739	0.000676105	0.000666583	0.000665807	0.00063972	0.000635445	0.000650802	0.000630087	0.000631371	0.000645957	0.000669087	0.000659161	0.000693024	0.000775474	0.00100184	0.0020672	0.00516837	0.00800128	0.0069297	0.00377509	0.00208346	0.00154114	0.00142784	0.00138563	0.00161313	0.0022102	0.00462327	0.00698948	0.0036524	0.00115716	0.000791773	0.000697642	0.000702114	0.000913249
		0.00790899	0.00579771	0.00280841	0.00162338	0.00119198	0.000906125	0.000822027	0.000762366	0.000689321	0.000708085	0.000876217	0.00102402	0.000815656	0.000687226	0.000683355	0.000653796	0.000629475	0.000652865	0.000656341	0.000613618	0.000663069	0.000662285	0.000630296	0.000651998	0.000643636	0.000659912	0.000701292	0.000781973	0.00097953	0.00194133	0.00490175	0.00814714	0.00732883	0.00387484	0.00212276	0.00161251	0.0014152	0.00135011	0.0018015	0.00280053	0.00443203	0.00686239	0.00382025	0.00122587	0.000796533	0.000718473	0.000644708	0.000770384
		0.00806141	0.0057677	0.00278446	0.00159308	0.00112613	0.000931358	0.000808489	0.000740773	0.000702102	0.000716359	0.000837218	0.0010779	0.00081129	0.000712511	0.000683923	0.000674877	0.000676213	0.000664547	0.000674751	0.000620968	0.000655967	0.000656258	0.000636655	0.000638582	0.000656099	0.000678732	0.000707381	0.000766057	0.000995	0.00192941	0.0047904	0.0082967	0.00763024	0.00412529	0.00218768	0.00160678	0.00143602	0.00139529	0.00210011	0.00243091	0.00417079	0.00676184	0.00406377	0.00133385	0.000790371	0.000725665	0.000666789	0.000749318
		0.007933	0.00572816	0.00277825	0.00160304	0.0011435	0.000882932	0.000801907	0.000736928	0.00076592	0.000722811	0.000867268	0.00109261	0.000832516	0.000728215	0.000700377	0.000671539	0.000686606	0.000671072	0.000639269	0.000666117	0.000642185	0.000645038	0.000646459	0.000637541	0.000667506	0.000677575	0.000687521	0.000798408	0.000964365	0.00184065	0.00468999	0.00831898	0.00792496	0.00434855	0.00225914	0.00161926	0.00142292	0.00136007	0.00160314	0.0025628	0.00382686	0.00644944	0.00421875	0.00137926	0.000809788	0.000708575	0.000675495	0.000719311
		0.00789183	0.00579862	0.0027303	0.0015972	0.0012154	0.000885633	0.00080755	0.000728437	0.000708155	0.000684862	0.000867692	0.00114728	0.000855691	0.000711742	0.00069603	0.000674821	0.00066942	0.000676839	0.000660019	0.000674111	0.000656657	0.000653116	0.000668324	0.000644924	0.000666705	0.000675037	0.000705508	0.000774756	0.000934009	0.00180665	0.00451623	0.00827573	0.00810108	0.00449535	0.00232417	0.0016815	0.00146872	0.00137785	0.00165069	0.00230594	0.00342659	0.00628503	0.00443211	0.00151647	0.000836189	0.000727685	0.000646728	0.000710702
		0.00796841	0.00565897	0.00275873	0.00158453	0.00117902	0.00091092	0.00078669	0.000744783	0.000704633	0.000732472	0.000901251	0.00110978	0.000864291	0.000709736	0.000665709	0.000707881	0.000656619	0.000681405	0.000652493	0.000645406	0.000642825	0.000643377	0.000654456	0.000649221	0.000685996	0.000664428	0.000681303	0.000750538	0.000957039	0.00170225	0.00431851	0.00799313	0.00825532	0.00474716	0.00240628	0.00165224	0.00144997	0.00139722	0.00147028	0.00189864	0.00320541	0.0061513	0.00466384	0.00162578	0.000856777	0.000713774	0.000684698	0.000710497
		0.00781901	0.00574288	0.00283148	0.00161462	0.0011576	0.000886675	0.000778168	0.000708799	0.000702787	0.00069426	0.000859772	0.00110871	0.000934049	0.000706473	0.000658272	0.000688585	0.000658244	0.000644902	0.000669407	0.000624736	0.0006523	0.000641481	0.000645982	0.000658202	0.000675225	0.000667398	0.000694534	0.000779327	0.000958942	0.00165116	0.00416692	0.00799101	0.00827818	0.00486327	0.00251509	0.00171046	0.00149557	0.00140422	0.00145425	0.00225689	0.00331395	0.00589802	0.00496651	0.00188233	0.00089654	0.000739137	0.000676519	0.000686508
		0.00804331	0.00576909	0.00281113	0.0016616	0.00115329	0.000907802	0.000798641	0.000721983	0.000722283	0.000718646	0.000859555	0.00114926	0.000947805	0.000767685	0.000685665	0.000686056	0.000683888	0.000676505	0.000655836	0.000661864	0.000656739	0.000678737	0.000652009	0.000635263	0.000651939	0.000681832	0.000692434	0.000734367	0.000953409	0.00155137	0.00392112	0.00775882	0.00833895	0.00513169	0.00268296	0.00174903	0.00147405	0.0013587	0.00151332	0.00406229	0.00341852	0.00568707	0.00528284	0.00206935	0.000880459	0.000760684	0.000663614	0.000697444
		0.00790994	0.00582692	0.00286096	0.00162923	0.00113514	0.000915319	0.000828177	0.000776386	0.000714179	0.000739346	0.000839491	0.00102385	0.00085345	0.000660263	0.000705536	0.000691101	0.000639716	0.000683591	0.000630556	0.000666486	0.0006425	0.000643293	0.000701278	0.000649546	0.000665402	0.000681745	0.000683656	0.000753081	0.000897557	0.00155356	0.00363081	0.00746561	0.00850972	0.00544261	0.00277193	0.00178084	0.0015073	0.00143729	0.00195153	0.00421063	0.00281293	0.00557568	0.00578946	0.00238397	0.000945061	0.000759509	0.000696178	0.000672417
		0.00800722	0.00594625	0.00290692	0.00162213	0.00111811	0.000927768	0.000784824	0.000720448	0.00074851	0.000715032	0.000797229	0.00104116	0.000877578	0.000700151	0.000681829	0.000674349	0.0006915	0.000652771	0.000642626	0.000655686	0.000657262	0.000638023	0.000677341	0.000658691	0.000646029	0.000654568	0.000708313	0.000757015	0.000872942	0.00146193	0.00351659	0.00731571	0.0086661	0.00587927	0.00290543	0.00185277	0.00152564	0.00140337	0.00171392	0.00212193	0.00301458	0.00547679	0.00624275	0.00277567	0.00101618	0.000778306	0.000716458	0.000663574
		0.00790176	0.00590944	0.00297929	0.00169556	0.0011581	0.000909824	0.000816303	0.000738875	0.000717859	0.000691816	0.000831477	0.00107616	0.000872848	0.000719318	0.000702368	0.00067124	0.000672619	0.000645447	0.000685447	0.000645724	0.000660428	0.000677742	0.000656982	0.000649805	0.000661852	0.000674689	0.000723279	0.000728509	0.000880428	0.00142285	0.00330735	0.00704144	0.00879128	0.00620052	0.00308105	0.00189257	0.0015089	0.0014317	0.00140739	0.00206257	0.00317394	0.00536755	0.00682468	0.0032286	0.00113192	0.000804035	0.000673407	0.000656408
		0.00796059	0.00612774	0.00296975	0.00175209	0.00120654	0.000902015	0.000822723	0.000744013	0.000728674	0.000715639	0.000841479	0.00112746	0.000986262	0.000688602	0.00066636	0.000692489	0.000644988	0.000684639	0.000649518	0.000653485	0.00064205	0.000638424	0.000635778	0.000666531	0.000663024	0.000689565	0.000691924	0.000736971	0.000856685	0.00127982	0.00305807	0.00691557	0.0089532	0.00660055	0.00334451	0.00202342	0.00154536	0.00142199	0.00138051	0.00208492	0.00309606	0.00519293	0.00731319	0.00376564	0.00122756	0.000817167	0.000700524	0.000673048
		0.00778876	0.00612699	0.00307678	0.00170847	0.0011985	0.000919445	0.000782595	0.000711333	0.000686196	0.000707738	0.000845451	0.00120698	0.000964586	0.000725135	0.000694598	0.000643689	0.000675646	0.000616445	0.000651952	0.000671461	0.000663691	0.000648159	0.000639031	0.000643722	0.000665005	0.000680284	0.00067734	0.00075603	0.000833261	0.00125837	0.00284789	0.00663625	0.00909569	0.00700592	0.003536	0.00208628	0.00158089	0.00142547	0.00142069	0.00199051	0.00243797	0.00483256	0.00784303	0.00437606	0.00134571	0.000805049	0.00072324	0.000684796
		0.00777851	0.00607967	0.00318745	0.00173949	0.00117518	0.000990165	0.000786811	0.00074123	0.000710825	0.000730449	0.000829764	0.00116907	0.000914367	0.000725526	0.000697109	0.000695571	0.000705592	0.000645341	0.000665328	0.000677496	0.000640326	0.000653724	0.000677829	0.000652395	0.000657922	0.000666557	0.000685605	0.000755479	0.000804269	0.00120363	0.00270003	0.00626697	0.00905797	0.0073212	0.00386057	0.00216435	0.00163153	0.00139942	0.00138664	0.00159692	0.00212761	0.00446948	0.00809747	0.0051286	0.00157394	0.000884018	0.000751877	0.000660228
		0.00770046	0.00621515	0.00323088	0.0017536	0.00118267	0.000939788	0.00086651	0.000753017	0.000740733	0.000701288	0.000796424	0.0010681	0.000945162	0.000735673	0.000711584	0.000679964	0.000654042	0.00064755	0.000681311	0.000638745	0.00066281	0.000667071	0.000638711	0.000649442	0.000661406	0.000668443	0.000695754	0.000709434	0.000813053	0.0011788	0.00246026	0.00591932	0.00896814	0.00794379	0.00420291	0.00228596	0.00162842	0.00143323	0.00135913	0.00150483	0.00202062	0.00392946	0.0081659	0.00569002	0.00181372	0.000897851	0.00074778	0.00066488
		0.0076207	0.00636869	0.00329359	0.00183685	0.00119395	0.000897597	0.000831067	0.000765229	0.000715491	0.00072098	0.00074424	0.00106605	0.00100458	0.000735612	0.000700032	0.000655519	0.000688311	0.000685095	0.000633502	0.00066675	0.000653312	0.000613722	0.000638551	0.000654822	0.000649988	0.000649285	0.000679439	0.000723401	0.000802866	0.00113832	0.002262	0.00548736	0.00914873	0.00833488	0.00455866	0.00236268	0.0016472	0.00146864	0.00137475	0.0014842	0.00191927	0.00349774	0.00793826	0.00627258	0.00215066	0.000920506	0.000757619	0.0006814
		0.00751748	0.00636336	0.00342385	0.00179585	0.00126431	0.000944774	0.0008236	0.000745362	0.000735973	0.000690135	0.000741831	0.00106556	0.000975859	0.000717198	0.000686463	0.000672752	0.00068331	0.000625812	0.000661929	0.00067115	0.000657476	0.000670241	0.00065343	0.00065751	0.000643179	0.000652976	0.000694236	0.000705359	0.000796674	0.00105016	0.00208466	0.00510824	0.00894674	0.00872128	0.00498205	0.0025093	0.00174281	0.00148086	0.00139035	0.00145922	0.00182155	0.00300381	0.0073103	0.00672799	0.00251951	0.000978913	0.000778425	0.000697315
		0.00724383	0.00642594	0.003444	0.00179704	0.00124902	0.000987047	0.000822161	0.000766272	0.000732398	0.000706548	0.000719886	0.00101146	0.000973119	0.000709654	0.000683558	0.000702991	0.000663411	0.00065906	0.000650548	0.000658798	0.000665301	0.000667707	0.00067296	0.000634164	0.000669282	0.00064555	0.000702942	0.000728456	0.000777938	0.00100929	0.00208633	0.00487305	0.0089903	0.00933055	0.00540658	0.00270288	0.00178913	0.00153017	0.00140507	0.0013756	0.00179029	0.0025867	0.00648971	0.00703394	0.00293771	0.00106078	0.000800023	0.000695003
		0.007274	0.00647502	0.00358397	0.00187749	0.00127205	0.000976168	0.000832705	0.000751204	0.000744054	0.000721701	0.000766225	0.00105957	0.000999201	0.000730556	0.000709033	0.000649085	0.000682947	0.00066788	0.000649352	0.000664329	0.00064663	0.00066337	0.000648372	0.000631745	0.000676798	0.000686005	0.000678649	0.000696179	0.000782867	0.00102675	0.0021568	0.00459977	0.00895353	0.00961689	0.0059183	0.00294304	0.00188163	0.00155761	0.00143561	0.00137562	0.00169457	0.00222549	0.00557946	0.00713745	0.00345661	0.00120989	0.00080961	0.00071239
		0.00718394	0.00667534	0.00359898	0.00189695	0.00120866	0.00102182	0.000819548	0.000757129	0.000702765	0.000719489	0.000762894	0.00105242	0.0010427	0.000728912	0.000691278	0.000660249	0.000671518	0.000685797	0.000653405	0.000676333	0.000651346	0.000673609	0.000635666	0.000670308	0.000666985	0.000649915	0.000686708	0.000712087	0.000763579	0.000999223	0.00211284	0.00433787	0.00864927	0.0100182	0.0065996	0.00323654	0.00195659	0.0015244	0.0013981	0.00138721	0.0015566	0.00213173	0.00486874	0.00706698	0.00403256	0.0013319	0.000783721	0.000709227
		0.0070151	0.00679886	0.00370889	0.00196491	0.00130524	0.000970369	0.000830708	0.000804922	0.000724363	0.000716815	0.000725205	0.00103202	0.00110405	0.000759142	0.000727188	0.000698712	0.00070423	0.000672805	0.00065356	0.00062707	0.000642932	0.000662849	0.000669174	0.000670924	0.000645083	0.000688032	0.000675964	0.000701459	0.000738972	0.00095128	0.00189963	0.00397451	0.00828574	0.0104949	0.00735121	0.00358791	0.00202357	0.00158371	0.00139816	0.00135886	0.00150353	0.0024257	0.00414638	0.00685388	0.00454344	0.00156254	0.000850316	0.000739793
		0.00689679	0.00684347	0.00387779	0.00199609	0.00134449	0.0010004	0.000804535	0.000743767	0.000736434	0.000749831	0.000720019	0.00098774	0.00106599	0.000821804	0.0006764	0.000697917	0.000715048	0.000663286	0.000642778	0.000676696	0.000647194	0.00066368	0.000625663	0.000665591	0.000640515	0.000663264	0.000690115	0.000710769	0.000753191	0.000942851	0.00160524	0.00348063	0.00775212	0.0105241	0.00818246	0.00390033	0.0021186	0.00157723	0.00142044	0.00140429	0.00150565	0.00270984	0.00348099	0.00673664	0.00514365	0.00190534	0.000885445	0.000748594
		0.00669302	0.00688013	0.00403742	0.00207891	0.00138072	0.0010189	0.000862053	0.000738532	0.000703909	0.000695172	0.000707674	0.000923405	0.00103897	0.000807593	0.000730516	0.00067689	0.000692256	0.000670396	0.000669606	0.000686538	0.000671808	0.000636959	0.000648375	0.000660545	0.000653781	0.000673893	0.00065618	0.000700413	0.000729903	0.000860564	0.00139464	0.00305866	0.00723021	0.0107181	0.00880782	0.00437038	0.00228581	0.00165248	0.00142307	0.00137637	0.00162741	0.00239263	0.0029392	0.00629878	0.00563193	0.00230051	0.00095191	0.000759862
		0.00673888	0.00699539	0.00417873	0.00203539	0.00137074	0.00105065	0.000848437	0.00077031	0.000726587	0.000698543	0.000726984	0.000876199	0.000993513	0.000795086	0.000689437	0.000714679	0.000679692	0.000665113	0.000647601	0.000652726	0.000658692	0.000630647	0.000662212	0.000645498	0.000656006	0.000659891	0.000667596	0.000708833	0.00072546	0.000815576	0.00124529	0.00271652	0.00648936	0.0103677	0.00932299	0.00489415	0.00243241	0.0017221	0.00152165	0.0013714	0.00151207	0.00193172	0.00291658	0.00576464	0.00622465	0.00287293	0.00108527	0.000808247
		0.00667358	0.00709659	0.00421894	0.00218995	0.00137395	0.00106199	0.000861135	0.000791774	0.000709279	0.000715052	0.000682844	0.000897306	0.00104433	0.000834742	0.000686262	0.000695129	0.000667937	0.000676984	0.000681509	0.000653277	0.000659855	0.000674865	0.000649023	0.000611852	0.000645863	0.000638026	0.000674599	0.000715192	0.000753408	0.00081112	0.00115327	0.00241236	0.0058106	0.0100864	0.00964469	0.00543103	0.00272175	0.00182359	0.00153433	0.00137071	0.00143798	0.00174073	0.00382389	0.00523997	0.00658248	0.00351621	0.0012069	0.000827404
		0.00643014	0.00718202	0.00447178	0.00224986	0.00142121	0.00110906	0.000849254	0.00075611	0.000732141	0.000710706	0.000708095	0.000895085	0.00105712	0.000825043	0.000709861	0.000694864	0.000685265	0.000681195	0.000647191	0.000658865	0.000676655	0.000634337	0.000665166	0.000664793	0.000646437	0.000675841	0.000690592	0.000707058	0.000727228	0.000821964	0.00107494	0.00213932	0.00512501	0.00952439	0.00976456	0.00608358	0.00295806	0.00189361	0.00153317	0.00140156	0.00137043	0.00188402	0.00466476	0.00440992	0.00671081	0.00427215	0.00149888	0.000832875
		0.00624819	0.00740081	0.0046974	0.00234213	0.00145646	0.00108366	0.000916014	0.000799302	0.00071437	0.000734164	0.000750764	0.000842696	0.00110714	0.000818674	0.000657499	0.000683589	0.000683844	0.000684219	0.00067125	0.000644203	0.000651938	0.000674674	0.000655546	0.000687846	0.000672941	0.00067263	0.000683591	0.000672336	0.00071072	0.000801617	0.00101156	0.00178145	0.0046241	0.00881864	0.0101364	0.00676688	0.00333982	0.00195919	0.00158379	0.00141839	0.00140528	0.00286698	0.00274217	0.00363944	0.00667258	0.0049491	0.00178853	0.000880067
		0.00624839	0.00756709	0.00479344	0.00251139	0.0014805	0.0011246	0.0008691	0.000745017	0.000773347	0.000696586	0.000722074	0.000856458	0.00104423	0.000883354	0.000706086	0.000685878	0.000689296	0.000695312	0.000639523	0.000648634	0.000641805	0.000674194	0.000668566	0.000655369	0.000648329	0.000631455	0.000657824	0.000658718	0.000702784	0.000780314	0.000963209	0.00163119	0.00406868	0.00831854	0.0104266	0.00761719	0.00370917	0.00204734	0.0015624	0.00145986	0.00140863	0.00186229	0.00179986	0.00313716	0.00631583	0.00558911	0.00227073	0.00095967
		0.00602919	0.00738404	0.00505108	0.0025193	0.00159294	0.00108474	0.000877316	0.000761347	0.000739906	0.000738529	0.000737629	0.000816623	0.00104689	0.000937752	0.000715827	0.000649454	0.000676596	0.000682055	0.000669577	0.000641259	0.000675374	0.000632113	0.000660321	0.000649562	0.000641176	0.00064516	0.000671973	0.00066538	0.000713275	0.000779771	0.000975281	0.00144409	0.00347398	0.00762469	0.0105309	0.0081852	0.00408022	0.00221835	0.00165994	0.00147053	0.00140775	0.00145304	0.00172678	0.00298438	0.00571507	0.00602546	0.00279492	0.00106489
		0.00580678	0.00768024	0.0053976	0.00265308	0.00151244	0.00110718	0.000898506	0.000795904	0.000748065	0.000694562	0.000706928	0.000802864	0.00103681	0.000999155	0.00074212	0.000683485	0.000668255	0.00066178	0.000648342	0.00065206	0.000651033	0.00065172	0.000653286	0.000649624	0.000653976	0.000667412	0.000680726	0.000663649	0.000679719	0.000731715	0.000849386	0.00133701	0.00298322	0.00682324	0.0102885	0.00870909	0.00449133	0.00246341	0.00171544	0.00147844	0.00140093	0.00139962	0.00188691	0.00333049	0.00507691	0.00640251	0.0034551	0.00123752
		0.00578251	0.00775697	0.00560179	0.00272262	0.00160964	0.00117873	0.000954405	0.000829582	0.00071218	0.000743478	0.000706241	0.000764874	0.00110209	0.000972977	0.000744517	0.000710812	0.000693025	0.000672416	0.000661516	0.000661222	0.000639835	0.000666018	0.000679717	0.000675993	0.000664388	0.000666365	0.000682035	0.000697427	0.000679688	0.000739082	0.0007865	0.00126004	0.00261931	0.00613655	0.0098387	0.00908007	0.00516686	0.00268454	0.00181742	0.00151214	0.00139944	0.00139428	0.00217302	0.00288768	0.00431403	0.00640152	0.00418376	0.00156745
		0.00546918	0.00769477	0.00568053	0.00293029	0.00171817	0.00118764	0.000930458	0.000801953	0.000797156	0.00073175	0.000718445	0.000797248	0.000965595	0.00101835	0.000769833	0.000745124	0.000667079	0.000645011	0.000667569	0.00068636	0.000647501	0.000645372	0.000658818	0.000642616	0.000665185	0.000674753	0.000661532	0.00069735	0.000671888	0.000719974	0.000824459	0.00112525	0.00223069	0.00541878	0.0094731	0.00952955	0.00582779	0.00300609	0.00191788	0.00155332	0.00143594	0.00141485	0.00190837	0.00212072	0.00364391	0.00627721	0.0048105	0.00194514
		0.00521878	0.00752016	0.00605982	0.00313485	0.0017496	0.00122188	0.000940576	0.000811567	0.000765484	0.000767881	0.000715987	0.000765781	0.000956046	0.00103865	0.000782713	0.000711809	0.00068447	0.000643891	0.000657733	0.000697618	0.000671118	0.000629012	0.000625794	0.000639925	0.000640522	0.000669394	0.00065373	0.000674659	0.000689992	0.000731349	0.000821116	0.00101567	0.00194466	0.00471201	0.00893595	0.00992631	0.00660772	0.00331258	0.00200418	0.00162335	0.00141707	0.00136725	0.00150257	0.0021045	0.00297435	0.00593271	0.00553458	0.00249262
		0.00483968	0.00750501	0.00633906	0.00339611	0.0017981	0.00128385	0.000974367	0.000830904	0.000756757	0.000715337	0.000745881	0.000735758	0.00094199	0.00103182	0.000726841	0.000727655	0.000672602	0.000690255	0.000684606	0.000659587	0.000657125	0.000663807	0.000659512	0.000623319	0.000671925	0.000661758	0.00066441	0.000672912	0.000689722	0.000733944	0.000792073	0.000986182	0.00171773	0.00413336	0.00838857	0.0103262	0.00743481	0.00380928	0.00215894	0.00163696	0.00144206	0.0013798	0.00145002	0.00176717	0.00242196	0.00533522	0.00603234	0.0032272
		0.0046585	0.00770075	0.00654438	0.00354605	0.001923	0.00129332	0.000969011	0.000855763	0.000752237	0.000730571	0.00070204	0.000735432	0.000888508	0.00104818	0.000826961	0.000684271	0.000657306	0.000716937	0.0006782	0.000655866	0.000657797	0.000680035	0.000649958	0.000675605	0.000634663	0.00061354	0.000660729	0.000685664	0.000677129	0.000702342	0.000800439	0.000952395	0.00153272	0.00350906	0.00769364	0.0105517	0.0084028	0.00445112	0.00240178	0.00172803	0.00152202	0.00141273	0.00140548	0.00158693	0.0020632	0.00456176	0.00638136	0.00395092
		0.00433917	0.00756809	0.00674079	0.00387063	0.00200824	0.00138566	0.000996487	0.000860434	0.000754352	0.000759908	0.00071091	0.000716211	0.000904564	0.00105395	0.000824953	0.000690965	0.000691825	0.000693367	0.000681355	0.000667934	0.000680655	0.000672351	0.000654198	0.000648264	0.000648091	0.000683625	0.000677164	0.000671587	0.000691773	0.000682798	0.000738277	0.000885068	0.00134941	0.00307103	0.00687356	0.0102927	0.00940581	0.0051959	0.00260482	0.00182106	0.00152836	0.00144807	0.00135577	0.00153595	0.00184754	0.00390015	0.00642067	0.00478859
		0.00407441	0.00742217	0.00694931	0.00412719	0.00211171	0.00142236	0.00103064	0.00090558	0.000763407	0.000737712	0.000702508	0.000735243	0.00087285	0.00105832	0.000867573	0.000696847	0.000708417	0.000667539	0.000689538	0.000679797	0.000634494	0.000658991	0.000679687	0.000654651	0.000647248	0.000676613	0.000634974	0.000681007	0.000668694	0.00069728	0.000732142	0.000866462	0.00127809	0.00256464	0.0060735	0.0101867	0.010022	0.00598348	0.0029482	0.00191185	0.00156227	0.00141556	0.00137523	0.00145547	0.00186792	0.00457429	0.00623205	0.00558965
		0.00384472	0.00737492	0.00731262	0.00438029	0.00232041	0.00160754	0.001122	0.00093233	0.000805801	0.000740717	0.000749418	0.000695836	0.000820633	0.00104521	0.000918488	0.000718448	0.000681738	0.000706664	0.000651451	0.000699343	0.000657951	0.000663502	0.000661354	0.000660046	0.000670424	0.000633881	0.000646425	0.000649881	0.000685194	0.000704599	0.00072904	0.000816489	0.00112194	0.00220777	0.00521715	0.00936835	0.0104121	0.00674617	0.00337829	0.0020657	0.00160792	0.00144245	0.00137562	0.0014042	0.0025889	0.00443824	0.00557455	0.00632261
		0.00352443	0.0069624	0.00746286	0.00461005	0.00245513	0.00166987	0.00111411	0.000890613	0.000766307	0.000728146	0.000732924	0.000727921	0.0007766	0.00105566	0.000967654	0.000728978	0.000704967	0.000681309	0.000710713	0.000656469	0.0006636	0.000655135	0.000652227	0.000661564	0.00064556	0.000622948	0.000633566	0.000652086	0.000663251	0.000677811	0.000749016	0.000839273	0.000995272	0.00183299	0.00426171	0.00847285	0.0103645	0.00756788	0.00388568	0.00218822	0.00165597	0.00144484	0.00136021	0.00139121	0.00276206	0.00287618	0.00474481	0.00657338
		0.00318946	0.00673507	0.00762477	0.00502513	0.00251502	0.00174098	0.00121555	0.000926132	0.000824202	0.000722213	0.000719935	0.00070792	0.000791349	0.00103415	0.00100385	0.0007604	0.000717785	0.000705429	0.000682353	0.000675849	0.000674184	0.000659581	0.000672403	0.000653328	0.000644346	0.000682742	0.000645119	0.000659704	0.000664459	0.000695913	0.000696929	0.000773048	0.000934828	0.00159964	0.00358533	0.0075479	0.0102438	0.00849664	0.00451905	0.00248874	0.00171806	0.00150197	0.00140726	0.00138628	0.00179056	0.00249544	0.0035084	0.00651271
		0.00287185	0.00636298	0.00775596	0.00527532	0.00268393	0.0017533	0.00121102	0.000907242	0.000794513	0.000754207	0.000702536	0.000686563	0.000741432	0.00101227	0.00105815	0.000794632	0.000699553	0.000659979	0.000695415	0.000662562	0.000640456	0.000677827	0.000670638	0.000632296	0.000636514	0.000672345	0.000662539	0.000655371	0.000660741	0.000690111	0.000719215	0.000762292	0.000897009	0.00137874	0.00296784	0.00663165	0.0100397	0.00901856	0.00520193	0.00274362	0.00182787	0.00152349	0.00140168	0.00136206	0.00153713	0.00184575	0.00282002	0.00594422
		0.00264732	0.00590465	0.00750476	0.00554481	0.00290843	0.00179027	0.00123047	0.000937667	0.000806495	0.000711773	0.000690031	0.000733839	0.000768124	0.000979544	0.0010128	0.000781505	0.000705613	0.000713672	0.000685082	0.000663523	0.000668654	0.000678131	0.000663951	0.000661541	0.000647602	0.000652071	0.00068059	0.000646022	0.000674132	0.000687888	0.000686039	0.000751008	0.000890609	0.0012538	0.0024549	0.00574606	0.00967429	0.00974802	0.00616003	0.00315024	0.00202519	0.00154745	0.00141211	0.00135537	0.00142521	0.0015903	0.00234722	0.0052008
		0.0024215	0.00544866	0.00763499	0.00599098	0.00313872	0.00179132	0.00124808	0.000979498	0.000837965	0.000747502	0.000757206	0.00070975	0.000751172	0.000988595	0.00107303	0.000820695	0.000738497	0.000715294	0.000652709	0.000697217	0.000675003	0.000636303	0.000639045	0.000669361	0.000645447	0.000647236	0.000679993	0.00064437	0.000659675	0.000674727	0.000669706	0.000749018	0.000809955	0.00109256	0.00204364	0.00492255	0.00901076	0.0100156	0.00724559	0.00372265	0.00218564	0.00162502	0.00142836	0.00137374	0.00135527	0.00161892	0.0020521	0.00411761
		0.00212561	0.00501343	0.00771071	0.00638044	0.00341752	0.00188964	0.00133488	0.000940721	0.000836655	0.00073051	0.000741954	0.000763111	0.000699929	0.000930923	0.00113605	0.000872844	0.00073702	0.000703989	0.000702533	0.00069254	0.000652514	0.00066426	0.000647391	0.000636708	0.000658623	0.000653746	0.00064092	0.000662104	0.000681868	0.000650878	0.00071377	0.00073913	0.000809039	0.00100172	0.00178016	0.00405752	0.00800251	0.010039	0.00820307	0.00442782	0.00241954	0.00172726	0.00146141	0.00137465	0.00135472	0.0014725	0.00181755	0.00324184
		0.00200396	0.00469256	0.00757212	0.00668609	0.00364666	0.0019245	0.00133709	0.00102354	0.000852114	0.000779659	0.000750449	0.000728468	0.000734673	0.00089221	0.00107805	0.000931261	0.000728828	0.000708848	0.00068143	0.000662994	0.000653383	0.000667604	0.000642101	0.000663078	0.000662254	0.000655382	0.000679804	0.000636659	0.000664963	0.000683035	0.000671243	0.000701587	0.000768078	0.000898707	0.00151685	0.00326631	0.00691113	0.00953875	0.00884705	0.00511351	0.00269937	0.00186216	0.00149856	0.00144609	0.00136727	0.00143644	0.00166345	0.00253519
		0.00185288	0.00431631	0.0074503	0.00682583	0.00406977	0.0020882	0.00136815	0.00102246	0.0008006	0.000759798	0.000743026	0.000686472	0.000706069	0.000852583	0.00107067	0.00093887	0.000704216	0.000664981	0.000676737	0.000672681	0.000688035	0.000696014	0.000654862	0.000669047	0.000668927	0.000654468	0.00063624	0.000686669	0.000642953	0.000681997	0.00069234	0.000734221	0.00077629	0.000887254	0.00131575	0.00269255	0.0059109	0.00920812	0.0093595	0.00592612	0.00309945	0.00198634	0.00154115	0.00139978	0.00135677	0.00138582	0.00162485	0.00202356
		0.00176484	0.00396745	0.00744754	0.00739781	0.00430617	0.00227637	0.00139075	0.00106418	0.000882718	0.000785989	0.00076683	0.000721501	0.000761023	0.000806253	0.00106225	0.00115317	0.000748432	0.000675768	0.000737039	0.00067854	0.000687096	0.000671769	0.000655173	0.000663087	0.000658099	0.00065724	0.000656391	0.000668541	0.000642052	0.000680388	0.000673201	0.000666221	0.000749722	0.000843771	0.00113884	0.00214627	0.00479492	0.00842962	0.00938649	0.00684592	0.00370117	0.00218175	0.00163976	0.00148129	0.00139868	0.00136977	0.00150086	0.0017826
		0.00160189	0.00363583	0.00722726	0.0076941	0.00478127	0.00248295	0.00151036	0.00110649	0.000938402	0.000808411	0.000754893	0.000727118	0.000722126	0.000749582	0.00134694	0.00136496	0.000834939	0.000698811	0.000677976	0.000678295	0.000712594	0.000653233	0.000654071	0.000665091	0.000653905	0.000651654	0.000675437	0.000653639	0.000658437	0.000663854	0.000673119	0.000678001	0.0007295	0.000804846	0.00100392	0.00177784	0.00400954	0.0074041	0.00937122	0.00764318	0.00436185	0.00243681	0.00173224	0.00146677	0.00142652	0.00135107	0.00139408	0.00165882
		0.00151531	0.00328027	0.00695508	0.00789982	0.00532141	0.00274993	0.00161968	0.00114726	0.000968765	0.000834706	0.000762517	0.000746297	0.000733859	0.000771934	0.0014003	0.00125389	0.000873607	0.000735032	0.00068663	0.000666794	0.000663222	0.000660174	0.000658039	0.000648945	0.000636241	0.000677164	0.000681379	0.000648817	0.000643821	0.000647476	0.000672423	0.000669131	0.000720967	0.00077084	0.000943355	0.00148861	0.00313313	0.00644932	0.00918852	0.00846029	0.00524207	0.00283327	0.00189508	0.00152142	0.0014243	0.0013614	0.00139127	0.00156857
		0.00141914	0.00296357	0.0067035	0.00841922	0.00588637	0.00304468	0.00173171	0.00120806	0.000914113	0.000809557	0.000779657	0.00075078	0.00074401	0.000762176	0.00103042	0.00110856	0.000830422	0.000723656	0.000682453	0.000743179	0.000662819	0.000674823	0.000666038	0.000644893	0.000664644	0.000675694	0.000643985	0.000641948	0.000644935	0.000652972	0.000673022	0.000695048	0.000723112	0.000769558	0.000845214	0.00125255	0.00255896	0.00541499	0.00865615	0.00931484	0.00635138	0.00339081	0.00205503	0.00158154	0.00144853	0.00132636	0.00133171	0.00154721
		0.00127338	0.00264976	0.00637331	0.00864778	0.00633977	0.00335825	0.00186005	0.00128373	0.00100077	0.000850676	0.00079831	0.000727812	0.000759459	0.000677957	0.000856421	0.00107032	0.000946118	0.000730422	0.000696424	0.000676749	0.000688175	0.000655508	0.000675385	0.000631502	0.000654062	0.000641872	0.0006761	0.000657472	0.000672103	0.000680802	0.000665609	0.000690262	0.000702412	0.000721936	0.000856366	0.00112603	0.00198374	0.00450259	0.00808899	0.00971274	0.00746948	0.00408694	0.00228829	0.00170169	0.00146238	0.0013794	0.00131196	0.0014346
		0.00125661	0.00243455	0.00597424	0.00856391	0.006793	0.0036159	0.00200946	0.00139041	0.00102635	0.000873272	0.00075442	0.000760734	0.000689415	0.000716069	0.000822327	0.00111717	0.00104322	0.000766225	0.000644344	0.000681396	0.000684595	0.000660163	0.000650085	0.000646785	0.00065843	0.000661409	0.000649463	0.000649134	0.000643951	0.000635475	0.000661691	0.000679204	0.000694214	0.000748821	0.000814059	0.000987784	0.00164184	0.00362853	0.00723789	0.00968531	0.00838867	0.00492969	0.00267465	0.00185782	0.00153336	0.00140027	0.00131354	0.00137424
		0.00122598	0.0021633	0.00537366	0.00860927	0.00734206	0.00426457	0.00216971	0.00142286	0.00104391	0.000876224	0.000777104	0.000711507	0.000729158	0.000745137	0.000794756	0.00113657	0.00107911	0.000746157	0.00069625	0.000683582	0.000676835	0.000693334	0.000661232	0.000679834	0.000666058	0.000661444	0.000663986	0.000661113	0.000682045	0.000641847	0.000657651	0.00065927	0.000675113	0.00071586	0.000785222	0.000886749	0.00143906	0.00289465	0.00611454	0.00918229	0.0091054	0.00590552	0.00315941	0.00198614	0.0015641	0.00140332	0.00132436	0.0013105
		0.00117133	0.00191939	0.00470071	0.00838583	0.00795793	0.00449327	0.00230119	0.00151701	0.00107162	0.000889953	0.000799479	0.000751709	0.000706367	0.00074882	0.00073394	0.00114301	0.00104756	0.000778193	0.000717374	0.000686957	0.000690494	0.000674713	0.000655568	0.000649974	0.000669557	0.000653031	0.000667162	0.000649341	0.000654284	0.000635259	0.000670757	0.000674701	0.000652668	0.000702962	0.000754691	0.000831958	0.00117686	0.00230612	0.00508634	0.00836471	0.00951698	0.00715314	0.00384612	0.00227771	0.00171398	0.00145289	0.00137342	0.00134082
		0.00115235	0.00169669	0.00427604	0.00810864	0.00818084	0.00496574	0.00260617	0.0016155	0.00113981	0.000916777	0.000782245	0.000724543	0.000738473	0.000717073	0.000716626	0.00110096	0.00107267	0.000767197	0.000704421	0.000693033	0.000664475	0.000698996	0.000675293	0.00069535	0.000654797	0.000665442	0.000629223	0.000668186	0.00065419	0.000670432	0.000657055	0.000643224	0.000664707	0.000682923	0.000738697	0.000813223	0.00106897	0.00182639	0.00397498	0.00736561	0.00941905	0.00785728	0.00468105	0.00261757	0.00183063	0.00150347	0.00137738	0.00132472
		0.00112799	0.0015955	0.00350305	0.00751981	0.00849532	0.0054941	0.00280836	0.00165545	0.0011475	0.000967332	0.000790183	0.00076175	0.000732411	0.000766641	0.000770861	0.000941411	0.00104422	0.000856033	0.000716734	0.000708017	0.000657191	0.000725993	0.000662774	0.000653054	0.000648426	0.00066956	0.000640966	0.00067509	0.000648071	0.00065358	0.000677578	0.000661804	0.000685135	0.000666639	0.000711836	0.000772654	0.000963713	0.00147548	0.00313276	0.00633021	0.00896666	0.00858418	0.00562016	0.00309198	0.00197886	0.00159142	0.0014015	0.00135054
		0.0010238	0.00145666	0.00312541	0.00705194	0.00859004	0.00595517	0.00303591	0.00172815	0.00121825	0.000918795	0.0008203	0.000781743	0.000776544	0.000705926	0.000731621	0.000858217	0.00103954	0.000904383	0.000781114	0.000655276	0.00066223	0.000677816	0.000680484	0.000663048	0.000646697	0.000637394	0.000642867	0.000642029	0.00064427	0.000663622	0.000704084	0.000673742	0.000633826	0.000668554	0.000716742	0.000767396	0.000885816	0.00127354	0.00242407	0.00504217	0.00815557	0.00869273	0.00645389	0.00360894	0.00221453	0.00163694	0.00143287	0.0013698
		0.00101189	0.00132662	0.00270187	0.00638227	0.00848709	0.00638956	0.00342017	0.00191485	0.00135298	0.00101892	0.000856836	0.000788826	0.000761987	0.000699763	0.00071983	0.000783857	0.000998853	0.000955218	0.000768325	0.000686291	0.000671335	0.000664348	0.000671193	0.000681635	0.000641313	0.000667441	0.000661482	0.000634859	0.000648871	0.000659223	0.000840075	0.00072322	0.000665481	0.000667434	0.000699496	0.000711041	0.000830611	0.0011215	0.00190376	0.00402604	0.00722788	0.00868782	0.00728381	0.00441344	0.00250962	0.00181201	0.00150102	0.00140301
		0.00101953	0.00128804	0.00246054	0.00580816	0.00823053	0.0070037	0.00384618	0.00204397	0.00136504	0.00104166	0.000896394	0.000756478	0.000739927	0.000750433	0.000718825	0.000761081	0.00101005	0.00105065	0.000745767	0.000716433	0.000659368	0.000674516	0.0006826	0.000678452	0.000672364	0.000647976	0.000654562	0.000664356	0.000660573	0.00067713	0.000994921	0.000882768	0.000677794	0.000665781	0.000717043	0.000712611	0.000787198	0.00099156	0.00151435	0.00310945	0.00600037	0.0083118	0.00780915	0.00530251	0.0029782	0.00195294	0.0015775	0.00142604
		0.0010311	0.00123416	0.00196216	0.00498675	0.00820343	0.00751155	0.00430605	0.0022083	0.00149506	0.00108887	0.000884046	0.000829209	0.000723007	0.000725655	0.000723144	0.000733663	0.000998589	0.00102556	0.000793943	0.000709413	0.00067209	0.000678567	0.000695007	0.000671024	0.000651847	0.000631882	0.000647093	0.000659979	0.000652445	0.000676312	0.00105464	0.000946878	0.000654679	0.00065868	0.000681686	0.000709543	0.000761586	0.000876824	0.00127606	0.00234567	0.00490278	0.00755027	0.00798704	0.00619122	0.00358137	0.00222467	0.001697	0.00147411
		0.00104199	0.00112508	0.00186318	0.00430939	0.00793605	0.0077711	0.00473841	0.00246423	0.00159385	0.00116942	0.000949127	0.000791294	0.000735619	0.000695803	0.000718264	0.000725289	0.000910537	0.000988218	0.000839026	0.000707821	0.000650044	0.000678887	0.000683238	0.000660942	0.00064071	0.000641711	0.000628256	0.000651684	0.000655584	0.000666659	0.000870787	0.000913968	0.000645508	0.00068182	0.000659882	0.000681893	0.000748532	0.00080532	0.00108696	0.00180079	0.00375986	0.00648741	0.00789131	0.00702992	0.00443554	0.00254252	0.00181862	0.00153833
		0.000982105	0.00108472	0.00163937	0.00371972	0.00732439	0.0080201	0.00529776	0.00274019	0.00167402	0.00120915	0.000967358	0.000819611	0.000740035	0.000737619	0.00070986	0.000728734	0.000824491	0.00100941	0.000904017	0.000743892	0.000710347	0.000712657	0.000694896	0.000670419	0.000679156	0.000698938	0.000663267	0.000640943	0.000647392	0.000672964	0.000731839	0.000796656	0.000664588	0.000663826	0.000679994	0.0006962	0.000731981	0.000791248	0.000949423	0.00145127	0.00290078	0.00530566	0.00749959	0.00740669	0.00532364	0.00316085	0.00202628	0.00159118
		0.0010099	0.00112363	0.00153013	0.00317018	0.00665406	0.00828369	0.00585466	0.00312519	0.00180781	0.00132886	0.00100532	0.000830517	0.000788558	0.000764657	0.000725533	0.000727442	0.0008138	0.00104133	0.000985654	0.000766873	0.000731982	0.000709102	0.000697224	0.000676605	0.000676976	0.000653742	0.000647734	0.000638343	0.0006195	0.000664693	0.00067212	0.000713408	0.000692615	0.000657916	0.000642252	0.00068432	0.000703055	0.000767789	0.000868745	0.00119549	0.00217371	0.00416052	0.00677558	0.0076522	0.00618956	0.00380231	0.00229741	0.00173568
		0.000986987	0.00105057	0.00132135	0.00266228	0.00614105	0.00838742	0.00631429	0.00352963	0.00193261	0.00134923	0.00102045	0.000850136	0.000822379	0.000756921	0.000745076	0.000702726	0.000786266	0.00105616	0.000981417	0.000793264	0.00072245	0.000635062	0.000695012	0.000695204	0.000685105	0.000706382	0.000658744	0.000626417	0.000627794	0.000635687	0.000630051	0.000691219	0.000659188	0.00065758	0.00064921	0.000683411	0.000674953	0.000717084	0.000804426	0.00100359	0.00168214	0.00327639	0.00571234	0.00736302	0.00678533	0.00461436	0.00272007	0.00189983
		0.000986287	0.00102521	0.0012554	0.00226313	0.00546784	0.00808132	0.00683562	0.00392705	0.00212143	0.00143916	0.00107495	0.000880938	0.000792797	0.000754761	0.000730383	0.000740773	0.000727876	0.00101203	0.00104529	0.000817944	0.000802418	0.000675895	0.000689354	0.000686569	0.000690894	0.000684499	0.00064808	0.0006496	0.000671374	0.000657362	0.000657222	0.00066829	0.000646833	0.000646505	0.000689181	0.000659236	0.000663091	0.000722493	0.000743348	0.000933603	0.00135022	0.0024207	0.00461435	0.00670558	0.00708005	0.00528072	0.00323165	0.00207294
		0.00100244	0.000994442	0.00121091	0.00202575	0.00473144	0.00794649	0.00754587	0.00436409	0.00237507	0.00153753	0.00110273	0.000920927	0.000797072	0.000773016	0.000723958	0.000683809	0.000718545	0.000890798	0.00103564	0.000958127	0.000812262	0.0006787	0.00067905	0.000679519	0.00068381	0.000640585	0.000647029	0.000634095	0.000662901	0.000655056	0.000663554	0.000624241	0.0006237	0.00065743	0.000643557	0.000644197	0.000660078	0.000705325	0.000744693	0.000854437	0.00111352	0.00187518	0.00362595	0.00591994	0.00705122	0.00602438	0.00397471	0.00248929
		0.000998029	0.000974779	0.00107577	0.00174282	0.00415278	0.00752808	0.00766015	0.00495425	0.00266754	0.00164544	0.00112158	0.000942148	0.000827155	0.00075364	0.000764802	0.00071555	0.000742474	0.000821221	0.0010401	0.000977977	0.000792864	0.000686976	0.000663656	0.00068473	0.000682282	0.000633188	0.000641105	0.000669764	0.000670648	0.00066202	0.000641379	0.000668075	0.000636604	0.000652365	0.000651359	0.000637291	0.000670945	0.000674332	0.000716025	0.000802805	0.000945351	0.00147491	0.00275019	0.00496651	0.0066051	0.00642959	0.00479281	0.00292923
		0.00103317	0.00100016	0.00107535	0.00155197	0.00341593	0.00699517	0.00784325	0.00536992	0.00293138	0.00174188	0.00122739	0.00100221	0.000849779	0.000731076	0.000742005	0.000684339	0.00073156	0.000741398	0.00102664	0.00100703	0.000807773	0.000715791	0.000687055	0.000692328	0.000672382	0.000627142	0.000666682	0.000635791	0.000637201	0.00062942	0.000638673	0.000632284	0.000677566	0.000644774	0.000617826	0.000667531	0.000633965	0.000696676	0.000706464	0.000736382	0.000874881	0.00120972	0.00206821	0.00388683	0.00614974	0.00678021	0.00574192	0.00373982
		0.00101385	0.00101126	0.00103002	0.00142589	0.00285188	0.00612798	0.00796945	0.00601274	0.00340886	0.00198714	0.00134207	0.00104592	0.000895529	0.000806139	0.000767733	0.00075152	0.000755409	0.000723989	0.000971351	0.00106003	0.000839409	0.000736426	0.000682533	0.000687064	0.000684912	0.000673387	0.000650025	0.000629563	0.000657856	0.000634418	0.000659632	0.000653051	0.000647928	0.000649258	0.000614285	0.000646035	0.000643735	0.000671126	0.000702797	0.000716296	0.000806568	0.00101845	0.00162148	0.00308301	0.00529289	0.00684232	0.00650756	0.00457498
		0.00103291	0.000986542	0.00104565	0.00128482	0.00247898	0.00542729	0.00801906	0.00665606	0.00384501	0.00217186	0.00145326	0.00107171	0.00089325	0.000791758	0.000709075	0.000757033	0.000719639	0.000669686	0.000884643	0.00104086	0.000908937	0.000741249	0.000713351	0.000654662	0.000687609	0.000649351	0.000661436	0.000660782	0.000689974	0.000638529	0.000683239	0.000651944	0.000629055	0.000662681	0.000616193	0.00060948	0.000620027	0.00066028	0.0006419	0.000717856	0.000735387	0.000887166	0.00134916	0.00231569	0.00431717	0.00624695	0.00698379	0.00551989
		0.000986215	0.000999893	0.00101661	0.00122046	0.00204767	0.0048535	0.00771275	0.00728043	0.00451237	0.00239103	0.0016091	0.0012301	0.000965022	0.000829584	0.00079792	0.000702054	0.000686746	0.000719236	0.000777797	0.00103311	0.00108586	0.000729662	0.000698886	0.000694143	0.000694452	0.000646096	0.000636415	0.000646453	0.000647345	0.000628152	0.000643729	0.000640176	0.000628169	0.000656993	0.000637628	0.000665158	0.000643484	0.000653485	0.000670457	0.000704586	0.000705856	0.000811308	0.00106468	0.00172503	0.00331745	0.00552709	0.0070034	0.00622889
		0.00100145	0.000951401	0.000993332	0.00117792	0.00181764	0.00407236	0.00738101	0.00760893	0.00517231	0.00277138	0.00170512	0.00124636	0.000951671	0.000868941	0.000730304	0.00077663	0.00068901	0.000728144	0.000764241	0.00134893	0.00119128	0.000783644	0.000709013	0.000680601	0.000699782	0.000662324	0.000660928	0.000644125	0.000634825	0.000621337	0.000625808	0.000625998	0.000643745	0.000636412	0.000667116	0.000622616	0.000643714	0.000646769	0.000675057	0.000673363	0.0006975	0.000728867	0.000920839	0.00142386	0.0024787	0.00458251	0.00649523	0.0066583
		0.000959847	0.00104025	0.00104956	0.00110126	0.00156104	0.00346401	0.00676423	0.0081739	0.005813	0.00316476	0.00186082	0.0013276	0.00106806	0.000903851	0.000765465	0.000727377	0.000710166	0.000717154	0.000720194	0.00149257	0.0010644	0.000835323	0.000753778	0.000649403	0.000700569	0.000698685	0.000655419	0.000655506	0.000662363	0.00068016	0.000670125	0.000630099	0.000629765	0.00067332	0.000620274	0.000631854	0.000643492	0.000614149	0.000659782	0.000665787	0.000687441	0.000710991	0.00083286	0.00111191	0.00187327	0.00349901	0.00560286	0.00663171
		0.000980077	0.00126027	0.00105387	0.00104598	0.00136705	0.00283484	0.00615559	0.00819173	0.00661895	0.00367749	0.00208746	0.00145726	0.00105552	0.000880158	0.000775331	0.000750969	0.000740524	0.000729844	0.000731648	0.00100117	0.000990133	0.000901411	0.000669821	0.000677111	0.000679373	0.000664251	0.000677736	0.000656567	0.000649685	0.00064821	0.000656618	0.000638882	0.000634123	0.000645778	0.000626897	0.0006493	0.000657982	0.000647645	0.000640184	0.000657239	0.000686493	0.000705247	0.000760542	0.000951821	0.00142761	0.00260201	0.00460564	0.00633213
		0.000993738	0.0012021	0.00103462	0.00106514	0.00126248	0.00245406	0.00546192	0.00801873	0.007418	0.00430596	0.00238117	0.00156812	0.00115076	0.000877216	0.0008039	0.000754614	0.000730032	0.000696033	0.00072784	0.000826401	0.00102818	0.000937701	0.000743848	0.000687893	0.000682785	0.000685306	0.000698066	0.000686318	0.000683007	0.000643073	0.000666775	0.000633394	0.000656143	0.000632768	0.000650992	0.000662794	0.000659072	0.000639096	0.000639517	0.000633064	0.000673554	0.000700959	0.000738714	0.00084412	0.0011446	0.00187874	0.00350106	0.00560401
		0.000999267	0.00108784	0.00101052	0.00100838	0.00121896	0.00200955	0.00475372	0.00796454	0.0077685	0.00503458	0.00266929	0.00163425	0.00120135	0.000974885	0.000820717	0.000716847	0.000736591	0.000718056	0.000705001	0.000759806	0.000963447	0.00098433	0.000798917	0.000693092	0.000683819	0.000656263	0.000693363	0.000652732	0.000618674	0.000645201	0.000663119	0.000636217	0.00067091	0.00064969	0.000652995	0.000639572	0.000654984	0.000608641	0.000650365	0.000663461	0.000665739	0.000687646	0.000689907	0.000779714	0.000971554	0.00141328	0.00260885	0.00462847
		0.00096558	0.000986902	0.000987141	0.000997652	0.00113408	0.00170758	0.00400618	0.00751771	0.00836971	0.00582331	0.0031116	0.00178528	0.00129072	0.00104784	0.000876551	0.000783356	0.000716176	0.000717186	0.000702128	0.000703695	0.000870904	0.000982669	0.000827583	0.000725031	0.000724053	0.000690732	0.000674526	0.000614402	0.000687836	0.000668172	0.000660859	0.000693522	0.000624739	0.000655588	0.000630877	0.000641608	0.000621369	0.000627587	0.00064517	0.000661838	0.000662547	0.000697276	0.000663295	0.000757189	0.000837411	0.00114731	0.0019059	0.00356029
		0.000920822	0.000972545	0.00101269	0.00100595	0.00116425	0.00155941	0.00330875	0.00684023	0.00855968	0.00664234	0.00365503	0.00202692	0.00139841	0.00104352	0.000918504	0.000829712	0.00073396	0.000695992	0.000714292	0.00069211	0.000803112	0.000966357	0.000885694	0.000787157	0.000700779	0.000667171	0.000668009	0.000657983	0.00068724	0.000620679	0.000730935	0.000671966	0.00065922	0.000654113	0.000639601	0.000665754	0.00062705	0.00065746	0.00063571	0.000649945	0.000653653	0.000676713	0.00067065	0.000706583	0.000799564	0.000938867	0.00147853	0.00261195
		0.0009022	0.00094438	0.000967221	0.000978709	0.00109786	0.00143988	0.00274953	0.00583724	0.00863976	0.0072647	0.00417241	0.00227399	0.00151002	0.0011184	0.000955538	0.000773398	0.000786571	0.000741884	0.000742966	0.00074181	0.000810567	0.00097589	0.00101493	0.000774568	0.000715005	0.000610967	0.000680482	0.000659046	0.000603775	0.000675245	0.000759066	0.000773098	0.000672133	0.000676666	0.000643133	0.00065791	0.000671406	0.000649882	0.000669354	0.000639034	0.000633192	0.000665655	0.000677529	0.00067173	0.000730707	0.000864599	0.0011542	0.00191908
		0.000887794	0.000892813	0.000985428	0.00100489	0.00102184	0.00128143	0.00226836	0.00508221	0.00823563	0.00786424	0.00493008	0.00264852	0.00161507	0.00121106	0.00103974	0.000856304	0.000774903	0.000675703	0.000700834	0.000698971	0.000746273	0.000955924	0.00113814	0.000847181	0.000693107	0.000708447	0.00064916	0.000646377	0.000665538	0.000648873	0.000748819	0.000794175	0.000653478	0.000642145	0.00063971	0.000627351	0.000628749	0.000653703	0.000662077	0.000637382	0.000640091	0.000687818	0.000666868	0.00069343	0.000730888	0.000759648	0.000980166	0.00142648
		0.000969438	0.000934794	0.000946668	0.00102331	0.00104077	0.0012203	0.00192314	0.00427734	0.00770538	0.00838621	0.00563608	0.0030403	0.00181839	0.0012504	0.00100252	0.000889455	0.000752855	0.000741727	0.000714895	0.000714199	0.000669728	0.000874235	0.00131596	0.000907551	0.000742568	0.000705988	0.000690438	0.000674058	0.000653323	0.000685236	0.000700315	0.000731156	0.000636226	0.000632363	0.000630031	0.000655948	0.000631167	0.000616012	0.000630835	0.000643275	0.00063973	0.000633504	0.000647285	0.000681559	0.000681494	0.000756978	0.000847943	0.00118217
		0.000888353	0.000874046	0.00100594	0.000987	0.00107986	0.00114583	0.0016253	0.00334327	0.00684852	0.00850752	0.00639397	0.00341032	0.00206165	0.00139745	0.00107076	0.000881405	0.000834716	0.000755839	0.000701967	0.000674712	0.000693698	0.000819155	0.00121897	0.00108054	0.00076028	0.000701417	0.000643495	0.000688095	0.000667096	0.000675457	0.00064929	0.000677248	0.000651523	0.000616439	0.00063754	0.000662054	0.000598677	0.000628684	0.000653602	0.000641538	0.000629789	0.000660899	0.000662809	0.000669563	0.000700428	0.000702729	0.000781084	0.000936234
		0.000908158	0.000914614	0.000955973	0.00102035	0.000993459	0.00107589	0.00136195	0.0027312	0.00606412	0.00838316	0.00701839	0.0041887	0.00230937	0.0014761	0.00116328	0.000977318	0.000816627	0.000775834	0.000730903	0.000708794	0.000731827	0.000779546	0.000937686	0.00113418	0.000846913	0.000720548	0.000673402	0.000646744	0.000655762	0.000647814	0.000625085	0.000669043	0.000669317	0.000639636	0.000660081	0.00065065	0.000651892	0.000631877	0.000627713	0.000632672	0.000639735	0.000620847	0.000644226	0.000648705	0.00066335	0.000697682	0.000761754	0.000857505
		0.000939623	0.000915554	0.000933775	0.00100172	0.00106003	0.00103985	0.00131599	0.00220032	0.00504544	0.00794044	0.00763878	0.00486339	0.00264425	0.00163722	0.00126617	0.00102042	0.00086741	0.000788109	0.000739113	0.000720255	0.000724378	0.00072411	0.000886856	0.00110028	0.000886037	0.000715419	0.00067923	0.000665975	0.000625395	0.000656975	0.00064247	0.000669752	0.000655579	0.000636676	0.000631671	0.000646434	0.000621823	0.000642713	0.000624451	0.000660157	0.000633371	0.000635864	0.000633086	0.000619187	0.000667864	0.000689978	0.000721192	0.000781237
		0.00089558	0.000931328	0.000928207	0.000988676	0.0010782	0.00101086	0.0011853	0.00185554	0.0040782	0.00748687	0.00814329	0.00550379	0.0030227	0.00184635	0.00130538	0.00106582	0.000873235	0.000842894	0.000733674	0.000703721	0.00068112	0.000701343	0.000781671	0.000927536	0.000961771	0.000797039	0.000710582	0.000681529	0.000685496	0.000665158	0.000662567	0.000679328	0.000634021	0.000660088	0.000619256	0.000625654	0.000606947	0.000636154	0.00064547	0.000666669	0.000629748	0.000628857	0.000634162	0.000629208	0.000648307	0.000681586	0.000708745	0.000715391
		0.000933786	0.000931646	0.0009471	0.000947001	0.000991075	0.00106962	0.0011256	0.00156906	0.00330993	0.00669477	0.00814754	0.00615511	0.00365378	0.00205392	0.00146133	0.00108483	0.000904436	0.000834281	0.000786737	0.000725445	0.000706612	0.000731854	0.00073436	0.00090608	0.00102353	0.000856693	0.000729105	0.000663662	0.000669447	0.000673013	0.000655345	0.000632457	0.000637444	0.000648097	0.000631014	0.000616737	0.000657031	0.000653361	0.000618114	0.000659873	0.00062561	0.000623257	0.000665535	0.000674363	0.000647854	0.000660232	0.000676163	0.000660545
		0.00101109	0.000919697	0.000927345	0.000956293	0.000991126	0.00101472	0.00107915	0.00132893	0.00259359	0.00559098	0.00792485	0.00692586	0.00424133	0.00234059	0.00160394	0.00117534	0.000946536	0.00082691	0.000764069	0.000736687	0.0007029	0.000699249	0.000719039	0.000799447	0.0011377	0.000885328	0.000732776	0.000665064	0.00062566	0.000655181	0.000639649	0.000647742	0.000653615	0.000648677	0.000673338	0.000618284	0.000619912	0.000643632	0.000615774	0.000662757	0.000639828	0.000631575	0.000618662	0.000602954	0.000635095	0.000642115	0.00068745	0.000667539
		0.000972565	0.000958978	0.000867067	0.000978326	0.000951617	0.0010097	0.000983711	0.00125612	0.00215453	0.00459225	0.00758763	0.00735024	0.00493409	0.00275343	0.00171194	0.001256	0.00105412	0.00090641	0.000805145	0.000779689	0.000714724	0.000710678	0.00070869	0.000741232	0.00112966	0.000998026	0.000773974	0.000756128	0.000653745	0.000652466	0.000650275	0.00064902	0.000652761	0.000612619	0.000653441	0.000641043	0.000642568	0.000634219	0.000642098	0.000623668	0.000634063	0.000607125	0.000622081	0.000632968	0.000628106	0.000634923	0.000675201	0.000663387
		0.00104243	0.00101398	0.000892858	0.000913897	0.000945722	0.00103823	0.000989339	0.00116323	0.00179865	0.003827	0.00691596	0.00769804	0.00573013	0.00326338	0.00193702	0.00139139	0.00106577	0.000923172	0.000812511	0.000737333	0.0007205	0.000699115	0.000716115	0.000752749	0.000972306	0.00100051	0.000858944	0.000715615	0.000690816	0.000661371	0.000649276	0.000639129	0.000635095	0.00065846	0.000669867	0.000624262	0.000619115	0.000625656	0.000623002	0.000623535	0.000620197	0.000637027	0.000614995	0.000600349	0.000617937	0.000604716	0.000633072	0.000661288
		0.00107875	0.000940384	0.000931466	0.000915918	0.000914543	0.0010069	0.000970654	0.00107734	0.00147187	0.00303219	0.00597713	0.00776191	0.00643763	0.00388963	0.00219527	0.00151054	0.00121279	0.000951095	0.000831388	0.000733374	0.000757704	0.000676857	0.000713756	0.000694307	0.000858613	0.000960336	0.000925941	0.000716879	0.000676885	0.000677667	0.00063978	0.000665641	0.000660709	0.000611391	0.000656314	0.000670046	0.00064766	0.000637863	0.000626344	0.000629337	0.000645794	0.000629332	0.000620535	0.000616922	0.000665922	0.000664931	0.000624218	0.000664998
		0.00107172	0.000931104	0.00099374	0.00086774	0.000932886	0.000986044	0.000979611	0.00105655	0.00135218	0.00235167	0.00502213	0.00774169	0.00700707	0.00476393	0.00266149	0.00166403	0.00124869	0.00102815	0.000820678	0.000779189	0.000740289	0.000716404	0.000699789	0.000679058	0.000746156	0.000945688	0.000950046	0.000810981	0.000711441	0.000698617	0.000639421	0.000669448	0.000662352	0.000628191	0.000641718	0.000593958	0.000675011	0.00065146	0.000636127	0.000643761	0.000638066	0.000632085	0.00063737	0.000621979	0.000629081	0.00064387	0.000636809	0.000653677
		0.00103276	0.000916486	0.000914182	0.000931648	0.0009892	0.000991541	0.00101221	0.00102985	0.00122374	0.00195702	0.00420808	0.007125	0.00757419	0.00553928	0.00316209	0.00190714	0.00138499	0.00108586	0.000898082	0.000795323	0.000779879	0.000763541	0.000700976	0.00071664	0.000753785	0.000863937	0.00095102	0.000980861	0.000738836	0.000692713	0.000645206	0.000664811	0.000668936	0.000633165	0.000671464	0.000619641	0.000663103	0.00064541	0.000657519	0.000636067	0.000652664	0.000618742	0.000627237	0.000630191	0.000636771	0.000638353	0.000618631	0.000638871
		0.00100483	0.000999347	0.000900801	0.000957234	0.000926364	0.000990637	0.00101625	0.00101169	0.00116731	0.00164306	0.00334703	0.00635087	0.00786555	0.0062324	0.00378284	0.00219407	0.00152562	0.0011493	0.000960732	0.000873113	0.000797488	0.000736606	0.000689767	0.000698735	0.0006948	0.000782085	0.000993111	0.000981053	0.00080722	0.000673578	0.000640844	0.000657577	0.000673356	0.000655675	0.000620021	0.000625884	0.000659231	0.000637857	0.000631057	0.00065339	0.000601878	0.000633676	0.000632381	0.00065713	0.000647443	0.000637531	0.000657124	0.000627349
		0.00106622	0.000933269	0.00100366	0.00088539	0.00091355	0.000979456	0.00105245	0.000969493	0.00105583	0.00142843	0.0026002	0.00544347	0.00792225	0.00698514	0.00466196	0.00261223	0.00167494	0.00127881	0.0010657	0.000930828	0.000809144	0.00078107	0.000722147	0.000726469	0.000723474	0.000715241	0.000875102	0.000992892	0.000864377	0.000721188	0.000680799	0.000705359	0.000670055	0.000680898	0.000660845	0.000651295	0.000685629	0.000655348	0.000633363	0.000610478	0.00061101	0.000640379	0.000610297	0.000634135	0.000634711	0.00064387	0.000602375	0.000642458
		0.0010513	0.000935584	0.000927343	0.000976822	0.000927437	0.00099788	0.00105244	0.000949446	0.00107506	0.00130904	0.00210182	0.00456722	0.00724482	0.00762607	0.0055205	0.00317104	0.00192152	0.00143484	0.0011262	0.000901866	0.000864288	0.000782389	0.00072014	0.00071048	0.000657868	0.000732668	0.00082786	0.000990961	0.000952426	0.000749454	0.000673588	0.000679037	0.000680709	0.000671235	0.000636079	0.000642709	0.000634706	0.000628482	0.000634823	0.000649168	0.0006108	0.000651235	0.000629298	0.000633722	0.000608518	0.000613251	0.000621311	0.000621166
		0.00106571	0.00101953	0.000983504	0.000929174	0.000941969	0.000970592	0.00104746	0.000985805	0.00100593	0.00117105	0.00176024	0.00365622	0.00675516	0.00805294	0.00638508	0.00385039	0.00225308	0.00157154	0.00118735	0.000971646	0.000846964	0.000751997	0.000715198	0.000708322	0.000693296	0.000676703	0.000765496	0.000934407	0.000947165	0.000842622	0.000696013	0.000679587	0.000669328	0.000632353	0.0006379	0.000638017	0.00062159	0.000652032	0.000652589	0.000617137	0.000655627	0.000643624	0.000652366	0.00062284	0.000607668	0.00063649	0.000643679	0.000640152
		0.00108269	0.00114734	0.00100204	0.000940266	0.000995127	0.00100166	0.00103842	0.000966952	0.00104822	0.00106835	0.00145347	0.00278607	0.00596073	0.00799702	0.00721768	0.00471782	0.00264605	0.00184082	0.00131561	0.00100078	0.000898637	0.000854001	0.000766213	0.000715301	0.000694637	0.000703591	0.000710368	0.000851771	0.000979933	0.000903739	0.000727854	0.000712339	0.000640911	0.00065241	0.00065642	0.000641165	0.000644537	0.000673347	0.000642579	0.000621946	0.000653633	0.000622192	0.000632132	0.000607038	0.000624538	0.000626129	0.000610213	0.000595187
		0.00108752	0.00121587	0.000985569	0.000976135	0.000962185	0.00110582	0.00109334	0.00105294	0.000994835	0.00111276	0.00125524	0.0022456	0.00486139	0.00758975	0.00775155	0.00569351	0.00321759	0.00193425	0.00140483	0.00114507	0.0009597	0.000814308	0.00080559	0.000734877	0.000675338	0.00066079	0.000689009	0.000746449	0.000934571	0.000963747	0.000789704	0.00073885	0.000652329	0.000671636	0.000658775	0.000701873	0.000623044	0.000645872	0.000630915	0.000669381	0.000624918	0.000657876	0.000624306	0.000622135	0.000620403	0.000643332	0.000631323	0.000606213
		0.00115888	0.00106821	0.000988277	0.00101308	0.000924145	0.00122408	0.00124434	0.00115708	0.00103979	0.00103803	0.00117158	0.00170911	0.00389127	0.00690957	0.00819421	0.00652152	0.00403722	0.0023414	0.0016084	0.00118762	0.000953807	0.000916741	0.000765642	0.000737689	0.000716879	0.000720385	0.000700331	0.000732606	0.000875673	0.000995727	0.000903989	0.000735644	0.000695582	0.000676313	0.000676264	0.000640411	0.000662585	0.000654248	0.000650958	0.00066136	0.000654064	0.00065487	0.000665948	0.000630096	0.000620098	0.000613648	0.000620329	0.000657823
		0.00113814	0.00105843	0.000989587	0.000995502	0.000947704	0.00118289	0.00134233	0.00110053	0.00109009	0.00108184	0.00110302	0.00150748	0.00293166	0.00587404	0.00805098	0.00733681	0.00482129	0.0027415	0.00174928	0.00130613	0.00106748	0.000882909	0.000810923	0.00076752	0.000735879	0.000685171	0.000686025	0.000730174	0.000731746	0.000903776	0.000985916	0.000939449	0.000720004	0.000684429	0.000666343	0.000652969	0.000657649	0.000621481	0.000630659	0.000613417	0.000664109	0.000602915	0.000635863	0.000633554	0.000605189	0.000631949	0.000630352	0.000603726
		0.00110783	0.00109304	0.000993487	0.000965034	0.000927138	0.00112103	0.00125447	0.0010546	0.00137001	0.00116739	0.00106375	0.00135274	0.00218747	0.00459691	0.00739334	0.00789179	0.00577734	0.00333333	0.00204592	0.00145279	0.00110408	0.000953072	0.000812256	0.000779777	0.000734444	0.000700222	0.000717815	0.000701897	0.000753722	0.000837714	0.00109832	0.00101153	0.000723436	0.000683202	0.000638329	0.000695377	0.000651654	0.000645162	0.000653833	0.000647744	0.00063728	0.000617669	0.000640529	0.000614476	0.000604553	0.0006329	0.000621358	0.000616623
		0.00104659	0.0011488	0.00101682	0.00103575	0.0010025	0.00103484	0.00117781	0.000974245	0.00165509	0.00128672	0.00100107	0.00116459	0.0018497	0.00370518	0.0067683	0.00818896	0.00662029	0.00413567	0.00240607	0.00167887	0.00122239	0.000978417	0.000879103	0.000775833	0.000730839	0.000707046	0.000698615	0.000677445	0.000734758	0.000824902	0.00119677	0.00098341	0.000795906	0.000687495	0.000667494	0.000649782	0.000658798	0.000655999	0.000647878	0.000654033	0.000664889	0.000628157	0.000648096	0.000647178	0.000630751	0.00064254	0.000632555	0.000609971
		0.00104436	0.00117964	0.00106176	0.00101103	0.000978303	0.000914893	0.00098148	0.00107581	0.0020394	0.00115994	0.000996631	0.00109784	0.00153763	0.00278847	0.00566291	0.00808118	0.0075264	0.00505122	0.00287645	0.00182429	0.00139351	0.00109473	0.000920802	0.000813313	0.000790955	0.000720934	0.000726702	0.000705946	0.000671059	0.000761229	0.00115165	0.00101922	0.000861317	0.000725404	0.000694726	0.000676466	0.000669043	0.000665176	0.000630151	0.000635187	0.000643888	0.000615551	0.000642071	0.000630034	0.000635114	0.000624217	0.000638269	0.000615912
		0.00110389	0.000967834	0.00108319	0.000984894	0.000982737	0.000885437	0.00095412	0.00111657	0.00178754	0.00101561	0.000973506	0.00106285	0.00130635	0.00228623	0.00457732	0.00741584	0.00819816	0.00597647	0.00361589	0.00214984	0.00153885	0.00121498	0.00103992	0.000826336	0.000840868	0.000731168	0.000711836	0.000703457	0.000671411	0.000720088	0.000941719	0.000971856	0.000967943	0.00077234	0.00070213	0.000676107	0.000653962	0.000670583	0.000664942	0.000668292	0.000615116	0.000638489	0.000623598	0.000631896	0.000611386	0.000649468	0.000648936	0.000623987
[truncated: 163 more columns]

## Sheet: Supplementary Figure 5f
Supplementary Figure 5f
	( H H 0), 211 bins	[-4.22,0.04,4.22]
	(0 0 L), 289 bins	[-7.225,0.05,7.225]
	Intensity at 45 mK-2.1 K
		-6.02924e-05	-4.57162e-05	-2.88807e-05	2.01552e-05	-3.53227e-05	1.42062e-05	-0.000133634	-8.80088e-06	-6.26815e-05	4.99067e-06	-2.92734e-05	-4.37759e-05	-5.64115e-05	3.52715e-06	-3.33986e-05	9.06229e-06	-9.17718e-05	1.32585e-05	-6.34913e-05	0.000117737	-7.99449e-05	3.54722e-05	3.46308e-05	-7.57336e-05	-9.76418e-05	-0.000102022	-5.02323e-05	-4.23121e-05	7.24704e-05	1.48939e-05	5.35716e-05	-5.63986e-06	-9.95954e-05	-2.32401e-05	-4.61921e-05	3.93022e-05	-6.21696e-05	-2.27114e-05	-8.90255e-06	-2.52459e-05	-1.00665e-05	2.25897e-05	3.91736e-05	1.70104e-05	6.08386e-05	6.75166e-05	5.68652e-05	1.18979e-05
		-3.31074e-05	7.1606e-05	3.32049e-05	2.5884e-05	9.12275e-06	-3.35865e-05	-7.28741e-05	-4.45085e-05	-8.70618e-06	1.88363e-05	8.88003e-05	5.69088e-05	2.45745e-05	-5.21638e-05	-6.90008e-05	3.53733e-05	0.000102678	-1.52053e-05	9.07783e-06	1.30538e-05	4.83093e-06	5.17898e-05	-0.000182805	4.28947e-05	3.35779e-05	7.24704e-05	-0.0001503	-4.01904e-05	-6.35541e-05	-7.41398e-05	5.47185e-05	7.66088e-06	-1.79278e-05	-7.5165e-05	-4.11079e-06	-5.82739e-06	-1.69973e-05	2.45855e-05	-6.47975e-05	-7.23719e-06	-3.6564e-05	-5.56929e-05	-4.50349e-05	5.41584e-05	-4.27579e-05	-5.88614e-05	-0.000240836	-0.00011414
		-0.000106747	5.4901e-05	5.91372e-05	5.64118e-05	-5.79936e-05	3.20473e-05	-7.48834e-05	3.97722e-06	1.84606e-05	6.40859e-05	3.74089e-05	-2.08137e-05	1.40302e-05	4.16618e-05	-6.80417e-05	1.21329e-06	9.21124e-05	4.53108e-06	-6.02978e-05	1.33107e-05	-0.000112947	-1.07856e-05	6.63314e-05	-0.000224575	0.000134308	-3.34744e-05	0.000115375	-9.61318e-05	-7.59795e-05	3.73118e-05	-4.24122e-05	9.85645e-06	-7.72626e-05	7.04437e-05	-1.31856e-05	-3.44346e-05	-5.64875e-05	-6.6099e-05	2.19903e-05	-2.88072e-05	-4.23144e-05	6.69547e-05	-4.38718e-05	-8.02721e-05	9.04357e-05	-5.0859e-05	-7.81337e-05	-3.85519e-05
		-2.37466e-05	-5.95373e-05	3.90855e-05	-6.96462e-05	0.000139097	6.62121e-06	3.98301e-05	-3.31257e-05	-2.70826e-05	2.98346e-05	1.12944e-05	-3.39988e-05	1.85146e-05	2.49246e-05	1.58319e-05	-8.29855e-05	-9.12846e-05	-0.000113074	3.61527e-05	5.95308e-05	2.90925e-05	-5.21815e-05	-0.000116787	-2.30167e-06	0.00017064	-0.000154377	-8.43949e-05	-4.17986e-05	-2.99287e-06	8.45612e-05	3.59874e-05	2.69836e-05	2.48678e-05	-3.77226e-05	8.64431e-08	-2.91621e-05	-5.1539e-06	-1.70686e-05	-3.4338e-05	-1.78876e-06	-6.63051e-05	-1.70338e-05	6.66121e-05	-0.000113851	-7.89084e-05	-0.000220529	-0.000184092	3.89128e-06
		4.3342e-05	-0.000138151	1.49855e-05	1.79646e-05	3.84024e-05	-9.44428e-06	-5.0355e-05	6.24347e-05	-4.76261e-05	-3.73248e-05	4.41408e-05	5.25997e-05	-6.71179e-05	1.54917e-05	-8.3712e-06	5.41474e-05	-4.057e-05	0.000113658	-2.25306e-05	7.98041e-05	-3.21174e-05	-0.000105187	-6.01764e-05	-0.000100305	-0.000127954	3.44801e-05	1.22769e-05	5.35331e-05	5.61382e-05	3.22556e-05	3.36071e-05	4.49888e-06	2.7568e-07	5.53739e-06	-8.40934e-06	2.72971e-05	1.31651e-06	5.03493e-05	-6.95215e-05	-2.67227e-05	-4.65359e-05	-6.86868e-05	-3.85826e-05	-7.28217e-05	-5.05092e-05	-8.88725e-05	2.37326e-05	4.39943e-05
		5.12096e-05	3.71677e-05	-7.4863e-05	-5.97906e-05	8.88909e-05	-0.000121982	-3.13082e-05	1.12338e-06	4.34529e-05	-5.88936e-05	2.6188e-05	-1.00633e-05	-2.19009e-05	0.000105387	2.19048e-05	-5.49176e-05	-5.06222e-06	-4.96858e-05	1.51418e-05	4.22651e-05	-0.000278029	-4.05084e-05	-9.25186e-06	-9.90456e-05	-6.23796e-05	-0.00011488	-7.86165e-05	-1.4235e-05	-9.27755e-05	-5.55947e-05	-4.21458e-06	1.00811e-05	2.99565e-05	9.00556e-06	-2.91713e-05	1.07702e-06	2.28262e-06	5.52154e-05	-1.80621e-06	3.6461e-06	-4.4238e-05	2.60268e-05	-2.46276e-06	-0.000184646	-0.000132833	-8.12548e-05	-0.000132267	-5.16625e-05
		9.13721e-05	-5.1925e-05	8.21176e-05	8.98122e-05	1.60084e-05	0.000145591	1.38536e-05	-8.90099e-05	-4.37525e-05	-2.71522e-06	-4.9037e-06	-1.04385e-05	-4.1195e-05	-1.54851e-05	1.36845e-05	-0.000108176	-9.27376e-05	-4.18535e-05	-0.000124984	-7.35393e-05	0.000107319	-0.000258357	-4.73341e-05	5.98286e-05	5.80494e-06	-9.49394e-05	-5.70658e-05	1.98437e-06	-1.61019e-05	-1.07615e-05	-4.47936e-05	-7.55779e-05	5.22182e-05	-9.95825e-06	-1.58447e-05	3.24813e-05	-1.77112e-05	-2.6498e-05	-4.75082e-05	-4.23358e-05	-4.80773e-05	-0.00011153	-2.20584e-05	-4.65622e-05	-0.000195659	-1.94211e-05	5.32455e-05	-1.20688e-05
		-7.81361e-05	-5.29554e-05	9.61498e-05	6.96914e-06	7.37197e-05	-5.77459e-06	3.21052e-05	5.29014e-06	3.91941e-05	3.3837e-05	-9.93489e-05	3.00812e-05	-5.47419e-05	-5.52104e-05	-3.08743e-05	1.61061e-06	1.22399e-05	-4.53897e-05	-4.16388e-05	-0.00013068	-0.000159456	-4.72099e-05	5.8657e-05	-0.000239889	7.52788e-05	4.33386e-05	5.36519e-06	5.19096e-05	-4.1524e-05	7.21531e-05	-9.34508e-05	-3.57183e-05	-4.74537e-05	1.84395e-05	-4.91054e-05	-4.28004e-05	7.55523e-05	-1.01696e-05	-1.44339e-05	-1.78671e-06	-2.95821e-05	-3.08739e-05	-8.427e-05	0.00021666	-0.0002143	-0.000148218	-8.91273e-05	-7.79655e-05
		-4.83763e-05	3.5114e-06	4.97832e-05	-7.9354e-06	-3.82562e-05	-8.67618e-05	2.26185e-05	9.51755e-06	-6.33359e-05	-4.64894e-05	-2.34464e-05	3.2046e-05	-5.15224e-05	4.65229e-05	-1.65199e-05	-0.000114067	-1.95874e-05	-3.16732e-06	0.000103188	3.67999e-06	-0.000239783	-0.000104437	-2.21831e-05	3.09786e-06	4.19923e-05	-5.33708e-05	4.32508e-05	-2.57721e-05	5.41438e-05	-3.72979e-05	1.575e-05	-2.83869e-05	-1.24536e-05	-2.18848e-05	-6.88501e-05	3.21976e-05	8.75993e-06	-2.67027e-05	5.64419e-05	2.81112e-05	6.76006e-06	2.84545e-05	-2.43021e-05	8.23313e-05	-5.88619e-05	1.38245e-06	-1.7424e-06	-6.37116e-06
		-3.13875e-05	6.9809e-06	-7.0865e-05	2.44114e-06	-7.89307e-05	-6.07296e-05	-1.06436e-05	-6.31643e-05	-2.18491e-05	5.65713e-05	1.28447e-05	1.80451e-05	8.76914e-05	-1.66666e-05	-6.14222e-05	-1.2157e-05	2.10738e-06	-0.000142754	-4.19952e-05	-4.01275e-05	0.000127466	-3.59475e-05	-1.17836e-05	-7.42164e-06	-0.00014187	-1.70068e-05	-6.84899e-05	-6.33856e-05	-3.22841e-05	-7.65694e-05	-2.83569e-05	-1.51203e-06	-3.17563e-05	-1.65534e-06	-4.95358e-05	-2.52173e-05	-4.13977e-05	-3.75189e-05	-5.81396e-05	-2.29802e-05	-4.6507e-05	1.02209e-05	2.61837e-05	-6.98521e-05	-7.63184e-05	-7.40334e-05	6.22852e-05	-3.20798e-05
		-7.98099e-05	1.64131e-05	2.60316e-05	-4.31187e-05	-4.08252e-05	6.79122e-05	0.000126169	-4.87967e-06	1.58407e-05	-8.73676e-05	-0.000153024	5.48075e-05	1.12631e-05	-4.57895e-05	-8.46034e-05	-7.97254e-06	-7.01919e-05	3.2546e-05	-0.000109042	-7.45803e-05	-8.52799e-05	-0.000159346	-2.40179e-05	-0.000125203	-9.29054e-06	5.76143e-06	-1.13258e-05	-4.21435e-05	-2.40201e-05	-1.96005e-06	-1.05651e-05	-7.82327e-06	4.87615e-05	1.0774e-05	7.93087e-06	-8.96483e-05	-1.63947e-05	-5.81433e-06	-3.83621e-06	-8.67707e-06	-3.74355e-05	-0.000113923	-7.55171e-05	-3.5752e-05	-1.10736e-05	-9.80338e-05	-1.14619e-05	-5.84677e-05
		4.34674e-05	1.57574e-05	-5.43993e-05	3.97722e-05	2.00723e-06	-2.12833e-05	9.87116e-05	4.91018e-07	3.34015e-06	1.50189e-05	3.31745e-05	-8.67049e-05	-3.69864e-05	8.3234e-05	3.8678e-07	-0.00013311	1.40709e-05	8.96111e-06	-0.000126919	-0.000436397	-9.78898e-05	-0.000119441	3.18724e-06	-5.7856e-05	8.95952e-06	-2.51967e-05	6.30058e-05	-3.49174e-05	-1.23687e-05	5.8308e-05	9.85252e-06	-3.69596e-05	-1.8293e-05	3.50098e-05	-1.85738e-05	4.97884e-05	-5.86973e-05	2.94957e-05	1.01729e-05	-1.74132e-05	-8.51988e-05	-0.000169174	-0.000156488	-9.34321e-05	-5.50275e-06	1.35686e-05	-2.86303e-05	5.34841e-05
		-7.57627e-05	-6.96296e-05	4.26267e-05	-3.89906e-05	-8.79372e-05	1.78002e-05	2.11188e-05	4.90627e-05	1.98282e-05	4.92346e-05	-3.46286e-05	-3.12658e-05	2.12594e-05	1.6756e-05	0.000103673	-0.00010198	-2.44581e-06	-0.000199171	-7.28645e-05	3.98716e-05	-0.000108987	-0.000127952	-5.54739e-05	6.35006e-07	6.34621e-06	-5.16443e-06	4.64503e-05	-7.11432e-05	4.43919e-05	-7.89337e-06	-2.10103e-05	1.08518e-05	-3.27216e-05	1.18356e-05	-6.32376e-05	3.10226e-05	-6.8039e-05	-5.72658e-05	-0.000109144	-8.67973e-05	-5.1672e-05	-1.04915e-05	-7.61216e-05	5.28011e-05	-2.16766e-07	8.18046e-05	-3.92278e-06	1.59621e-05
		-2.62256e-05	-6.00041e-06	2.38235e-05	3.08094e-05	7.18599e-05	6.23537e-06	-2.40519e-05	-2.15016e-05	-2.81498e-05	-5.128e-05	2.41878e-05	1.92842e-05	6.62709e-05	-6.00507e-05	-1.48803e-05	-0.000105904	-4.12818e-05	-0.000268997	-0.00028515	-2.10482e-05	-2.47946e-05	-4.4059e-05	6.87478e-05	3.88026e-06	2.73379e-05	-4.50023e-05	1.73646e-05	-4.89924e-05	-0.00014123	2.48501e-05	-3.77088e-05	1.31582e-06	1.11279e-05	-1.04146e-05	-5.4708e-05	2.80471e-05	7.65488e-05	-0.000124051	-4.60349e-05	-0.000118704	5.82463e-06	-4.11218e-05	-0.000146809	4.43792e-05	-3.04603e-05	-4.42609e-05	2.41466e-06	2.70826e-05
		0.00011995	-3.09026e-05	1.65082e-05	-2.31794e-05	9.06032e-06	-2.03597e-05	-5.04779e-05	3.49249e-05	-4.49178e-05	-3.60727e-05	-1.50404e-05	3.9756e-05	7.31862e-06	-1.77074e-05	2.47036e-05	2.86445e-05	-4.67292e-06	6.84336e-05	-0.000178454	-3.56107e-05	0.000115735	-2.02958e-05	-2.04442e-05	-7.77248e-05	8.57489e-06	-1.56776e-05	4.97749e-05	5.75071e-05	-4.42791e-05	1.9021e-05	6.11062e-05	2.05888e-05	6.1835e-05	4.55567e-05	-5.45612e-05	5.20716e-05	-2.13777e-05	-6.81392e-05	2.26192e-05	-0.000183258	5.89417e-05	-0.000100219	-8.04517e-05	-3.24763e-05	-2.32835e-05	-2.77688e-06	1.91337e-06	-3.43827e-05
		-2.14566e-05	-1.57901e-05	-1.8045e-05	-9.90503e-06	5.11057e-05	-2.16191e-05	-3.73849e-06	-5.477e-06	2.52708e-06	-9.85102e-06	-1.87689e-05	-7.68107e-06	-3.01671e-05	-0.000118923	6.78392e-05	0.000104266	-7.83334e-05	-4.83675e-05	8.95954e-05	5.66158e-05	-7.06628e-05	-1.77909e-05	-1.71382e-05	-6.81832e-05	-1.37619e-05	-4.84982e-05	1.38199e-05	2.39028e-05	-1.19631e-05	-4.73352e-05	-2.88211e-05	-4.44968e-05	-0.000102791	6.82475e-07	-2.86697e-05	-1.06344e-05	2.70099e-05	-6.1665e-05	-0.000197507	2.21332e-05	0.000183588	-9.09064e-05	-2.26214e-05	-1.72855e-05	-5.38588e-05	-2.30365e-05	-4.48077e-06	-1.59165e-05
		3.71687e-05	-1.41295e-05	1.07881e-05	1.6339e-05	-8.37562e-06	9.97593e-05	3.86422e-05	6.16153e-06	1.62707e-05	-4.48618e-05	1.85009e-05	-5.11491e-05	-8.88835e-05	4.99469e-05	9.1865e-05	-3.29257e-05	-0.000185893	-1.69298e-05	-8.69659e-05	4.59013e-05	-5.33736e-05	4.93164e-06	0.000112479	-5.69719e-05	4.63421e-06	1.0508e-06	-3.40371e-05	-3.71127e-05	-2.45826e-05	1.20916e-05	-2.47928e-06	1.67723e-05	-2.25634e-07	4.45213e-05	-2.50516e-05	-7.31095e-06	-4.97051e-05	-5.4122e-05	-0.000293266	-0.000218673	9.04399e-05	-1.6805e-05	-8.24385e-05	-7.79534e-06	4.78927e-05	-4.69975e-05	2.0588e-05	-2.28779e-05
		8.40033e-06	-1.06005e-07	-1.42959e-05	-7.50591e-07	-4.42168e-05	6.33701e-05	4.291e-05	2.08351e-05	-3.37014e-05	-9.10232e-05	-3.02431e-05	-8.7919e-05	-3.94718e-05	-1.09925e-05	-0.000167179	-6.41208e-06	-3.4596e-05	-0.000133935	4.04454e-05	1.17923e-05	1.19475e-05	-1.35488e-05	2.14372e-05	3.16848e-05	4.24174e-05	-6.55625e-06	-5.64742e-05	3.75039e-05	-3.86191e-05	1.04378e-05	-5.43964e-05	3.10968e-06	-1.67032e-07	-1.39801e-05	-4.85392e-05	-1.43923e-05	-9.86074e-05	-8.0068e-05	-0.000134388	1.5299e-05	-0.000158964	-6.42198e-05	-2.21482e-05	3.50615e-05	4.29888e-06	2.72802e-05	-3.71556e-05	-1.36297e-05
		7.33887e-05	-2.46645e-05	9.25996e-05	0.000106773	7.49743e-05	-2.88012e-05	-1.59701e-05	-7.08768e-05	1.50282e-05	-5.98415e-05	-8.02313e-05	1.12347e-05	1.84514e-05	-0.000123972	8.72691e-05	-9.14721e-06	-0.000188108	-0.000197451	-2.54858e-05	6.19576e-05	-3.06655e-05	7.29722e-06	3.37813e-05	-7.10442e-05	-9.87702e-07	2.85456e-05	-3.774e-05	-1.49855e-05	-1.98443e-05	-5.44661e-05	2.47116e-05	-9.03578e-06	-1.90429e-05	1.75126e-05	1.34651e-05	3.33504e-06	-5.2102e-05	-8.35781e-05	4.82812e-06	-0.000109566	-4.95156e-05	-4.92762e-05	4.19626e-05	-4.06884e-05	-1.94625e-05	3.80684e-06	-4.11254e-05	6.68603e-06
		-5.60177e-05	-3.63571e-05	4.78486e-06	-7.31729e-05	-1.32674e-05	9.42373e-06	-0.000109566	-2.95084e-06	3.67033e-05	2.5728e-05	-0.000196991	-5.99564e-05	-6.8663e-05	2.23011e-05	0.000107252	3.35472e-05	-1.57635e-05	0.000199667	-0.000111187	4.17403e-05	-2.22336e-05	-9.74336e-05	3.32793e-06	8.76009e-06	-0.00012083	2.69116e-05	1.32348e-05	-1.89348e-05	5.00245e-06	3.03814e-05	1.24961e-05	-3.26452e-05	5.36855e-05	-2.28923e-05	-7.33921e-06	8.43777e-05	1.6082e-05	-0.000119021	5.76876e-05	-0.000102357	-8.3832e-06	2.33977e-05	1.22207e-05	-1.42968e-05	-2.63156e-05	-3.29051e-06	-2.22598e-05	-6.13125e-06
		1.27026e-05	5.23964e-05	2.16307e-05	5.08293e-05	0.0001409	-2.22932e-05	4.33738e-05	1.2499e-05	-1.32712e-05	-7.81685e-05	8.23812e-05	-8.06436e-05	2.00288e-05	1.04816e-06	-8.83581e-05	-2.61258e-05	-1.17157e-05	-7.71582e-05	-3.86366e-05	-4.79693e-05	-7.83663e-05	-4.84719e-06	-3.33754e-05	5.65412e-06	-4.4151e-05	6.65437e-06	-8.12002e-06	9.50361e-06	3.18215e-05	-5.88194e-05	-2.44509e-05	2.90077e-05	-2.90029e-05	-2.60388e-05	-9.83392e-06	-0.000142357	-0.000132263	-0.000205553	-0.000177494	-4.10945e-05	-2.81689e-05	-6.89713e-07	7.24605e-06	-5.43434e-05	6.98469e-06	-8.32067e-06	5.13637e-06	-1.08037e-05
		-1.42126e-05	3.22146e-05	7.76099e-05	5.83415e-05	7.83827e-06	-4.46967e-05	-1.57171e-06	-2.6209e-05	7.85527e-05	-4.4977e-06	-8.11132e-05	-5.75244e-05	-9.54564e-05	-8.50877e-05	0.000101958	-7.87871e-05	-0.000118567	-0.000204977	-7.30972e-05	1.78906e-05	-8.49997e-05	-3.10985e-05	-2.16312e-05	2.24464e-05	-1.90827e-05	-1.40361e-05	1.07594e-05	-4.41227e-05	-6.25264e-05	-5.19022e-05	-3.66677e-05	4.32747e-05	1.86617e-05	1.00097e-05	-2.84265e-06	-0.000219571	0.000182032	-0.000133274	5.38434e-05	-2.52672e-05	2.58243e-05	-3.56933e-06	2.46975e-05	1.07241e-05	-5.03699e-05	-8.60847e-05	1.31192e-05	-8.86097e-06
		5.60666e-06	-9.06655e-05	-0.000129587	-6.87529e-05	4.44287e-05	-6.84788e-05	-1.55126e-05	-4.68529e-05	1.48912e-05	0.000136149	3.40262e-05	2.75512e-05	-0.000192676	1.96859e-05	-8.22563e-05	-5.8703e-05	-4.00273e-05	7.74434e-06	-2.51229e-05	-2.85923e-05	4.69951e-05	-7.38139e-05	-4.34903e-05	-8.37497e-06	1.13231e-05	-2.12205e-05	-1.35457e-05	2.26496e-05	-1.55514e-05	-9.72771e-05	-3.1052e-06	-1.59446e-05	-2.17103e-05	5.21381e-05	-0.000257628	-2.3641e-05	-0.000201049	-0.000133709	-3.09655e-05	1.92115e-05	-7.97393e-05	-3.20256e-06	2.69788e-05	6.84005e-06	6.20858e-06	9.28252e-06	-7.71193e-05	5.24175e-06
		-1.72769e-05	0.000164128	-4.06743e-05	-6.37281e-05	-5.32466e-05	-0.000119813	-7.40829e-05	-5.84869e-05	5.14747e-05	2.69087e-05	1.04439e-05	2.82567e-05	5.03644e-05	-0.000216893	-7.89694e-05	5.3221e-05	-7.45558e-05	-9.09089e-05	-3.00234e-05	-5.0884e-05	-1.40486e-05	3.43069e-05	-8.37055e-06	-4.22924e-05	2.73349e-05	-1.84558e-06	1.68351e-05	4.60931e-05	-7.8408e-06	4.8688e-06	-7.65217e-05	1.81325e-05	-0.000103789	-7.69619e-05	-0.000203765	-0.000108882	-0.000135856	5.08312e-06	-9.72267e-05	-3.65225e-05	-6.55942e-05	-5.38571e-06	2.94616e-05	-2.18581e-05	-2.44239e-05	1.02207e-05	-5.52428e-05	-2.86552e-05
		-5.33897e-05	2.85524e-05	-3.49737e-05	-3.16678e-05	-4.55511e-05	1.2001e-05	-4.39054e-05	1.06947e-05	4.68894e-06	-5.40686e-05	-2.94783e-05	-4.30602e-05	-0.000154442	6.39972e-05	-2.8752e-05	-0.000166793	-7.25805e-05	-5.56305e-05	-0.000131702	6.20156e-05	1.50647e-05	1.63568e-05	-9.23635e-07	-4.55549e-05	-2.21453e-05	2.3195e-05	7.90209e-06	-2.37569e-05	-1.88455e-05	3.31776e-05	3.96696e-05	-5.54701e-05	-1.38257e-06	-0.000106514	-0.000100269	-0.00014539	-5.78057e-05	-3.61247e-05	3.98503e-05	-5.87816e-05	-5.94524e-05	-2.36426e-05	7.21082e-06	7.01469e-06	1.76546e-05	-2.25529e-05	4.44281e-06	1.96443e-06
		-6.76017e-05	-4.87169e-05	4.88005e-05	-7.8963e-05	2.44149e-06	3.9161e-05	-9.68435e-05	-0.000171344	-5.94319e-05	-6.85904e-05	1.42667e-05	-0.000161855	-3.71824e-06	-0.000127997	2.35044e-05	-0.000109073	-8.88753e-05	-4.82782e-05	1.12858e-05	1.61556e-05	1.60808e-05	4.01782e-05	-2.08015e-05	5.96697e-05	8.53605e-06	7.71793e-06	-5.55311e-05	1.671e-05	-3.7195e-05	1.6238e-05	1.60969e-06	-2.64586e-05	3.94862e-05	-4.39244e-05	-3.80679e-05	-4.98321e-05	-7.56508e-05	-5.0971e-06	-4.40066e-05	3.3236e-05	-5.81073e-05	-2.78182e-05	-2.97174e-06	-4.69225e-06	1.04399e-05	1.02855e-05	2.88287e-06	-1.9343e-05
		1.29949e-05	-0.000105575	-4.23926e-05	-7.05002e-05	-8.03533e-07	-2.13053e-05	-0.000134381	-5.19912e-05	-1.29711e-05	7.75231e-05	8.05203e-05	3.18262e-05	0.000132977	4.43354e-05	-0.00011444	-6.15287e-05	-6.15604e-05	-5.6001e-05	-3.70415e-05	-4.22696e-05	4.84081e-05	7.61348e-05	-5.64352e-06	2.00528e-05	-8.85248e-05	-3.00624e-05	-3.47537e-05	-3.41495e-05	-2.603e-05	-1.31269e-05	7.01863e-05	-6.81854e-05	-0.000200817	-0.000245605	-4.03511e-05	-1.53678e-05	5.90939e-05	2.37387e-06	2.5146e-05	-4.03406e-05	1.63812e-05	1.16193e-06	3.20714e-05	-6.00046e-05	-6.3401e-06	-2.2176e-05	-5.79277e-06	1.02788e-05
		-2.84052e-05	-5.69156e-05	-2.36787e-06	8.30765e-06	-1.46835e-05	-0.000109491	1.01869e-05	-2.46866e-05	0.000159793	-3.81285e-05	7.87611e-05	-6.92273e-05	-0.000100012	1.23585e-05	-0.000143032	-6.3955e-05	6.03144e-06	-1.78097e-05	-3.18846e-05	-1.92578e-05	4.68906e-05	-4.89413e-05	7.91317e-05	-6.79659e-05	-3.01905e-05	1.92462e-05	-1.29999e-05	-5.04358e-05	-3.8456e-05	-2.68366e-05	4.25129e-05	4.70409e-05	-0.000175352	-7.05091e-05	-7.53604e-05	9.10596e-08	-1.00128e-05	2.22136e-05	3.69526e-05	-4.558e-05	1.87706e-06	2.65077e-05	-3.23055e-05	-2.57237e-05	3.15916e-05	3.6858e-05	-6.41253e-05	-9.90128e-05
		-1.25688e-05	5.79223e-05	2.43196e-05	2.51238e-05	-6.82171e-05	8.15939e-05	7.13566e-05	0.000131279	-3.25109e-05	4.8589e-05	-0.000116152	0.000161059	-0.000137641	-5.38898e-05	-2.32979e-05	7.90173e-06	-2.80938e-05	-1.46713e-05	-1.17499e-05	4.65713e-05	-5.63597e-05	-9.28289e-06	4.52192e-05	-8.9435e-05	-8.99731e-05	2.14454e-05	-4.62502e-05	-3.46171e-05	-1.72609e-05	-5.0075e-05	-6.66606e-05	-9.14488e-05	-9.88717e-05	-1.59198e-05	-0.000144093	-0.000135203	-1.16148e-05	1.31467e-05	3.35039e-05	2.28138e-05	-5.32537e-06	3.11149e-05	-1.52437e-05	-5.60391e-06	-3.52978e-06	-2.736e-05	-2.06161e-07	-3.41651e-05
		-6.21972e-05	-4.91852e-05	5.11644e-07	9.33653e-06	3.0488e-05	-3.95417e-05	1.92254e-05	-7.15146e-05	4.22115e-05	-8.27692e-05	-0.000140547	-5.19452e-05	-4.96162e-05	-0.000211606	-7.68511e-05	-6.48244e-06	-6.28732e-07	-0.000112892	-9.1511e-05	2.66066e-05	-1.50619e-05	3.33313e-06	1.52159e-05	5.80631e-06	3.30918e-05	1.63229e-05	-3.54356e-05	2.76407e-05	-2.6166e-05	-1.10868e-05	2.83739e-05	-0.000177685	3.64913e-05	-8.80817e-05	-0.000103124	-6.02285e-05	1.75992e-05	-5.68432e-05	-3.5377e-05	2.66121e-06	-1.14977e-05	8.52167e-06	4.86249e-06	2.37613e-06	2.59831e-06	-3.84841e-05	1.45254e-05	4.58964e-06
		-1.74568e-05	-0.000117934	7.75954e-05	-3.72745e-06	1.73072e-05	1.95476e-05	6.4544e-05	-5.05214e-05	2.75441e-05	-5.77246e-06	-0.000147934	0.000127106	-0.000118867	0.000187249	-1.71592e-06	4.16176e-05	-5.00635e-05	-6.83933e-05	-0.000101967	2.58655e-05	1.5538e-05	4.94379e-05	-3.55546e-05	-5.42218e-05	3.89892e-05	-2.02002e-05	5.88639e-05	4.88032e-05	-1.98537e-05	-9.82219e-05	-3.82247e-05	3.79318e-05	-5.84025e-05	-7.33931e-05	1.28364e-05	3.78646e-05	-1.43845e-05	2.83169e-05	-1.97133e-06	7.92657e-06	-1.35292e-05	5.48184e-07	-1.407e-05	-1.14261e-05	-7.02339e-05	-5.94663e-05	-2.77397e-05	-2.172e-05
		1.55781e-06	4.02621e-05	5.57499e-06	-1.15897e-05	-7.78264e-05	-2.23854e-05	-0.000140522	0.000104034	-0.00011903	9.81054e-05	-0.000184137	-0.000124755	-4.59004e-05	-3.38897e-05	1.80317e-05	6.49617e-05	3.84282e-05	-9.07071e-09	-4.60707e-05	-5.86245e-05	2.86364e-05	1.50645e-05	6.09252e-06	6.00601e-05	-6.26026e-05	4.31094e-06	2.52029e-05	1.51702e-05	-1.38148e-05	-0.0001292	-7.40675e-06	-0.000228379	-3.10524e-05	4.72407e-05	-9.05084e-05	-1.87365e-06	-5.98737e-05	-6.03106e-05	2.92766e-06	-1.49051e-05	-7.56593e-05	-3.56488e-05	-9.70969e-06	-3.28342e-06	-1.52437e-05	4.04712e-05	2.87299e-05	-3.00077e-05
		3.07273e-06	-5.56649e-05	6.87618e-05	-1.89397e-05	-0.000104062	-3.52948e-05	-1.52707e-05	-7.16199e-05	4.62768e-05	-0.000156861	0.000122113	-0.000263119	-5.63465e-05	-3.84488e-05	4.60244e-05	-6.09007e-05	-2.7355e-05	-1.45283e-05	2.87725e-05	0.000121229	-3.55895e-06	-8.12805e-05	2.68922e-05	-1.39235e-05	6.42332e-06	-4.46752e-05	6.03862e-05	4.60077e-06	-3.44613e-05	-3.74657e-05	9.08109e-05	-0.000206085	-3.58747e-06	9.8501e-05	-3.50353e-05	-6.46928e-05	-2.40653e-05	1.61005e-05	-1.89744e-05	-2.17325e-06	-6.29261e-06	-6.27342e-06	-1.0055e-05	-7.28744e-06	-7.17288e-07	5.50295e-06	1.1161e-05	-3.39238e-06
		-0.000102555	-4.11174e-05	-1.43841e-05	1.15623e-05	5.83571e-05	-1.9929e-05	6.22689e-05	7.18481e-05	8.1521e-05	-8.08101e-05	0.000134942	-0.000260682	6.38623e-05	-4.18462e-05	9.95628e-06	8.19566e-06	3.65245e-05	8.20173e-07	-1.26965e-05	-3.61217e-05	3.40561e-05	7.5148e-06	0.000105394	3.59168e-05	1.30075e-06	2.37679e-05	-3.36852e-05	-3.78646e-05	-5.06818e-05	-0.000143413	-0.00016705	-0.000158061	-4.59686e-06	-1.40082e-05	-7.38105e-05	-0.000106813	-1.13327e-05	-5.07294e-05	-1.54395e-05	-2.89828e-05	-2.72819e-05	-3.23572e-05	-4.72443e-05	-4.46742e-05	-1.12086e-05	-3.66019e-05	-1.31242e-05	3.15226e-05
		6.78653e-05	8.14721e-05	-9.10139e-06	-0.000115392	-6.85789e-06	-8.65526e-05	-9.21053e-05	3.55133e-05	-4.32757e-05	-4.94885e-05	-0.00019845	-0.000132407	4.54952e-05	1.72807e-05	4.23645e-06	-5.21422e-05	1.23796e-05	-1.40844e-05	-1.62147e-05	3.04537e-05	-3.49057e-05	7.94717e-05	-3.42057e-05	4.13447e-05	-0.000130084	2.9576e-05	6.02565e-05	-6.93576e-07	-0.000113724	-5.8484e-05	3.53666e-06	-0.000194624	-4.94311e-06	-2.36697e-05	-9.19859e-06	-2.40361e-05	4.09437e-05	-7.2998e-05	-3.81546e-05	-5.19324e-05	-2.10181e-05	6.76251e-05	-5.15451e-05	-2.23657e-05	-6.80363e-05	-4.22495e-06	3.2898e-06	2.02011e-05
		-6.62046e-05	1.9119e-05	6.65585e-05	8.99461e-05	7.23788e-05	-7.82933e-05	-2.7909e-05	-0.000103309	3.25128e-05	5.21413e-05	-6.92713e-05	-0.000269825	-4.10721e-05	5.4571e-05	6.60456e-05	-3.38681e-05	-6.27806e-05	-5.17157e-05	3.22849e-05	-2.65179e-05	1.61473e-05	2.50618e-05	-2.49236e-05	-6.10899e-05	-2.33085e-05	-3.41174e-05	-1.55319e-05	4.00672e-05	4.26767e-06	6.6463e-05	8.82868e-05	-9.16159e-05	-6.32686e-05	-3.65507e-05	1.59377e-05	4.91299e-06	-2.76271e-05	8.82657e-06	1.14584e-05	2.8669e-05	-1.0925e-05	-2.64256e-05	1.26301e-06	-5.50493e-05	-3.08648e-05	5.74121e-05	-3.35397e-05	4.3786e-05
		-5.17312e-05	7.27827e-05	3.56627e-05	-7.21779e-05	3.69048e-05	-5.02583e-07	-2.60782e-05	5.57192e-05	-0.000107674	5.17175e-05	4.3154e-05	-2.18549e-05	-2.21514e-05	0.000108121	7.40866e-05	4.04891e-05	2.31838e-05	-1.94881e-05	-2.56953e-05	7.93072e-06	4.70402e-05	1.3422e-05	3.54666e-05	1.67163e-05	-5.09199e-05	3.28963e-06	-1.38241e-05	-1.42875e-05	-4.22052e-05	-0.000276139	1.18684e-06	0.000114805	4.5933e-06	1.66795e-05	-2.53153e-05	9.02564e-06	9.98717e-06	-1.04187e-05	2.71593e-05	1.62482e-05	-3.17781e-05	-2.58908e-06	-4.45856e-05	-1.74045e-05	-2.59404e-06	-3.14264e-05	-6.082e-06	2.45079e-06
		-1.99661e-05	-6.34248e-05	-7.43055e-05	-9.67691e-05	3.09554e-05	-1.8406e-05	7.68916e-05	-4.43582e-05	-6.16002e-05	-6.79244e-05	-9.42285e-05	6.6578e-05	1.63246e-05	9.54968e-06	-7.61e-05	3.63721e-05	2.75737e-05	-8.88813e-06	3.55288e-05	-3.01302e-06	-2.74314e-05	-3.0392e-06	2.53519e-05	3.93847e-05	8.29975e-05	1.53912e-05	-1.77195e-05	-3.87207e-06	-2.93455e-05	-8.15672e-06	-0.000258859	1.21277e-05	6.34527e-05	-5.81363e-05	2.49538e-05	-1.68719e-06	1.31566e-05	2.05314e-06	4.79176e-06	-0.000102106	1.59582e-05	4.23461e-05	4.95603e-06	-5.25879e-06	-1.72985e-05	-5.83658e-06	-2.05866e-05	-2.69792e-05
		6.33769e-06	-8.1417e-05	-4.23583e-05	8.06666e-05	-6.5697e-06	-9.54116e-05	0.000113377	8.28888e-06	-3.55203e-05	-5.97281e-06	-4.24044e-05	-3.37257e-05	-2.49301e-05	-1.83109e-05	3.82386e-05	-9.00936e-05	3.30344e-05	-3.14323e-05	-2.50716e-05	-4.32241e-05	4.28007e-05	-3.07029e-05	-4.67931e-05	2.06635e-05	-2.56802e-05	1.46144e-06	-0.000149612	3.90205e-05	1.35817e-05	0.000106246	7.16011e-05	4.0138e-05	-3.7366e-06	1.68731e-06	-3.10511e-05	1.34241e-06	-2.09019e-05	1.08781e-05	-5.10577e-05	-1.98448e-05	2.76603e-05	-2.0237e-05	-2.80145e-05	-4.4762e-05	2.10938e-07	-3.96652e-06	-1.43383e-05	1.78102e-06
		-2.75186e-05	-9.02903e-05	6.77249e-05	-0.000106138	-0.000109431	-7.06831e-05	1.44483e-05	-0.000144379	-0.00016013	-0.000101589	-8.08625e-05	4.41422e-05	2.90879e-05	5.67408e-05	1.06345e-05	-9.02147e-05	6.85807e-06	-5.09108e-05	5.48225e-05	1.05506e-06	2.52803e-05	-3.61783e-06	1.95346e-05	-1.24345e-05	3.04546e-05	2.97382e-05	6.3945e-05	3.09932e-05	-1.41593e-05	0.000130706	-0.000145871	-4.99086e-05	3.83971e-05	-2.44016e-05	1.58853e-05	2.1076e-06	-1.61988e-05	-6.26375e-05	-2.60668e-05	-1.76612e-05	3.04353e-05	-5.67838e-05	-4.22353e-05	-5.78873e-05	-3.32597e-05	-6.68147e-06	2.80744e-05	-4.02302e-05
		-6.43863e-06	4.52965e-05	-1.63187e-05	-0.00012355	4.78056e-05	-2.28577e-06	-7.58917e-05	-1.23207e-05	-5.98218e-05	-2.25881e-05	4.07751e-05	3.17563e-05	9.70591e-06	-8.66542e-05	1.74535e-05	-1.77955e-05	-2.28896e-06	-6.88625e-05	7.82201e-06	6.38828e-05	3.71306e-06	-7.66368e-05	3.55566e-05	-5.72511e-05	-1.21588e-05	-6.35616e-06	7.34642e-06	-0.000226753	-0.00015683	-5.66792e-05	7.89665e-06	-0.000146259	3.48678e-05	-4.46709e-06	-3.39619e-05	-3.0968e-05	-2.11419e-06	-5.14774e-05	-6.06366e-06	-3.78127e-05	2.6013e-05	2.5009e-05	-3.22317e-06	-3.86985e-05	-4.71721e-05	-5.53085e-05	1.49781e-05	-1.7988e-05
		-3.7495e-05	6.92753e-06	2.03803e-05	0.000103979	5.99746e-05	-3.50572e-05	-0.000199885	1.33437e-05	6.31946e-05	0.000108531	6.12277e-05	6.30392e-05	8.9104e-05	-1.38143e-05	-4.88345e-05	1.20987e-05	-1.79668e-05	-2.69095e-06	-0.00010427	4.3385e-05	-6.82574e-05	3.77616e-06	-1.98003e-05	-2.67425e-05	-7.08939e-06	-3.58876e-05	5.85325e-05	7.73185e-05	-3.98673e-05	-3.04745e-05	-5.62017e-06	3.60271e-05	-3.68348e-05	8.12879e-07	-1.43791e-05	-4.96419e-06	-1.6999e-05	1.11366e-05	-2.26773e-05	-3.10954e-05	1.07696e-05	-2.08631e-05	5.16705e-06	-2.32606e-05	-6.65014e-06	-2.87782e-05	-3.14858e-05	8.00681e-07
		3.56102e-05	3.67019e-05	5.64283e-05	-5.8669e-05	3.11419e-05	-0.000185534	-0.000238002	-5.40928e-05	4.52444e-05	0.000105054	1.73011e-05	-3.25435e-05	-7.40889e-05	4.65517e-05	5.57073e-06	2.19612e-05	-9.60848e-05	-5.6102e-05	-8.8672e-05	-5.03357e-07	-3.45929e-05	2.21034e-05	8.9946e-06	-1.12093e-05	-3.70185e-05	-0.000116653	-0.000194818	-6.44326e-05	1.93223e-05	-8.74492e-05	2.90935e-05	-6.29237e-05	3.68657e-05	-1.95484e-06	1.60703e-05	-4.00109e-05	5.17143e-05	-1.79088e-05	5.14208e-06	-8.82297e-05	-1.47989e-05	1.54169e-05	-1.06117e-05	-3.8682e-05	-3.02826e-05	3.17505e-06	3.31378e-05	-1.02762e-05
		-1.17294e-05	-0.000218623	6.05999e-05	-0.000102604	-6.54057e-05	-2.81581e-05	2.64673e-05	1.00862e-05	5.14764e-05	-0.00013706	-8.28275e-06	3.31092e-05	-4.79415e-05	4.09195e-06	-2.02503e-05	6.03447e-05	1.33652e-05	-1.97682e-05	-2.41814e-05	-2.19449e-05	8.4413e-05	1.76043e-05	6.42961e-06	1.58893e-05	-4.53643e-05	-2.95289e-05	-0.000145087	-5.31248e-05	1.27638e-05	-0.000110254	-1.19158e-06	-5.94343e-05	-1.31249e-05	-2.24605e-05	2.73163e-06	-4.41624e-06	3.14313e-07	-1.15505e-05	6.51266e-06	5.45989e-06	3.40545e-05	1.72223e-05	-2.61543e-05	4.20273e-06	-2.96056e-05	-3.90655e-06	2.16303e-05	-4.86221e-06
		-9.4673e-06	1.30335e-05	3.8002e-06	-6.02819e-05	0.000164198	8.85857e-05	2.08259e-05	-0.000173249	-9.57574e-05	-1.1053e-05	2.77508e-05	-4.67424e-05	-3.87617e-07	5.81135e-05	3.03616e-05	-5.086e-05	-2.40518e-05	1.87001e-07	-1.65347e-05	-2.38486e-05	2.89214e-06	-7.86323e-07	8.45266e-06	7.73596e-05	1.57593e-05	-6.34691e-05	3.12712e-05	-0.000143534	-0.000153964	1.93462e-05	-0.000117117	-3.24984e-06	1.32852e-05	-2.98247e-05	7.22862e-06	1.66374e-05	-1.40603e-05	-5.99061e-06	2.25878e-05	6.98478e-06	2.57839e-05	-3.14928e-05	-2.35686e-05	-4.0723e-06	-1.36074e-05	-6.14209e-06	-2.30912e-05	2.1296e-06
		-0.000153937	-4.93774e-05	-9.90174e-05	-8.14035e-05	0.000175405	0.000108626	0.000135542	0.000109732	5.98436e-05	-5.74426e-05	7.87238e-06	3.89917e-05	-7.74499e-05	-3.76388e-05	-3.66979e-05	-6.7342e-05	-1.51591e-05	-2.23621e-05	-4.23981e-05	-2.13563e-05	-7.96447e-06	-3.69215e-05	-4.63929e-05	-3.41332e-05	1.72836e-05	3.61428e-06	-1.65424e-05	0.000117569	4.09424e-06	-1.34895e-06	-4.91555e-05	-1.16312e-05	-6.60604e-05	1.24649e-05	8.16351e-06	-9.02379e-06	-7.48772e-06	2.35545e-05	-2.79479e-05	1.25621e-05	-7.92396e-05	-2.59992e-06	-1.17337e-05	-1.53863e-05	-4.34485e-05	2.5104e-05	-3.53008e-05	-1.5264e-05
		2.87576e-05	8.97615e-06	0.000103718	-3.15498e-05	-9.42899e-05	-5.83008e-05	-5.70661e-05	-6.55749e-05	4.03108e-05	8.94543e-05	-5.05536e-05	-3.32763e-05	4.39447e-05	-2.40847e-05	2.58829e-05	-3.14065e-05	1.48706e-05	2.61601e-05	2.32706e-06	8.754e-06	2.26781e-06	-3.74662e-06	7.95044e-06	-6.32865e-05	-0.00020893	0.000111236	1.87373e-06	0.000119695	3.0349e-05	5.39485e-05	5.45437e-05	4.2172e-05	6.36164e-05	3.43915e-05	-5.35679e-05	3.75886e-06	4.46946e-05	-3.21531e-05	-1.60907e-05	2.20124e-05	-4.19714e-05	2.46301e-05	-2.54936e-05	-1.68936e-05	-2.00368e-05	3.03229e-05	2.87486e-06	2.61735e-05
		-1.60787e-05	0.000100569	-3.33348e-05	4.93702e-05	-3.84735e-05	4.64817e-05	0.00011677	-3.40042e-05	8.48782e-06	-3.50039e-05	-1.98764e-05	1.57382e-06	3.74642e-05	-3.85269e-05	-6.67651e-05	5.76913e-06	-7.64102e-06	3.17871e-05	-1.88437e-05	-5.91588e-05	-3.16414e-06	1.24344e-05	-1.46734e-05	2.84271e-05	-9.90503e-05	-0.000204769	3.60429e-05	-9.01516e-05	-2.70429e-05	-4.33498e-06	-5.72269e-06	-2.64438e-05	2.79065e-05	1.42828e-05	-3.19177e-05	3.12798e-06	-4.74739e-06	4.23006e-06	-6.59398e-05	-4.93838e-05	2.14059e-05	-3.29298e-05	-1.21709e-05	-1.52695e-05	1.71297e-05	3.41448e-05	-1.34858e-06	9.44802e-06
		-2.88549e-05	-2.66822e-05	0.000119329	-9.32709e-05	9.52529e-05	0.000157403	-6.39711e-05	-7.02407e-05	3.3088e-06	-1.40045e-05	3.02199e-05	-2.36609e-05	2.73482e-06	-7.91814e-06	-7.46695e-06	-2.91288e-05	-6.22023e-05	-6.12975e-05	4.00949e-05	-3.14158e-05	-1.74648e-05	8.80122e-07	2.93151e-05	-5.05522e-05	-3.57385e-05	7.86619e-05	7.00597e-05	3.41555e-05	2.16361e-05	-2.6672e-05	-1.27237e-05	8.653e-05	3.44181e-05	1.34966e-07	-4.1224e-05	-2.42841e-05	2.30804e-05	-3.71894e-05	9.30255e-06	-3.78433e-05	-1.27788e-05	3.11931e-05	-2.07456e-05	-9.40112e-06	-4.35043e-05	-3.62275e-05	2.60083e-05	4.6158e-05
		-5.27278e-05	1.17081e-05	-2.57516e-05	2.93565e-05	-6.57316e-05	-9.06493e-05	-0.000128688	4.09868e-05	-2.7922e-05	1.22106e-05	-1.07537e-05	8.93761e-05	-4.51418e-05	-1.97754e-05	-1.31977e-05	2.11431e-05	-2.39309e-06	-2.3237e-05	-1.77969e-05	-7.4318e-05	-4.87702e-06	-1.23284e-05	-6.74997e-05	-6.01095e-05	0.000158235	-0.000110536	-5.53576e-05	-7.04597e-05	1.18178e-05	-1.12675e-05	4.78403e-06	-3.30373e-05	-1.28184e-05	-5.16392e-05	-3.8964e-05	-9.57489e-06	-3.74116e-05	6.17114e-05	-3.22807e-05	-3.35144e-05	1.49724e-05	2.24062e-05	1.16306e-05	6.58808e-06	-3.18643e-05	-2.91002e-05	-1.906e-05	1.20684e-05
		-6.96764e-05	-0.000124994	2.547e-05	-0.000132899	-0.000218117	5.87665e-05	4.26349e-05	3.64532e-05	-8.51643e-05	-4.53531e-05	3.32692e-05	-3.80617e-05	-4.25024e-05	-6.6329e-05	-6.21447e-05	2.84559e-05	-5.83959e-05	-1.98942e-05	1.52907e-05	-4.10735e-05	-5.60292e-05	5.62515e-05	-0.000110804	0.000116166	3.71425e-05	-2.75467e-05	2.4728e-05	-4.45148e-05	-3.79614e-06	1.88023e-05	-8.18604e-06	-6.97119e-05	-2.44275e-05	-1.21096e-06	2.47399e-05	1.5372e-05	-3.9649e-05	-3.41173e-05	-3.3006e-06	5.41291e-05	-2.57347e-05	-9.45399e-06	-2.09222e-05	-1.45023e-05	1.87415e-05	-2.31547e-05	1.03375e-05	-4.64939e-07
		5.34156e-06	-7.81836e-05	-0.000206852	-9.46374e-05	-0.000278388	0.000151563	9.29324e-06	8.7484e-06	-9.49346e-05	1.2524e-05	-3.06266e-05	2.37482e-07	7.18038e-05	5.29904e-06	-2.82559e-05	-8.59116e-05	8.18624e-05	-8.4253e-05	4.28602e-05	3.84544e-05	-3.84334e-05	-8.96211e-05	-0.000216322	-7.67857e-05	-6.71968e-05	-0.000107511	-0.000132078	-5.59025e-06	-2.81006e-05	-5.84877e-05	-8.20037e-06	3.02353e-05	-2.36607e-05	-6.00972e-05	2.10188e-05	2.57876e-05	-3.79115e-05	-4.10261e-05	-1.68882e-05	6.77192e-05	-3.03002e-05	-1.56126e-05	-2.65452e-05	8.2482e-06	3.42989e-06	3.84557e-05	3.60645e-05	-1.24903e-05
		7.70402e-06	-5.48277e-05	-6.92148e-06	-4.58631e-05	-0.000171259	-1.09083e-05	8.60235e-06	-4.9507e-05	-5.92002e-05	-4.22776e-05	-5.54856e-05	1.38499e-06	5.71508e-05	-3.56932e-06	-7.55112e-06	-1.69705e-05	-4.06492e-05	-2.20756e-05	-2.24052e-05	-3.53933e-05	-7.758e-06	-0.000104918	4.35239e-05	-0.000108799	-0.000116074	-2.26493e-05	1.35972e-05	-2.67108e-05	1.90146e-05	-3.31747e-06	-1.53947e-06	-3.0338e-05	4.72092e-05	-7.42133e-05	-2.96772e-06	1.2281e-05	-2.06891e-06	-9.49881e-06	1.49749e-05	1.01109e-05	-3.68549e-05	-5.1637e-05	-6.23986e-06	4.19089e-05	8.6258e-06	-1.20453e-05	-3.32729e-05	-1.68506e-05
		6.27179e-05	-0.000129638	-0.000220564	-0.000149498	-6.80156e-05	-9.58341e-05	-0.000103789	-2.2466e-05	-1.77475e-05	-4.18661e-05	1.71595e-05	-3.58105e-05	-3.94777e-05	-1.68394e-05	2.62834e-05	-8.05994e-05	9.82467e-06	1.93751e-05	1.09089e-05	-2.48117e-05	-3.99098e-05	-1.96939e-05	-2.64895e-05	-5.21888e-05	-0.000124967	-6.92229e-05	-3.5332e-05	-1.2332e-05	-1.6396e-05	-2.13939e-05	-3.05553e-06	-4.32396e-05	2.15336e-05	-2.39068e-05	2.59252e-05	-3.45661e-05	1.24686e-05	3.75543e-05	3.23112e-06	-4.19344e-07	-2.16612e-05	7.87991e-06	1.71356e-05	-2.80908e-05	2.37189e-05	-9.47045e-07	-2.22831e-05	2.94064e-05
		5.04993e-06	-4.54563e-05	-5.46262e-05	-0.000391231	-0.000220884	3.67851e-05	9.92422e-05	6.77115e-07	-9.22358e-05	3.43486e-05	-2.34279e-05	6.36007e-05	3.26506e-05	2.8831e-05	-2.34714e-05	-2.93071e-08	-8.80718e-06	-1.73988e-05	-1.27071e-05	7.28874e-05	1.28559e-05	-8.97632e-05	-9.86407e-05	0.00010276	4.59095e-06	7.49763e-05	7.34681e-06	-4.94791e-06	-4.93036e-05	-4.56053e-06	-4.91848e-05	2.3498e-06	1.60895e-05	5.93285e-06	1.3608e-05	9.56956e-06	-7.71435e-05	2.0716e-05	6.20671e-06	-4.08656e-05	-8.30051e-06	-3.96524e-05	-3.41686e-06	2.47562e-05	-1.80841e-05	9.94102e-06	-1.7271e-05	-3.17824e-05
		-1.01463e-05	-0.00013982	-6.49106e-05	-0.000147281	-0.000162069	-0.000101072	-3.35433e-05	1.1563e-06	1.31894e-06	1.39367e-06	-1.21555e-05	-1.93206e-05	-5.75054e-05	-4.80131e-05	-2.7065e-05	1.84427e-05	-7.71986e-06	-2.88636e-05	4.5867e-06	-4.8277e-05	-6.94026e-05	6.22953e-05	-9.95333e-05	-0.000132179	-3.25685e-05	0.000110858	4.3036e-05	-7.83534e-05	8.37339e-06	-2.49096e-05	-7.91525e-06	-1.81348e-05	-3.94433e-06	-3.2162e-05	-9.56134e-06	-4.99655e-05	2.73599e-05	-8.48066e-06	-4.18375e-05	-3.8209e-05	-2.80754e-05	4.08953e-05	6.0223e-06	-2.54789e-05	-1.18869e-05	-1.23008e-05	4.11644e-06	1.48537e-05
		9.00675e-05	-0.000133769	-1.12651e-05	-0.000261647	-0.000169915	-4.91014e-05	-7.63123e-05	-9.64314e-05	-5.57779e-05	-3.61316e-05	-6.52195e-05	3.3483e-05	-1.18346e-06	3.10056e-05	-7.30348e-05	-5.6718e-05	5.44724e-05	5.24022e-06	8.68681e-05	-2.11583e-05	-5.2508e-05	-0.000220185	-0.000149159	-0.000193604	7.19118e-05	-3.76007e-05	-1.01564e-05	3.06359e-05	-3.96205e-05	2.44681e-06	6.34146e-05	2.61667e-05	-4.345e-05	-2.25351e-05	-2.9868e-05	-1.82497e-05	3.49515e-05	-2.02324e-05	-3.03835e-06	-3.25715e-05	-6.13479e-06	4.95429e-05	1.00397e-05	-3.12591e-05	-3.35543e-05	1.4102e-05	-4.01626e-05	-2.49193e-05
		3.27484e-05	-6.31358e-05	-0.000156008	-2.19912e-05	-4.65879e-05	2.78965e-05	-4.68491e-05	-4.11062e-05	-6.00843e-05	-7.38398e-06	1.78765e-05	-1.84403e-06	-2.29614e-05	-2.41536e-05	-9.10079e-05	-1.72614e-05	6.51758e-06	2.12622e-05	-2.62571e-05	-4.84305e-05	-0.000194279	-0.000149084	-0.000232901	-8.24497e-05	-7.34544e-05	7.4251e-05	-1.34604e-05	-3.53838e-05	-6.40768e-06	-1.40353e-05	-9.72019e-07	-2.47796e-06	-4.18562e-05	-2.09879e-05	-2.08862e-05	2.0522e-06	1.35187e-05	-3.55323e-05	-1.06307e-06	-1.60811e-05	1.42279e-05	-1.86176e-05	-3.62794e-05	8.2586e-06	1.32554e-05	7.72228e-06	2.36897e-05	-2.65476e-05
		-1.37638e-05	3.49362e-05	0.000110178	-0.000245161	-4.59312e-05	4.31574e-06	2.2812e-05	1.8808e-05	-3.05612e-05	4.69485e-05	5.05566e-06	-1.55637e-05	1.36197e-05	1.43876e-05	9.50409e-06	3.91196e-05	1.03205e-05	4.00905e-05	-4.58224e-05	5.0288e-05	-0.000186354	-0.000129235	-0.000156467	-8.72748e-05	-8.61951e-05	-3.78542e-05	-1.1198e-05	-1.40807e-05	-5.78739e-06	-1.66906e-05	1.38098e-05	-3.0682e-05	-8.37096e-06	2.89245e-05	-3.43904e-05	-1.3529e-06	-1.24273e-05	-1.8645e-05	-4.4217e-06	-1.78581e-05	2.54098e-05	-4.32805e-05	4.13385e-06	-1.22031e-05	1.35992e-07	-1.18262e-05	-2.4419e-05	1.25718e-05
		3.46543e-05	3.5825e-05	-0.000309344	-0.000156634	-7.71313e-05	4.8885e-05	2.74265e-05	-6.6674e-05	-3.88828e-05	4.5657e-05	1.71572e-05	-4.69424e-05	-5.14912e-05	-3.57513e-05	4.61996e-05	-1.52081e-05	7.27063e-06	2.26567e-05	-3.73841e-06	-4.33662e-05	-3.82733e-05	-7.32102e-05	-0.00013662	-7.38601e-05	-4.39292e-05	-5.77483e-06	4.2367e-06	-2.30879e-05	-3.29856e-05	-2.12924e-06	2.81394e-05	-6.49207e-05	-6.21138e-05	-4.86332e-05	2.116e-05	1.86866e-05	-3.48111e-05	-3.66086e-06	-2.01633e-05	-2.06966e-06	4.00602e-06	-3.35649e-06	-7.49477e-06	-3.94602e-05	8.90275e-06	-6.52929e-05	3.5132e-06	1.46088e-05
		-5.66776e-05	-4.85548e-05	-0.000364661	0.000109333	-2.0594e-05	-8.23209e-05	-2.55239e-05	7.24136e-06	1.5041e-05	-1.37659e-05	3.48283e-05	-8.45022e-05	1.56004e-05	5.00258e-05	-3.38352e-05	-4.7248e-05	2.2066e-05	2.05082e-05	4.34748e-05	-2.51614e-05	-0.000109028	-4.77837e-05	-8.7558e-07	1.7077e-05	-8.78875e-06	2.46988e-05	-2.27246e-05	3.3488e-05	3.44666e-05	4.43431e-05	2.02354e-07	-3.71578e-05	-1.55536e-06	-4.06116e-05	-7.83954e-06	-3.99478e-05	-3.23401e-05	4.66697e-06	-2.5724e-05	1.72002e-05	2.05835e-05	-3.69156e-05	2.34328e-05	-3.2488e-06	-1.3935e-05	-4.63449e-05	-2.27977e-06	2.57917e-05
		-0.000134244	-3.40529e-05	-0.0002274	0.000116915	8.48039e-05	-1.75679e-05	-9.86457e-05	-2.24947e-05	-1.53369e-05	0.000109062	-2.55396e-06	-5.64779e-06	9.80179e-06	-1.27561e-06	-4.97045e-05	1.12807e-05	-7.02547e-05	-0.000108857	-0.000110357	-3.25819e-05	5.80328e-05	0.000127859	-5.43935e-06	3.23401e-05	-3.2092e-05	-1.78597e-05	-4.19099e-05	5.28136e-06	-5.71397e-05	-1.83314e-05	-5.83416e-06	-2.2055e-05	-4.0096e-06	-7.45538e-06	-1.51086e-05	-1.25754e-05	-5.76973e-09	-1.70912e-05	1.53673e-05	-2.03696e-05	1.37395e-05	-5.57282e-05	6.2254e-05	8.5978e-06	1.80738e-05	-4.01227e-05	6.89265e-06	-1.43903e-05
		-1.55468e-05	-0.000169383	-7.50968e-05	1.18479e-05	9.04819e-06	-6.40931e-05	-3.74532e-05	-5.77737e-05	-7.20854e-05	-3.42318e-06	-3.68295e-05	-5.97255e-05	-6.12053e-05	3.38335e-05	-1.52356e-06	-1.52667e-05	1.47103e-05	-2.96589e-05	1.5108e-05	-0.000115272	2.34875e-05	-0.000109935	1.768e-05	3.04476e-05	-4.28961e-05	-4.23688e-05	-3.23061e-05	6.44208e-06	-3.19276e-05	-7.55464e-07	-7.91253e-05	-4.77746e-05	1.2603e-05	6.37228e-06	1.64298e-05	8.90906e-06	-3.49013e-05	1.4575e-05	-2.31329e-05	2.66908e-06	-6.0398e-06	-2.5135e-05	1.66928e-06	1.22489e-05	-2.3004e-05	-1.31475e-05	-5.57688e-07	-4.29702e-05
		-4.94326e-05	-5.05968e-05	-4.71442e-05	7.48623e-05	2.79294e-05	2.56783e-05	1.07854e-05	8.05211e-05	-4.12622e-05	3.90004e-05	-3.50836e-05	-1.78858e-05	-2.20702e-05	2.02643e-05	-6.8206e-06	-4.04416e-05	2.84582e-05	7.20166e-06	-7.05943e-05	-0.000181879	-3.75739e-05	-9.22063e-06	1.15208e-05	-1.97899e-05	-4.65242e-05	9.85082e-06	3.10985e-05	4.32004e-05	2.23527e-06	1.05367e-05	-7.33379e-05	2.34231e-05	-3.29609e-05	-4.9446e-06	1.9348e-05	-2.73811e-05	-2.329e-05	8.58158e-06	1.52249e-05	-3.56409e-05	1.83137e-05	-4.21854e-05	2.99622e-05	-4.36824e-07	1.91553e-06	-1.3767e-05	3.31071e-05	4.5013e-06
		-7.66054e-05	-0.000212454	-0.000131182	-4.31161e-05	3.68422e-05	1.07322e-05	4.15491e-06	-2.89714e-05	0.00010725	-5.59567e-05	-2.62901e-05	-2.73507e-05	-5.91639e-05	-1.89334e-05	-8.33468e-05	1.23672e-07	-2.86414e-05	0.000171307	-6.27201e-05	-0.000107886	-2.83856e-05	-0.000111475	4.7919e-05	-7.37448e-05	-4.82034e-05	1.67421e-05	-5.53566e-05	-1.74231e-05	-2.81445e-05	-6.09452e-05	3.45092e-05	-4.41513e-05	-1.38147e-05	4.51293e-05	-3.71489e-05	1.87535e-05	-1.1415e-05	-2.24845e-06	-2.13444e-05	-4.85593e-05	-5.95825e-05	-3.98199e-05	5.00645e-07	2.7934e-07	2.24942e-05	2.04989e-06	-2.22644e-05	-5.11725e-05
		-0.000108909	-9.74874e-05	-0.000147826	-6.05075e-05	-7.40615e-05	-7.65129e-05	4.50069e-05	9.61218e-07	-1.22189e-05	7.83221e-06	-7.75146e-05	-1.26994e-05	-5.23022e-05	-2.9277e-05	-2.16672e-05	2.5025e-05	-0.000101866	-0.000112496	7.56395e-05	-6.51301e-05	-7.88948e-05	-2.10961e-05	-4.10341e-05	-6.11439e-05	-9.05919e-06	8.0668e-06	2.25954e-05	1.59964e-06	5.52875e-06	9.426e-05	6.09295e-05	-5.19192e-05	-4.55492e-05	5.17966e-05	2.62905e-05	-2.37796e-05	6.61906e-06	-2.2979e-05	1.17955e-05	-1.75231e-05	-3.75282e-05	1.53348e-05	-4.30255e-06	-1.17989e-05	-2.55936e-06	-1.2142e-05	2.38539e-05	3.32227e-05
		3.28661e-05	-2.09622e-05	2.27241e-05	-1.32536e-05	-5.7179e-08	4.31369e-06	1.65156e-05	4.28896e-06	6.32183e-05	4.23668e-05	-5.15324e-05	-7.90303e-05	-4.70167e-05	3.05543e-06	-3.52082e-05	-2.24245e-05	-6.34709e-05	-6.19484e-05	0.00012384	-0.000171825	-8.1485e-05	-1.11008e-05	-1.42524e-05	9.91178e-06	-3.23163e-05	3.81357e-05	-1.80926e-05	2.03231e-05	-4.74289e-05	5.29693e-05	3.01176e-05	-3.19347e-05	1.6495e-06	-7.74699e-06	-9.17987e-06	-6.02406e-06	-2.62061e-05	-2.22243e-06	4.4508e-06	-1.6994e-05	-2.62146e-05	1.94332e-05	-3.01603e-05	-2.30523e-05	1.20374e-05	1.33617e-05	4.08672e-06	6.54786e-06
		-0.000101387	-5.64666e-05	0.000134291	-3.7505e-05	-8.32513e-05	-2.00782e-05	3.31539e-05	-2.52143e-05	-1.7594e-05	-4.04926e-05	-1.91147e-05	-8.59921e-05	-8.25214e-05	-2.56604e-05	-3.15374e-05	-2.24769e-05	-5.43502e-05	8.21909e-05	8.40002e-05	-8.3254e-05	3.76725e-05	1.59773e-05	7.87645e-05	6.08136e-05	-5.73738e-05	-1.31044e-05	9.98037e-06	-3.59122e-05	-2.89726e-05	-2.8623e-05	-4.21771e-05	3.87505e-06	8.60167e-06	-4.49073e-05	-1.66383e-06	2.35478e-05	1.85746e-05	-4.82619e-06	1.74608e-05	-1.14505e-05	-8.09715e-08	2.63597e-06	-2.1321e-05	-2.7695e-06	1.26867e-05	-5.13741e-06	-2.45218e-05	-1.36603e-05
		1.6221e-05	-4.34262e-05	-5.71037e-05	2.09552e-05	-4.72075e-06	-1.69782e-05	-0.000128277	-1.69331e-05	-6.31548e-05	1.84953e-05	4.88532e-05	5.49568e-05	-1.8112e-05	-3.88711e-05	-3.38388e-06	3.02864e-05	-7.60288e-05	-0.00017422	-3.88826e-06	-9.00773e-05	-0.000131208	-3.1634e-05	3.79702e-05	-1.85785e-05	-2.95725e-05	-7.13048e-05	-3.90234e-05	2.70136e-05	9.18604e-06	3.99294e-05	1.53773e-05	-3.50075e-06	-2.35978e-05	-2.04871e-05	-5.57488e-05	-7.36777e-06	-9.5539e-06	1.82589e-05	8.31089e-07	3.95848e-05	-1.29807e-05	-2.35891e-05	1.10377e-05	5.83449e-06	1.97702e-05	8.77303e-06	-3.9375e-06	-1.34553e-05
		-3.93132e-05	-0.000206271	-2.21513e-05	-3.90938e-05	8.7758e-05	-4.60747e-05	-2.68724e-06	-7.199e-05	6.57001e-05	1.12908e-05	-2.08865e-06	4.58305e-05	3.24748e-05	-6.20424e-05	-5.62309e-05	-5.44642e-05	-4.47016e-05	3.0686e-05	0.000122312	-2.30906e-05	-1.03744e-05	-9.3306e-06	2.22007e-05	4.70361e-05	7.15231e-06	2.28309e-05	-2.61421e-06	-7.48484e-06	-1.10608e-05	-5.34091e-05	-2.64751e-05	1.70453e-06	-1.70371e-05	4.06892e-05	5.48922e-05	-1.96764e-05	-9.01705e-06	8.42471e-06	2.5852e-05	-2.62156e-05	5.13677e-06	-2.77755e-05	1.32821e-05	-1.68666e-05	1.0288e-05	-2.08048e-05	-2.26205e-05	-3.05925e-06
		-4.70375e-05	-6.83001e-05	-1.31026e-05	1.18633e-06	-6.63677e-05	-8.29043e-05	-1.04417e-05	-1.02256e-06	-7.26982e-05	5.43697e-05	-2.26675e-05	-2.28949e-05	-9.75472e-05	-8.45759e-05	3.70541e-05	-7.33733e-05	-9.49474e-05	-0.000234346	3.43334e-05	-1.14874e-05	-3.02371e-05	-1.12884e-05	-9.98371e-06	5.02308e-06	-2.77272e-05	-5.16393e-05	3.12428e-05	-2.44812e-05	-3.86694e-05	-5.84089e-06	-9.86419e-06	-3.49423e-05	-2.35292e-05	-1.59024e-05	3.00996e-06	3.74715e-06	1.08143e-05	-1.61131e-05	2.21268e-06	-3.59499e-05	-1.8492e-05	-2.28248e-05	3.81388e-06	4.00473e-06	-2.18642e-05	2.23776e-05	-1.07014e-06	-2.60589e-06
		2.2988e-05	-2.3204e-05	-2.29882e-05	4.54551e-05	-5.70836e-05	-1.62664e-05	3.7919e-05	-4.54762e-05	-7.50313e-05	-2.01966e-05	6.17032e-07	3.1435e-05	-1.49676e-05	3.54308e-05	-5.47616e-05	-5.20226e-05	-2.13624e-05	7.54661e-05	-0.000132662	-6.24955e-05	9.50137e-06	1.71901e-05	-3.88037e-05	3.12816e-06	1.00711e-05	-2.8508e-06	7.82078e-06	1.53154e-05	2.25793e-05	-8.79236e-06	-3.41522e-05	1.61284e-05	2.97298e-05	-3.52436e-05	-3.19845e-05	-6.27084e-06	6.5213e-05	-2.27939e-07	1.8645e-05	-4.46963e-05	-7.97354e-06	-6.51282e-05	-1.79031e-05	1.17704e-05	2.41237e-05	-1.31199e-05	-1.28484e-05	-2.63734e-05
		-7.79749e-05	0.000119052	-4.91462e-05	9.1709e-06	9.58242e-06	-6.33362e-05	3.30704e-05	-4.22967e-05	6.2913e-05	6.22835e-06	3.54509e-06	-4.64805e-06	-6.92184e-05	3.1774e-05	-3.2802e-05	-4.37041e-05	7.69347e-05	1.07154e-05	3.31469e-05	-3.83058e-05	-7.64103e-05	3.60572e-07	-3.13504e-05	-2.23704e-05	-3.44842e-05	-1.23731e-05	-2.41637e-05	-6.22002e-06	-1.86865e-05	3.9955e-06	1.80132e-05	-4.00022e-05	5.51304e-06	-4.21729e-06	-2.05907e-05	1.57893e-05	-1.22199e-06	2.10069e-05	-8.02195e-06	2.63845e-05	-1.42106e-05	1.49358e-05	-7.57198e-06	-2.00712e-05	-2.6702e-05	-1.31656e-05	-1.64278e-06	-1.01054e-05
		1.71031e-05	-7.24179e-05	-1.03364e-05	-3.01259e-05	1.7082e-05	-2.85059e-05	-4.36918e-05	-2.17226e-05	-1.22979e-05	-1.99074e-05	-2.31782e-06	-0.000116062	2.55949e-05	-5.04243e-05	1.69095e-06	-3.22052e-05	-4.1461e-05	-5.14216e-05	-3.13712e-05	-0.000123119	-9.44979e-06	-7.94412e-05	-4.28436e-05	-2.99425e-05	-1.35515e-05	2.8119e-05	-1.36069e-05	1.69069e-05	2.41703e-07	1.14118e-05	3.95479e-05	-4.85556e-06	-1.42021e-05	-4.63891e-05	-5.34761e-05	2.25717e-05	-2.29312e-05	4.88658e-06	-3.0369e-06	-3.51887e-05	1.17867e-05	2.09429e-05	-5.046e-05	2.63375e-05	-1.80117e-05	-1.98554e-05	-5.10449e-05	-1.83605e-05
		-8.71361e-05	-5.02521e-05	1.21048e-05	-2.65452e-05	5.97496e-05	-2.60804e-05	1.04017e-05	1.77356e-05	3.53958e-05	-1.64457e-05	6.52839e-06	-3.63244e-05	6.16225e-06	-4.93663e-05	4.34458e-05	0.000135149	-7.15358e-06	0.000174353	-2.16618e-05	-4.86072e-06	-6.73194e-06	4.42979e-06	-5.60057e-05	-5.22336e-05	7.03622e-06	6.11536e-06	-9.40304e-06	6.94416e-05	-3.07673e-05	2.4058e-05	3.87824e-05	2.59079e-05	1.16008e-06	-3.4461e-05	-1.14123e-05	3.38591e-05	1.06015e-05	5.32845e-06	-1.99766e-05	-1.97525e-05	-2.75618e-05	-1.00894e-05	-1.57185e-05	-3.93708e-05	1.72454e-05	-1.57119e-05	-1.52818e-05	4.94476e-06
		-4.43033e-05	1.76814e-06	7.09348e-05	3.1018e-05	1.41749e-05	-7.22684e-05	-2.44551e-05	4.65207e-05	4.02514e-05	2.72328e-06	-4.09916e-06	4.00538e-05	-2.81616e-05	2.65781e-05	9.20771e-05	1.22476e-05	-0.000149545	-0.00013739	-8.40163e-05	1.66817e-05	-1.50031e-05	-2.59877e-05	-6.09809e-06	-3.44087e-05	-5.43597e-06	-1.18461e-05	3.07372e-06	-4.32511e-05	4.75041e-05	1.33286e-05	-4.5287e-06	3.29569e-05	-3.05244e-05	3.36736e-05	-6.73961e-06	-2.07378e-05	-2.83481e-05	-3.00233e-05	-7.90459e-06	1.36333e-05	3.72934e-07	-5.33432e-06	-1.12978e-05	-6.55743e-06	6.18831e-06	-4.76052e-05	-2.49428e-05	-4.67086e-05
		-1.77284e-05	1.59246e-06	-1.23441e-05	-2.7854e-05	3.8878e-05	-1.12914e-06	-1.00999e-05	4.96922e-05	7.62256e-05	-2.74475e-05	-1.90065e-06	-4.15064e-05	-2.35891e-05	-2.27125e-05	-3.47489e-05	-0.000111175	-5.7704e-05	-0.000107219	-1.80807e-05	-3.32588e-05	3.00922e-05	-9.7986e-06	-3.94664e-06	-4.26872e-06	-1.94726e-05	-3.68182e-05	2.82073e-05	-3.62874e-05	-1.80757e-05	4.74204e-06	2.36506e-05	-7.05594e-06	5.44066e-05	5.63257e-06	4.64098e-06	-5.29875e-06	-4.51458e-05	1.36846e-05	-1.44988e-05	1.65018e-05	-4.58787e-06	-3.21779e-05	-9.65928e-07	-1.87227e-05	1.28042e-06	-1.27675e-05	2.63894e-06	-4.01233e-05
		2.46964e-05	-1.79809e-05	-1.46501e-05	6.01268e-05	6.21284e-05	9.46359e-06	-3.10137e-05	-5.01723e-05	-8.34147e-05	5.25243e-05	7.35451e-05	3.76277e-05	-6.23178e-06	5.61666e-05	-2.90379e-05	-0.000142644	-3.9392e-05	-8.66286e-05	-1.57206e-05	-7.11493e-06	2.07065e-05	2.07501e-05	-3.83677e-05	2.62801e-06	6.48189e-05	1.37903e-05	-5.02173e-05	-7.68196e-05	-5.43044e-06	-2.62818e-05	3.29772e-05	-1.00859e-05	-2.95465e-06	9.02276e-07	2.30396e-05	-2.46239e-05	-1.92819e-05	-2.31545e-05	-3.22803e-06	-1.09391e-05	-1.75611e-05	1.27889e-06	-1.8233e-05	-1.85831e-06	-3.80349e-05	-2.9173e-05	-2.51291e-05	-8.71706e-05
		-8.59821e-05	6.29002e-06	3.74718e-05	4.61508e-06	-7.17672e-05	-3.73036e-05	-1.13436e-05	-1.18394e-05	-4.12004e-05	2.21846e-05	-1.76475e-05	-7.1813e-05	2.53755e-05	3.15339e-05	-0.000159666	7.07569e-05	-7.47912e-05	3.99588e-05	1.07206e-05	1.3605e-05	-1.6953e-05	-8.00533e-06	1.75048e-05	2.62024e-06	-2.76156e-05	7.58714e-06	-2.53724e-05	-1.3925e-05	2.40014e-05	-2.79615e-05	-2.45177e-05	-2.91388e-05	-6.65025e-07	-1.8109e-05	-5.95854e-06	-1.34259e-05	-1.26264e-05	-4.24898e-06	3.11352e-06	2.79419e-05	2.78671e-06	-3.31223e-05	-9.11766e-06	-5.32994e-05	-6.56762e-06	-4.24572e-05	-1.94972e-05	-1.29605e-05
		-3.98459e-05	-2.45689e-05	-5.02199e-05	-6.24556e-05	-5.06584e-06	2.49408e-05	-6.69404e-05	-5.63436e-05	-4.5031e-06	-5.19103e-05	4.99756e-06	-2.79188e-06	2.96972e-05	-0.000108713	-2.05672e-05	-7.37698e-05	-9.48207e-05	-0.000125772	2.51506e-05	-3.67122e-05	1.25756e-05	-2.71899e-05	-8.61858e-06	-2.20398e-05	-3.20477e-05	-5.91115e-06	6.57294e-06	4.16044e-05	3.40959e-05	-7.03317e-06	-1.15173e-05	2.0129e-05	-4.6037e-05	-6.70942e-06	2.29455e-05	9.32894e-06	-3.12267e-05	2.04301e-06	-1.89236e-06	4.73837e-07	-1.65677e-05	6.16187e-06	-2.36298e-05	-1.0893e-05	-2.35671e-06	2.36772e-05	-4.78023e-05	7.73067e-06
		-1.67107e-05	5.25313e-05	-9.40153e-05	-6.19108e-05	-1.48965e-05	-8.83984e-05	-4.63416e-05	-8.95052e-05	1.21016e-05	-2.5158e-05	-1.42768e-05	-1.99613e-05	1.17352e-05	-7.2353e-05	-0.000152019	-8.45297e-05	-7.80949e-05	-1.31967e-06	-1.29206e-05	-8.03293e-06	-5.79316e-06	2.40377e-05	-5.4662e-06	-3.78707e-05	3.31766e-05	-2.26859e-05	-3.79126e-05	-5.92338e-05	4.22114e-06	-1.72677e-05	-1.30319e-05	-3.77336e-05	4.81316e-06	-2.77362e-05	-1.02963e-06	-2.10824e-05	2.9236e-05	4.00241e-05	5.61604e-06	-1.88887e-05	-5.02644e-06	-1.17206e-05	6.36294e-05	-3.78266e-05	3.29608e-06	1.91815e-05	-7.74704e-05	-0.000150774
		0.000104173	-5.06913e-05	-8.13351e-05	-2.92558e-05	-2.47673e-05	-1.51828e-05	8.05543e-05	-3.10634e-06	3.6047e-05	4.76492e-05	4.65196e-05	2.03091e-05	-0.000116041	-5.8656e-05	1.16146e-05	-0.000162467	-2.61045e-05	1.69762e-05	4.73885e-05	1.68464e-05	2.07008e-05	2.41479e-05	1.84235e-05	-7.58119e-05	-4.20884e-05	2.32447e-05	7.15018e-05	2.25081e-05	4.83714e-05	-1.95814e-05	-4.00024e-05	-6.33249e-05	2.6855e-05	2.03698e-05	3.08446e-05	-1.50607e-05	-3.98785e-05	9.89866e-06	-2.60159e-05	-5.61457e-06	1.65021e-05	-3.78766e-05	2.56641e-05	-3.47033e-05	-1.1405e-05	-5.70685e-05	-1.90977e-05	-0.000107009
		-7.93464e-05	2.66577e-05	6.22383e-05	1.57227e-05	4.68783e-05	2.23874e-05	-7.51818e-05	-3.4585e-05	3.63746e-05	1.44495e-05	1.88946e-06	-9.12963e-06	-2.89731e-05	-0.000168056	-0.000132562	-0.000104841	-0.000121449	6.56833e-05	-4.43756e-05	1.3703e-05	-4.6528e-06	-4.44814e-05	-3.35708e-05	-3.94753e-05	-1.52251e-05	-3.96557e-05	2.02052e-05	2.94937e-05	2.01428e-05	-1.41106e-05	-2.59067e-05	-1.48172e-05	-1.93099e-05	-3.34242e-06	7.06824e-06	1.05215e-05	1.22117e-05	4.92991e-06	-5.5929e-06	-2.71855e-05	-1.98993e-05	-2.27367e-05	-3.91523e-05	-5.41832e-06	-7.64637e-06	4.95172e-06	-0.000107097	-5.10353e-05
		-5.09892e-05	-9.76053e-05	-3.47256e-05	3.15605e-05	2.1243e-05	-3.04775e-05	2.48981e-05	2.23173e-05	-8.47481e-05	-7.89831e-05	-4.27735e-05	-0.000104144	3.81795e-05	-0.000103729	4.20042e-05	-0.000199742	1.3036e-05	-3.00618e-05	1.29798e-05	-1.45657e-05	-9.81586e-06	-4.48943e-06	-3.5672e-06	-3.82976e-05	-5.89276e-05	4.30198e-05	-7.24759e-06	3.02843e-05	-4.19232e-06	3.87392e-05	6.95823e-06	2.73179e-06	1.04413e-05	4.13478e-05	-4.21779e-05	1.20161e-05	5.58605e-06	-1.06756e-05	-4.49017e-05	-9.35819e-06	-2.22522e-05	-1.64013e-05	-7.9667e-06	-2.08405e-05	1.66622e-05	-4.21302e-05	-9.20022e-05	-1.59136e-05
		0.000116355	-2.21586e-05	-2.08887e-05	-1.18863e-05	3.74711e-05	-3.36562e-05	2.97255e-05	-7.50371e-05	-1.92875e-05	-5.33528e-05	-4.84532e-06	2.87387e-05	8.81807e-05	7.8315e-05	-6.18872e-05	-9.31574e-05	-0.000127324	2.78591e-05	1.17571e-05	-4.40428e-05	-3.82809e-05	-2.77363e-05	4.14242e-06	-3.18195e-05	-5.32617e-05	-4.92862e-05	-3.11815e-05	-9.51943e-06	-1.33937e-05	-1.7287e-05	-3.40256e-05	-2.36977e-05	-2.37456e-05	-4.21056e-05	-9.04326e-06	5.97334e-06	-1.92596e-06	-1.4171e-05	-2.82054e-05	-7.91929e-07	-4.97653e-05	-1.05857e-06	-1.52591e-05	-3.2352e-05	-3.86919e-05	-3.27593e-05	-7.75338e-05	1.10505e-05
		-2.95178e-05	3.41764e-05	-3.3954e-05	1.26892e-06	-4.10035e-05	3.76836e-05	-9.03084e-06	-2.986e-05	3.5882e-05	1.76496e-05	-4.60186e-05	7.05323e-07	-4.06871e-05	-8.37509e-05	-0.000146722	9.28121e-05	-4.2495e-05	4.51572e-05	-1.05077e-05	1.10171e-05	-1.99524e-05	-2.5936e-05	2.52837e-05	5.9486e-06	-1.76807e-05	2.696e-05	-2.48509e-05	8.70654e-07	-4.3232e-05	-7.14172e-06	1.4123e-05	3.66771e-06	7.64513e-07	-2.81587e-05	-6.4527e-07	-1.23611e-05	-1.43903e-05	-1.41528e-05	9.27775e-06	5.30132e-07	-1.79818e-06	2.8323e-07	1.26201e-05	-1.3541e-05	-6.42195e-05	-0.000130299	-1.76461e-05	-5.40363e-05
		-6.32156e-05	-2.1725e-05	2.20982e-05	2.08736e-06	8.22503e-06	1.71961e-05	3.55999e-05	-5.24252e-05	4.39018e-05	-8.62734e-06	6.29806e-06	-7.70943e-05	-0.000144499	-5.33405e-05	-0.000136195	-7.46536e-05	-6.27079e-05	-1.59425e-05	2.98139e-05	-7.90445e-05	-1.07235e-05	-1.35785e-06	1.13554e-05	-6.6406e-05	6.51346e-06	3.94527e-05	-1.7934e-05	4.74279e-07	-5.60979e-05	7.13726e-06	-3.76603e-05	1.62814e-05	3.68256e-06	3.69398e-05	8.43878e-08	-4.41542e-05	-9.12582e-06	1.05479e-05	-1.74749e-05	-5.52794e-05	1.02054e-05	1.01365e-05	-1.58381e-05	-7.47144e-05	-0.000114299	-5.92497e-05	3.10683e-05	-7.38761e-05
		-3.57984e-05	-1.60734e-05	-3.7232e-05	3.73678e-05	-2.61592e-05	-8.86032e-05	-1.37405e-05	-3.82267e-06	-3.90862e-05	3.49433e-05	-5.88797e-05	7.7744e-06	-0.000127426	1.9826e-06	-5.19521e-05	-4.6151e-05	-1.22979e-05	-6.27757e-05	-6.86084e-06	-4.76998e-05	-2.28255e-05	1.21282e-05	6.95079e-05	-1.78181e-05	2.54571e-05	-2.53726e-05	-1.41198e-05	8.3442e-07	-1.79489e-07	-1.26279e-05	4.64964e-05	-2.27644e-05	2.33768e-05	-1.59199e-05	2.14853e-05	-2.63063e-05	1.551e-05	-1.2957e-05	-2.36533e-06	-1.98003e-05	-1.41027e-05	4.60633e-06	-5.13139e-05	3.80604e-05	-5.45171e-05	-8.93346e-05	-0.000122259	-5.1566e-05
		-5.26668e-05	1.40352e-05	2.35755e-05	1.16653e-05	-6.21173e-05	-5.97562e-05	2.63969e-05	5.49557e-05	6.66648e-05	1.81099e-05	6.48602e-05	-0.000227423	-0.00019843	-2.1018e-05	-9.53905e-05	-3.15986e-05	1.65436e-05	-1.59715e-05	2.00256e-05	2.4178e-05	-1.5589e-05	-2.73452e-05	-1.98166e-05	-5.58756e-05	-1.15506e-05	2.23489e-05	-1.42115e-05	-8.3369e-06	-1.45075e-05	4.77333e-06	8.19073e-06	9.36851e-06	-2.69377e-06	-1.89326e-05	1.0489e-05	9.74934e-06	2.35076e-05	-1.89959e-05	-2.00682e-06	3.56103e-06	-1.32957e-05	-7.42621e-06	-3.31867e-05	-8.01699e-05	-5.45278e-05	-4.78403e-05	-1.05588e-05	-3.58941e-05
		-5.89785e-05	-3.9002e-05	8.46188e-06	-2.15648e-05	-1.57159e-05	7.21545e-06	-1.46581e-05	6.68168e-05	-9.99666e-06	-3.40986e-05	-3.44002e-05	0.000101301	-0.000144746	5.27642e-05	1.44491e-05	1.31685e-05	1.06091e-05	-7.27278e-06	-1.29421e-05	-4.2559e-05	-1.88538e-06	-2.17707e-05	-4.29943e-05	-5.48932e-06	-8.47101e-06	4.86633e-05	-7.06786e-06	1.70741e-05	2.44655e-05	-2.36222e-05	2.03624e-05	-1.49146e-05	2.14775e-05	2.29912e-06	-1.07379e-05	-1.21585e-06	-2.29283e-05	-1.01696e-05	3.97806e-06	-4.97905e-05	-2.99324e-05	1.32293e-05	-1.43859e-05	-5.18463e-05	0.000127083	6.65617e-05	-3.77065e-05	-4.37825e-05
		-0.000107447	4.35503e-05	5.81412e-06	3.98072e-05	2.82364e-05	2.79173e-05	-1.59274e-05	-6.54614e-05	-3.88494e-05	-3.14883e-05	-1.54597e-05	8.30255e-05	-9.31732e-05	-0.000112582	1.51475e-06	-1.36886e-05	-1.36338e-06	-2.37552e-05	-2.4408e-05	-1.84971e-05	-3.37514e-05	-1.68617e-05	-6.55593e-05	2.89916e-05	-8.14664e-07	2.49719e-05	1.89857e-05	-1.69442e-05	-6.44446e-05	-3.03931e-05	-2.0208e-06	7.26336e-06	-4.53968e-05	4.59232e-06	-3.90472e-05	-1.06015e-05	6.20145e-05	-6.46788e-07	-5.64169e-06	-2.12086e-05	-7.20688e-05	-1.70844e-05	-2.54057e-05	-0.000140263	-8.81353e-05	-0.000157226	-3.71237e-05	-2.04306e-05
		4.2081e-05	-5.85038e-05	-5.2476e-05	-8.38876e-06	-4.02534e-05	-1.31461e-05	-3.5517e-05	-8.51664e-06	-1.45944e-05	-0.000122459	-0.000126533	-0.000238866	7.94509e-05	-3.90774e-06	-3.20441e-05	-3.28344e-05	-1.16609e-05	-7.67541e-06	1.95884e-05	1.73732e-05	-1.51263e-05	2.15456e-05	-2.24401e-05	-1.95083e-05	1.04395e-05	-9.96116e-08	-9.73423e-06	2.43118e-05	3.3707e-05	-8.27686e-06	-1.54354e-05	-8.25031e-06	-1.66456e-05	-1.76987e-05	2.59513e-05	2.22207e-05	1.96978e-05	2.73585e-05	-1.05427e-05	-2.56408e-05	-5.62412e-07	-4.30275e-05	-5.96074e-05	-7.21739e-05	-5.51007e-05	-7.48066e-05	-2.40034e-05	2.37777e-05
		-1.71125e-05	-3.6638e-05	-1.02482e-06	-8.29494e-05	3.75439e-05	-2.42812e-05	-8.52895e-06	1.48115e-05	-1.04346e-05	-5.39538e-06	-4.53373e-05	-3.94985e-05	-6.86088e-06	-8.32468e-05	-7.4759e-05	-6.74726e-05	-1.63525e-05	6.73627e-06	2.70077e-05	-5.63251e-05	1.71513e-05	-1.33545e-05	-4.68708e-05	-1.4762e-05	-5.35325e-05	-2.28011e-05	2.44971e-05	-8.31499e-06	-2.01677e-05	-1.25282e-05	1.25321e-05	6.02862e-05	1.96473e-05	1.33943e-05	9.61219e-06	-1.23962e-05	-3.1051e-05	-2.34118e-05	-2.36113e-05	9.3096e-06	-4.37686e-05	-3.90004e-05	-3.16079e-05	3.86016e-06	1.92465e-05	-1.62263e-05	-2.60798e-05	-3.05408e-05
		-5.6164e-05	-6.64806e-06	4.30754e-05	-2.60535e-05	2.75175e-05	4.56128e-05	2.04753e-06	-5.99339e-05	-7.65419e-05	-2.36018e-05	-7.12128e-05	7.62272e-05	-9.44591e-05	-2.55783e-05	-3.07533e-05	-6.75685e-06	7.35992e-05	1.1227e-05	-2.94899e-05	1.53868e-05	2.48551e-05	-2.42653e-05	-1.27489e-05	-9.33161e-06	3.17642e-05	-4.63012e-05	2.22268e-07	-7.60013e-06	2.02777e-06	-2.97819e-05	-2.92471e-05	1.37041e-05	6.34403e-06	1.3421e-05	-3.19527e-05	-3.26149e-06	1.48187e-05	-2.51207e-05	-5.60519e-06	3.74044e-06	-6.34365e-06	-4.29587e-05	-9.98616e-05	-5.59064e-05	-1.09467e-07	-2.20396e-05	1.4619e-05	3.12291e-05
		8.64728e-05	-4.52979e-05	-1.98274e-05	-6.94404e-05	-1.805e-05	3.17866e-05	-2.65051e-06	-4.1167e-05	4.00851e-05	-0.000142452	-9.58072e-05	-0.000228745	-1.40317e-05	-2.59449e-05	4.20099e-05	3.89239e-05	-5.54152e-05	2.8635e-06	-4.56741e-05	-1.96644e-05	-4.25744e-05	3.32716e-06	-4.71064e-05	6.46463e-05	2.75179e-05	5.26209e-05	-4.5303e-06	-2.01155e-06	-3.35045e-06	-2.77987e-05	1.89035e-06	-7.56961e-06	4.56919e-06	-2.62271e-05	-2.81946e-06	2.95195e-06	-1.63414e-05	1.59576e-05	-1.96392e-05	2.98616e-05	-1.62307e-05	-4.08347e-05	-4.29153e-05	-1.18094e-05	-0.000141406	-2.98338e-05	-5.64414e-05	-2.38779e-05
		-7.12932e-06	-2.63878e-05	-1.54758e-05	-4.29319e-05	-7.47081e-05	-3.17408e-05	-9.39261e-06	2.54373e-05	-7.51513e-05	4.90671e-06	-2.16944e-05	-0.00014966	3.23156e-05	9.71069e-06	-8.0167e-05	-6.01812e-06	-8.17535e-06	-1.68827e-05	2.17471e-05	1.51105e-05	5.41438e-06	-4.13703e-05	3.5741e-05	1.27607e-05	-1.53709e-05	-4.30197e-06	-2.35109e-05	-1.26724e-05	-1.68931e-05	-9.45133e-06	2.84066e-05	-1.16518e-05	-7.21981e-06	-1.83769e-05	-1.20058e-06	-4.12222e-05	1.20153e-05	-2.08233e-05	7.43399e-06	-5.34278e-05	3.24625e-05	-7.36387e-05	-6.80192e-05	-4.92364e-05	-1.44253e-05	1.06115e-05	-1.45949e-05	-1.57206e-06
		-6.56055e-05	-9.24065e-05	-1.44132e-07	1.42241e-05	-5.56078e-05	1.27097e-05	-2.19864e-05	5.27038e-05	4.42772e-05	8.90664e-05	-7.58485e-06	0.000140089	-9.78863e-05	3.17409e-05	-3.1268e-06	6.56752e-06	-1.47669e-05	1.11435e-06	5.15926e-06	-2.71777e-05	3.72337e-05	7.68936e-05	2.48953e-05	-6.49762e-06	6.2519e-05	-6.345e-05	-6.5047e-06	-9.13814e-06	-4.75579e-05	-3.59925e-05	-8.91088e-06	7.79182e-06	6.90035e-06	1.78953e-07	7.61027e-06	3.1456e-06	-3.04579e-05	1.04021e-05	2.33101e-05	3.23821e-05	8.13593e-05	1.49749e-05	1.78862e-05	1.12064e-05	-6.26129e-05	-2.37677e-05	2.33248e-05	-1.40134e-05
		-3.97207e-05	6.31793e-06	-5.75665e-05	5.59876e-06	-5.7834e-05	3.21026e-05	2.44393e-05	-6.82123e-05	-3.41413e-06	2.45494e-05	-0.000160841	7.32214e-05	2.11899e-06	8.22137e-05	-1.21009e-05	-7.17446e-06	-2.9635e-05	1.66801e-05	-3.98613e-05	1.49039e-05	4.94096e-05	-4.93986e-05	3.89631e-05	1.346e-05	2.73737e-05	-4.05405e-06	-1.41504e-05	-2.15329e-05	2.63434e-06	-4.07315e-06	1.04748e-06	-1.08623e-05	-5.64899e-06	-1.28146e-05	9.08945e-06	-2.57903e-05	-2.12512e-06	-1.32197e-05	-2.80038e-07	1.43608e-05	-3.14478e-05	-1.24217e-05	-7.07355e-05	-4.43243e-05	-6.85383e-05	-8.82494e-06	-4.05394e-06	-5.14258e-06
		4.00975e-05	2.99029e-05	-4.98771e-05	-2.83786e-05	-3.18032e-05	-3.79608e-05	7.18543e-06	-5.63164e-05	6.56047e-05	-0.000176455	4.67693e-06	-8.53086e-05	6.14725e-05	6.43621e-05	-3.37401e-06	-4.94886e-05	1.24253e-05	2.1676e-05	-3.66411e-05	-3.15692e-05	-2.26969e-05	-6.52684e-06	8.24563e-06	-1.9054e-05	9.9463e-06	-6.03853e-05	4.77986e-06	-3.92289e-05	-3.22123e-05	3.62101e-06	1.83218e-05	-1.13541e-05	1.63928e-05	8.68777e-06	-1.71066e-05	-2.46834e-05	-1.55181e-05	-1.17477e-05	1.87909e-05	1.76419e-06	-6.86301e-05	-9.09061e-05	2.20083e-05	1.5986e-05	2.20143e-05	2.64223e-05	6.50957e-05	-4.33427e-06
		1.15033e-06	3.94985e-05	8.13907e-05	-1.47761e-05	3.16265e-05	-7.64012e-06	-1.60045e-07	2.17876e-05	-0.000121267	-0.000200697	9.32683e-05	-7.26362e-05	1.12055e-05	-5.62893e-05	1.91006e-05	-9.47295e-06	-1.06586e-05	4.29395e-05	-5.14149e-05	2.70146e-05	-3.31259e-05	-2.57006e-05	1.31702e-05	-4.55445e-05	3.53722e-05	-9.59063e-07	-5.05233e-05	-9.51212e-06	1.7648e-05	4.34665e-06	-7.77083e-06	-1.9729e-06	3.22051e-05	-3.76319e-06	-2.56931e-05	-1.43991e-05	-3.84697e-05	5.00999e-07	1.24933e-05	1.48796e-05	-7.793e-05	-8.5183e-06	-6.3321e-05	-3.36584e-05	-3.49531e-05	-1.16033e-05	-3.81762e-05	-5.35198e-05
		3.11004e-05	-1.99698e-05	-2.92889e-05	2.06494e-05	6.31553e-06	-2.43099e-05	-7.12872e-05	1.22623e-05	-1.59223e-05	-0.000117959	-8.86966e-05	-0.000120233	5.05406e-06	1.4964e-05	-3.05247e-06	-1.9556e-05	1.01716e-05	3.85815e-06	8.51801e-06	1.59971e-05	-7.36073e-06	-5.41383e-06	3.15525e-05	-1.03454e-05	-7.98589e-06	-4.27629e-05	-4.4037e-05	8.59048e-06	-4.86775e-05	2.58154e-06	-3.29209e-05	2.34031e-05	-9.83387e-06	-2.65544e-05	-1.40224e-05	-1.92418e-05	5.2949e-06	2.37756e-05	-1.45195e-05	4.2906e-06	-6.89516e-05	-4.95588e-05	-3.9862e-05	-3.6167e-05	1.00299e-06	-2.16281e-05	2.35872e-05	2.11693e-05
		-3.59271e-05	1.10076e-05	-6.43386e-05	6.12856e-05	-5.67642e-05	1.17583e-05	-5.76139e-05	-9.5224e-05	-0.000116792	-0.000189284	-2.36863e-05	-4.84392e-05	1.86423e-05	2.24708e-06	2.46041e-05	-4.54905e-06	1.44867e-06	-1.23968e-05	8.56247e-06	-6.12827e-05	-5.43916e-06	-1.6039e-05	-5.74957e-05	4.10908e-06	5.59053e-06	-2.16664e-05	1.3463e-05	2.89722e-05	-4.10986e-05	-1.73857e-05	-1.97394e-05	2.33872e-05	2.73612e-05	-9.28057e-06	4.7193e-06	-1.68587e-05	1.6803e-05	-3.62628e-05	2.74727e-05	-4.56955e-06	-5.31037e-05	-4.87335e-05	3.1381e-05	-2.31833e-06	3.3322e-05	-4.21957e-05	-3.75045e-05	-3.0931e-05
		6.50084e-05	-4.47435e-05	-0.000115822	-9.99876e-06	-3.18167e-05	-5.60939e-05	1.03557e-05	-1.527e-05	8.48572e-05	-0.000133663	-1.18099e-05	-4.87048e-05	-6.78675e-05	-2.26788e-05	2.25808e-05	-3.65135e-06	3.56004e-05	-3.70979e-05	-6.62672e-05	5.90462e-06	-3.11645e-05	-3.36306e-05	2.93921e-05	-2.43924e-05	1.83883e-06	-4.21205e-06	-7.0986e-05	1.21305e-05	2.55544e-05	-2.64491e-05	-7.57469e-05	2.86918e-05	3.55562e-05	1.45261e-05	4.16126e-06	-1.82542e-05	1.57599e-05	2.92222e-05	5.62932e-06	-2.50822e-06	2.76245e-05	-2.64374e-05	8.02354e-06	-7.08251e-05	-6.586e-06	-1.24297e-05	1.72753e-05	-2.11229e-05
		-3.30205e-05	2.22814e-05	-3.1549e-05	5.18677e-06	-8.90932e-05	-0.000168551	-1.90665e-05	-2.38994e-05	-1.8668e-05	6.85064e-05	-0.000198374	4.8695e-05	-4.41808e-05	-9.80022e-05	-2.47401e-05	8.06589e-06	-2.84849e-05	1.5044e-07	1.22182e-05	-2.41303e-05	-1.89193e-05	-2.16031e-05	-1.5479e-05	3.14679e-05	-2.762e-06	3.68264e-05	-2.1282e-05	-3.11342e-05	-2.24437e-05	-1.9453e-05	-0.000133576	-4.99259e-05	6.199e-05	2.17345e-05	-9.16663e-06	-2.62707e-05	-9.78312e-06	-1.80333e-05	4.84871e-05	-5.52393e-06	-6.1199e-05	-0.000150142	-4.08328e-05	-6.12925e-05	2.46479e-05	-1.18311e-05	2.54073e-06	-4.8726e-05
		-6.82378e-05	1.44841e-05	-8.90532e-05	-8.36264e-05	2.48771e-05	-2.12008e-05	-0.000143182	-1.00432e-05	-0.000132412	-7.87309e-05	-7.18405e-05	3.46243e-06	-7.82991e-06	-4.33778e-06	-3.26239e-05	5.14936e-05	-6.40602e-05	-3.85531e-05	-2.34405e-05	-2.71139e-05	1.52917e-07	4.37275e-05	-4.44291e-06	1.89998e-05	1.66189e-05	3.46181e-05	-3.50405e-05	1.02145e-05	2.50163e-05	-2.15883e-05	-0.000136968	-4.03582e-05	-5.09176e-05	-7.0758e-06	9.44193e-06	2.10074e-05	1.8705e-06	-4.09779e-05	-1.23351e-06	-2.16057e-05	6.18207e-06	-1.23134e-06	5.04618e-05	3.28227e-05	-1.089e-05	3.38569e-05	-1.00265e-05	-4.53356e-05
		-2.63639e-05	5.2761e-05	-9.34701e-06	-7.52052e-05	-2.90588e-05	-9.74391e-05	2.45341e-05	-4.38373e-05	-0.000111348	-0.000133585	-8.64014e-05	-7.57821e-05	4.73819e-06	2.17303e-05	-2.95337e-06	4.23531e-05	-3.28448e-05	2.46614e-05	6.06756e-05	-1.90042e-05	5.1419e-06	-7.45879e-06	-2.94555e-05	1.18119e-05	2.30675e-05	-2.07615e-05	-1.33282e-05	5.47656e-07	-5.755e-05	2.58223e-05	-7.00848e-05	-7.3389e-06	-1.4264e-05	-1.81334e-05	-1.56284e-05	-3.18056e-05	-5.39207e-05	-5.0305e-05	-7.92711e-05	-1.95799e-05	-0.000104374	1.02998e-05	-2.35464e-05	-4.0951e-05	-7.42506e-06	-2.49644e-05	1.78334e-05	5.43904e-06
		4.05113e-05	4.15922e-05	-8.18345e-05	8.50776e-05	-8.61853e-05	1.48505e-05	-5.80018e-05	-5.0197e-05	-5.07595e-05	-0.00014842	-3.0555e-05	2.13826e-06	-2.02806e-05	-4.98904e-05	1.21151e-07	-1.46574e-05	-1.5946e-05	1.60799e-05	-5.22601e-05	2.35668e-05	-4.38811e-05	3.71974e-05	-2.71439e-05	-3.77843e-05	-6.00372e-06	-8.37133e-06	1.27836e-06	6.75109e-06	3.62553e-05	-2.63327e-07	-3.71906e-06	-2.46917e-05	-2.57051e-05	-2.61116e-05	-2.55773e-05	9.30761e-06	1.41683e-06	4.82752e-06	-8.24082e-05	-0.000153321	1.96216e-05	-1.05853e-05	-6.43133e-06	-5.75006e-05	-1.48895e-05	-2.45039e-05	-2.01716e-05	6.63823e-06
		-3.62507e-05	2.70862e-05	-3.90066e-05	-5.36215e-05	-9.21369e-05	-5.04248e-05	2.76307e-05	2.43817e-05	-0.000243824	1.25866e-05	-0.000121813	-9.51762e-06	-1.18718e-05	-1.55559e-05	-1.03066e-05	-1.42914e-05	-3.65546e-05	4.7606e-05	-2.7411e-05	7.51025e-06	-6.85703e-05	-2.843e-05	-6.30547e-06	6.40512e-07	5.30915e-06	-3.04485e-05	1.72149e-06	-2.9629e-05	-3.75089e-05	-9.75444e-06	2.90602e-06	-5.69924e-06	2.39272e-05	-2.12318e-05	-1.93254e-05	6.07218e-06	-3.51761e-05	-3.27639e-05	-5.62706e-05	3.99183e-06	-5.18847e-06	5.01695e-06	-1.63294e-05	8.53904e-06	2.10114e-06	1.57375e-05	-2.1737e-05	1.49846e-05
		-3.81019e-05	-1.36651e-05	6.70402e-05	5.78259e-05	-7.5561e-05	-9.39973e-05	-0.000135766	-0.000144786	-0.000131197	3.58686e-05	-6.09131e-05	-1.01494e-05	-6.95076e-05	5.98185e-05	-3.56806e-06	-1.94079e-05	-3.24606e-05	-6.24916e-06	2.27526e-05	-1.36936e-06	4.49869e-05	5.41672e-06	3.60566e-05	-4.80549e-05	2.50772e-05	-2.17623e-05	-3.5445e-05	-1.47632e-05	1.31716e-06	2.20422e-06	3.13479e-06	-5.38769e-05	4.19169e-05	2.10557e-05	-4.66038e-05	-4.78542e-06	-2.16157e-06	-6.27926e-05	3.37002e-05	-2.31051e-05	-0.000105793	-1.27368e-05	-1.68368e-05	-3.97379e-05	-6.45482e-06	-3.14721e-05	-2.66921e-05	6.99377e-05
		3.7677e-05	8.73651e-06	-1.20396e-05	-4.908e-05	-2.21948e-05	-1.01638e-05	4.49498e-05	-2.52737e-05	1.9884e-05	-0.000145159	-5.78928e-05	-1.20038e-05	-3.80485e-05	5.19615e-05	1.29068e-05	-4.65449e-05	-2.52447e-05	-1.60007e-05	1.19549e-06	2.96305e-05	-2.93744e-05	1.31123e-05	-2.64603e-05	-4.53495e-05	1.16384e-05	1.97478e-06	-2.12785e-05	-1.32584e-05	-1.31269e-05	-8.96116e-06	-2.07868e-05	-3.9252e-06	9.53506e-06	-8.92779e-06	-2.07911e-05	-1.50228e-05	-5.34152e-05	8.97575e-07	-2.22633e-05	8.74541e-05	-1.64835e-05	-2.17517e-05	2.45267e-05	-1.08553e-05	1.06155e-05	-1.00363e-05	-1.46468e-05	5.52112e-06
		4.02649e-05	7.69907e-06	4.03682e-06	3.7448e-06	3.38333e-06	1.38176e-05	-2.68008e-05	-2.16692e-05	-0.000141126	-0.000141067	0.000112962	-2.43423e-05	1.8528e-05	-5.16867e-05	-1.26447e-05	-5.23327e-05	-2.29142e-05	2.39412e-05	7.76758e-06	-4.47793e-06	3.8471e-05	-3.87852e-05	-5.68721e-06	4.43002e-05	-9.12992e-06	-6.86882e-06	5.18063e-05	-1.44575e-06	-3.34342e-05	-5.95241e-06	-2.37588e-05	3.35965e-05	-2.14833e-05	2.81934e-05	1.41119e-05	7.98062e-06	-1.56125e-05	6.75901e-06	-3.85618e-05	-8.79223e-05	3.21783e-05	-1.25345e-05	-2.19563e-05	-4.7324e-05	-1.54683e-06	-2.69608e-05	2.52504e-05	-7.03005e-06
		3.26682e-06	7.32689e-06	-5.03276e-05	-7.08043e-05	-4.66866e-05	-7.93476e-05	8.21728e-06	-0.000146036	-9.80223e-05	-5.18934e-05	2.73068e-05	1.4081e-05	7.23827e-05	3.18397e-05	-1.39146e-05	5.41334e-05	-9.39673e-07	-3.70359e-05	1.75616e-05	-1.7884e-05	-1.16273e-05	-2.00934e-05	-5.74374e-05	-4.80474e-05	-1.86964e-05	-8.03947e-06	-1.73768e-06	-1.34366e-05	-9.64388e-06	2.49575e-05	2.22736e-05	-1.34301e-05	1.75606e-05	1.39161e-06	-1.19004e-05	-2.80275e-05	-6.40019e-05	-1.62737e-05	-1.4324e-05	5.51375e-05	-8.35613e-05	-2.2443e-05	5.35069e-06	-1.46608e-06	-2.40693e-05	-1.00984e-06	-4.98985e-05	3.9543e-05
		4.25841e-05	-5.37621e-05	2.00042e-05	1.42069e-05	-3.9168e-05	-8.8117e-05	-6.13838e-05	-0.000102362	-0.000117083	1.39066e-05	5.99342e-05	-6.02439e-06	1.0055e-05	3.26856e-05	3.90995e-06	-5.82017e-05	-9.13956e-06	6.37894e-06	-4.56068e-05	9.78401e-06	-4.53822e-05	-1.07338e-05	-6.22523e-06	2.15109e-05	2.17609e-05	6.88681e-06	1.14466e-05	2.47902e-06	-6.44097e-06	1.93173e-07	5.01347e-06	-1.25564e-05	-1.95977e-05	-2.23895e-05	-3.06232e-06	2.15729e-05	-7.49055e-05	-9.32546e-05	-4.27175e-05	5.55254e-05	-3.65878e-05	3.94253e-05	1.64565e-05	-6.1407e-06	-9.21646e-06	-2.07158e-05	1.35172e-06	-0.000101531
		6.10908e-06	3.59059e-05	4.35974e-05	-3.39965e-05	-1.66677e-05	9.25588e-06	-0.000146964	-0.000330099	-0.000168237	3.33384e-05	-5.92862e-05	2.04533e-05	-1.32503e-05	-1.20471e-05	3.56003e-05	-2.88362e-05	-1.89856e-05	4.23177e-05	2.97418e-05	-3.43423e-05	-4.99041e-05	-4.92305e-05	3.08552e-05	-4.78811e-05	3.05827e-05	1.95905e-06	1.43383e-05	-2.05532e-05	-3.00623e-06	-9.68173e-06	1.88597e-05	4.08613e-05	7.79339e-06	2.20018e-05	-4.78187e-06	5.22292e-05	-1.95918e-05	-0.000110598	2.61684e-06	-0.000100605	2.67799e-06	-3.59784e-05	-2.13534e-05	8.93115e-06	-6.13486e-06	-1.05374e-05	-9.79343e-06	-3.47717e-05
		0.000140797	-4.56056e-05	2.55092e-05	3.09992e-05	-3.56534e-05	-8.51909e-05	-0.000123066	-0.000114042	-5.34435e-05	-4.98867e-05	-9.9593e-05	4.35497e-06	3.80531e-06	-3.00829e-05	-7.46285e-06	1.82092e-05	1.31866e-05	-7.60727e-06	9.05388e-06	5.91991e-05	-4.53312e-05	2.03081e-05	-4.03954e-05	-2.09788e-05	7.4536e-06	-4.32663e-05	-5.91791e-06	2.93537e-05	-3.00802e-05	-2.46155e-05	-1.60931e-05	-3.92531e-06	1.61389e-05	-9.9792e-06	-1.06139e-05	-1.58365e-05	6.16411e-05	-2.37126e-05	-3.62219e-05	-4.11649e-05	8.36798e-05	-7.10416e-05	1.19139e-05	-3.19131e-05	6.50815e-06	-6.27655e-06	-0.000105978	-6.01139e-05
		-2.32753e-05	2.98641e-05	4.79657e-05	-2.53977e-05	7.10917e-05	7.52461e-05	-8.48511e-05	-3.6314e-05	-7.33555e-06	-3.52792e-05	6.69603e-05	-4.33789e-06	6.93375e-06	-3.59237e-05	2.34206e-05	-1.86597e-05	1.50941e-05	-6.63897e-06	-6.87243e-05	-1.44866e-05	-1.3551e-05	-4.12848e-05	-1.64233e-05	2.47177e-05	-3.32829e-05	-1.33376e-05	5.54234e-06	-1.9202e-05	2.51229e-05	-3.76956e-05	-1.28728e-07	-1.01204e-06	-6.20967e-06	-3.24199e-05	3.28174e-05	-4.37231e-05	-4.47829e-05	-3.21644e-05	2.61956e-05	3.01115e-06	-2.56876e-05	-1.57962e-05	-1.25224e-05	-4.57046e-05	3.29255e-05	-3.43029e-05	-0.000167755	1.8579e-05
		-3.47323e-07	8.04059e-05	-8.22379e-05	1.13406e-05	-4.19277e-06	-9.71216e-05	-0.00013594	-0.000174236	-8.15814e-05	-6.60346e-05	-2.47446e-06	1.7112e-05	-6.16301e-07	-3.50574e-05	-1.46634e-05	-7.74954e-06	-1.24268e-06	8.33107e-06	-1.25747e-05	1.9357e-05	-4.04934e-05	1.56533e-05	-1.78333e-05	2.75902e-06	-1.194e-05	-1.1356e-05	-2.18643e-05	-3.2429e-05	-3.06367e-05	-1.24397e-05	-3.29762e-05	2.56289e-05	-3.13062e-05	1.23155e-06	-3.8492e-06	1.47194e-05	-7.99572e-05	-0.000127826	-8.99069e-05	-4.00255e-05	-2.21197e-05	-3.31836e-05	-4.04271e-05	-1.08801e-05	-2.90812e-05	4.84387e-07	-0.000171355	-0.000107751
		3.34094e-06	-9.16059e-06	-1.80374e-05	-9.21694e-06	-0.000115365	5.92294e-05	7.74478e-05	-5.73797e-05	-4.78779e-05	-1.62181e-06	6.62619e-06	2.22714e-05	5.038e-05	-1.31845e-06	-8.89974e-07	3.05381e-05	9.71568e-06	-1.61843e-05	-3.80272e-05	-5.74559e-05	2.55536e-05	1.10503e-05	-4.5715e-06	-5.38586e-05	5.30366e-05	-3.32198e-07	1.59027e-05	-9.87685e-06	1.35731e-05	8.69515e-06	-4.10107e-05	-4.12373e-05	-2.53738e-05	-7.36042e-06	1.51818e-05	-1.4637e-05	-1.90609e-05	-7.27268e-05	-5.32122e-05	-0.000100052	-2.03909e-05	1.92563e-05	-1.41597e-05	-6.11303e-06	-6.45254e-07	6.19354e-06	-4.09584e-05	-2.25511e-05
		1.08502e-05	-8.61586e-05	-3.73541e-05	4.40126e-05	-1.74484e-05	-0.00010726	-0.000220102	1.48325e-05	8.08404e-05	-3.57915e-05	-6.09812e-05	-3.61002e-05	-5.17002e-05	6.99459e-06	-4.07596e-05	1.69835e-06	2.16901e-05	4.93711e-05	-7.61546e-06	-1.20832e-05	7.02494e-06	2.44959e-07	-3.01255e-05	1.52852e-05	-4.35209e-05	3.244e-05	1.61844e-05	1.32125e-05	1.42377e-05	6.08613e-06	-4.75992e-06	-4.89082e-05	-5.65206e-05	-6.58412e-07	-2.88817e-05	-1.81763e-05	-6.97137e-05	-5.93935e-05	-9.43175e-05	3.09715e-05	-4.89656e-05	-2.33921e-05	-3.35209e-06	-2.08578e-05	-4.28525e-05	1.8737e-05	-0.000127052	-2.22844e-05
		-6.12859e-05	2.31278e-05	-2.705e-05	-4.20067e-05	-0.000106297	-4.23704e-05	-0.000293057	-6.19311e-05	-0.000134529	-9.12403e-06	4.98556e-06	1.14993e-05	8.93798e-06	-3.62059e-05	1.08816e-05	1.21136e-05	1.44171e-05	1.70323e-05	-4.07597e-05	-2.04299e-05	1.33454e-05	5.12788e-05	-1.3522e-05	-2.95894e-05	-1.10256e-05	3.40314e-05	1.42067e-05	-8.62416e-06	-4.20459e-06	-1.67087e-05	2.31152e-05	8.86444e-06	-2.58541e-05	-3.68577e-05	-4.38872e-05	-1.07936e-05	3.66567e-05	-1.82879e-05	-2.48271e-05	-6.28762e-05	3.33441e-05	1.01411e-05	2.04205e-05	1.40042e-05	-7.2432e-06	6.1559e-06	-3.15842e-05	8.19759e-06
		-4.85504e-05	-4.22254e-05	-9.92954e-06	-3.03147e-05	-8.35445e-05	-0.000182376	-0.000179808	-5.63036e-05	-0.000108285	-4.06531e-05	7.93872e-06	8.47075e-06	-3.05317e-05	-4.13605e-05	-1.36427e-05	1.15507e-05	5.41152e-06	7.38089e-05	-5.56985e-06	-2.32766e-05	-2.17539e-05	-6.87248e-06	-8.15665e-06	-1.45674e-05	-1.51519e-05	2.21997e-05	-1.84191e-05	8.77229e-07	-2.51104e-05	-2.15244e-05	-4.70266e-06	-6.93213e-06	5.87651e-06	-5.18154e-05	-8.33221e-06	-7.79643e-05	-3.23829e-05	-0.000143299	2.96861e-06	-1.13803e-05	-5.06903e-05	-2.6605e-05	3.48489e-05	-2.09546e-06	-3.04718e-05	-2.02771e-05	-0.000106131	-2.13514e-05
		-4.85947e-05	-6.84138e-06	2.1315e-05	-7.14123e-05	-2.58683e-05	-0.000124102	-0.000217981	2.90877e-05	1.78392e-05	-5.11172e-05	1.42448e-05	-9.32803e-05	-1.13842e-05	-1.50455e-05	-4.8702e-05	7.13451e-06	4.34771e-06	2.08857e-05	6.11726e-07	1.97246e-05	1.28753e-05	3.88552e-06	-3.87114e-06	6.33904e-06	-2.74778e-05	1.45377e-05	-2.41883e-05	5.30945e-06	2.61464e-06	2.66537e-06	-1.50272e-05	-4.20686e-06	-2.03237e-05	-1.80447e-05	-5.58617e-06	3.08099e-05	-4.82442e-05	-1.36657e-05	2.70856e-05	-4.74297e-06	-1.74748e-05	-1.39463e-05	-3.42574e-05	-2.97346e-05	-1.0315e-05	-8.23289e-06	3.86935e-07	-5.86054e-05
		1.32677e-05	3.81076e-05	9.20098e-05	-6.22657e-05	2.94185e-05	-2.92988e-05	-2.58132e-06	-0.000130643	-8.20411e-05	-5.91184e-05	-5.81172e-05	-5.15909e-05	-4.05787e-05	8.25914e-06	3.75079e-06	2.61159e-06	-1.36034e-05	-3.12771e-06	-3.46802e-05	-3.49646e-05	-3.2499e-05	2.38592e-05	-1.38528e-05	-2.19797e-05	-4.80739e-05	-4.05331e-05	1.3042e-05	-1.00548e-05	2.53432e-05	-3.8176e-05	-1.52791e-05	-1.09529e-05	1.4414e-05	1.14035e-05	1.57457e-05	-3.93556e-05	3.29547e-05	-4.7336e-05	-1.72574e-05	-6.64126e-05	-9.22044e-06	7.91527e-06	6.87854e-08	-4.45972e-08	-2.7996e-06	-5.57047e-05	-2.65493e-05	-2.88604e-05
		-1.68145e-05	1.5416e-05	3.48654e-06	6.16707e-06	-2.52079e-05	4.64573e-05	-0.000157826	-7.28955e-05	-2.65042e-06	-3.77426e-05	1.33438e-05	-1.84631e-05	-1.77182e-05	-1.84826e-06	2.39533e-05	2.42921e-05	-2.8616e-06	-3.41823e-05	-1.37377e-05	-2.79861e-05	-2.99914e-06	2.48249e-05	-2.56658e-05	9.53731e-06	2.23584e-05	-1.25115e-05	-1.09839e-05	-4.79668e-05	-7.61176e-06	-1.94944e-05	-2.85778e-05	3.5599e-05	1.6687e-05	-8.4553e-06	0.00010274	-2.64834e-05	-4.83566e-05	-2.59005e-05	-1.80531e-05	-4.18246e-05	-2.82695e-05	-1.81963e-05	-2.95531e-05	-3.06826e-05	-4.00838e-05	-0.000109306	-6.78234e-05	-1.87114e-05
		3.37294e-05	-5.75808e-05	1.1479e-05	2.11603e-05	-4.75559e-05	-5.79592e-05	-9.59885e-05	-8.07072e-05	-1.39645e-05	9.43273e-06	-3.08215e-05	2.403e-05	-1.77906e-05	-7.35384e-05	3.63211e-05	-2.89116e-05	2.33241e-05	-5.57372e-06	9.49476e-06	-1.95335e-05	-9.66794e-06	1.80511e-05	8.20377e-06	-2.76763e-05	-4.18788e-05	-3.85657e-05	3.8007e-05	-1.75912e-05	1.34568e-05	1.6384e-05	-2.49011e-05	-1.58141e-05	-2.32855e-05	-5.32993e-05	-1.58323e-05	5.52438e-05	-7.08085e-05	-9.57853e-05	-7.33554e-06	1.25189e-05	3.8896e-05	-1.1541e-06	8.66374e-06	-3.83453e-05	-8.4233e-06	-9.55325e-05	-3.70156e-05	1.88749e-05
		4.77536e-05	0.000100191	-6.29684e-05	7.23248e-05	-9.42332e-05	-8.45764e-06	-2.61093e-05	-5.44734e-05	6.68983e-06	-1.74598e-05	-5.18027e-05	1.61254e-05	-3.55263e-05	9.70362e-06	-8.79741e-06	-1.69317e-05	-5.28043e-05	-1.52074e-05	-2.40774e-06	8.76537e-06	-2.81357e-06	-1.26653e-05	2.10134e-05	1.32807e-05	8.8113e-06	-1.36898e-05	3.89306e-06	1.02342e-05	1.5907e-05	3.68023e-05	8.02496e-06	1.53656e-05	1.86565e-06	8.99302e-06	1.00951e-07	-3.7543e-05	3.32836e-06	-2.50287e-05	-2.80264e-05	-8.47996e-06	-9.54782e-06	-2.18598e-05	-3.35237e-05	-2.31881e-05	-2.45818e-05	-2.90741e-05	-6.38256e-05	1.90993e-05
		1.23545e-06	-5.67565e-06	-7.1504e-05	-7.34889e-05	-7.86846e-05	-1.58485e-05	-4.13731e-05	6.66738e-05	-9.88974e-05	6.61202e-06	-3.27285e-05	-1.72319e-05	-1.11876e-05	-8.66628e-06	1.65493e-05	-4.38639e-06	1.59839e-05	-3.95181e-05	-5.45904e-05	-1.56161e-05	-3.81429e-07	1.27365e-05	2.52037e-05	-2.25353e-07	-2.90708e-06	-3.09989e-05	-2.4485e-05	-4.2791e-07	-1.38194e-05	2.24793e-05	4.67033e-05	-3.2115e-05	4.81382e-06	-3.67191e-05	-9.53641e-05	-7.54095e-05	-4.64081e-05	-6.99207e-05	-3.66931e-05	-1.21048e-05	-1.98136e-06	3.61732e-07	-2.55553e-05	2.08278e-05	-1.40817e-06	-9.30819e-05	8.68281e-06	-2.92324e-05
[truncated: 162 more rows]
[truncated: 163 more columns]
