# Supplementary material for: Evidence for pressure induced unconventional quantum criticality in the coupled spin ladder antiferromagnet C9H18N2CuBr4
Source: Nat Commun. 2022 Jun 2;13:3073. doi: 10.1038/s41467-022-30769-8 (PMC9163114; doi:10.1038/s41467-022-30769-8)
Supplement: Supplementary file 3 — Source Data [file 41467_2022_30769_MOESM3_ESM.zip › Supplementary_Figure 6.xlsx]

## Sheet: Supplementary Figure 6b
Supplementary Figure 6b
	(1 1 0) at 1.06 GPa			(1 1 0) at 1.3 GPa
	q (deg)	Intensity		q (deg)	Intensity
	-26.7827	1915		-26.7537	1556
	-26.5327	1895.44		-26.2535	1688
	-26.2827	1879.7		-25.7537	1798
	-26.0327	2034.34		-25.2535	2074.57
	-25.7827	1925.74		-24.754	2802.22
	-25.5327	1840.44		-24.2537	4450.11
	-25.2827	2101.88		-23.7537	7412.92
	-25.0327	2112.97		-23.2537	10251.4
	-24.7827	2242.24		-22.7537	10394.5
	-24.5327	2748.29		-22.2537	8365.26
	-24.2827	3409.65		-21.7537	5520.53
	-24.0327	4593.62		-21.2537	3581.7
	-23.7827	6148.32		-20.7537	2054.04
	-23.5327	7967.07		-20.2537	1627.66
	-23.2827	9483.25		-19.7537	1478.23
	-23.0327	10143.2		-19.2537	1520
	-22.7827	10641.4		-18.7537	1465
	-22.5327	9944.93
	-22.2827	9196.45
	-22.0327	8304.74
	-21.7827	6953.4
	-21.5327	5841.52
	-21.2827	4878.79
	-21.0327	3858.05
	-20.7827	2906.49
	-20.5327	2235.38
	-20.2827	1962.26
	-20.0327	1837.14
	-19.7827	1795.54
	-19.5327	1713.79
	-19.2827	1746.41
	-19.0327	1701.39
	-18.7827	1767.68

## Sheet: Supplemenary Figure 6c
Supplementary Figure 6c
	15 K			Ambient			0.95 Gpa			1.06 Gpa			1.3 Gpa
	Energy (meV)	Intensity		Energy (meV)	Intensity		Energy (meV)	Intensity		Energy (meV)	Intensity		Energy (meV)	Intensity
	0.1596	10983.1		0.19046	4178.56		0.15915	11001.3		0.18896	4143.9		0.18915	4095.7
	0.18909	4082.74		0.21958	2016.39		0.18916	4104.93		0.21937	1996		0.21882	1976.64
	0.219	1972.56		0.25058	1210.04		0.2189	2004.16		0.24897	1247.76		0.24911	1175.19
	0.24968	1187.61		0.28004	889.945		0.24947	1264.07		0.27972	932.76		0.27908	850.868
	0.27892	825.722		0.31044	715.626		0.2791	952.129		0.30905	642.228		0.30904	644.947
	0.30891	590.238		0.34005	567.811		0.31034	669.752		0.33958	528.054		0.33963	468.929
	0.33896	422.036		0.37036	428.589		0.33893	478.54		0.36928	434.269		0.3688	384.318
	0.36953	332.328		0.4002	366.988		0.36991	410.822		0.39954	387.376		0.3995	287.813
	0.39906	249.755		0.4302	316.017		0.39889	318.056		0.42917	332.328		0.42932	277.28
	0.42903	217.134		0.4598	221.212		0.42969	277.28		0.46027	304.804		0.459	267.085
	0.45958	195.727		0.49035	171.261		0.45861	301.745		0.48867	239.561		0.48916	257.401
	0.48935	169.222		0.51968	175.339		0.48898	299.707		0.519	236.066		0.51879	204.901
	0.51855	138.64		0.55082	172.28		0.51954	261.988		0.54841	217.134		0.54861	259.95
	0.54906	147.814		0.57976	192.668		0.54919	260.532		0.5801	206.94		0.57907	197.766
	0.57924	130.484		0.61056	137.62		0.57912	238.542		0.60897	190.63		0.60957	197.256
	0.60936	124.368		0.63935	160.047		0.60853	188.591		0.6389	197.766		0.63897	190.63
	0.63806	111.116		0.67106	147.814		0.63914	183.494		0.6686	170.241		0.66958	178.397
	0.66897	104.999		0.69948	123.349		0.66918	182.474		0.70039	175.339		0.69971	155.97
	0.69891	89.7081		0.73129	150.873		0.69825	147.814		0.72824	153.931		0.729	193.688
	0.73058	104.999		0.75921	109.077		0.72908	143.737		0.76028	162.086		0.76092	154.95
	0.7587	100.922		0.79124	71.3587		0.7572	149.853		0.78852	120.29		0.78827	124.878
	0.79029	80.5334		0.81906	77.4752		0.78916	120.29		0.82062	119.271		0.81906	116.722
	0.81833	82.5722		0.85061	105.509		0.81771	111.116		0.84842	114.174		0.84843	132.523
	0.85075	89.7081		0.8793	83.5916		0.8487	108.64		0.87976	104.999		0.87987	104.562
	0.87899	80.5334		0.91112	114.174		0.87694	91.3098		0.90906	81.5528		0.90851	107.548
	0.90895	93.7857		0.9396	73.3975		0.91009	102.96		0.93962	92.7663		0.93995	76.9655
	0.93842	63.2034		0.97135	81.5528		0.93698	77.8634		0.96879	72.3781		0.96895	109.077
	0.96899	85.6304		0.99898	56.5773		0.96643	97.8634		0.99896	81.5528		1.00019	77.4752
	0.99893	64.2228					0.99763	64.2228		1.049	78.4946		1.04902	84.1013
	1.049	63.2034					1.05119	80.5334		1.099	73.3975		1.09908	66.2617
	1.09898	63.2034					1.09868	72.3781		1.149	57.0287		1.14903	66.7714
	1.14893	63.2034					1.14919	64.2228		1.199	45.8346		1.19989	48.9317
	1.19905	54.0287					1.19821	51.9899		1.249	64.2228		1.24896	54.4608
	1.24946	61.1646					1.25039	64.2228		1.297	58.1064		1.29982	63.7131
	1.2971	64.2228					1.29867	63.2034		1.351	71.3587		1.34892	58.0481
	1.34911	64.2228					1.35236	64.2228		1.397	44.854		1.40158	54.5384
	1.39684	46.8929					1.39918	37.33		1.448	47.1646		1.44833	53.519
	1.44866	41.7958					1.45413	34.6599		1.497	58.1064		1.49941	61.1646
	1.49737	54.0287					1.49903	48.9317

## Sheet: Supplementary Figure 6d
Supplementary Figure 6c
	15 K			0.43 Gpa			0.69 Gpa			0.82 GPa			1.3 Gpa
	Energy (meV)	Intensity		Energy (meV)	Intensity		Energy (meV)	Intensity		Energy (meV)	Intensity		Energy (meV)	Intensity
	0.10868	0.0022		0.10351	0.00461		0.10351	0.0073		0.10352	0.00996		0.10355	0.01249
	0.12418	0.00204		0.1242	0.00406		0.1242	0.00708		0.1242	0.00968		0.12429	0.01198
	0.13973	0.00186		0.13973	0.00393		0.13973	0.0069		0.13973	0.00957		0.13973	0.01196
	0.15525	0.00151		0.15525	0.00351		0.15525	0.00651		0.15527	0.00927		0.15532	0.0116
	0.17598	0.00147		0.17597	0.00358		0.17597	0.00652		0.17593	0.00932		0.17597	0.01156
	0.19666	0.00128		0.19665	0.00339		0.19665	0.00634		0.19662	0.00907		0.19669	0.01145
	0.21735	0.00128		0.21737	0.0034		0.21737	0.00643		0.21732	0.009		0.21738	0.01176
	0.23806	0.00124		0.23805	0.00328		0.23805	0.00614		0.23809	0.00895		0.23808	0.01161
	0.25875	0.00124		0.25878	0.00326		0.25878	0.00632		0.25877	0.00898		0.25876	0.01171
	0.27947	0.00114		0.27945	0.00359		0.27945	0.00633		0.27946	0.00907		0.27946	0.01177
	0.30014	0.00112		0.30017	0.00351		0.30017	0.00615		0.30016	0.00894		0.30014	0.01159
	0.32086	0.00107		0.32085	0.00395		0.32085	0.00651		0.32085	0.00904		0.32088	0.01147
	0.34155	0.000983424		0.34156	0.00387		0.34156	0.00694		0.34155	0.00957		0.34158	0.01133
	0.36226	0.000988862		0.36225	0.00417		0.36225	0.00718		0.36226	0.00988		0.36228	0.01137
	0.38294	0.00111		0.38295	0.00367		0.38295	0.00762		0.38295	0.00959		0.38298	0.01144
	0.40366	0.000962497		0.40365	0.00388		0.40365	0.00708		0.40366	0.0095		0.40367	0.01122
	0.42436	0.00105		0.42436	0.00395		0.42436	0.00696		0.42435	0.0096		0.42436	0.01141
	0.43988	0.000970966		0.43988	0.00437		0.43988	0.00672		0.43988	0.00964		0.43988	0.01168
	0.45541	0.00093585		0.4554	0.00395		0.4554	0.00655		0.45541	0.00942		0.4554	0.01163
	0.47611	0.00103		0.47611	0.00404		0.47611	0.00664		0.47612	0.00927		0.47612	0.01171
	0.4968	0.000905		0.49681	0.00352		0.49681	0.00632		0.49681	0.00889		0.49681	0.01158
	0.51751	0.000906343		0.5175	0.00322		0.5175	0.00611		0.51749	0.00878		0.51751	0.01158
	0.53822	0.000884925		0.53821	0.00316		0.53821	0.00599		0.53821	0.00862		0.5382	0.0116
	0.55891	0.000873456		0.5589	0.00314		0.5589	0.00598		0.55892	0.00861		0.55893	0.01166
	0.5796	0.000906756		0.57961	0.00309		0.57961	0.00608		0.5796	0.00853		0.57961	0.01163
	0.60031	0.000766311		0.6003	0.00292		0.6003	0.00596		0.6003	0.00845		0.60033	0.01166
	0.62102	0.00061346		0.62102	0.00274		0.62102	0.00577		0.62101	0.00839		0.62099	0.01108
	0.6417	0.000699166		0.64172	0.00284		0.64172	0.0058		0.64173	0.00849		0.64171	0.01138
	0.66249	0.0007004		0.6625	0.00287		0.6625	0.00588		0.66254	0.00836		0.66239	0.01099
	0.68318	0.000684025		0.68318	0.00276		0.68318	0.0058		0.68321	0.00818		0.6831	0.01136
	0.70386	0.000625629		0.70381	0.00278		0.70381	0.0058		0.70384	0.00833		0.70381	0.01125
	0.72451	0.000604487		0.7245	0.00271		0.7245	0.00578		0.72452	0.00817		0.72452	0.01121
	0.74003	0.000761854		0.74003	0.00276		0.74003	0.00567		0.74003	0.00821		0.74003	0.01155
	0.75555	0.000607504		0.75555	0.0028		0.75555	0.0057		0.75556	0.00829		0.75559	0.01092
	0.77626	0.000593987		0.77626	0.00271		0.77626	0.00564		0.77626	0.00822		0.77628	0.01106
	0.79696	0.000722265		0.79696	0.00294		0.79696	0.0057		0.79695	0.00837		0.797	0.0111
	0.81766	0.000786783		0.81766	0.00285		0.81766	0.00567		0.81767	0.00855		0.8177	0.01084
	0.83836	0.000705715		0.83835	0.00286		0.83835	0.00583		0.83835	0.00841		0.83842	0.01104
	0.85907	0.00058938		0.85904	0.00281		0.85904	0.00577		0.85906	0.0082		0.85911	0.01096
	0.87977	0.00052837		0.87976	0.00271		0.87976	0.00551		0.87974	0.00808		0.8798	0.01077
	0.90046	0.000611625		0.90046	0.00263		0.90046	0.0056		0.90044	0.00797		0.9005	0.01091
	0.92117	0.000713926		0.92116	0.00261		0.92116	0.00572		0.92117	0.0083		0.92119	0.01106
	0.94187	0.000626908		0.94186	0.00256		0.94186	0.00557		0.94186	0.00788		0.94189	0.01065
	0.96257	0.000619155		0.96257	0.00254		0.96257	0.00556		0.96258	0.00813		0.96257	0.01092
	0.98326	0.000440888		0.98326	0.00225		0.98326	0.00542		0.98325	0.0078		0.98327	0.01052
	1.00402	0.000467896		1.00398	0.00244		1.00398	0.00545		1.004	0.00817		1.00397	0.01066
	1.02475	0.000588173		1.02476	0.00265		1.02476	0.00572		1.02479	0.00815		1.02466	0.01057
	1.04018	0.000550776		1.04018	0.00281		1.04018	0.0056		1.04018	0.00806		1.04018	0.01057
	1.05572	0.000567627		1.05575	0.00253		1.05575	0.00544		1.05573	0.00789		1.05572	0.01039
	1.07642	0.000676912		1.07641	0.00266		1.07641	0.00564		1.07642	0.00834		1.07643	0.01053
	1.09713	0.000469555		1.09711	0.0025		1.09711	0.00562		1.09713	0.008		1.09713	0.01056
	1.11782	0.000634855		1.11781	0.00249		1.11781	0.00547		1.11782	0.00795		1.11786	0.01063
	1.13852	0.000595832		1.13852	0.00249		1.13852	0.00549		1.13853	0.00821		1.13855	0.01051
	1.15922	0.000307048		1.15922	0.00231		1.15922	0.00544		1.15922	0.00779		1.15925	0.01036
	1.17993	0.000482527		1.17992	0.00232		1.17992	0.00546		1.17991	0.00812		1.17994	0.01088
	1.19543	0.000309098		1.19543	0.00231		1.19543	0.00539		1.19543	0.00792		1.19543	0.01016

## Sheet: Supplementary Figure 6e
Supplementary Figure 6e
	Intensity									(H,H,-0.5) (r.l.u.)
		-1e+20	-1e+20	-1e+20	-1e+20	-1e+20	-1e+20				-0.060451	-0.0277974	0.0108668	0.0500948	0.0893504	0.129319
		-1e+20	-1e+20	-1e+20	-1e+20	-1e+20	-1e+20				0.169305	0.207459	0.24733	0.287418	0.327268	0.366816
		-1e+20	-1e+20	-1e+20	-1e+20	-1e+20	-1e+20				0.406706	0.446278	0.486877	0.526937	0.567008	0.607
		-1e+20	-1e+20	-1e+20	-1e+20	-1e+20	-1e+20				0.647042	0.686722	0.72668	0.767143	0.80717	0.847203
		-1e+20	-1e+20	0	0.00112171	0.000987225	0.00126254				0.887075	0.927124	0.967116	1.00705	1.04712	1.087
		0.00098757	0.00181299	0.00146026	0.000371085	0.000827011	0.000481172				1.12699	1.1671	1.20714	1.24718	1.2869	1.32676
		0.000559667	0.0013965	0.000935857	0.000718858	0.00142678	0.00102667				1.36664	1.40661	1.44651	1.48637	1.52602	1.56588
		0.00153461	0.000810014	0.000311612							1.60548	1.64367	1.67356
		-1e+20	-1e+20	-1e+20	-1e+20	-1e+20	-1e+20
		-1e+20	-1e+20	-1e+20	-1e+20	-1e+20	-1e+20
		-1e+20	-1e+20	-1e+20	-1e+20	-1e+20	-1e+20			Energy (meV)
		-1e+20	-1e+20	-1e+20	-1e+20	-1e+20	-1e+20				-0.817626	-0.786495	-0.745077	-0.703642	-0.662197	-0.620787
		-1e+20	-1e+20	0.000440378	0.000946578	0.00129049	0.000913663				-0.579349	-0.543251	-0.506872	-0.46536	-0.424026	-0.382585
		0.00097893	0.000909461	0.00133114	0.00155366	0.00116669	0.000929006				-0.34121	-0.299803	-0.258468	-0.222375	-0.18607	-0.144712
		0.00147153	0.00120245	0.000637652	0.000849984	0.00100333	0.0011478				-0.103321	-0.0619549	-0.0205738	0.0207982	0.0569466	0.0931557
		0.0012434	0.000608062	0.000709623							0.134581	0.175982	0.217334	0.258776	0.30017	0.3416
		0	-1e+20	-1e+20	-1e+20	-1e+20	-1e+20				0.37781	0.414048	0.455418	0.496822	0.538236	0.579674
		0.00230126	0	-1e+20	-1e+20	-1e+20	-1e+20				0.621022	0.65722	0.693486	0.73489	0.776286	0.817682
		-1e+20	-1e+20	-1e+20	-1e+20	-1e+20	-1e+20				0.859089	0.900488	0.936693	0.972911	1.01432	1.05572
		-1e+20	-1e+20	-1e+20	-1e+20	-1e+20	-1e+20				1.09712	1.13852	1.17992
		-1e+20	0.00196453	0.00122114	0.00124257	0.000865181	0.00142274
		0.00133989	0.000791843	0.00119976	0.000507366	0.000991964	0.00179145
		0.00131243	0.00133003	0.00137875	0.00141936	0.00110682	0.00109032
		0.00104321	0.00111758	0.00111461
		0	-1e+20	-1e+20	-1e+20	-1e+20	-1e+20
		0.00119896	0.000724281	-1e+20	-1e+20	-1e+20	-1e+20
		-1e+20	-1e+20	-1e+20	-1e+20	-1e+20	-1e+20
		-1e+20	-1e+20	-1e+20	-1e+20	-1e+20	-1e+20
		-1e+20	0.000535178	0.00137079	0.00150878	0.00110549	0.00121075
		0.00096424	0.00174881	0.00177106	0.00114944	0.00153416	0.00103842
		0.000783706	0.00110641	0.00100852	0.00114157	0.00119965	0.00060667
		0.000873709	0.000315642	0	0	0	0
		-5.2707e-05	0	-1e+20	-1e+20	-1e+20	0
		0.000177152	0.00108217	0	-1e+20	-1e+20	-1e+20
		-1e+20	-1e+20	-1e+20	-1e+20	-1e+20	-1e+20
		-1e+20	-1e+20	-1e+20	-1e+20	-1e+20	-1e+20
		0	0.00135355	0.00212857	0.00125595	0.00159086	0.00142882
		0.0012094	0.00110874	0.00213709	0.00076299	0.0013501	0.0014294
		0.00116451	0.000938837	0.00134391	0.000999333	0.00138605	0.000733563
		0.00121048	0.000601174	-1e+20
		-1e+20	0.001862	-1e+20	-1e+20	-1e+20	0.00304562
		0.00040696	0.000298909	0.000888217	-1e+20	-1e+20	-1e+20
		-1e+20	-1e+20	-1e+20	-1e+20	-1e+20	-1e+20
		-1e+20	-1e+20	-1e+20	-1e+20	-1e+20	-1e+20
		0.000547426	0.000984013	0.00091637	0.00111259	0.000871164	0.00167563
		0.00190239	0.0011911	0.00155584	0.00190573	0.00108359	0.00102703
		0.0013122	0.000945016	0.000958626	0.00146425	0.000936429	0.000810049
		0.000609195	0.000467677	-1e+20
		-1e+20	0	-1e+20	-1e+20	-1e+20	0.00187886
		0.000437736	0.000825558	0.00138965	0	-1e+20	-1e+20
		-1e+20	-1e+20	-1e+20	-1e+20	-1e+20	-1e+20
		-1e+20	-1e+20	-1e+20	-1e+20	-1e+20	0
		0.000515702	0.00102166	0.00167732	0.000990148	0.00197731	0.00132899
		0.00145007	0.00129324	0.00154659	0.0011463	0.000987119	0.00136114
		0.00129963	0.00165723	0.000965135	0.000617357	0.00114	0.0013957
		0.000799246	0.00170438	-1e+20
		-1e+20	0.000651903	0	-1e+20	-1e+20	0.000889703
		0.00141016	0.000889928	0.000421476	0.00235278	-1e+20	-1e+20
		-1e+20	-1e+20	-1e+20	-1e+20	-1e+20	-1e+20
		-1e+20	-1e+20	-1e+20	-1e+20	0	0.00198675
		0.00124099	0.00114781	0.00125263	0.00172338	0.00127477	0.00180407
		0.00152792	0.00122371	0.00138441	0.000811265	0.000770739	0.00126165
		0.0014549	0.00223753	0.00103806	0.00147103	0.00121743	0.00134707
		0.00100828	0.000917468	-1e+20
		-1e+20	0.0011518	0.00113705	-1e+20	0	0.00108682
		0.000502924	0.000549026	0.00145788	0.00184608	0	-1e+20
		-1e+20	-1e+20	-1e+20	-1e+20	-1e+20	-1e+20
		-1e+20	-1e+20	-1e+20	-1e+20	0.00122234	0.000535579
		0.00135622	0.00081531	0.00136668	0.00120508	0.00101084	0.00106667
		0.00122071	0.00209317	0.0019982	0.0017669	0.000703852	0.00235424
		0.00219332	0.00215358	0.000945951	0.00135769	0.00109773	0.00117041
		0.00106083	0.000834609	-1e+20
		-1e+20	0.00062787	0.000653532	0	0.000881437	0.000129496
		0.000816785	0.000901557	0.000490624	0.000874263	0.0010981	0
		-1e+20	-1e+20	-1e+20	-1e+20	-1e+20	-1e+20
		-1e+20	-1e+20	-1e+20	0	0.000690796	0.0011835
		0.00158941	0.00107407	0.00178131	0.00157347	0.00123391	0.00249965
		0.00132337	0.00160645	0.00161172	0.00108547	0.00203695	0.00141739
		0.00152865	0.00211223	0.00194229	0.00139936	0.00142736	0.00142177
		0.00071682	0	-1e+20
		-1e+20	0	0.000834817	0.000461857	0.00117484	0.00116347
		0.000771565	0.00125782	0.000704141	0.000799324	0.000874012	0.000508138
		0	-1e+20	-1e+20	-1e+20	-1e+20	-1e+20
		-1e+20	-1e+20	0.00393718	0.00170244	0.00153879	0.00183449
		0.00222254	0.00134789	0.00212261	0.00145832	0.00209589	0.00146929
		0.00174848	0.00182287	0.00192917	0.00252233	0.00158183	0.00126779
		0.00164989	0.00157534	0.00142227	0.00120539	0.000909967	0.00130462
		0.0019516	-1e+20	-1e+20
		-1e+20	0	0.00112357	0.000343075	0.00119687	0.00105946
		0.00103154	0.00098902	0.00118628	0.00133058	0.00168641	0.000528479
		0.00101245	0	-1e+20	-1e+20	-1e+20	-1e+20
		-1e+20	0.0036762	0.00153161	0.000962543	0.00164707	0.00165067
		0.00130188	0.00156076	0.00160261	0.00150196	0.00172108	0.00219527
		0.00202169	0.0022557	0.00316331	0.00207751	0.00229522	0.00170594
		0.00182093	0.00166379	0.00192555	0.00155347	0.00203704	0.00187569
		0.000834484	-1e+20	-1e+20
		-1e+20	-1e+20	0.000480016	0.000814541	0.00138114	0.00116851
		0.00088364	0.000768046	0.00126467	0.00114843	0.00110563	0.00160543
		0.00106006	0.0019501	0	0	-1e+20	0.00657377
		0.00077297	0.00181	0.000844426	0.00202075	0.00162365	0.00088815
		0.00155884	0.0012811	0.00139137	0.00232711	0.00161161	0.00181142
		0.0023937	0.00217358	0.0025617	0.00209168	0.00197312	0.00212763
		0.00206448	0.00151618	0.00166888	0.0017127	0.0026444	0.0014397
		0.00138961	-1e+20	-1e+20
		-1e+20	-1e+20	0.000778102	0.00124139	0.00117559	0.00147559
		0.001722	0.00102318	0.00111962	0.00135285	0.00133683	0.00114387
		0.000407766	0.00206355	0.000985304	0.000891518	0.000989758	0.00198182
		0.00156095	0.00143073	0.00219336	0.00155252	0.00144864	0.00226021
		0.00169599	0.0018361	0.0022178	0.00255124	0.00200696	0.00269435
		0.00287004	0.00252158	0.00315103	0.00264721	0.00257802	0.00220696
		0.00224162	0.00168336	0.00182278	0.00241151	0.00219267	0.00221591
		0.000501227	-1e+20	-1e+20
		-1e+20	-1e+20	0.000280321	0.00106872	0.00197312	0.00160672
		0.00124913	0.00158288	0.000997378	0.00118697	0.00193215	0.00183505
		0.0019011	0.00086723	0.00162092	0.00147016	0.00117971	0.00162806
		0.000517477	0.00103153	0.00114195	0.00195676	0.00185074	0.00242018
		0.00248158	0.00210822	0.00196926	0.00196426	0.00307272	0.00280666
		0.00298019	0.00294451	0.00174124	0.00313275	0.00275982	0.00234487
		0.00313252	0.00289558	0.00264183	0.00271974	0.00188934	0.00272964
		0.00131221	-1e+20	-1e+20
		-1e+20	-1e+20	0.000916275	0.0022956	0.00144206	0.00122487
		0.00146057	0.0021039	0.000903755	0.00136253	0.000962847	0.00201464
		0.0017251	0.000836019	0.00092832	0.00137063	0.00182939	0.00121253
		0.00231415	0.00160791	0.00129228	0.00169542	0.00238101	0.00141339
		0.00231199	0.00148053	0.00190234	0.00250487	0.00299152	0.00307844
		0.00384923	0.00356556	0.00337385	0.00341264	0.00250285	0.00267914
		0.00267323	0.00166869	0.00291906	0.00309371	0.00286777	0.00274475
		0	-1e+20	-1e+20
		-1e+20	-1e+20	0	0.00164546	0.00168817	0.00163215
		0.00172783	0.00125032	0.00165604	0.00169476	0.0016902	0.00184362
		0.00227324	0.00219498	0.00194869	0.00168588	0.00117244	0.00119919
		0.00123681	0.0016832	0.00232129	0.00137297	0.00206108	0.00222992
		0.00256455	0.00242671	0.00234262	0.002663	0.00322042	0.00375118
		0.00471033	0.00388285	0.00289197	0.00233363	0.0023679	0.00335436
		0.00306106	0.00307107	0.0023129	0.00298934	0.00244889	0.00273251
		-1e+20	-1e+20	-1e+20
		-1e+20	-1e+20	-1e+20	0.00331082	0.00402299	0.0031158
		0.00303742	0.00335696	0.00306174	0.00266206	0.00258648	0.00255733
		0.00271255	0.00246117	0.00220355	0.00246029	0.00273034	0.00309001
		0.00330196	0.00342128	0.00366408	0.00290761	0.00335876	0.00468238
		0.00339353	0.0048905	0.00534978	0.00534558	0.00641713	0.00864753
		0.00677537	0.00580123	0.00668565	0.0067869	0.0070642	0.00741861
		0.00646379	0.00749745	0.00558667	0.00794014	0.00790599	0.00749545
		-1e+20	-1e+20	-1e+20
		-1e+20	-1e+20	-1e+20	0.132677	0.140537	0.131167
		0.124895	0.0971335	0.0846428	0.0869933	0.0666971	0.0608044
		0.0757907	0.0614193	0.0603558	0.0727272	0.0684052	0.0737111
		0.0742665	0.069211	0.0789831	0.0864325	0.0869422	0.0973514
		0.0961623	0.112918	0.113493	0.149862	0.162974	0.205258
		0.188229	0.189377	0.17208	0.145534	0.159686	0.152695
		0.1657	0.173171	0.174181	0.188385	0.172851	0.140563
		-1e+20	-1e+20	-1e+20
		-1e+20	-1e+20	-1e+20	1.886	1.98938	1.92483
		1.79467	1.46734	1.25131	1.17717	1.00387	0.92306
		1.04208	0.939291	0.961765	1.02668	0.9954	1.031
		1.04618	0.988976	1.08794	1.10029	1.20587	1.19945
		1.30304	1.40743	1.5115	1.97345	2.18753	2.56245
		2.62462	2.47518	2.08132	1.80344	1.81536	1.81155
		1.8412	1.84099	1.79456	1.89862	1.82678	1.39027
		-1e+20	-1e+20	-1e+20
		-1e+20	-1e+20	-1e+20	5.02969	4.84828	4.73543
		4.50885	3.85749	3.2737	2.91089	2.62732	2.51127
		2.46055	2.44743	2.4143	2.49675	2.51941	2.56421
		2.59827	2.59961	2.66107	2.75988	2.88427	3.01179
		3.20299	3.56092	3.96908	4.87566	5.6801	6.37677
		6.87589	5.91982	4.95165	4.32921	4.18506	3.94589
		3.94069	3.85159	3.85481	3.92787	3.88165	3.40782
		-1e+20	-1e+20	-1e+20
		-1e+20	-1e+20	-1e+20	4.42253	3.60188	3.45136
		3.34309	2.9253	2.44326	2.11812	2.04155	1.93351
		1.76205	1.87627	1.81465	1.84419	1.89	1.87379
		1.93671	1.9821	1.97449	2.02232	2.06005	2.2806
		2.33622	2.62424	2.97385	3.5033	4.31876	4.71397
		5.15256	4.32722	3.5393	3.11374	2.88309	2.67584
		2.57487	2.53968	2.53157	2.60997	2.6411	-1e+20
		-1e+20	-1e+20	-1e+20
		-1e+20	-1e+20	-1e+20	-1e+20	0.347905	0.32498
		0.328732	0.321735	0.264132	0.20936	0.247761	0.220557
		0.161493	0.235128	0.19641	0.186153	0.221468	0.206645
		0.212225	0.223154	0.204399	0.220929	0.206252	0.285118
		0.249973	0.298058	0.316165	0.380523	0.492595	0.521896
		0.595511	0.507883	0.427684	0.333744	0.283479	0.284306
		0.238435	0.244902	0.261767	0.281774	0.305646	-1e+20
		-1e+20	-1e+20	-1e+20
		-1e+20	-1e+20	-1e+20	-1e+20	0.00339574	0.00354042
		0.00369383	0.00345588	0.00293947	0.00314858	0.00306865	0.00264101
		0.00259263	0.00259137	0.00222752	0.00247813	0.00321139	0.00312548
		0.00351062	0.00367094	0.00377626	0.00395387	0.00325336	0.00403805
		0.00512687	0.0037481	0.00573202	0.00688101	0.00758287	0.00677904
		0.0080024	0.00669645	0.00560543	0.00619294	0.00643406	0.00568768
		0.00645415	0.00586775	0.00559272	0.00613366	0.00542233	-1e+20
		-1e+20	-1e+20	-1e+20
		-1e+20	-1e+20	-1e+20	-1e+20	0.00288814	0.00231762
		0.00214674	0.00157039	0.00193441	0.00147391	0.00243895	0.00245426
		0.00235063	0.00263273	0.00221791	0.00232622	0.00240091	0.0024125
		0.00242476	0.00262238	0.00231203	0.00216547	0.00260765	0.00277326
		0.00312571	0.00262892	0.00347111	0.00449029	0.0049899	0.00591012
		0.00523103	0.0041054	0.00347396	0.004454	0.00437218	0.00494467
		0.00385769	0.00389048	0.00438902	0.00312864	0.00411509	-1e+20
		-1e+20	-1e+20	-1e+20
		-1e+20	-1e+20	-1e+20	-1e+20	0.00239912	0.00220235
		0.00194461	0.00176969	0.00167951	0.0018673	0.00160752	0.00144802
		0.00154513	0.00138441	0.00166254	0.00123512	0.00182066	0.00206819
		0.00245945	0.00167714	0.00239646	0.00168864	0.00199307	0.00179909
		0.00270434	0.00292904	0.00287982	0.00390457	0.00301036	0.00431554
		0.00391575	0.00380288	0.00405946	0.00269919	0.00268339	0.00295937
		0.0031577	0.00238938	0.00279707	0.00309115	0.00290275	-1e+20
		-1e+20	-1e+20	-1e+20
		-1e+20	-1e+20	-1e+20	-1e+20	-0.000917044	0.00134153
		0.0016807	0.00124885	0.00118054	0.0013679	0.00162123	0.00156049
		0.00181425	0.00191689	0.00173558	0.00146116	0.00148546	0.00179097
		0.0022001	0.00190925	0.00186522	0.00188788	0.00157123	0.00240737
		0.00284907	0.00302358	0.00254741	0.00357294	0.00336183	0.00330689
		0.00419562	0.00345244	0.00281291	0.00346898	0.00294735	0.00266588
		0.00282184	0.00263601	0.00207679	0.00245632	0	-1e+20
		-1e+20	-1e+20	-1e+20
		-1e+20	-1e+20	-1e+20	-1e+20	0	0.00155865
		0.00140158	0.00157071	0.00116633	0.00160002	0.00154288	0.00176496
		0.00137797	0.00165716	0.00150316	0.001195	0.00139473	0.00167915
		0.000983317	0.00105578	0.00176191	0.00155581	0.00187492	0.00211248
		0.00174633	0.00212413	0.00195183	0.00227996	0.00176777	0.00260249
		0.00264061	0.00315358	0.00265243	0.00368	0.00168534	0.00223623
		0.00221987	0.00193811	0.00210815	0.00222314	-1e+20	-1e+20
		-1e+20	-1e+20	-1e+20
		-1e+20	-1e+20	-1e+20	-1e+20	-1e+20	0.00108183
		0.000952589	0.00103567	0.000988489	0.00102814	0.0012677	0.00136433
		0.00111973	0.000821161	0.00159717	0.00111173	0.00112857	0.00160765
		0.0014404	0.00120194	0.00196843	0.00156888	0.00164858	0.00102438
		0.00198495	0.00192287	0.0016026	0.00213953	0.00183374	0.00256414
		0.00189072	0.00224044	0.00196744	0.00251828	0.00259696	0.00191026
		0.00182155	0.00186957	0.00227648	0.00201415	-1e+20	-1e+20
		-1e+20	-1e+20	-1e+20
		-1e+20	-1e+20	-1e+20	-1e+20	-1e+20	0.00117854
		0.00150717	0.000901269	0.00103724	0.000863349	0.00133999	0.00123221
		0.00114818	0.00126588	0.00105737	0.00155954	0.00146919	0.00121543
		0.00120585	0.00144715	0.00172906	0.00156802	0.00185022	0.00201561
		0.00175404	0.00242148	0.00179493	0.00190406	0.00157491	0.00161989
		0.00194185	0.00167742	0.00200152	0.00180667	0.00204765	0.0023785
		0.00203147	0.00201604	0.00161254	0.00118521	-1e+20	-1e+20
		-1e+20	-1e+20	-1e+20
		-1e+20	-1e+20	-1e+20	-1e+20	-1e+20	0.000588629
		0.00126397	0.000995667	0.0011858	0.000815255	0.00125552	0.00142028
		0.00119356	0.000898983	0.00101608	0.0015512	0.00149285	0.00129181
		0.000890426	0.00132312	0.00105595	0.000761159	0.000793805	0.00134142
		0.00157376	0.00152335	0.00188356	0.00171052	0.00250623	0.00256399
		0.00259551	0.00147637	0.00177108	0.00147734	0.00155875	0.00127947
		0.00119122	0.00108468	0.00229581	0.000751632	-1e+20	-1e+20
		-1e+20	-1e+20	-1e+20
		-1e+20	-1e+20	-1e+20	-1e+20	-1e+20	0
		0.000807727	0.00081758	0.000957038	0.00122606	0.00131389	0.000908775
		0.00116177	0.000967375	0.000877438	0.000939844	0.00121711	0.00138874
		0.00154903	0.000896646	0.00109849	0.00150347	0.00102643	0.00162422
		0.00172582	0.00142339	0.00135224	0.00179448	0.00120618	0.00166669
		0.0019746	0.00207601	0.00209481	0.00156972	0.00163272	0.00221233
		0.00161006	0.00143466	0.00119269	0	-1e+20	-1e+20
		-1e+20	-1e+20	-1e+20
		-1e+20	-1e+20	-1e+20	-1e+20	-1e+20	0
		0.000616353	0.000994824	0.00101704	0.00118938	0.00129302	0.00127736
		0.00109721	0.000759464	0.000985856	0.00100009	0.000931702	0.00134437
		0.000893303	0.00102188	0.00104547	0.0010382	0.000892056	0.00112291
		0.00157815	0.00197253	0.00166645	0.00134248	0.00176452	0.00149323
		0.00264409	0.00235543	0.00182278	0.00169533	0.0018366	0.00224666
		0.00193451	0.00110674	0.00134536	-1e+20	-1e+20	-1e+20
		-1e+20	-1e+20	-1e+20
		-1e+20	-1e+20	-1e+20	-1e+20	-1e+20	-1e+20
		0.000876539	0.000935676	0.00111601	0.000551044	0.00087099	0.00121133
		0.00101526	0.000977559	0.000790631	0.00119472	0.00163914	0.00131505
		0.000919887	0.00098018	0.00113274	0.00128512	0.00127677	0.000926192
		0.00104542	0.00142067	0.00167725	0.00185147	0.000996771	0.00173748
		0.00170984	0.00218429	0.00231302	0.00197329	0.00173796	0.00176843
		0.00193207	0.00154026	0.000807566	-1e+20	-1e+20	-1e+20
		-1e+20	-1e+20	-1e+20
		-1e+20	-1e+20	-1e+20	-1e+20	-1e+20	-1e+20
		0.00051366	0.00104693	0.000810979	0.00106062	0.000949801	0.00105272
		0.00125162	0.00118882	0.000941034	0.00122349	0.000824032	0.00118026
		0.00109253	0.000902823	0.00162887	0.00139356	0.00177234	0.00163714
		0.00153622	0.00137828	0.00144646	0.00172847	0.00126389	0.00172356
		0.00157159	0.00151852	0.00102043	0.00159148	0.001423	0.00120595
		0.000784548	0.00132194	0.000634919	-1e+20	-1e+20	-1e+20
		-1e+20	-1e+20	-1e+20
		-1e+20	-1e+20	-1e+20	-1e+20	-1e+20	-1e+20
		0	0.000879141	0.000822536	0.0010208	0.00132868	0.000731413
		0.00147655	0.000516103	0.00103946	0.000852108	0.00087562	0.00112493
		0.000844167	0.000828585	0.000775225	0.000697748	0.000894047	0.00116371
		0.00103805	0.00123277	0.00158565	0.00128264	0.00162107	0.00113057
		0.00151832	0.00153433	0.0017508	0.00128714	0.00194045	0.00129466
		0.00139525	0.00148633	0.00164347	-1e+20	-1e+20	-1e+20
		-1e+20	-1e+20	-1e+20
		-1e+20	-1e+20	-1e+20	-1e+20	-1e+20	-1e+20
		0	0.000615684	0.000819439	0.000989382	0.0009627	0.000740924
		0.000574154	0.000639584	0.000589404	0.000735681	0.00105073	0.000740966
		0.000715745	0.000898245	0.000328797	0.000852265	0.000925469	0.0012
		0.000610062	0.000798671	0.00113906	0.00129436	0.00128841	0.00191766
		0.00135471	0.00163708	0.00124937	0.00182176	0.00242116	0.00131474
		0.0013814	0.000774647	-1e+20	-1e+20	-1e+20	-1e+20
		-1e+20	-1e+20	-1e+20
		-1e+20	-1e+20	-1e+20	-1e+20	-1e+20	-1e+20
		-1e+20	0.00116814	0.000671824	0.000737605	0.000681687	0.000883908
		0.000753077	0.00125921	0.000782971	0.000700075	0.00118487	0.000852698
		0.00028242	0.000798113	0.000966033	0.000640611	0.00108444	0.0013469
		0.00116753	0.000978074	0.00112612	0.00142715	0.00143268	0.00109558
		0.00224449	0.00146609	0.0027064	0.002086	0.00173437	0.00113389
		0.00130969	0.0011944	-1e+20	-1e+20	-1e+20	-1e+20
		-1e+20	-1e+20	-1e+20
		-1e+20	-1e+20	-1e+20	-1e+20	-1e+20	-1e+20
		-1e+20	0.000136515	0.000648995	0.000672166	0.000695799	0.000652598
		0.000544397	0.00104919	0.000584289	0.000486795	0.00132754	0.000999986
		0.00078992	0.000449715	0.000653786	0.000714426	0.000845388	0.000908641
		0.00112869	0.000865266	0.00131992	0.000905382	0.000913499	0.00139302
		0.00141229	0.00221192	0.00244356	0.00183479	0.000213889	0.000959861
		0.000571125	0.000648476	-1e+20	-1e+20	-1e+20	-1e+20
		-1e+20	-1e+20	-1e+20
		-1e+20	-1e+20	-1e+20	-1e+20	-1e+20	-1e+20
		-1e+20	0.000235759	0.000815769	0.000328496	0.000673605	0.000610013
		0.000871531	0.000398512	0.000816066	0.000316971	0.000563366	0.000754377
		0.000349178	0.000479203	0.000982951	0.000530368	0.000946162	0.000708887
		0.000962463	0.00109534	0.00143703	0.00114005	0.000511276	0.00142812
		0.00197456	0.00223198	0.00110009	0.000503709	0.00090354	0.000876257
		0.0006609	0.000566864	-1e+20	-1e+20	-1e+20	-1e+20
		-1e+20	-1e+20	-1e+20
		-1e+20	-1e+20	-1e+20	-1e+20	-1e+20	-1e+20
		-1e+20	0	0.000452855	0.000896807	0.000672113	0.000406148
		0.000674012	0.000575287	0.000274293	0.000526702	0.000426825	0.000398266
		0.000847173	0.00115383	0.000501335	0.000818191	0.000805736	0.000991325
		0.000723584	0.000699985	0.000923061	0.0014041	0.00195342	0.00159323
		0.00157081	0.00121289	0.0013652	0.00103385	0.000852088	0.000779701
		1.55636e-05	0	-1e+20	-1e+20	-1e+20	-1e+20
		-1e+20	-1e+20	-1e+20
		-1e+20	-1e+20	-1e+20	-1e+20	-1e+20	-1e+20
		-1e+20	-1e+20	0.000577008	0.000387841	0.000920747	0.000607709
		0.000605442	0.000316943	0.000773664	0.000684248	0.000677823	0.00110454
		0.000596452	0.000770548	0.000784419	0.000567685	0.000452255	0.000702421
		0.00115754	0.000689875	0.000436289	0.000716869	0.00105959	0.00123157
		0.000876433	0.00108607	0.00109458	0.00078346	0.00114744	0.0006679
		0.000791593	-1e+20	-1e+20	-1e+20	-1e+20	-1e+20
		-1e+20	-1e+20	-1e+20
		-1e+20	-1e+20	-1e+20	-1e+20	-1e+20	-1e+20
		-1e+20	-1e+20	0.00021198	0.000329875	0.000581535	0.000729231
		0.000323765	0.000703234	0.0005248	0.000632036	0.000579786	0.000485002
		0.000411866	0.000644833	0.000598525	0.000585573	0.0005964	0.00064427
		0.000410842	0.000622413	0.000496039	0.00133767	0.000895473	0.00100207
		0.00104552	0.000688222	0.00063822	0.00117147	0.000955849	0.000682523
		-0.000206088	-1e+20	-1e+20	-1e+20	-1e+20	-1e+20
		-1e+20	-1e+20	-1e+20
		-1e+20	-1e+20	-1e+20	-1e+20	-1e+20	-1e+20
		-1e+20	-1e+20	0.000183676	0.000476639	0.000575568	0.00043729
		0.000594831	0.000729901	0.000490963	0.000269079	0.000578794	0.000361476
		0.000497633	0.000747531	0.000663559	0.000685209	0.000860088	0.000726024
		0.000474112	0.000762237	0.00124196	0.000813787	0.000983221	0.00144462
		0.000962444	0.0012196	0.000828918	0.000854553	0.000359094	0.000740413
		0.000718062	-1e+20	-1e+20	-1e+20	-1e+20	-1e+20
		-1e+20	-1e+20	-1e+20
		-1e+20	-1e+20	-1e+20	-1e+20	-1e+20	-1e+20
		-1e+20	-1e+20	0	0.000611063	0.000517666	7.99723e-05
		0.000773409	0.000514871	0.000714241	0.000578942	0.000542965	0.00066774
		0.000571938	0.000202438	0.00101312	0.000565488	0.000406443	0.000685207
		0.000521122	0.000657944	0.000722502	0.00108241	0.00118697	0.000823564
		0.00117169	0.00137944	0.000166447	0.000762562	0.000102051	0.000643343
		0	-1e+20	-1e+20	-1e+20	-1e+20	-1e+20
		-1e+20	-1e+20	-1e+20
		-1e+20	-1e+20	-1e+20	-1e+20	-1e+20	-1e+20
		-1e+20	-1e+20	0	0.000374187	0.000638286	0.000479391
		0.000711814	0.00044241	0.000456232	0.000554545	0.000522896	0.000518227
		0.000406513	0.000413435	0.000236009	0.00048478	0.000708368	0.000922362
		0.000769036	0.00113012	0.00102948	0.00099899	0.00132411	0.000626094
		0.000539136	0.000392263	0.00105333	0.000516882	0.000969821	0.000707283
		-1e+20	-1e+20	-1e+20	-1e+20	-1e+20	-1e+20
		-1e+20	-1e+20	-1e+20
		-1e+20	-1e+20	-1e+20	-1e+20	-1e+20	-1e+20
		-1e+20	-1e+20	-1e+20	-7.03036e-05	0.00056337	0.00035008
		0.00016572	0.000441575	0.000736226	0.000401362	0.000265085	0.000664711
		0.000365815	0.000534865	0.000533175	0.000576626	0.000823658	0.000675899
		0.00111859	0.000963437	0.00117855	0.000599588	0.000470019	0.000277994
		0.000780915	0.000119035	0.000421837	8.45312e-05	0.000692292	0.000422422
		-1e+20	-1e+20	-1e+20	-1e+20	-1e+20	-1e+20
		-1e+20	-1e+20	-1e+20
		-1e+20	-1e+20	-1e+20	-1e+20	-1e+20	-1e+20
		-1e+20	-1e+20	-1e+20	0.0010361	0.000272582	0.000194408
		0.000294671	0.000540717	0.00051656	0.000838725	0.00034834	0.000827004
		0.000717804	0.000821021	0.000801073	0.000619844	0.000824547	0.000530628
		0.00100405	0.000442719	0.000691245	0.000741654	0.000432339	0.000552218
		0.000579269	0.000320586	-0.000141754	0.000752872	0.000641679	0.000560476
		-1e+20	-1e+20	-1e+20	-1e+20	-1e+20	-1e+20
		-1e+20	-1e+20	-1e+20
		-1e+20	-1e+20	-1e+20	-1e+20	-1e+20	-1e+20
		-1e+20	-1e+20	-1e+20	0	5.39104e-05	0.000578272
		0.000445115	0.000582059	0.000432672	0.000275756	0.000290914	0.000630685
		0.000484038	0.000762288	0.000610607	0.000702552	0.000594321	0.000638671
		0.000617166	0.000607269	0.00109959	0.000843503	0.000520795	0.000600248
		0.000546918	0.0004985	0.000635257	0.000612883	0.000934017	0
		-1e+20	-1e+20	-1e+20	-1e+20	-1e+20	-1e+20
		-1e+20	-1e+20	-1e+20
		-1e+20	-1e+20	-1e+20	-1e+20	-1e+20	-1e+20
		-1e+20	-1e+20	-1e+20	-1e+20	0.000474202	0.000498417
		0.000647205	0.000516946	0.000337777	0.000387101	0.000651221	0.000572412
		0.000802416	0.000664977	0.000347587	0.000358359	0.00103543	0.000429177
		0.00038154	0.000688432	0.000796108	0.000812987	0.000340616	0.000525874
		0.000424588	9.12227e-05	0.00083983	0.000870549	0.000397911	-1e+20
		-1e+20	-1e+20	-1e+20	-1e+20	-1e+20	-1e+20
		-1e+20	-1e+20	-1e+20
		-1e+20	-1e+20	-1e+20	-1e+20	-1e+20	-1e+20
		-1e+20	-1e+20	-1e+20	-1e+20	0.00021328	0.000591466
		0.000632132	0.000753698	0.000317166	0.000180938	0.000419879	0.000118241
		0.000616654	-2.10285e-05	0.000256176	0.00093532	0.00147743	0.00126334
		0.00134201	0.00137062	0.001805	0.00192231	0.00093346	0.00212157
		0.00215503	0.00267885	0.00195927	0.00190235	0.00126454	-1e+20
		-1e+20	-1e+20	-1e+20	-1e+20	-1e+20	-1e+20
		-1e+20	-1e+20	-1e+20
	Intensity									(0.5,0.5,-L) (r.l.u.)
		0	0.000863235	0.000742459	0.000609337	0.000842569	0.000783431				-2.26654	-2.22583	-2.17873	-2.13006	-2.0808	-2.03125
		0.000799105	0.000178729	0.000360805	0.000551193	0.0012181	0.000981121				-1.98142	-1.93152	-1.88171	-1.83181	-1.7818	-1.73179
		0.000193197	0.00088971	0.00099917	0.000490011	0.00101117	0.00122463				-1.68175	-1.63187	-1.58195	-1.53197	-1.48197	-1.43195
		0.000307316	0.000300989	0.00084541	0.000295427	0.000616471	0.000778048				-1.38196	-1.33196	-1.28196	-1.23201	-1.18205	-1.13201
		0.000175753	0.000461837	0.000464345	0.000772803	0.000245636	0.000880387				-1.08204	-1.03216	-0.982132	-0.932184	-0.882251	-0.832269
		0.00217002	-1e+20	-1e+20	-1e+20	-1e+20	-1e+20				-0.782439	-0.732438	-0.682456	-0.632488	-0.582482	-0.532489
		-1e+20	-1e+20	-1e+20	-1e+20	-1e+20	-1e+20				-0.482502	-0.432502	-0.382529	-0.332513	-0.282634	-0.232721
		-1e+20	-1e+20	-1e+20	-1e+20	-1e+20	-1e+20				-0.182741	-0.132811	-0.0828339	-0.0329245	0.0170353	0.0671907
		-1e+20	-1e+20	-1e+20	-1e+20	-1e+20					0.116683	0.165984	0.21511	0.262902	0.297739
		0	0.000298284	0.000281846	0.000673103	0.000633721	0.000828026
		0.00116541	0.000513125	0.000481324	0.000561074	0.000845443	0.000551465
		0.000200264	0.000421262	0.0009512	0.000874348	0.00102687	0.000450168			Energy (meV)
		0.000376594	0.000450365	0.000666984	0.000791168	0.000466776	0.00096775				-0.817644	-0.786591	-0.745169	-0.703796	-0.662387	-0.620969
		0.000675966	0.000776978	0.000238864	0.0010327	0.000600758	0.000493658				-0.579568	-0.543354	-0.507125	-0.465716	-0.424325	-0.382928
		0.000498931	-1e+20	-1e+20	-1e+20	-1e+20	-1e+20				-0.341531	-0.300117	-0.258717	-0.222519	-0.186265	-0.144864
		-1e+20	-1e+20	-1e+20	-1e+20	-1e+20	-1e+20				-0.103469	-0.0620569	-0.0206899	0.0207463	0.0569668	0.0933047
		-1e+20	-1e+20	-1e+20	-1e+20	-1e+20	-1e+20				0.134692	0.176112	0.217499	0.258906	0.300304	0.341705
		-1e+20	-1e+20	-1e+20	-1e+20	-1e+20					0.377855	0.414062	0.45545	0.496847	0.538247	0.579658
		-1e+20	0.000584884	0.000970447	0.00117064	0.000590611	0.000286859				0.621046	0.657255	0.693502	0.734911	0.776328	0.817757
		0.000418409	0.000617439	0.000489823	0.000568933	0.000984336	0.00118627				0.859268	0.900686	0.936787	0.973121	1.01451	1.05579
		0.00106999	0.00017484	0.00114562	0.000279478	0.000559374	0.000634029				1.09719	1.13859	1.18001
		0.000673566	0.00030882	0.000514309	0.000886843	0.00089489	0.000515364
		0.00052669	0.00080979	0.000830004	0.000533514	0.000298041	0.000933101
		0.000320869	-1e+20	-1e+20	-1e+20	-1e+20	-1e+20
		-1e+20	-1e+20	-1e+20	-1e+20	-1e+20	-1e+20
		-1e+20	-1e+20	-1e+20	-1e+20	-1e+20	-1e+20
		-1e+20	-1e+20	-1e+20	-1e+20	-1e+20
		-1e+20	0	0.000549104	0.000675355	0.00071255	0.00136093
		0.000724652	0.00094931	0.00105413	0.000857953	0.000646636	0.000366549
		0.000469717	0.000566231	0.00043027	0.00086131	0.000737849	0.000396145
		0.000753325	0.000506191	0.000709819	0.000532747	0.000686326	0.00046802
		0.00108625	0.00109506	0.000444513	0.000754662	0.0012743	0.00058207
		0.00062597	0	-1e+20	-1e+20	-1e+20	-1e+20
		-1e+20	-1e+20	-1e+20	-1e+20	-1e+20	-1e+20
		-1e+20	-1e+20	-1e+20	-1e+20	-1e+20	-1e+20
		-1e+20	-1e+20	-1e+20	-1e+20	-1e+20
		-1e+20	0	0.000708885	0.00101429	0.00115209	0.000605489
		0.000957829	0.00104525	0.000779674	0.000436712	0.000860895	0.000984834
		0.00104	0.0005417	0.000809305	0.000912206	0.000663197	0.000717481
		0.00075026	0.000440799	0.000912125	0.000755812	0.000656868	0.00071527
		0.00039452	0.00053478	0.000584774	0.0010019	0.000573714	0.00080944
		0.000867075	0.000582551	-1e+20	-1e+20	-1e+20	-1e+20
		-1e+20	-1e+20	-1e+20	-1e+20	-1e+20	-1e+20
		-1e+20	-1e+20	-1e+20	-1e+20	-1e+20	-1e+20
		-1e+20	-1e+20	-1e+20	-1e+20	-1e+20
		-1e+20	-1e+20	0.00144828	0.00250391	0.000986571	0.000666006
		0.00101894	0.000548775	0.00102283	0.000748901	0.0010096	0.000842716
		0.000965945	0.000601456	0.000944746	0.000435776	0.000396634	0.000827274
		0.00080286	0.000598899	0.000706855	0.000486739	0.000507261	0.000715879
		0.000746919	0.000947273	0.00055897	0.00039665	0.000693824	0.000693488
		0.000505626	0.00132508	0	-1e+20	-1e+20	-1e+20
		-1e+20	-1e+20	-1e+20	-1e+20	-1e+20	-1e+20
		-1e+20	-1e+20	-1e+20	-1e+20	-1e+20	-1e+20
		-1e+20	-1e+20	-1e+20	-1e+20	-1e+20
		-1e+20	-1e+20	0	0.00116348	0.000594822	0.000716634
		0.000710269	0.00103381	0.000889491	0.00075553	0.000564717	0.00172079
		0.000870491	0.00126507	0.00055468	0.000684258	0.000664052	0.00102125
		0.000486253	0.00127519	0.00111958	0.000345931	0.000721496	0.000647484
		0.00066314	0.000684425	0.000585365	0.000684008	0.000564194	0.000504981
		0.000970678	0.00113258	0.00337649	-1e+20	-1e+20	-1e+20
		-1e+20	-1e+20	-1e+20	-1e+20	-1e+20	-1e+20
		-1e+20	-1e+20	-1e+20	-1e+20	-1e+20	-1e+20
		-1e+20	-1e+20	-1e+20	-1e+20	-1e+20
		-1e+20	-1e+20	0	0.00144022	0.000692032	0.00158837
		0.000529004	0.00109354	0.000795415	0.000774676	0.000752735	0.00111645
		0.00145771	0.0010173	0.00139753	0.000710253	0.00109576	0.000669483
		0.000905793	0.000795646	0.000877462	0.000697015	0.000580472	0.000291116
		0.000928459	0.000984519	0.000773984	0.00101897	0.000456714	0.000585207
		0.000786311	0.000739578	0.00109692	-1e+20	-1e+20	-1e+20
		-1e+20	-1e+20	-1e+20	-1e+20	-1e+20	-1e+20
		-1e+20	-1e+20	-1e+20	-1e+20	-1e+20	-1e+20
		-1e+20	-1e+20	-1e+20	-1e+20	-1e+20
		-1e+20	-1e+20	-1e+20	-0.000705755	0.00046307	0.000993069
		0.00139118	0.00135628	0.00101382	0.000656242	0.000970941	0.00132968
		0.000913739	0.00139621	0.000867976	0.00165255	0.000897494	0.000311112
		0.000860139	0.000489352	0.00151067	0.000663946	0.000871512	0.000812238
		0.000989084	0.000921763	0.00174158	0.000574237	0.000773807	0.00103975
		0.00125563	0.000681834	0.00113761	-1e+20	-1e+20	-1e+20
		-1e+20	-1e+20	-1e+20	-1e+20	-1e+20	-1e+20
		-1e+20	-1e+20	-1e+20	-1e+20	-1e+20	-1e+20
		-1e+20	-1e+20	-1e+20	-1e+20	-1e+20
		-1e+20	-1e+20	-1e+20	0.00241865	0.00121902	0.00163007
		0.00184557	0.00181699	0.00124705	0.000884253	0.00125957	0.00100512
		0.00142692	0.00114999	0.000968616	0.00118594	0.00079886	0.00131826
		0.000559461	0.00106844	0.000711201	0.00102513	0.000501675	0.00132987
		0.000720161	0.000609006	0.0011411	0.000649382	0.000668949	0.000608308
		0.00094293	0.000871433	0.00106102	0.0018493	-1e+20	-1e+20
		-1e+20	-1e+20	-1e+20	-1e+20	-1e+20	-1e+20
		-1e+20	-1e+20	-1e+20	-1e+20	-1e+20	-1e+20
		-1e+20	-1e+20	-1e+20	-1e+20	-1e+20
		-1e+20	-1e+20	-1e+20	-1e+20	0.00196844	0.00193245
		0.00157452	0.00102349	0.00123727	0.00109237	0.000681195	0.000760646
		0.000839437	0.00136668	0.00166898	0.00110046	0.00135219	0.000709767
		0.000629564	0.000605749	0.00106534	0.000876514	0.0011918	0.000750416
		0.00117798	0.00103722	0.00138021	0.00126627	0.00111776	0.000875388
		0.001224	0.00112758	0.00102867	0.00117444	-1e+20	-1e+20
		-1e+20	-1e+20	-1e+20	-1e+20	-1e+20	-1e+20
		-1e+20	-1e+20	-1e+20	-1e+20	-1e+20	-1e+20
		-1e+20	-1e+20	-1e+20	-1e+20	-1e+20
		-1e+20	-1e+20	-1e+20	-1e+20	0.00104794	0.00156835
		0.00174249	0.000998733	0.00106139	0.001307	0.00167276	0.00158395
		0.00135233	0.00150214	0.000797564	0.00102812	0.00106316	0.000722731
		0.00135625	0.00136672	0.000827427	0.00138914	0.00101326	0.00104803
		0.000758817	0.000596221	0.000844095	0.00103728	0.00128401	0.000901653
		0.00113676	0.000790555	0.00105109	0.00120425	0	-1e+20
		-1e+20	-1e+20	-1e+20	-1e+20	-1e+20	-1e+20
		-1e+20	-1e+20	-1e+20	-1e+20	-1e+20	-1e+20
		-1e+20	-1e+20	-1e+20	-1e+20	-1e+20
		-1e+20	-1e+20	-1e+20	-1e+20	0	0.00195002
		0.00197804	0.00146854	0.00136104	0.00191178	0.00192723	0.0010458
		0.00128401	0.00117115	0.00135467	0.000844885	0.00114993	0.00108668
		0.00133982	0.0010853	0.00113223	0.000832695	0.00113579	0.000999892
		0.00130099	0.00105425	0.00132144	0.0014253	0.000996641	0.00107726
		0.000862142	0.000773026	0.00101016	0.00151829	0.00110764	-1e+20
		-1e+20	-1e+20	-1e+20	-1e+20	-1e+20	-1e+20
		-1e+20	-1e+20	-1e+20	-1e+20	-1e+20	-1e+20
		-1e+20	-1e+20	-1e+20	-1e+20	-1e+20
		-1e+20	-1e+20	-1e+20	-1e+20	-1e+20	0.00128594
		0.00208528	0.00192297	0.000948882	0.00180677	0.000615417	0.00204526
		0.00118781	0.00153397	0.00124773	0.00102148	0.00214721	0.0015896
		0.0015898	0.00116702	0.00148685	0.00109539	0.00118875	0.0015706
		0.00150286	0.00119177	0.000586409	0.00107775	0.00111866	0.00157667
		0.00153876	0.00111789	0.00133172	0.00104026	0.00114418	-1e+20
		-1e+20	-1e+20	-1e+20	-1e+20	-1e+20	-1e+20
		-1e+20	-1e+20	-1e+20	-1e+20	-1e+20	-1e+20
		-1e+20	-1e+20	-1e+20	-1e+20	-1e+20
		-1e+20	-1e+20	-1e+20	-1e+20	-1e+20	0.00200065
		0.00132424	0.00146886	0.00186284	0.00118939	0.0010036	0.00106336
		0.00156417	0.00197174	0.00163843	0.00186574	0.00133146	0.00140982
		0.00142201	0.00229545	0.00201511	0.0017022	0.00227992	0.000949605
		0.00157461	0.00154449	0.00152756	0.00145041	0.00184569	0.00114142
		0.000859429	0.00140158	0.000968089	0.00161234	0.00137841	0.00138347
		-1e+20	-1e+20	-1e+20	-1e+20	-1e+20	-1e+20
		-1e+20	-1e+20	-1e+20	-1e+20	-1e+20	-1e+20
		-1e+20	-1e+20	-1e+20	-1e+20	-1e+20
		-1e+20	-1e+20	-1e+20	-1e+20	-1e+20	-1e+20
		0.00477941	0.00283163	0.00239483	0.00133933	0.000829617	0.000889103
		0.00100326	0.00134677	0.00236031	0.00166535	0.00192013	0.00133191
		0.00124155	0.00241631	0.00164363	0.000650421	0.00162281	0.00183484
		0.00158551	0.00150415	0.00211967	0.00135288	0.00177078	0.00138849
		0.00138371	0.00160388	0.00134129	0.00128033	0.00120147	0.00100777
		-1e+20	-1e+20	-1e+20	-1e+20	-1e+20	-1e+20
		-1e+20	-1e+20	-1e+20	-1e+20	-1e+20	-1e+20
		-1e+20	-1e+20	-1e+20	-1e+20	-1e+20
		-1e+20	-1e+20	-1e+20	-1e+20	-1e+20	-1e+20
		0.00323105	0.00159953	0.0026048	0.00311936	0.00148472	0.00195134
		0.00137219	0.0015374	0.00193227	0.00170522	0.000999635	0.0022722
		0.00145555	0.00120987	0.00165614	0.00197908	0.00198549	0.00127537
		0.00133162	0.0019696	0.00140901	0.00151158	0.00127232	0.00179263
		0.00161453	0.00239629	0.00159965	0.00140314	0.00180667	0.00189377
		-1e+20	-1e+20	-1e+20	-1e+20	-1e+20	-1e+20
		-1e+20	-1e+20	-1e+20	-1e+20	-1e+20	-1e+20
		-1e+20	-1e+20	-1e+20	-1e+20	-1e+20
		-1e+20	-1e+20	-1e+20	-1e+20	-1e+20	-1e+20
		0.0127064	0.00423447	0.00490862	0.00377833	0.00331308	0.002545
		0.00319459	0.00444546	0.0039868	0.00257717	0.00275529	0.00196903
		0.00227755	0.00299566	0.00375353	0.00304859	0.00256184	0.0023453
		0.00218389	0.00316177	0.00281801	0.00280461	0.00278429	0.00283627
		0.00308506	0.00245074	0.00179773	0.00261991	0.00232203	0.00271684
		0.00121452	-1e+20	-1e+20	-1e+20	-1e+20	-1e+20
		-1e+20	-1e+20	-1e+20	-1e+20	-1e+20	-1e+20
		-1e+20	-1e+20	-1e+20	-1e+20	-1e+20
		-1e+20	-1e+20	-1e+20	-1e+20	-1e+20	-1e+20
		-1e+20	0.0739492	0.0963643	0.103773	0.0929965	0.0875882
		0.0837642	0.0807707	0.0746822	0.0785379	0.0760669	0.0739433
		0.070928	0.075342	0.0784933	0.076157	0.0759596	0.0693057
		0.0704481	0.0667835	0.068393	0.0663201	0.0637465	0.0699745
		0.0723294	0.070579	0.0674541	0.0660947	0.0600187	0.0628285
		0.0684278	-1e+20	-1e+20	-1e+20	-1e+20	-1e+20
		-1e+20	-1e+20	-1e+20	-1e+20	-1e+20	-1e+20
		-1e+20	-1e+20	-1e+20	-1e+20	-1e+20
		-1e+20	-1e+20	-1e+20	-1e+20	-1e+20	-1e+20
		-1e+20	0.888876	1.19286	1.29904	1.2063	1.16379
		1.18726	1.14696	1.13202	1.08888	1.07408	1.05182
		1.02371	1.02733	1.05762	1.07195	1.04718	1.02598
		1.01774	1.0154	0.97683	0.980684	0.980748	0.978322
		0.977612	1.04221	0.955043	0.954972	0.955462	0.961224
		0.99563	1.50068	-1e+20	-1e+20	-1e+20	-1e+20
		-1e+20	-1e+20	-1e+20	-1e+20	-1e+20	-1e+20
		-1e+20	-1e+20	-1e+20	-1e+20	-1e+20
		-1e+20	-1e+20	-1e+20	-1e+20	-1e+20	-1e+20
		-1e+20	-1e+20	3.07609	3.09333	2.95015	2.8993
		2.8747	2.80514	2.75883	2.69109	2.68769	2.69729
		2.67182	2.63172	2.66641	2.66407	2.61216	2.59819
		2.56626	2.56624	2.52867	2.51966	2.54949	2.52907
		2.51759	2.50029	2.46444	2.46907	2.44494	2.45091
		2.44183	2.46956	-1e+20	-1e+20	-1e+20	-1e+20
		-1e+20	-1e+20	-1e+20	-1e+20	-1e+20	-1e+20
		-1e+20	-1e+20	-1e+20	-1e+20	-1e+20
		-1e+20	-1e+20	-1e+20	-1e+20	-1e+20	-1e+20
		-1e+20	-1e+20	2.53896	2.23133	2.14115	2.13105
		2.06862	2.02658	1.992	1.98977	1.99272	2.01289
		1.98536	2.00104	1.99535	1.94897	1.91101	1.94563
		1.93289	1.90302	1.88811	1.89122	1.90619	1.86119
		1.89229	1.86789	1.82055	1.88286	1.83672	1.86354
		1.86517	1.79069	-1e+20	-1e+20	-1e+20	-1e+20
		-1e+20	-1e+20	-1e+20	-1e+20	-1e+20	-1e+20
		-1e+20	-1e+20	-1e+20	-1e+20	-1e+20
		-1e+20	-1e+20	-1e+20	-1e+20	-1e+20	-1e+20
		-1e+20	-1e+20	0.480002	0.230368	0.200844	0.233001
		0.220628	0.207407	0.198297	0.206476	0.216204	0.222882
		0.223844	0.222778	0.222044	0.217423	0.195969	0.204747
		0.211596	0.207773	0.205349	0.211981	0.202431	0.207205
		0.198753	0.196078	0.183954	0.200632	0.200689	0.213617
		0.211169	0.204648	0.0769117	-1e+20	-1e+20	-1e+20
		-1e+20	-1e+20	-1e+20	-1e+20	-1e+20	-1e+20
		-1e+20	-1e+20	-1e+20	-1e+20	-1e+20
		-1e+20	-1e+20	-1e+20	-1e+20	-1e+20	-1e+20
		-1e+20	-1e+20	-1e+20	0.00319663	0.00329121	0.00370822
		0.00347495	0.00408615	0.00311461	0.00374971	0.00365739	0.00395265
		0.0031071	0.00375997	0.00325892	0.00323137	0.00285416	0.00244511
		0.00286505	0.00266571	0.00329472	0.00264527	0.0034424	0.00285718
		0.00335265	0.00356183	0.00336869	0.00198436	0.00274555	0.00246205
		0.00158295	0.00273899	0.00325871	-1e+20	-1e+20	-1e+20
		-1e+20	-1e+20	-1e+20	-1e+20	-1e+20	-1e+20
		-1e+20	-1e+20	-1e+20	-1e+20	-1e+20
		-1e+20	-1e+20	-1e+20	-1e+20	-1e+20	-1e+20
		-1e+20	-1e+20	-1e+20	0.00350733	0.0017498	0.00306699
		0.0017421	0.00270799	0.00165354	0.00177997	0.00297734	0.00213056
		0.00204162	0.00193955	0.00230269	0.00235887	0.00172771	0.00280911
		0.00223187	0.00246712	0.00245223	0.0018875	0.00178769	0.00182233
		0.00253698	0.00216665	0.00217202	0.00266971	0.0019606	0.00227493
		0.00160604	0.0027261	0.00230643	0	-1e+20	-1e+20
		-1e+20	-1e+20	-1e+20	-1e+20	-1e+20	-1e+20
		-1e+20	-1e+20	-1e+20	-1e+20	-1e+20
		-1e+20	-1e+20	-1e+20	-1e+20	-1e+20	-1e+20
		-1e+20	-1e+20	-1e+20	-1e+20	0.00266863	0.00313959
		0.0031472	0.00127598	0.0016113	0.00179995	0.00136257	0.00168487
		0.00173532	0.00189632	0.00275204	0.00188887	0.00166002	0.00136065
		0.00215088	0.00171106	0.00141267	0.00177913	0.000936347	0.00209322
		0.0021171	0.00208955	0.00165029	0.00223159	0.00125981	0.00191881
		0.00116686	0.00128101	0.000799703	0.00251282	-1e+20	-1e+20
		-1e+20	-1e+20	-1e+20	-1e+20	-1e+20	-1e+20
		-1e+20	-1e+20	-1e+20	-1e+20	-1e+20
		-1e+20	-1e+20	-1e+20	-1e+20	-1e+20	-1e+20
		-1e+20	-1e+20	-1e+20	-1e+20	0.00253821	0.0036846
		0.00219375	0.00198257	0.00167393	0.00152168	0.0016893	0.00167334
		0.00134667	0.00182451	0.00116332	0.0011561	0.00154266	0.00150086
		0.00131779	0.00196187	0.00155277	0.00191933	0.0010181	0.00248892
		0.00172167	0.00146767	0.00109618	0.00111301	0.00194155	0.00103763
		0.00199853	0.00173747	0.00187524	0.00268817	-1e+20	-1e+20
		-1e+20	-1e+20	-1e+20	-1e+20	-1e+20	-1e+20
		-1e+20	-1e+20	-1e+20	-1e+20	-1e+20
		-1e+20	-1e+20	-1e+20	-1e+20	-1e+20	-1e+20
		-1e+20	-1e+20	-1e+20	-1e+20	-1e+20	0.00275069
		0.00165206	0.00173504	0.00172347	0.00168941	0.00109399	0.00125831
		0.0015238	0.00209076	0.0016591	0.00151293	0.00145344	0.0017698
		0.00166878	0.00201891	0.0017721	0.00171756	0.00174381	0.00153711
		0.0013075	0.00142513	0.001555	0.000958161	0.00144978	0.00125389
		0.00127516	0.00184169	0.00172441	0.00124634	0.00153224	-1e+20
		-1e+20	-1e+20	-1e+20	-1e+20	-1e+20	-1e+20
		-1e+20	-1e+20	-1e+20	-1e+20	-1e+20
		-1e+20	-1e+20	-1e+20	-1e+20	-1e+20	-1e+20
		-1e+20	-1e+20	-1e+20	-1e+20	-1e+20	0.00183461
		0.00113076	0.00165971	0.0013928	0.00124291	0.00123291	0.00171879
		0.00145411	0.00144378	0.00145702	0.00140756	0.00125016	0.0016967
		0.00133986	0.00139339	0.00180988	0.00146583	0.00118212	0.00141965
		0.00138726	0.00109074	0.00158959	0.00142055	0.00135596	0.000864667
		0.000802417	0.00170649	0.00132829	0.00108355	0.00147162	-1e+20
		-1e+20	-1e+20	-1e+20	-1e+20	-1e+20	-1e+20
		-1e+20	-1e+20	-1e+20	-1e+20	-1e+20
		-1e+20	-1e+20	-1e+20	-1e+20	-1e+20	-1e+20
		-1e+20	-1e+20	-1e+20	-1e+20	-1e+20	0
		0.00209164	0.00136553	0.000794153	0.0011606	0.00126926	0.00118442
		0.00132811	0.00143876	0.00118871	0.00112329	0.00107299	0.00204427
		0.00166956	0.0010109	0.0016854	0.00115423	0.00103641	0.00122249
		0.000707285	0.00108156	0.00154219	0.000987775	0.00125365	0.00128654
		0.00156763	0.0011196	0.000997114	0.000670489	0.00144989	0.00180079
		-1e+20	-1e+20	-1e+20	-1e+20	-1e+20	-1e+20
		-1e+20	-1e+20	-1e+20	-1e+20	-1e+20
		-1e+20	-1e+20	-1e+20	-1e+20	-1e+20	-1e+20
		-1e+20	-1e+20	-1e+20	-1e+20	-1e+20	-1e+20
		0.00324564	0.00124053	0.000443822	0.0014008	0.00169877	0.000976882
		0.00110069	0.00108579	0.00145759	0.000926089	0.00140675	0.000744928
		0.00195541	0.00160712	0.00156014	0.000635639	0.000783238	0.00104815
		0.000829127	0.0012824	0.0012673	0.000611378	0.000670109	0.000917503
		0.0017813	0.00150691	0.00190102	0.000973049	0.00127592	0.00107022
		-1e+20	-1e+20	-1e+20	-1e+20	-1e+20	-1e+20
		-1e+20	-1e+20	-1e+20	-1e+20	-1e+20
		-1e+20	-1e+20	-1e+20	-1e+20	-1e+20	-1e+20
		-1e+20	-1e+20	-1e+20	-1e+20	-1e+20	-1e+20
		0	0.000250964	0.00143462	0.00176809	0.00162711	0.00116183
		0.000869145	0.000823386	0.000810979	0.000819326	0.00109866	0.00128014
		0.00141031	0.00120944	0.00115499	0.00084293	0.00132354	0.000747574
		0.00126882	0.000971626	0.000862013	0.00127399	0.00116267	0.000698968
		0.000797679	0.00109853	0.00107789	0.000919795	0.000964551	0.00107651
		0	-1e+20	-1e+20	-1e+20	-1e+20	-1e+20
		-1e+20	-1e+20	-1e+20	-1e+20	-1e+20
		-1e+20	-1e+20	-1e+20	-1e+20	-1e+20	-1e+20
		-1e+20	-1e+20	-1e+20	-1e+20	-1e+20	-1e+20
		-1e+20	-0.000978288	0.00130118	0.00154546	0.0009954	0.0014436
		0.000649652	0.000845203	0.000984599	0.000934797	0.00123201	0.000772856
		0.000751394	0.00140732	0.00102295	0.00087318	0.000925466	0.00125786
		0.00111389	0.000618997	0.00102808	0.000849507	0.0012331	0.00092201
		0.00079823	0.000736057	0.000958028	0.0017698	0.000767671	0.00101308
		0.00194609	-1e+20	-1e+20	-1e+20	-1e+20	-1e+20
		-1e+20	-1e+20	-1e+20	-1e+20	-1e+20
		-1e+20	-1e+20	-1e+20	-1e+20	-1e+20	-1e+20
		-1e+20	-1e+20	-1e+20	-1e+20	-1e+20	-1e+20
		-1e+20	0	0.000846963	0.00227078	0.000767808	0.00104811
		0.000643129	0.000919152	0.000841749	0.00105123	0.000609616	0.00081031
		0.000978829	0.00102305	0.00113359	0.00109663	0.000812396	0.000937837
		0.000381829	0.000986915	0.00025839	0.0011991	0.000726969	0.00083726
		0.000627105	0.00144545	0.00118818	0.000884214	0.000969218	0.000676065
		0.00141125	0	-1e+20	-1e+20	-1e+20	-1e+20
		-1e+20	-1e+20	-1e+20	-1e+20	-1e+20
		-1e+20	-1e+20	-1e+20	-1e+20	-1e+20	-1e+20
		-1e+20	-1e+20	-1e+20	-1e+20	-1e+20	-1e+20
		-1e+20	-1e+20	0.00341129	0.000688716	0.00152416	0.000237287
		0.00112498	0.00107092	0.00154353	0.000843898	0.000507136	0.00108314
		0.00141443	0.00125881	0.000679071	0.00101357	0.000774538	0.00118758
		0.000830087	0.00045865	0.000503918	0.00088953	0.0010518	0.00107572
		0.00129938	0.000917893	0.00104421	0.00134643	0.000562441	0.00105815
		0.000908542	0.000459045	-1e+20	-1e+20	-1e+20	-1e+20
		-1e+20	-1e+20	-1e+20	-1e+20	-1e+20
		-1e+20	-1e+20	-1e+20	-1e+20	-1e+20	-1e+20
		-1e+20	-1e+20	-1e+20	-1e+20	-1e+20	-1e+20
		-1e+20	-1e+20	0	0.000463786	0.000304124	0.000687138
		0.00104989	0.000943765	0.000989201	0.000644814	0.000677986	0.000547298
		0.00103664	0.00134052	0.000686795	0.00108538	0.00145225	0.00095751
		0.000720079	0.000828483	0.000947288	0.000729782	0.00056574	0.000384507
		0.000891022	0.00121861	0.0013178	0.00122273	0.000783332	0.00107599
		0.000920889	0.00077728	0.00473576	-1e+20	-1e+20	-1e+20
		-1e+20	-1e+20	-1e+20	-1e+20	-1e+20
		-1e+20	-1e+20	-1e+20	-1e+20	-1e+20	-1e+20
		-1e+20	-1e+20	-1e+20	-1e+20	-1e+20	-1e+20
		-1e+20	-1e+20	-1e+20	0	0.000718358	0.000232094
		0.00104393	0.000359809	0.00096425	0.000884662	0.000844856	0.000426349
		0.000929649	0.0012663	0.00100357	0.000957061	0.000444288	0.00096679
		0.00079216	0.000487327	0.000209262	0.000692763	0.00039208	0.000799156
		0.00088391	0.000759936	0.000570825	0.00065146	0.00111842	0.000860506
		0.000957284	0.00066349	9.23739e-05	-1e+20	-1e+20	-1e+20
		-1e+20	-1e+20	-1e+20	-1e+20	-1e+20
		-1e+20	-1e+20	-1e+20	-1e+20	-1e+20	-1e+20
		-1e+20	-1e+20	-1e+20	-1e+20	-1e+20	-1e+20
		-1e+20	-1e+20	-1e+20	0	0	0.000822762
		0.00103585	0.00100793	0.000711821	-9.9809e-05	0.000567243	0.000854366
		0.000758271	0.000565204	0.000797891	0.000734102	0.00138065	0.000371802
		0.000975197	0.000216435	0.000624966	0.000625051	0.00154574	0.000373068
		0.00104962	0.00103667	0.00087308	0.000739552	0.000734715	0.00113934
		0.000672878	0.000828841	0.000501422	0	-1e+20	-1e+20
		-1e+20	-1e+20	-1e+20	-1e+20	-1e+20
		-1e+20	-1e+20	-1e+20	-1e+20	-1e+20	-1e+20
		-1e+20	-1e+20	-1e+20	-1e+20	-1e+20	-1e+20
		-1e+20	-1e+20	-1e+20	-1e+20	0	0.000478967
		0.000357765	0.000703762	0.000607781	0.000671603	0.000553568	0.000348311
		0.000975681	0.00121472	0.000745289	0.000761737	0.000890106	0.000764321
		0.000487846	0.000788757	0.000800198	0.00067195	0.000466017	0.000625646
		0.000565416	0.000701192	0.000375643	0.000680518	0.000591457	0.000505318
		0.000551094	0.000611789	0.000443616	0.00153381	-1e+20	-1e+20
		-1e+20	-1e+20	-1e+20	-1e+20	-1e+20
		-1e+20	-1e+20	-1e+20	-1e+20	-1e+20	-1e+20
		-1e+20	-1e+20	-1e+20	-1e+20	-1e+20	-1e+20
		-1e+20	-1e+20	-1e+20	-1e+20	0	0.00191722
		0.00097368	0.000749538	0.000373185	0.000741652	0.000765545	0.000491176
		0.000830635	0.00048788	0.000869828	0.000845175	0.00101602	0.00113731
		0.000661516	0.000255942	0.000661783	0.00072008	0.000184812	0.000438265
		0.000761631	0.000460402	0.000892171	0.000942208	0.000452275	0.000680221
		0.000538468	0.000481909	0.00095474	0.000475303	0	-1e+20
		-1e+20	-1e+20	-1e+20	-1e+20	-1e+20
		-1e+20	-1e+20	-1e+20	-1e+20	-1e+20	-1e+20
		-1e+20	-1e+20	-1e+20	-1e+20	-1e+20	-1e+20
		-1e+20	-1e+20	-1e+20	-1e+20	-1e+20	-0.000103094
		0.000722363	0.000753996	0.000651005	0.000334447	0.00063451	0.00023761
		0.000694389	0.00102969	0.000573351	0.00118261	0.000777678	0.00047581
		0.000341333	0.000417326	0.000287994	0.000199218	0.000474098	0.000387999
		0.000555805	0.000490047	0.000404965	0.000805254	0.000782612	0.000689514
		0.000590451	0.000631656	0.0007292	0.000294493	0.000527168	-1e+20
		-1e+20	-1e+20	-1e+20	-1e+20	-1e+20
		-1e+20	-1e+20	-1e+20	-1e+20	-1e+20	-1e+20
		-1e+20	-1e+20	-1e+20	-1e+20	-1e+20	-1e+20
		-1e+20	-1e+20	-1e+20	-1e+20	-1e+20	-1e+20
		-0.00103433	0.00106378	-0.000113317	0.000797396	0.000571194	0.000776804
		0.000772048	0.000504451	0.000769811	0.000537174	0.00100601	0.000456332
		0.000295546	0.000355451	0.000279529	0.000433084	0.00069074	0.000455215
		0.000851197	0.000587446	0.000964269	0.00022761	0.000274877	0.000875791
		0.000458593	0.00087082	0.000696811	0.00111424	0.000734539	0
		-1e+20	-1e+20	-1e+20	-1e+20	-1e+20
		-1e+20	-1e+20	-1e+20	-1e+20	-1e+20	-1e+20
		-1e+20	-1e+20	-1e+20	-1e+20	-1e+20	-1e+20
		-1e+20	-1e+20	-1e+20	-1e+20	-1e+20	-1e+20
		0.00357339	0.000541746	0.000821503	0.00062528	0.00053998	0.000589564
		0.00042429	0.000944209	0.00100142	0.000170528	0.000483882	0.000277438
		0.000411987	0.000385226	0.000977614	0.000268105	0.00049559	0.00110467
		0.000260202	0.000429664	0.000789245	0.000571577	0.000809632	0.000434611
		0.000630487	0.000121892	0.000569807	0.000659716	0.000258599	0.00142449
		-1e+20	-1e+20	-1e+20	-1e+20	-1e+20
		-1e+20	-1e+20	-1e+20	-1e+20	-1e+20	-1e+20
		-1e+20	-1e+20	-1e+20	-1e+20	-1e+20	-1e+20
		-1e+20	-1e+20	-1e+20	-1e+20	-1e+20	-1e+20
		-1e+20	0.000847627	0.000539674	0.000790376	0.000966297	0.000184689
		0.000378625	0.000569939	0.000406483	0.000550385	0.000620672	0.000464922
		0.000399513	0.00077552	0.000655659	0.000523572	0.000673278	0.000106239
		0.000448652	0.000433527	0.000426903	0.000588759	-0.000117175	0.000743544
		0.000655887	0.000346388	0.00074106	0.00077494	0.000827172	0.00038935
		0.000150828	-1e+20	-1e+20	-1e+20	-1e+20
		-1e+20	-1e+20	-1e+20	-1e+20	-1e+20	-1e+20
		-1e+20	-1e+20	-1e+20	-1e+20	-1e+20	-1e+20
		-1e+20	-1e+20	-1e+20	-1e+20	-1e+20	-1e+20
		-1e+20	0.0254559	0	2.60779e-05	0.000961344	0.000499011
		0.000436899	0.000308053	0.000298888	0.000517937	0.000487239	0.00049653
		0.000859942	0.000188431	0.000332514	0.000462705	0.000274486	0.000463999
		0.000834567	0.000730516	0.000787486	0.000126452	4.84535e-05	0.000515045
		0.000397057	0.000435126	0.000251514	0.000649591	0.000581371	0.000589687
		0.00024985	-1e+20	-1e+20	-1e+20	-1e+20
		-1e+20	-1e+20	-1e+20	-1e+20	-1e+20	-1e+20
		-1e+20	-1e+20	-1e+20	-1e+20	-1e+20	-1e+20
		-1e+20	-1e+20	-1e+20	-1e+20	-1e+20	-1e+20
		-1e+20	-1e+20	0.00218186	0.000783462	0.000224743	0.000315809
		0.000207472	0.000589233	0.000150501	9.15463e-05	0.00048863	0.00046819
		0.000340936	0.000733098	0.000647345	0.000357085	7.93248e-05	0.000517841
		0.000289836	0.0007113	0.000424831	0.000548223	0.000724115	-5.03575e-05
		0.000114388	0.000498429	0.000608325	0.000344323	0.000379664	0.000981504
		0.0004682	0.00168355	-1e+20	-1e+20	-1e+20
		-1e+20	-1e+20	-1e+20	-1e+20	-1e+20	-1e+20
		-1e+20	-1e+20	-1e+20	-1e+20	-1e+20	-1e+20
		-1e+20	-1e+20	-1e+20	-1e+20	-1e+20	-1e+20
		-1e+20	-1e+20	-0.0395931	-4.8864e-06	0.000995232	0.000566475
		0.000548297	0.000376368	0.000682919	0.000498301	0.000636479	0.000391678
		0.000604947	0.000694737	0.0003537	0.000302136	0.000649972	0.000670211
		0.000469882	0.000343942	0.000464346	9.64659e-05	0.000837605	0.000380922
		0.000526984	0.000726699	0.000356557	0.000178748	0.000641012	0.000321476
		0.000444672	0.00123975	-1e+20	-1e+20	-1e+20
		-1e+20	-1e+20	-1e+20	-1e+20	-1e+20	-1e+20
		-1e+20	-1e+20	-1e+20	-1e+20	-1e+20	-1e+20
		-1e+20	-1e+20	-1e+20	-1e+20	-1e+20	-1e+20
		-1e+20	-1e+20	-1e+20	0	7.62552e-05	0.000781804
		0.000431658	0.000794377	0.000720041	0.000667747	0.000470616	0.000301542
		0.000651482	-3.88367e-05	0.000794241	0.000648289	0.000685118	0.000553235
		0.000553147	0.000649505	0.000766971	0.000496835	0.000559778	0.000376137
		0.000303672	0.000459436	0.000585151	0.00012698	0.000528878	0.000241629
		0.000593725	0.000309504	0.000842938	-1e+20	-1e+20
		-1e+20	-1e+20	-1e+20	-1e+20	-1e+20	-1e+20
		-1e+20	-1e+20	-1e+20	-1e+20	-1e+20	-1e+20
		-1e+20	-1e+20	-1e+20	-1e+20	-1e+20	-1e+20
		-1e+20	-1e+20	-1e+20	-1e+20	0.00112893	-4.92285e-05
		0.00100885	0.000221853	0.000552043	0.000504296	0.000304131	0.000534089
		0.000241722	0.000806798	0.000515738	0.000427318	0.000168926	0.000583473
		0.000477743	0.000467822	0.00051441	0.000548957	0.000858544	0.000718364
		0.000587922	0.000637134	0.000217649	0.000293213	0.000343318	0.000557901
		0.000353436	0.000451356	0.000480794	0	-1e+20
		-1e+20	-1e+20	-1e+20	-1e+20	-1e+20	-1e+20
		-1e+20	-1e+20	-1e+20	-1e+20	-1e+20	-1e+20
		-1e+20	-1e+20	-1e+20	-1e+20	-1e+20	-1e+20
		-1e+20	-1e+20	-1e+20	-1e+20	0	-2.75487e-05
		0.000824208	0.000179861	0.000579071	0.000552176	0.000426085	0.000664986
		0.000387577	0.00027515	0.000996422	0.000575211	0.000671958	0.000103308
		0.000578797	0.000384319	0.000491209	0.00014298	0.000203445	0.00059917
		0.000725482	0.000494215	0.000470503	0.000279178	0.000718592	0.000667536
		0.000695703	0.000722348	0.000599209	0.000288838	-1e+20
		-1e+20	-1e+20	-1e+20	-1e+20	-1e+20	-1e+20
		-1e+20	-1e+20	-1e+20	-1e+20	-1e+20	-1e+20
		-1e+20	-1e+20	-1e+20	-1e+20	-1e+20	-1e+20
		-1e+20	-1e+20	-1e+20	-1e+20	-1e+20
		-0.00107743	0.000239293	0.000772897	-1.558e-05	0.000539667	0.000184676
		9.38764e-05	0.000367909	0.000193594	3.43111e-05	0.000845448	-2.80259e-05
		0.00035484	0.000157061	0.000733703	0.000552024	0.000675284	0.0010323
		0.000778438	0.00050844	0.000637272	0.000412439	0.000821384	0.000619177
		0.000636254	0.000174207	0.000271565	0.000613247	0.000441564
